# Supplementary material for: ENOblock synergizes with colistin to treat Acinetobacter baumannii infections
Source: EMBO Mol Med. 2025 Oct 31;17(12):3496–524. doi: 10.1038/s44321-025-00331-2 (PMC12686454; doi:10.1038/s44321-025-00331-2)
Supplement: Supplementary file 5 — Source data Fig. 1 [file 44321_2025_331_MOESM5_ESM.zip]

Archive with 14 entries (12 files):
- FIGURE 1/
- __MACOSX/._FIGURE 1
- FIGURE 1/.DS_Store
- __MACOSX/FIGURE 1/._.DS_Store
- FIGURE 1/._DRCurves_A._baumannii 26-10-22.xlsx
- __MACOSX/FIGURE 1/._._DRCurves_A._baumannii 26-10-22.xlsx
- FIGURE 1/._DRCurves_E._coli 26-10-21.xlsx
- __MACOSX/FIGURE 1/._._DRCurves_E._coli 26-10-21.xlsx
- FIGURE 1/1C/
- __MACOSX/FIGURE 1/._1C
- FIGURE 1/1C/DRCurves_A._baumannii 26-10-22.xlsx
- __MACOSX/FIGURE 1/1C/._DRCurves_A._baumannii 26-10-22.xlsx
- FIGURE 1/1C/DRCurves_E._coli 26-10-21.xlsx
- __MACOSX/FIGURE 1/1C/._DRCurves_E._coli 26-10-21.xlsx
