# Supplementary material for: ENOblock synergizes with colistin to treat Acinetobacter baumannii infections
Source: EMBO Mol Med. 2025 Oct 31;17(12):3496–524. doi: 10.1038/s44321-025-00331-2 (PMC12686454; doi:10.1038/s44321-025-00331-2)
Supplement: Supplementary file 5 — Source data Fig. 1 [file 44321_2025_331_MOESM5_ESM.zip › FIGURE 1/1C/DRCurves_E._coli 26-10-21.xlsx]

## Sheet: Results
N	Medina Sample ID	Molecule name	COMPOUND	EXTERNAL_OBS	Compound ID	DR Curve_E. coli	AC50 [M]	R²
1	PL-CP_EUO-000001-A1	EOS100077	NSC228155	B2298L2112M01_A1_LV2001697641_MolPort_MolPort-027-897-785	Ext-ED152561-a01		1.90856e-05	0.989084
2	PL-CP_EUO-000001-B1	EOS100194	CABOTEGRAVIR	B2298L2112M01_B1_LV2001697420_MolPort_MolPort-035-944-338	Ext-ED152562-a01		0.000295694	0.686154
3	PL-CP_EUO-000001-C1	EOS100220	DEMETHOXYCURCUMIN	B2298L2112M01_C1_LV2001697863_MolPort_MolPort-016-638-373	Ext-ED152563-a01		5.61247e-05	0.911589
4	PL-CP_EUO-000001-D1	EOS100248	TRIAPINE	B2298L2112M01_D1_LV2001699306_MolPort_MolPort-027-836-579	Ext-ED152564-a01		0.000100759	0.920714
5	PL-CP_EUO-000001-E1	EOS100293	3-METHYLTOXOFLAVIN	B2298L2112M01_E1_LV2001695539_MolPort_MolPort-001-933-237	Ext-ED152565-a01		9.32802e-06	0.986699
6	PL-CP_EUO-000001-F1	EOS100333	HEXACHLOROPHENE	B2298L2112M01_F1_LV2001695508_MolPort_MolPort-001-785-865	Ext-ED152566-a01		3.73439e-05	0.983645
7	PL-CP_EUO-000001-G1	EOS100343	DIIODOHYDROXYQUINOLINE	B2298L2112M01_G1_LV2001695532_MolPort_MolPort-001-015-429	Ext-ED152567-a01		5.51373e-05	0.923489
8	PL-CP_EUO-000001-H1	EOS100555	ELLIPTICINE	B2298L2112M01_H1_LV2001695828_MolPort_MolPort-046-417-095	Ext-ED152568-a01		6.39608e-05	0.943779
9	PL-CP_EUO-000001-I1	EOS100722	CHLORQUINALDOL	B2298L2112M01_I1_LV2001694416_MolPort_MolPort-001-770-140	Ext-ED152569-a01		2.04199e-05	0.984795
10	PL-CP_EUO-000001-J1	EOS100759	CUDC-907	B2298L2112M01_J1_LV2001693958_MolPort_MolPort-023-293-550	Ext-ED152570-a01		0.000132927	0.765854
11	PL-CP_EUO-000001-K1	EOS100813	HINOKITIOL	B2298L2112M01_K1_LV2001694576_MolPort_MolPort-002-507-352	Ext-ED152571-a01		4.83483e-05	0.979348
12	PL-CP_EUO-000001-L1	EOS100820	ML311	B2298L2112M01_L1_LV2001694565_MolPort_MolPort-000-422-899	Ext-ED152572-a01		8.2863e-05	0.903016
13	PL-CP_EUO-000001-M1	EOS100874	OXYQUINOLINE	B2298L2112M01_M1_LV2001688873_MolPort_MolPort-000-139-947	Ext-ED152573-a01		0.00017258	0.815836
14	PL-CP_EUO-000001-N1	EOS100884	DIAVERIDINE	B2298L2112M01_N1_LV2001694118_MolPort_MolPort-001-815-618	Ext-ED152574-a01		1.25968e-06	0.984156
15	PL-CP_EUO-000001-O1	EOS100925	METHACYCLINE HYDROCHLORIDE	B2298L2112M01_O1_LV2001688888_MolPort_MolPort-003-666-349	Ext-ED152575-a01		9.5047e-05	0.857051
16	PL-CP_EUO-000001-P1	EOS100951	CHLOROXINE	B2298L2112M01_P1_LV2001694629_MolPort_MolPort-000-510-505	Ext-ED152576-a01		1.00933e-05	0.991563
17	PL-CP_EUO-000001-A2	EOS100979	AP-III-A4(ENOBLOCK)	B2298L2112M01_A2_LV2001694272_MolPort_MolPort-044-560-294	Ext-ED152577-a01		4.68572e-05	0.968025
18	PL-CP_EUO-000001-B2	EOS101001	BISINDOLYLMALEIMIDE IX	B2298L2112M01_B2_LV2001694290_MolPort_MolPort-023-276-303	Ext-ED152578-a01		0.000109325	0.94387
19	PL-CP_EUO-000001-C2	EOS101044	NPS-2143	B2298L2112M01_C2_LV2001689065_MolPort_MolPort-023-276-875	Ext-ED152579-a01		4.76414e-05	0.989476
20	PL-CP_EUO-000001-D2	EOS101209	DIPHENYLENEIODONIUM	B2298L2112M01_D2_LV2001689308_MolPort_MolPort-003-983-758	Ext-ED152580-a01		2.01595e-06	0.99491
21	PL-CP_EUO-000001-E2	EOS101232	CARFILZOMIB	B2298L2112M01_E2_LV2001688203_MolPort_MolPort-027-950-907	Ext-ED152581-a01		3.1397e-05	0.988523
22	PL-CP_EUO-000001-F2	EOS101330	DOLUTEGRAVIR	B2298L2112M01_F2_LV2001690122_MolPort_MolPort-023-293-507	Ext-ED152582-a01		0.000224955	0.87886
23	PL-CP_EUO-000001-G2	EOS101383	ML069	B2298L2112M01_G2_LV2001688402_MolPort_MolPort-006-069-198	Ext-ED152583-a01		0.000232046	0.699301
24	PL-CP_EUO-000001-H2	EOS101458	PYRIMETHAMINE	B2298L2112M01_H2_LV2001690310_MolPort_MolPort-001-783-655	Ext-ED152584-a01		0.000129323	0.890324
25	PL-CP_EUO-000001-I2	EOS101467	TRIMETREXATE	B2298L2112M01_I2_LV2001690231_MolPort_MolPort-006-167-723	Ext-ED152585-a01		1.98676e-06	0.990905
26	PL-CP_EUO-000001-J2	EOS101763	H-89 DIHYDROCHLORIDE	B2298L2112M01_J2_LV2001693023_MolPort_MolPort-003-940-406	Ext-ED152586-a01		6.58888e-05	0.975134
27	PL-CP_EUO-000001-K2	EOS101771	BITHIONOL	B2298L2112M01_K2_LV2001693059_MolPort_MolPort-003-702-306	Ext-ED152587-a01		4.28956e-05	0.996545
28	PL-CP_EUO-000001-L2	EOS101827	SEMAPIMOD	B2298L2112M01_L2_LV2001690684_MolPort_MolPort-039-242-581	Ext-ED152588-a01		7.06864e-06	0.983787
29	PL-CP_EUO-000001-M2	EOS101921	PYRITHIONE	B2298L2112M01_M2_LV2001690878_MolPort_MolPort-003-927-343	Ext-ED152589-a01		1.77747e-05	0.99277
30	PL-CP_EUO-000001-N2	EOS102018	DECYNIUM 22	B2298L2112M01_N2_LV2001693309_MolPort_MolPort-006-385-585	Ext-ED152590-a01		9.28845e-05	0.96214
31	PL-CP_EUO-000001-O2	EOS102093	GENTIAN VIOLET	B2298L2112M01_O2_LV2001693392_MolPort_MolPort-006-106-639	Ext-ED152591-a01		0.00018118	0.740165
32	PL-CP_EUO-000001-P2	EOS102198	SULFASUCCINAMIDE	B2298L2112M01_P2_LV2001691823_MolPort_MolPort-028-606-944	Ext-ED152592-a01		0.000138973	0.686648
33	PL-CP_EUO-000001-A3	EOS102213	TERPYRIDINE	B2298L2112M01_A3_LV2001692559_MolPort_MolPort-001-758-634	Ext-ED152593-a01		5.22721e-05	0.96322
					Compound ID	DR Curve_E. coli CR-20	AC50 [g/ml]	R²
					Colistina		2.94186e-06	0.985437
					Created by Genedata Screener
