# Supplementary material for: ENOblock synergizes with colistin to treat Acinetobacter baumannii infections
Source: EMBO Mol Med. 2025 Oct 31;17(12):3496–524. doi: 10.1038/s44321-025-00331-2 (PMC12686454; doi:10.1038/s44321-025-00331-2)
Supplement: Supplementary file 6 — Source data Fig. 2 [file 44321_2025_331_MOESM6_ESM.zip]

Archive with 18 entries (15 files):
- FIGURE 2/
- __MACOSX/._FIGURE 2
- FIGURE 2/.DS_Store
- __MACOSX/FIGURE 2/._.DS_Store
- FIGURE 2/~$ble S2.docx
- __MACOSX/FIGURE 2/._~$ble S2.docx
- FIGURE 2/._EIIP and AQVN parameters .docx
- __MACOSX/FIGURE 2/._._EIIP and AQVN parameters .docx
- FIGURE 2/2E/
- __MACOSX/FIGURE 2/._2E
- FIGURE 2/2B/
- __MACOSX/FIGURE 2/._2B
- FIGURE 2/2E/Bacterial growth Ab CR17 Col ENO.xlsx
- __MACOSX/FIGURE 2/2E/._Bacterial growth Ab CR17 Col ENO.xlsx
- FIGURE 2/2E/Bacterial growth Ab ATCC 17978 Col ENO.csv
- __MACOSX/FIGURE 2/2E/._Bacterial growth Ab ATCC 17978 Col ENO.csv
- FIGURE 2/2B/EIIP and AQVN parameters .docx
- __MACOSX/FIGURE 2/2B/._EIIP and AQVN parameters .docx
