# Supplementary material for: ENOblock synergizes with colistin to treat Acinetobacter baumannii infections
Source: EMBO Mol Med. 2025 Oct 31;17(12):3496–524. doi: 10.1038/s44321-025-00331-2 (PMC12686454; doi:10.1038/s44321-025-00331-2)
Supplement: Supplementary file 6 — Source data Fig. 2 [file 44321_2025_331_MOESM6_ESM.zip › FIGURE 2/2E/Bacterial growth Ab CR17 Col ENO.xlsx]

## Sheet: Hoja1
Time	Ab ATCC 17978		Enoblock (8 mg/L)		Ab ATCC 17978+ Col (0.12 mg/L)		ATCC 17978+ Col (0.12) + ENO (8 mg/L)
	N1	N2	N1	N2	N1	N2	N1	N2
0	0.0132	0.0100667	0.00646667	0.0051	0.00563333	0.0056	0.00558333	0.00456667
0.333205	0.0165	0.0126333	0.0109167	0.0062	0.00563333	0.0056	0.00998333	0.00666667
0.666521	0.0361	0.0317	0.0124667	0.01255	0.00773333	0.00770003	0.0122833	0.0154
0.999838	0.0527333	0.0739	0.0394167	0.02825	0.0114333	0.01143	0.0145833	0.0355667
1.33315	0.102667	0.1036	0.0623667	0.041	0.0184333	0.0184333	0.0184333	0.0330667
1.66647	0.1604	0.137933	0.0892167	0.0895	0.0315833	0.03158	0.0230833	0.0476
1.99979	0.247533	0.195267	0.127017	0.1156	0.0565333	0.0566333	0.0257833	0.0676667
2.3331	0.3489	0.261267	0.180167	0.14715	0.0960333	0.0961333	0.0295833	0.0790667
2.66642	0.4536	0.358533	0.264467	0.21025	0.161683	0.16168	0.0315833	0.106267
2.99974	0.5573	0.4537	0.353517	0.27885	0.257633	0.257603	0.0339833	0.131233
3.33305	0.6381	0.561267	0.446667	0.35145	0.363383	0.363483	0.0362333	0.1565
3.66637	0.738733	0.659067	0.556717	0.44155	0.470233	0.470233	0.0387333	0.198033
3.99968	0.8309	0.753167	0.636367	0.52105	0.574083	0.57409	0.0400833	0.234233
4.333	0.928867	0.8411	0.698667	0.58765	0.677233	0.678233	0.0402333	0.267267
4.66632	1.00387	0.935233	0.782467	0.6612	0.774483	0.774493	0.0411333	0.302333
4.99963	1.07213	1.0095	0.880567	0.72805	0.885883	0.885812	0.0420833	0.328967
5.33295	1.13767	1.0744	0.927667	0.79925	0.979733	0.959833	0.0448833	0.369267
5.66627	1.18897	1.13117	0.965417	0.8651	1.05828	1.07828	0.0470333	0.4013
5.99958	1.2313	1.17977	1.01657	0.92745	1.13818	1.12418	0.0490833	0.419967
6.3329	1.27727	1.22287	1.08327	0.97705	1.19693	1.19693	0.0520333	0.4251
6.66622	1.3119	1.2709	1.12577	1.0158	1.24958	1.23858	0.0547333	0.4118
6.99953	1.34897	1.296	1.16127	1.0697	1.29263	1.28575	0.0565333	0.385567
7.33285	1.37747	1.3313	1.19747	1.1206	1.32818	1.31919	0.0590333	0.354833
7.66617	1.3997	1.35647	1.23357	1.1504	1.36163	1.35193	0.0638833	0.321633
7.99948	1.42497	1.38467	1.26927	1.1627	1.38668	1.38668	0.0682833	0.304733
8.3328	1.43683	1.40713	1.29117	1.2041	1.40578	1.39998	0.0730333	0.292733
8.66611	1.45447	1.41847	1.32747	1.2239	1.42058	1.41879	0.0730833	0.283867
8.99943	1.46353	1.44123	1.34052	1.2462	1.43288	1.432	0.0750333	0.2828
9.33275	1.4768	1.45207	1.35602	1.26645	1.44278	1.44013	0.0773833	0.282067
9.66606	1.48507	1.45603	1.36867	1.29215	1.45453	1.45337	0.0790833	0.275367
9.99938	1.49217	1.46797	1.37887	1.31195	1.46618	1.46118	0.0742833	0.2735
10.3327	1.50453	1.48357	1.40477	1.3157	1.47603	1.476	0.0727333	0.263967
10.666	1.5096	1.4798	1.42317	1.32255	1.48413	1.48413	0.0711833	0.2702
10.9993	1.5126	1.49563	1.44667	1.3535	1.49098	1.49098	0.0697833	0.265
11.3326	1.51853	1.51233	1.44782	1.3811	1.50043	1.50043	0.0668333	0.261967
11.666	1.5301	1.52523	1.44817	1.39745	1.50863	1.50863	0.0669833	0.259467
11.9993	1.536	1.49757	1.45892	1.41375	1.51683	1.51683	0.0674833	0.261933
12.3326	1.54607	1.5207	1.46997	1.3899	1.52378	1.52	0.0685833	0.253233
12.6659	1.5541	1.52407	1.47722	1.40645	1.52918	1.52801	0.0669333	0.252
12.9992	1.55733	1.54107	1.48997	1.4263	1.53578	1.5341	0.0693333	0.255167
13.3325	1.56087	1.5309	1.51097	1.44365	1.53943	1.53513	0.0699833	0.250033
13.6659	1.5599	1.538	1.52162	1.44585	1.54328	1.54	0.0741333	0.2481
13.9992	1.562	1.53727	1.52907	1.4581	1.54718	1.54318	0.0773833	0.245367
14.3325	1.56383	1.54393	1.52752	1.4535	1.55083	1.54703	0.0803333	0.247367
14.6658	1.56223	1.5377	1.52487	1.4619	1.55463	1.55012	0.0805333	0.246367
14.9991	1.5666	1.54857	1.50722	1.4577	1.55468	1.55288	0.0803833	0.2486
15.3324	1.5731	1.5424	1.51817	1.46755	1.55778	1.55778	0.0816333	0.242167
15.6658	1.57833	1.54107	1.52707	1.47495	1.55823	1.55823	0.0834833	0.241467
15.9991	1.58283	1.54713	1.53697	1.4796	1.56173	1.56003	0.0839333	0.238833
16.3324	1.5873	1.54313	1.54447	1.48085	1.56293	1.56203	0.0838333	0.2375
16.6657	1.58917	1.546	1.55262	1.48605	1.56223	1.5622	0.0854833	0.240233
16.999	1.592	1.54967	1.55822	1.48955	1.56478	1.5643	0.0861333	0.234633
17.3323	1.5952	1.55387	1.55837	1.4791	1.56333	1.56498	0.0866833	0.2421
17.6657	1.59907	1.55703	1.56017	1.5028	1.56653	1.56653	0.0843333	0.2345
17.999	1.6	1.55957	1.55422	1.50375	1.56718	1.56718	0.0842333	0.239033
18.3323	1.6041	1.5631	1.56657	1.51005	1.57008	1.5701	0.0841333	0.231033
18.6656	1.60847	1.57027	1.57347	1.51105	1.57228	1.57119	0.0814833	0.2341
18.9989	1.61113	1.56493	1.58332	1.51855	1.57523	1.57203	0.0813833	0.236333
19.3322	1.61083	1.55533	1.58412	1.51375	1.58048	1.57098	0.0795333	0.2343
19.6656	1.6155	1.56623	1.59182	1.5081	1.58233	1.57933	0.0801833	0.229933
19.9989	1.61747	1.56507	1.59237	1.51845	1.58768	1.58068	0.0805833	0.238967
20.3322	1.6181	1.55973	1.59587	1.52215	1.59263	1.58261	0.0807333	0.230767
20.6655	1.61857	1.5671	1.59957	1.5188	1.59903	1.59503	0.0785333	0.2364
20.9988	1.61927	1.56597	1.60167	1.5171	1.60208	1.6	0.0789333	0.227667
21.3321	1.62077	1.57607	1.60182	1.5116	1.60958	1.61085	0.0767333	0.2326
21.6655	1.62137	1.58137	1.60357	1.51055	1.61208	1.613	0.0768833	0.227067
21.9988	1.62377	1.58617	1.60702	1.5168	1.61848	1.61848	0.0782333	0.234167
22.3321	1.62283	1.58143	1.60657	1.5221	1.62158	1.62003	0.0766333	0.2303
22.6654	1.6268	1.58803	1.60987	1.5204	1.62653	1.62433	0.0768833	0.228867
22.9987	1.62253	1.59103	1.61112	1.52465	1.62998	1.6309	0.0749333	0.228067
23.332	1.6233	1.59137	1.60957	1.52345	1.63123	1.63224	0.0760833	0.230933
23.6654	1.6254	1.5924	1.61167	1.5235	1.63338	1.63503	0.0733833	0.226467
