# Supplementary material for: ENOblock synergizes with colistin to treat Acinetobacter baumannii infections
Source: EMBO Mol Med. 2025 Oct 31;17(12):3496–524. doi: 10.1038/s44321-025-00331-2 (PMC12686454; doi:10.1038/s44321-025-00331-2)
Supplement: Supplementary file 6 — Source data Fig. 2 [file 44321_2025_331_MOESM6_ESM.zip › FIGURE 2/2E/Bacterial growth Ab ATCC 17978 Col ENO.csv]

Time	Ab ATCC 17978		Enoblock (8 mg/L)		Ab ATCC 17978+ Col (0.12 mg/L)		ATCC 17978+ Col (0.12) + ENO (8 mg/L)
	N1	N2	N1	N2	N1	N2	N1	N2
0	0.00805	0.01033333	0.0109	0.0074	0.00238333	0.00338333	0.00678333	0.00638333
0.33320472	0.01171667	0.01186667	0.0129	0.0087	0.00423333	0.00428333	0.00741667	0.00665
0.66652111	0.02211667	0.01976667	0.0175	0.00816667	0.00878333	0.00743333	0.00888333	0.00738333
0.9998375	0.04378333	0.0377	0.02635	0.0082	0.01898333	0.01523333	0.00918333	0.00845
1.33315389	0.08491667	0.07506667	0.04195	0.0081	0.03983333	0.03228333	0.00855	0.00921667
1.66647028	0.15975	0.14236667	0.06925	0.00816667	0.08263333	0.06608333	0.00901667	0.00971667
1.99978667	0.27008333	0.25266667	0.1149	0.00896667	0.15813333	0.13353333	0.00818333	0.00968333
2.33310306	0.39981667	0.39683333	0.1862	0.01023333	0.26623333	0.25073333	0.00781667	0.00955
2.66641944	0.53005	0.54653333	0.2912	0.01353333	0.39648333	0.39553333	0.00928333	0.00941667
2.99973583	0.66885	0.68476667	0.42865	0.02163333	0.52648333	0.54463333	0.00731667	0.00935
3.33305222	0.77521667	0.8046	0.5724	0.03556667	0.65748333	0.68078333	0.00708333	0.00898333
3.66636861	0.87575	0.90726667	0.71445	0.06003333	0.76998333	0.80483333	0.00698333	0.00881667
3.999685	0.98425	0.99333333	0.84455	0.0975	0.88213333	0.90278333	0.00678333	0.00871667
4.33300139	1.08688333	1.06213333	0.9425	0.15313333	0.99288333	0.98928333	0.00675	0.00875
4.66631778	1.17735	1.11986667	1.0155	0.23413333	1.09183333	1.06518333	0.00658333	0.00838333
4.99963417	1.25455	1.16893333	1.0788	0.35336667	1.18348333	1.12903333	0.00658333	0.00825
5.33295056	1.31658333	1.21193333	1.1331	0.50203333	1.25573333	1.17878333	0.00648333	0.00825
5.66626694	1.37208333	1.24983333	1.18215	0.64816667	1.31663333	1.22068333	0.00648333	0.00815
5.99958333	1.41235	1.28473333	1.23135	0.79033333	1.36578333	1.25933333	0.00648333	0.00801667
6.33289972	1.44435	1.31603333	1.27945	0.9083	1.40583333	1.29343333	0.00641667	0.00785
6.66621611	1.46921667	1.34733333	1.3194	1.0062	1.43333333	1.32413333	0.00645	0.00788333
6.9995325	1.49175	1.3724	1.3476	1.08776667	1.45783333	1.35143333	0.00648333	0.00775
7.33284889	1.51018333	1.39556667	1.3723	1.1538	1.47748333	1.37853333	0.00651667	0.00758333
7.66616528	1.52661667	1.4174	1.3938	1.21093333	1.49753333	1.40113333	0.00655	0.00748333
7.99948167	1.53831667	1.43476667	1.4155	1.26133333	1.51143333	1.42018333	0.00651667	0.00751667
8.33279806	1.54765	1.4521	1.432	1.30623333	1.52198333	1.43758333	0.00648333	0.00738333
8.66611444	1.55701667	1.46576667	1.44615	1.34583333	1.53313333	1.45118333	0.00645	0.00748333
8.99943083	1.56425	1.48086667	1.4605	1.37946667	1.53983333	1.46573333	0.00655	0.00728333
9.33274722	1.56968333	1.49376667	1.4765	1.4107	1.54588333	1.47883333	0.00651667	0.00725
9.66606361	1.57615	1.50643333	1.4903	1.43616667	1.55098333	1.49053333	0.00645	0.00718333
9.99938	1.58118333	1.51736667	1.49835	1.4595	1.55613333	1.50108333	0.00631667	0.00708333
10.3326964	1.58481667	1.52583333	1.50995	1.47913333	1.56073333	1.50843333	0.00628333	0.00708333
10.6660128	1.58865	1.5344	1.5165	1.49486667	1.56453333	1.51693333	0.00625	0.00705
10.9993292	1.59211667	1.54063333	1.5248	1.5085	1.56828333	1.52308333	0.00621667	0.00691667
11.3326456	1.59511667	1.54913333	1.5305	1.5191	1.57148333	1.53153333	0.00615	0.00688333
11.6659619	1.59825	1.5543	1.53635	1.5291	1.57448333	1.53538333	0.00608333	0.00685
11.9992783	1.60141667	1.559	1.54185	1.53766667	1.57713333	1.54278333	0.00595	0.00685
12.3325947	1.60658333	1.56406667	1.54735	1.5452	1.58168333	1.54693333	0.00598333	0.00658333
12.6659111	1.60921667	1.56753333	1.5547	1.5515	1.58533333	1.55273333	0.00598333	0.00665
12.9992275	1.61341667	1.5721	1.55715	1.55976667	1.58973333	1.55568333	0.00591667	0.00655
13.3325439	1.61485	1.57476667	1.5609	1.56673333	1.59288333	1.55843333	0.00595	0.00658333
13.6658603	1.61575	1.57613333	1.5648	1.57186667	1.59453333	1.56198333	0.00588333	0.00658333
13.9991767	1.61391667	1.5784	1.56625	1.57733333	1.59733333	1.56108333	0.00578333	0.00648333
14.3324931	1.61378333	1.579	1.57015	1.58206667	1.59918333	1.56623333	0.00588333	0.00641667
14.6658094	1.61515	1.58083333	1.56965	1.5865	1.60498333	1.56608333	0.00585	0.00645
14.9991258	1.61045	1.58456667	1.57135	1.59303333	1.59563333	1.56938333	0.00585	0.00635
15.3324422	1.61195	1.58673333	1.576	1.59673333	1.60003333	1.57018333	0.00575	0.00638333
15.6657586	1.61238333	1.58826667	1.583	1.60193333	1.61863333	1.57028333	0.00575	0.00628333
15.999075	1.61351667	1.59106667	1.58135	1.60666667	1.60068333	1.57338333	0.00578333	0.00628333
16.3323914	1.61495	1.5908	1.5964	1.611	1.59778333	1.57518333	0.00575	0.00618333
16.6657078	1.61858333	1.59433333	1.59585	1.61473333	1.61048333	1.57528333	0.00581667	0.00615
16.9990242	1.61708333	1.6017	1.59815	1.6193	1.60743333	1.57893333	0.00561667	0.00601667
17.3323406	1.61105	1.6021	1.6183	1.62283333	1.59673333	1.57948333	0.00571667	0.00598333
17.6656569	1.61898333	1.6056	1.604	1.6258	1.61158333	1.58903333	0.00571667	0.00595
17.9989733	1.62135	1.61056667	1.62165	1.62906667	1.58813333	1.58818333	0.00568333	0.00601667
18.3322897	1.61038333	1.60756667	1.60495	1.6312	1.59033333	1.59588333	0.00555	0.00595
18.6656061	1.59895	1.6137	1.6147	1.6338	1.58638333	1.60468333	0.00568333	0.00598333
18.9989225	1.61101667	1.6171	1.6236	1.6373	1.58558333	1.60663333	0.00571667	0.00595
19.3322389	1.61728333	1.6309	1.60585	1.63983333	1.58588333	1.60623333	0.00555	0.00598333
19.6655553	1.60208333	1.6185	1.62795	1.64196667	1.58053333	1.61268333	0.00568333	0.00578333
19.9988717	1.59755	1.61903333	1.62135	1.64216667	1.59328333	1.61563333	0.00555	0.00575
20.3321881	1.59615	1.62016667	1.6125	1.64353333	1.58998333	1.61943333	0.00558333	0.00578333
20.6655044	1.59548333	1.6247	1.6272	1.64496667	1.59133333	1.63068333	0.00561667	0.00571667
20.9988208	1.59331667	1.6262	1.6305	1.64663333	1.59668333	1.61608333	0.00548333	0.00571667
21.3321372	1.59285	1.6383	1.65175	1.6484	1.58338333	1.62738333	0.00555	0.00561667
21.6654536	1.59338333	1.62303333	1.6321	1.64946667	1.58733333	1.61928333	0.00555	0.00555
21.99877	1.59415	1.62063333	1.6442	1.64986667	1.58973333	1.65808333	0.00555	0.00561667
22.3320864	1.58981667	1.61696667	1.63565	1.64956667	1.58243333	1.63488333	0.00551667	0.00561667
22.6654028	1.59188333	1.61	1.6417	1.64976667	1.58033333	1.63983333	0.00551667	0.00545
22.9987192	1.58648333	1.61286667	1.63235	1.64933333	1.58433333	1.62153333	0.00551667	0.00531667
23.3320356	1.59318333	1.61876667	1.6317	1.6483	1.58603333	1.61608333	0.00568333	0.00538333
23.6653519	1.58011667	1.62536667	1.5943	1.64723333	1.58473333	1.62163333	0.00548333	0.00535
