# Supplementary material for: ENOblock synergizes with colistin to treat Acinetobacter baumannii infections
Source: EMBO Mol Med. 2025 Oct 31;17(12):3496–524. doi: 10.1038/s44321-025-00331-2 (PMC12686454; doi:10.1038/s44321-025-00331-2)
Supplement: Supplementary file 7 — Source data Fig. 3 [file 44321_2025_331_MOESM7_ESM.zip]

Archive with 96 entries (88 files):
- FIGURE 3/
- __MACOSX/._FIGURE 3
- FIGURE 3/3E/
- __MACOSX/FIGURE 3/._3E
- FIGURE 3/3B/
- __MACOSX/FIGURE 3/._3B
- FIGURE 3/3C/
- __MACOSX/FIGURE 3/._3C
- FIGURE 3/3D/
- __MACOSX/FIGURE 3/._3D
- FIGURE 3/.DS_Store
- __MACOSX/FIGURE 3/._.DS_Store
- FIGURE 3/3A/
- __MACOSX/FIGURE 3/._3A
- FIGURE 3/3E/~$RAW data CFU.xlsx
- __MACOSX/FIGURE 3/3E/._~$RAW data CFU.xlsx
- FIGURE 3/3E/RAW data CFU.xlsx
- __MACOSX/FIGURE 3/3E/._RAW data CFU.xlsx
- FIGURE 3/3B/RAW data for revised figure 3B BCP.xlsx
- __MACOSX/FIGURE 3/3B/._RAW data for revised figure 3B BCP.xlsx
- FIGURE 3/3C/.DS_Store
- __MACOSX/FIGURE 3/3C/._.DS_Store
- FIGURE 3/3C/RGB/
- __MACOSX/FIGURE 3/3C/._RGB
- FIGURE 3/3C/TIFF/
- __MACOSX/FIGURE 3/3C/._TIFF
- FIGURE 3/3D/RAW data for revised figure 3D SYTOX.xlsx
- __MACOSX/FIGURE 3/3D/._RAW data for revised figure 3D SYTOX.xlsx
- FIGURE 3/3A/ENOblock.tif
- __MACOSX/FIGURE 3/3A/._ENOblock.tif
- FIGURE 3/3A/ENOblock.tif (RGB).tif
- __MACOSX/FIGURE 3/3A/._ENOblock.tif (RGB).tif
- FIGURE 3/3A/Untreated.tif
- __MACOSX/FIGURE 3/3A/._Untreated.tif
- FIGURE 3/3A/Untreated.tif (RGB).tif
- __MACOSX/FIGURE 3/3A/._Untreated.tif (RGB).tif
- FIGURE 3/3C/RGB/60 min Untreated.tif (RGB).tif
- __MACOSX/FIGURE 3/3C/RGB/._60 min Untreated.tif (RGB).tif
- FIGURE 3/3C/RGB/10 min ENOblock  8 ug.tif (RGB).tif
- __MACOSX/FIGURE 3/3C/RGB/._10 min ENOblock  8 ug.tif (RGB).tif
- FIGURE 3/3C/RGB/10 min Colistin .tif (RGB).tif
- __MACOSX/FIGURE 3/3C/RGB/._10 min Colistin .tif (RGB).tif
- FIGURE 3/3C/RGB/60 min ENOblock 32 ug.tif (RGB).tif
- __MACOSX/FIGURE 3/3C/RGB/._60 min ENOblock 32 ug.tif (RGB).tif
- FIGURE 3/3C/RGB/60 min ENOblock 16 ug.tif (RGB).tif
- __MACOSX/FIGURE 3/3C/RGB/._60 min ENOblock 16 ug.tif (RGB).tif
- FIGURE 3/3C/RGB/30 min Untreated.tif (RGB).tif
- __MACOSX/FIGURE 3/3C/RGB/._30 min Untreated.tif (RGB).tif
- FIGURE 3/3C/RGB/30 min ENOblock 8 ug.tif (RGB).tif
- __MACOSX/FIGURE 3/3C/RGB/._30 min ENOblock 8 ug.tif (RGB).tif
- FIGURE 3/3C/RGB/10 min Untreated.tif (RGB).tif
- __MACOSX/FIGURE 3/3C/RGB/._10 min Untreated.tif (RGB).tif
- FIGURE 3/3C/RGB/10 min Enoblock 32 ug.tif (RGB).tif
- __MACOSX/FIGURE 3/3C/RGB/._10 min Enoblock 32 ug.tif (RGB).tif
- FIGURE 3/3C/RGB/30 min ENOblock 32 ug.tif (RGB).tif
- __MACOSX/FIGURE 3/3C/RGB/._30 min ENOblock 32 ug.tif (RGB).tif
- FIGURE 3/3C/RGB/30 min ENOblock 16 ug.tif (RGB).tif
- __MACOSX/FIGURE 3/3C/RGB/._30 min ENOblock 16 ug.tif (RGB).tif
- FIGURE 3/3C/RGB/60 min Colistin.tif (RGB).tif
- __MACOSX/FIGURE 3/3C/RGB/._60 min Colistin.tif (RGB).tif
- FIGURE 3/3C/RGB/10 min ENOblock 16 ug.tif (RGB).tif
- __MACOSX/FIGURE 3/3C/RGB/._10 min ENOblock 16 ug.tif (RGB).tif
- FIGURE 3/3C/RGB/60 min ENOblock 8 ug.tif (RGB).tif
- __MACOSX/FIGURE 3/3C/RGB/._60 min ENOblock 8 ug.tif (RGB).tif
- FIGURE 3/3C/RGB/30 min Colistin.tif (RGB).tif
- __MACOSX/FIGURE 3/3C/RGB/._30 min Colistin.tif (RGB).tif
- FIGURE 3/3C/TIFF/30 min Colistin.tif
- __MACOSX/FIGURE 3/3C/TIFF/._30 min Colistin.tif
- FIGURE 3/3C/TIFF/30 min ENOblock 8 ug.tif
- __MACOSX/FIGURE 3/3C/TIFF/._30 min ENOblock 8 ug.tif
- FIGURE 3/3C/TIFF/60 min ENOblock 32 ug.tif
- __MACOSX/FIGURE 3/3C/TIFF/._60 min ENOblock 32 ug.tif
- FIGURE 3/3C/TIFF/60 min Colistin.tif
- __MACOSX/FIGURE 3/3C/TIFF/._60 min Colistin.tif
- FIGURE 3/3C/TIFF/60 min ENOblock 16 ug.tif
- __MACOSX/FIGURE 3/3C/TIFF/._60 min ENOblock 16 ug.tif
- FIGURE 3/3C/TIFF/10 min Untreated.tif
- __MACOSX/FIGURE 3/3C/TIFF/._10 min Untreated.tif
- FIGURE 3/3C/TIFF/10 min ENOblock 16 ug.tif
- __MACOSX/FIGURE 3/3C/TIFF/._10 min ENOblock 16 ug.tif
- FIGURE 3/3C/TIFF/10 min Enoblock 32 ug.tif
- __MACOSX/FIGURE 3/3C/TIFF/._10 min Enoblock 32 ug.tif
- FIGURE 3/3C/TIFF/10 min Colistin.tif
- __MACOSX/FIGURE 3/3C/TIFF/._10 min Colistin.tif
- FIGURE 3/3C/TIFF/60 min ENOblock 8 ug.tif
- __MACOSX/FIGURE 3/3C/TIFF/._60 min ENOblock 8 ug.tif
- FIGURE 3/3C/TIFF/30 min Untreated.tif
- __MACOSX/FIGURE 3/3C/TIFF/._30 min Untreated.tif
- FIGURE 3/3C/TIFF/10 min ENOblock  8 ug.tif
- __MACOSX/FIGURE 3/3C/TIFF/._10 min ENOblock  8 ug.tif
- FIGURE 3/3C/TIFF/30 min Enoblock 32 ug.tif
- __MACOSX/FIGURE 3/3C/TIFF/._30 min Enoblock 32 ug.tif
- FIGURE 3/3C/TIFF/30 min ENOblock 16 ug.tif
- __MACOSX/FIGURE 3/3C/TIFF/._30 min ENOblock 16 ug.tif
- FIGURE 3/3C/TIFF/60 min Untreated.tif
- __MACOSX/FIGURE 3/3C/TIFF/._60 min Untreated.tif
