# Supplementary material for: ENOblock synergizes with colistin to treat Acinetobacter baumannii infections
Source: EMBO Mol Med. 2025 Oct 31;17(12):3496–524. doi: 10.1038/s44321-025-00331-2 (PMC12686454; doi:10.1038/s44321-025-00331-2)
Supplement: Supplementary file 7 — Source data Fig. 3 [file 44321_2025_331_MOESM7_ESM.zip › FIGURE 3/3E/RAW data CFU.xlsx]

## Sheet: RAW data figure 3E
Label	log10 CFU/ml	Average	SD	Group
Starting culture 0min-A	6.14613	6.23089	0.100848	Starting culture 0 min
Starting culture 0min-B	6.20412
Starting culture 0min-C	6.34242
Untreated-10min-A	6.14613	6.14613	0	Untreated-10min
Untreated-10min-B	6.14613
Untreated-10min-C	6.14613
Untreated-30min-A	7	7.08509	0.147382	Untreated-30min
Untreated-30min-B	7.25527
Untreated-30min-C	7
Untreated-60min-A	8	8.09742	0.0843671	Untreated-60min
Untreated-60min-B	8.14613
Untreated-60min-C	8.14613
Enoblock 8 mg/L -10min-A	6.20412	6.16546	0.0334817	Enoblock 8 mg/L -10min
Enoblock 8 mg/L -10min-B	6.14613
Enoblock 8 mg/L -10min-C	6.14613
Enoblock 8 mg/L -30min-A	6.38021	6.3654	0.0583969	Enoblock 8 mg/L -30min
Enoblock 8 mg/L -30min-B	6.41497
Enoblock 8 mg/L -30min-C	6.30103
Enoblock 8 mg/L -60min-A	7.07918	7.02639	0.0457153	Enoblock 8 mg/L -60min
Enoblock 8 mg/L -60min-B	7
Enoblock 8 mg/L -60min-C	7
Enoblock 16 mg/L -10min-A	5.25527	5.67781	0.382369	Enoblock 16 mg/L -10min
Enoblock 16 mg/L -10min-B	5.77815
Enoblock 16 mg/L -10min-C	6
Enoblock 16 mg/L -30min-A	5.77815	5.8198	0.0721334	Enoblock 16 mg/L -30min
Enoblock 16 mg/L -30min-B	5.90309
Enoblock 16 mg/L -30min-C	5.77815
Enoblock 16 mg/L -60min-A	5.90309	6.16693	0.232609	Enoblock 16 mg/L -60min
Enoblock 16 mg/L -60min-B	6.25527
Enoblock 16 mg/L -60min-C	6.34242
Enoblock 32 mg/L -10min-A	0	0	0	Enoblock 32 mg/L -10min
Enoblock 32 mg/L -10min-B	0
Enoblock 32 mg/L -10min-C	0
Enoblock 32 mg/L -30min-A	0	0	0	Enoblock 32 mg/L -30min
Enoblock 32 mg/L -30min-B	0
Enoblock 32 mg/L -30min-C	0
Enoblock 32 mg/L -60min-A	0	0	0	Enoblock 32 mg/L -60min
Enoblock 32 mg/L -60min-B	0
Enoblock 32 mg/L -60min-C	0
Colistin 3.125 mg/L -10min-A	3	2.9677	0.055951	Colistin 3.125 mg/L -10min
Colistin 3.125 mg/L -10min-B	3
Colistin 3.125 mg/L -10min-C	2.90309
Colistin 3.125 mg/L -30min-A	0	0	0	Colistin 3.125 mg/L -30min
Colistin 3.125 mg/L -30min-B	0
Colistin 3.125 mg/L -30min-C	0
Colistin 3.125 mg/L -60min-A	0	0	0	Colistin 3.125 mg/L -60min
Colistin 3.125 mg/L -60min-B	0
Colistin 3.125 mg/L -60min-C	0
