# Supplementary material for: ENOblock synergizes with colistin to treat Acinetobacter baumannii infections
Source: EMBO Mol Med. 2025 Oct 31;17(12):3496–524. doi: 10.1038/s44321-025-00331-2 (PMC12686454; doi:10.1038/s44321-025-00331-2)
Supplement: Supplementary file 7 — Source data Fig. 3 [file 44321_2025_331_MOESM7_ESM.zip › FIGURE 3/3B/RAW data for revised figure 3B BCP.xlsx]

## Sheet: data_drug_Enoblock (16ug)
AreaShape_Area_x	AreaShape_BoundingBoxArea_x	AreaShape_Compactness_x	AreaShape_Eccentricity_x	AreaShape_EquivalentDiameter_x	AreaShape_EulerNumber_x	AreaShape_Extent_x	AreaShape_FormFactor_x	AreaShape_MajorAxisLength_x	AreaShape_MaxFeretDiameter_x	AreaShape_MaximumRadius_x	AreaShape_MeanRadius_x	AreaShape_MedianRadius_x	AreaShape_MinFeretDiameter_x	AreaShape_MinorAxisLength_x	AreaShape_Orientation_x	AreaShape_Perimeter_x	AreaShape_Solidity_x	AreaShape_Zernike_0_0_x	AreaShape_Zernike_1_1_x	AreaShape_Zernike_2_0_x	AreaShape_Zernike_2_2_x	AreaShape_Zernike_3_1_x	AreaShape_Zernike_3_3_x	AreaShape_Zernike_4_0_x	AreaShape_Zernike_4_2_x	AreaShape_Zernike_4_4_x	AreaShape_Zernike_5_1_x	AreaShape_Zernike_5_3_x	AreaShape_Zernike_5_5_x	AreaShape_Zernike_6_0_x	AreaShape_Zernike_6_2_x	AreaShape_Zernike_6_4_x	AreaShape_Zernike_6_6_x	AreaShape_Zernike_7_1_x	AreaShape_Zernike_7_3_x	AreaShape_Zernike_7_5_x	AreaShape_Zernike_7_7_x	AreaShape_Zernike_8_0_x	AreaShape_Zernike_8_2_x	AreaShape_Zernike_8_4_x	AreaShape_Zernike_8_6_x	AreaShape_Zernike_8_8_x	AreaShape_Zernike_9_1_x	AreaShape_Zernike_9_3_x	AreaShape_Zernike_9_5_x	AreaShape_Zernike_9_7_x	AreaShape_Zernike_9_9_x	Intensity_IntegratedIntensityEdge_OriBlue_x	Intensity_IntegratedIntensityEdge_OriGreen_x
807	2700	2.67658	0.96854	32.0547	1	0.298889	0.373612	73.8412	70.1783	7.07107	3.16686	3	20.0527	18.376	-0.742064	164.752	0.744465	0.20863	0.0266047	0.0792044	0.0507755	0.0394019	0.00638511	0.0192135	0.0311273	0.0263747	0.0340465	0.0180027	0.00112327	0.00166477	0.00715186	0.0185435	0.0169691	0.020904	0.0205519	0.00744928	0.0010282	0.00900736	0.00416859	0.00452972	0.0130516	0.0119053	0.00947603	0.013074	0.0114635	0.00262926	0.00148359	4.63487	0.288548
562	833	1.83505	0.957658	26.75	1	0.67467	0.544944	50.298	48.2597	7.07107	3.31713	3	13.9739	14.4812	0.137001	113.841	0.928926	0.307239	0.0295175	0.120866	0.0740343	0.0316687	0.016869	0.0422693	0.0469992	0.0339741	0.0214032	0.0213859	0.0103944	0.0193514	0.0152196	0.0219874	0.0188755	0.011009	0.0122384	0.0135791	0.00637099	0.00443162	0.0045449	0.00601301	0.0101973	0.011778	0.00245225	0.00255528	0.00695293	0.00737507	0.00387484	3.35726	0.206943
624	800	1.73164	0.957469	28.1869	1	0.78	0.577487	52.8548	49.366	7.61577	3.52213	3.16228	14.2846	15.2505	1.50204	116.527	0.939759	0.326016	0.0108372	0.122877	0.0859131	0.00607751	0.00823197	0.0448959	0.0565001	0.0399818	0.00130671	0.00400702	0.00527033	0.0205259	0.0250784	0.0253844	0.0221461	0.000485828	0.00152851	0.00313092	0.003108	0.00755843	0.00928243	0.00798246	0.0114105	0.0130465	0.000666771	0.00121519	0.000685548	0.0029762	0.00176758	4.99193	0.224704
1340	5768	4.02003	0.990589	41.3055	1	0.232316	0.248755	123.164	114.49	8.24621	3.38272	3.16228	17.6738	16.8575	0.458058	260.179	0.767468	0.13016	0.0153245	0.0498263	0.0362073	0.0176626	0.00830701	0.0136984	0.0292156	0.0176843	0.015746	0.0142735	0.00523259	0.00830214	0.0121962	0.0169579	0.0107025	0.0120209	0.0141849	0.0103039	0.00364196	0.00587559	0.0042339	0.00806171	0.0105276	0.00732391	0.00974623	0.0107227	0.0114863	0.00719263	0.00274811	8.78904	0.469932
1242	4437	3.53645	0.984307	39.7664	1	0.279919	0.282769	105.153	95.7131	8.60233	3.58784	3.16228	18.9695	18.556	1.06521	234.936	0.764308	0.172604	0.00697366	0.0646405	0.0504134	0.0110959	0.00417804	0.0168946	0.0429312	0.0245371	0.0128681	0.0040877	0.00336036	0.0096214	0.0216037	0.0257024	0.0143701	0.00991893	0.00864727	0.00226424	0.00272506	0.00528937	0.0119665	0.0155022	0.0158864	0.00927826	0.00938586	0.00776054	0.0043352	0.00290994	0.00218357	6.84483	0.418204
667	1815	2.37036	0.978299	29.1419	1	0.367493	0.421876	64.2954	62.2656	7.07107	3.10687	2.82843	13.4164	13.3219	-1.07169	140.953	0.912449	0.219048	0.00387668	0.0971161	0.0558162	0.00506548	0.0030712	0.0461812	0.0430819	0.0284068	0.00403429	0.00388244	0.00234467	0.0289434	0.023814	0.0251616	0.0176324	0.00234673	0.00374731	0.00277756	0.00190839	0.0147356	0.0153251	0.0142351	0.016252	0.0119928	0.00185839	0.00304289	0.00263035	0.0020439	0.00162106	3.61552	0.24126
763	1606	2.80454	0.979222	31.1686	1	0.475093	0.356564	76.5169	72.9932	6.7082	3.0315	3	16.7953	15.517	-1.39215	163.983	0.785788	0.182335	0.0193291	0.0739347	0.0462219	0.0282156	0.00625688	0.0237901	0.0334825	0.023614	0.0264498	0.0143429	0.00258089	0.00984526	0.0110264	0.0208779	0.01474	0.0200187	0.0165222	0.00765851	0.0011829	0.00140649	0.0030493	0.00740493	0.0144371	0.0101178	0.0131193	0.0127882	0.0104358	0.00405874	0.000627266	3.04749	0.31516
581	1431	2.41227	0.974731	27.1984	1	0.40601	0.414547	60.2611	56.4624	6.08276	2.88776	2.82843	13.6683	13.4611	0.385807	132.711	0.859467	0.232043	0.0141712	0.0915594	0.0619555	0.0220124	0.00320773	0.0339679	0.0445465	0.0312037	0.0206422	0.010737	0.000279802	0.0160042	0.0214808	0.0249811	0.0191914	0.0154458	0.0128587	0.00440977	0.00135087	0.00508053	0.0106739	0.0118048	0.0156404	0.0128716	0.010381	0.00946879	0.00643864	0.00144628	0.00172274	1.87747	0.249271
466	1160	2.02186	0.960637	24.3584	1	0.401724	0.494594	47.3837	46.6154	6.7082	2.90941	2.82843	13.1825	13.1636	-0.99879	108.811	0.913725	0.273046	0.0372909	0.110914	0.0600026	0.045079	0.0170637	0.0347144	0.0355221	0.028731	0.032693	0.0245648	0.010424	0.00713107	0.0101164	0.0162946	0.0174118	0.0160476	0.0181714	0.0140776	0.00743036	0.000399988	0.000826817	0.00326443	0.00923487	0.0116408	0.00382854	0.00691929	0.0095236	0.00868551	0.00575305	1.60642	0.189731
1089	4745	3.52142	0.984295	37.2365	1	0.229505	0.283976	106.331	91.8314	7.61577	3.24748	3	20.0903	18.7711	0.727698	219.522	0.707602	0.16442	0.019079	0.0463362	0.0512364	0.0248221	0.00976987	0.00600783	0.0302771	0.0271461	0.0206918	0.0179084	0.00562101	0.00345733	0.00913707	0.0183273	0.017339	0.0140541	0.0176999	0.0114601	0.00360654	0.0096563	0.00123642	0.00490338	0.0123715	0.0120371	0.0078956	0.0134771	0.011591	0.00770099	0.00242712	7.51206	0.38941
808	1786	1.68634	0.953017	32.0746	1	0.452408	0.593001	58.4627	56.4004	8.94427	3.99159	3.60555	17.285	17.7094	-0.905653	130.853	0.967665	0.323413	0.0118852	0.132848	0.0791122	0.00703522	0.0052523	0.0475161	0.0563122	0.036364	0.0033111	0.00600593	0.0024075	0.024069	0.0204292	0.0273668	0.020183	0.00141188	0.00348269	0.00425118	0.000840641	0.00565243	0.00685841	0.00766251	0.0132112	0.0123732	0.00128119	0.00179195	0.00333917	0.0024028	0.000295569	4.55778	0.222339
528	1204	1.89818	0.96179	25.9282	1	0.438538	0.526819	50.128	46.6154	6.7082	3.12333	2.82843	12.968	13.7244	-0.502924	112.225	0.926316	0.308664	0.0220984	0.114096	0.0821822	0.0192486	0.0120084	0.0464164	0.0494592	0.0395949	0.0127247	0.0150573	0.00544835	0.0212797	0.0228994	0.02299	0.0224873	0.006537	0.0100059	0.00875483	0.00191821	0.00750741	0.00933529	0.00815688	0.0111955	0.0133772	0.0024781	0.00280013	0.00555435	0.00457173	0.00157892	3.26874	0.194018
827	2244	2.12224	0.965243	32.4495	1	0.368538	0.471201	64.7378	61.0328	7.81025	3.64779	3.60555	16.2698	16.9195	-0.6966	148.51	0.900871	0.281186	0.0158398	0.111863	0.0734675	0.00529213	0.0113248	0.0392561	0.0564871	0.0326423	0.00311055	0.00898109	0.00714464	0.0239327	0.0253061	0.0278852	0.0167054	0.00164548	0.00419566	0.00785014	0.0044142	0.0106753	0.0141064	0.010495	0.0139956	0.00874593	0.000111765	0.000909	0.00321647	0.00553835	0.00331816	2.76382	0.256046
539	1116	1.55017	0.924969	26.1969	1	0.482975	0.645092	42.7766	42.2019	8.06226	3.57901	3.16228	15.6205	16.257	0.904818	102.468	0.947276	0.383902	0.0285425	0.155993	0.0823059	0.0196135	0.0189715	0.0430422	0.0549654	0.0316712	0.00787132	0.0171145	0.0116177	0.0141309	0.0122029	0.0185011	0.0154999	0.00136387	0.00218866	0.0108095	0.00669822	0.0023748	0.00342735	0.00206431	0.00534317	0.00976626	0.00355998	0.00515934	0.00341772	0.00437702	0.00442667	3.67831	0.182727
1041	3774	3.01359	0.977888	36.4066	1	0.275835	0.33183	91.4801	84.7231	7.81025	3.36808	3.16228	21.1362	19.1311	-0.941756	198.551	0.738822	0.184653	0.0266005	0.0646409	0.0479057	0.0341674	0.0123243	0.0100659	0.0308935	0.0237534	0.0278754	0.0213482	0.0069098	0.00499222	0.00695818	0.0171227	0.0146275	0.0182881	0.0192079	0.0133009	0.00437814	0.0131235	0.00180004	0.00252747	0.0112373	0.00989134	0.009109	0.0125498	0.0118575	0.00900289	0.00291689	5.27588	0.365484
987	3008	2.42646	0.978972	35.4498	1	0.328125	0.412123	81.0468	75.1665	8.48528	3.60677	3.60555	16.9591	16.533	-0.594663	173.48	0.88125	0.222423	0.0100155	0.0868483	0.0622827	0.00953389	0.00426039	0.0361657	0.0456268	0.0315769	0.0100859	0.00283607	0.0040806	0.0225165	0.0241638	0.0264659	0.0191446	0.007854	0.0063044	0.000840986	0.00373946	0.0121623	0.014942	0.0144555	0.0163589	0.0125557	0.00504147	0.00561029	0.00269729	0.00224794	0.00323753	4.33181	0.297124
569	1188	1.90714	0.93705	26.916	1	0.478956	0.524346	46.102	49.2443	8.544	3.52724	3.16228	16.5469	16.0986	-1.14794	116.776	0.90461	0.298752	0.0218506	0.148671	0.0565231	0.0245046	0.00958263	0.0552926	0.0467965	0.025189	0.017648	0.0111812	0.00558128	0.0134222	0.0213257	0.0218387	0.0148313	0.00613613	0.00849578	0.00585732	0.00360667	0.002368	0.00127336	0.0118403	0.0113695	0.0103109	0.00274241	0.00101845	0.00511753	0.00294309	0.002469	4.93158	0.207568
1361	5353	4.02961	0.989013	41.6279	1	0.25425	0.248163	117.62	109.252	8.544	3.53149	3.16228	19.0471	17.3873	1.12719	262.522	0.752765	0.145181	0.0175764	0.0549496	0.0408367	0.0169269	0.0106203	0.0185344	0.0307279	0.0203507	0.0143895	0.0150502	0.00682282	0.00440084	0.0194246	0.015156	0.0129016	0.0109608	0.0151869	0.0105734	0.00473802	0.00161417	0.00898464	0.0102244	0.00839002	0.00921867	0.00864781	0.0119796	0.0113703	0.00743918	0.00344745	10.3949	0.551141
824	2405	2.53212	0.981251	32.3906	1	0.34262	0.394926	74.8648	70.6612	7.61577	3.28795	3.16228	14.9064	14.429	-1.09081	161.924	0.899563	0.210124	0.0103236	0.0867946	0.0562734	0.0137704	0.00566608	0.0409126	0.0398606	0.0293182	0.0124191	0.00902305	0.00387913	0.0270017	0.0201793	0.0242642	0.0182762	0.0101774	0.00861603	0.00633551	0.00284307	0.0132678	0.0133805	0.0125338	0.015873	0.0123705	0.00747633	0.00686804	0.00606968	0.0045411	0.00215457	4.62083	0.282216
394	774	2.13463	0.965454	22.3977	1	0.509044	0.468465	44.4321	44.5982	6.08276	2.69949	2.23607	11.7901	11.5779	-0.334147	102.805	0.901602	0.252215	0.0160735	0.116498	0.0587654	0.0111196	0.00797088	0.05358	0.0449474	0.0287304	0.0066999	0.00956632	0.00449553	0.0292939	0.0226844	0.0241759	0.0174069	0.00558131	0.00567205	0.00740466	0.00273269	0.0094145	0.0132564	0.011415	0.0148546	0.0116024	0.00207485	0.00267533	0.00454232	0.00571646	0.00169191	1.7792	0.202365
11	16	0.69882	0.509786	3.74241	1	0.6875	1.43098	4.07011	3.60555	2	1.12856	1	2.68328	3.50152	0.692724	9.82843	0.916667	0.863844	0.197569	0.0788535	0.0451857	0.112462	0.0103344	0.00633281	0.0919007	0.106062	0.0146115	0.149173	0.120062	0.0704867	0.135614	0.093652	0.0822395	0.0523075	0.172689	0.124283	0.0438664	0.103358	0.16226	0.108731	0.153665	0.0672296	0.249055	0.0443097	0.0336127	0.217291	0.115873	0.104814	0.0187533
408	1014	2.14262	0.970053	22.7921	1	0.402367	0.466718	47.7994	43.909	5.83095	2.63522	2.23607	11.4308	11.6102	-1.07654	104.811	0.857143	0.269441	0.0055632	0.100141	0.0751352	0.00776042	0.00114318	0.0348339	0.054866	0.0358037	0.00646447	0.00418717	0.000644835	0.023623	0.0248589	0.0288763	0.0204001	0.00386384	0.00204459	0.00303589	0.00154638	0.0162039	0.0119211	0.0141955	0.0141817	0.0130008	0.00224576	0.00289734	0.00230963	0.00130982	0.00197673	1.85969	0.184268
650	2070	2.33953	0.974412	28.7681	1	0.31401	0.427436	61.7194	60.8276	7.07107	3.15537	2.82843	13.05	13.8727	0.773924	138.238	0.912921	0.223677	0.00544015	0.102454	0.0547859	0.00619449	0.00326706	0.0437941	0.0470773	0.0260073	0.00643797	0.00412779	0.00378472	0.0265345	0.0254765	0.0260468	0.0150877	0.00379467	0.00365797	0.00374903	0.0038125	0.0164601	0.0128025	0.0166544	0.0148574	0.00975877	0.00300136	0.00279625	0.00161706	0.00427444	0.00347235	4.57458	0.231876
15	20	0.720878	0.652141	4.37019	1	0.75	1.3872	4.9746	4.12311	2	1.17712	1	3	3.77124	-0.165149	11.6569	0.9375	1.12345	0.065495	0.171821	0.171369	0.0192632	0.0500844	0.234019	0.258398	0.113949	0.0215295	0.00883843	0.0382999	0.265118	0.362244	0.150051	0.0947056	0.0323543	0.0331008	0.0247823	0.0292881	0.254759	0.305271	0.232354	0.0442917	0.107491	0.0132988	0.0192774	0.0295532	0.0327338	0.0223968	0.261463	0.0208286
1293	2968	3.71176	0.982402	40.5746	1	0.435647	0.269414	114.291	105.683	8.24621	3.36996	3	22.8555	21.3468	1.49526	245.581	0.664781	0.147399	0.0239003	0.0504483	0.0377375	0.0310839	0.0115276	0.00783065	0.0215056	0.0190444	0.0255892	0.020111	0.00681648	0.00662638	0.00329438	0.0108193	0.0122039	0.0154073	0.0189563	0.0127682	0.00468164	0.0131363	0.00461044	0.00115978	0.00708941	0.00863254	0.00653015	0.0120626	0.0119433	0.00907868	0.00344516	11.0394	0.453727
847	2562	2.50658	0.980062	32.8395	1	0.330601	0.39895	74.9048	68.8186	7.2111	3.3362	3.16228	14.48	14.8831	1.02868	163.338	0.897246	0.227649	0.0141775	0.0857493	0.064656	0.0121565	0.00874912	0.0397001	0.042646	0.0332168	0.010908	0.00891785	0.00634187	0.0272655	0.0206914	0.0258833	0.0195668	0.00828244	0.00852623	0.00623519	0.00486199	0.0130168	0.0145727	0.0120688	0.0164559	0.0118954	0.00633176	0.00585927	0.00640297	0.00411753	0.00388377	5.73417	0.288914
830	1596	3.07383	0.988172	32.5083	1	0.52005	0.325327	86.5419	76.1183	7	3.03845	3	13.4513	13.2709	1.42845	179.054	0.83	0.182394	0.00508043	0.0614547	0.0574145	0.0053078	0.00473714	0.0229305	0.0407323	0.0300507	0.00521888	0.0045461	0.00427473	0.0173737	0.0210407	0.025788	0.0184142	0.00548721	0.00310529	0.0044092	0.00370197	0.00806095	0.0169658	0.013682	0.0169924	0.0120855	0.00427909	0.00362886	0.00216539	0.00416202	0.00308093	3.09984	0.326314
687	1188	2.60914	0.982051	29.5756	1	0.578283	0.383268	68.8787	66.0984	7	3.06602	3	13.1414	12.9915	-1.41275	150.083	0.896867	0.199627	0.00861468	0.0874805	0.0519236	0.00817696	0.00434773	0.0414798	0.0405821	0.0264474	0.00544896	0.00681091	0.00289089	0.0233336	0.0260045	0.0224239	0.0167279	0.0038306	0.00553557	0.00444241	0.00242437	0.00997908	0.0192614	0.0131617	0.0148127	0.0115501	0.00256506	0.00423007	0.0041031	0.00289823	0.00220625	6.18538	0.285374
547	752	1.82298	0.953777	26.3906	1	0.727394	0.548552	48.2919	46.5296	7.28011	3.33763	3	14.5763	14.5125	0.0442973	111.941	0.917785	0.321691	0.0187565	0.130596	0.0780212	0.0164716	0.0136575	0.05418	0.0479438	0.0374305	0.0116048	0.0115215	0.0109518	0.0152129	0.0257438	0.0199817	0.0219393	0.0049993	0.00772465	0.00705902	0.00914571	0.00712592	0.00275921	0.0103784	0.00927641	0.013564	0.000671846	0.00232342	0.00276535	0.00470016	0.00747533	4.86383	0.210849
1124	2668	3.2493	0.985646	37.8302	1	0.421289	0.307758	94.6196	92.7631	8	3.51516	3.16228	16.2348	15.9743	-1.35997	214.231	0.851515	0.166017	0.00638568	0.0771343	0.0416027	0.0091172	0.00364605	0.0270785	0.0425077	0.0186633	0.00569053	0.00775021	0.00226655	0.0216376	0.0209129	0.0251794	0.0101306	0.00402726	0.00694262	0.00561263	0.00156011	0.0167606	0.0123698	0.0154647	0.0153492	0.00616638	0.00426369	0.00446748	0.00652057	0.00372989	0.00117594	7.35233	0.411292
671	1512	2.12576	0.968079	29.2292	1	0.443783	0.470421	59.1694	56.3028	7.2111	3.32331	3.16228	13.9291	14.8306	1.15769	133.882	0.907984	0.268706	0.0189439	0.109473	0.0678413	0.0204987	0.0128502	0.0409001	0.0500264	0.0311195	0.0158115	0.0146327	0.00936531	0.0227658	0.0212544	0.0260244	0.0167562	0.0108096	0.0108436	0.0100698	0.00698443	0.00703736	0.0120172	0.00920375	0.0144959	0.00958738	0.00509211	0.00715464	0.00547942	0.0073744	0.00508543	4.24904	0.236942
579	1050	1.91641	0.958379	27.1515	1	0.551429	0.521809	51.108	50.9608	7.61577	3.32407	3	14.7472	14.5913	-1.262	118.083	0.930868	0.283868	0.0150209	0.127887	0.0654116	0.015793	0.00893532	0.0502731	0.050995	0.0305341	0.0103731	0.0108935	0.00539352	0.0228826	0.0235262	0.0253278	0.0178847	0.00504535	0.00882918	0.00600285	0.00335224	0.00910602	0.00724775	0.0115763	0.0137542	0.0117582	0.00136859	0.00235982	0.00638836	0.00239707	0.00206126	6.35158	0.220752
480	805	1.45993	0.912789	24.7215	1	0.596273	0.684967	39.253	36.3593	7.61577	3.45675	3.16228	15.3968	16.0321	1.16681	93.8406	0.916031	0.462296	0.010834	0.147443	0.111978	0.000488873	0.0151208	0.0359238	0.0547017	0.0396504	0.00745456	0.00981308	0.00854087	0.0129879	0.00565834	0.0128599	0.0144741	0.00301503	0.00178446	0.00310181	0.00376809	0.00629695	0.00570857	0.0073058	0.0051011	0.00736962	0.00130958	0.00472261	0.00354762	0.00359586	0.00307531	4.55833	0.167483
1104	2492	2.96193	0.986698	37.4921	1	0.443018	0.337618	97.1285	91.214	7.28011	3.45399	3.16228	16.1978	15.7897	-1.35794	202.711	0.857143	0.168643	0.00878912	0.0700248	0.0459366	0.0131267	0.0034075	0.0266443	0.0380292	0.0232039	0.013291	0.00697205	0.00207411	0.016282	0.0200241	0.0232778	0.014321	0.0123788	0.00773262	0.00426723	0.00153813	0.00873335	0.0117484	0.0142047	0.015279	0.00981476	0.0105353	0.00767356	0.00468277	0.00294976	0.00122177	8.06748	0.385626
1225	5060	3.71932	0.991309	39.4933	1	0.242095	0.268866	115.921	101.079	7	3.21722	3	16.291	15.2503	1.06651	239.279	0.772383	0.152391	0.0089903	0.0497023	0.0487197	0.0107997	0.00567859	0.022947	0.0299519	0.0271051	0.0109376	0.00750449	0.00434049	0.0162373	0.0155671	0.0203242	0.0175477	0.0103691	0.00762218	0.00582409	0.0034942	0.00704375	0.0121951	0.0107418	0.0145087	0.0121186	0.00952065	0.00713687	0.00590916	0.00459545	0.00288489	5.29656	0.406806
826	1185	3.02353	0.986612	32.4299	1	0.697046	0.33074	83.684	78.1025	6.7082	3.05696	3	14	13.6479	0.0103466	177.154	0.832661	0.171992	0.00928745	0.0702278	0.0475117	0.0120599	0.00414577	0.0279385	0.0380591	0.0241873	0.0122967	0.00752042	0.00200291	0.0171182	0.02107	0.0227645	0.0150942	0.0104053	0.00948339	0.00387574	0.0011015	0.0095625	0.0133046	0.0135086	0.0151451	0.0103918	0.0081139	0.0090978	0.0055828	0.00196582	0.000675113	6.07955	0.331609
821	1512	2.75095	0.980268	32.3316	1	0.542989	0.363511	75.0722	72.1803	8	3.30642	3	15.2762	14.8398	1.39753	168.468	0.877137	0.200639	0.0209974	0.0834848	0.0527183	0.0197347	0.00913338	0.0365091	0.0386382	0.0267208	0.0157747	0.0121297	0.00536973	0.0217362	0.0199995	0.0218155	0.0166107	0.013098	0.0115573	0.00678687	0.00396608	0.00940922	0.0132179	0.010208	0.0140912	0.0113007	0.00903398	0.00976879	0.00604701	0.00463447	0.00322773	6.85766	0.329488
1418	6272	5.07413	0.995183	42.4906	1	0.226084	0.197078	144.364	133.454	7.07107	3.03862	3	15.1767	14.1521	-0.279125	300.693	0.766486	0.10123	0.00429496	0.0412697	0.0290635	0.00620926	0.00335247	0.0206249	0.0220299	0.015745	0.0057435	0.0038413	0.00283289	0.0121994	0.015606	0.0135869	0.0104631	0.00545255	0.00468591	0.00276756	0.00245584	0.0071738	0.0116463	0.0104027	0.009516	0.00763637	0.00499464	0.00485277	0.00340775	0.00232527	0.00217963	10.4731	0.539147
855	3172	2.85483	0.977813	32.9942	1	0.269546	0.350284	80.6992	76.0592	7.07107	3.13207	2.82843	17.7545	16.9047	0.708904	175.137	0.785124	0.18818	0.0200359	0.0733454	0.0487037	0.029409	0.00602977	0.024173	0.0324018	0.0255501	0.0271565	0.0150724	0.00190315	0.00388992	0.0142028	0.0186752	0.0166702	0.0199135	0.0171799	0.00771208	0.000385103	0.00539454	0.00337185	0.0080298	0.0129808	0.0118667	0.0122497	0.0135789	0.009549	0.00444691	0.000498144	3.43781	0.291707
991	1512	2.19293	0.976426	35.5215	1	0.655423	0.456011	77.5808	71.4493	8	3.80958	4	16.3148	16.7459	0.103035	165.255	0.906679	0.246667	0.00395828	0.0950452	0.0689684	0.00637712	0.00262202	0.0411508	0.0481044	0.0349994	0.00674522	0.00191902	0.00286663	0.0257312	0.0248038	0.0274491	0.0210938	0.00513731	0.00363878	0.00116587	0.00257018	0.013028	0.0151374	0.0141639	0.0163949	0.0136852	0.00332792	0.00342251	0.000943896	0.0015303	0.00213049	9.20821	0.322148
1046	1848	3.01135	0.98516	36.494	1	0.566017	0.332077	91.4013	83.863	7.07107	3.43739	3.16228	16.4486	15.6878	1.44842	198.953	0.838813	0.189366	0.00660152	0.0731224	0.0543624	0.00994229	0.00240563	0.0266295	0.0430345	0.0274454	0.0100971	0.00598766	0.001004	0.0185128	0.0218721	0.026118	0.0167057	0.00881784	0.00717981	0.00330903	0.00073421	0.0105558	0.0144121	0.014447	0.0168478	0.0111536	0.00684002	0.00738777	0.00366596	0.0019546	0.000765774	4.40314	0.371023
611	1395	1.96779	0.951772	27.8917	1	0.437993	0.508185	51.6666	49.6488	8.06226	3.41044	3.16228	15.3032	15.8516	0.503958	122.918	0.895894	0.315598	0.0113748	0.127806	0.0778103	0.0131234	0.00959369	0.0518736	0.0514608	0.0354056	0.00739261	0.00245166	0.0119776	0.0233409	0.0218889	0.0256211	0.0175723	0.00423513	0.0053506	0.00401259	0.0111757	0.00853057	0.00450788	0.011382	0.0120493	0.00811967	0.00139288	0.00428695	0.00452277	0.00538506	0.00890123	4.95119	0.212406
735	2640	2.79431	0.985046	30.5914	1	0.278409	0.357871	74.8489	71.8471	6.7082	2.98567	2.82843	13.5009	12.896	0.995291	160.652	0.877088	0.180799	0.0106076	0.0792449	0.0468425	0.0117377	0.00703816	0.0340939	0.0388932	0.0231489	0.0106183	0.00932151	0.00517682	0.0216076	0.0216433	0.0225023	0.0140449	0.0096176	0.00779776	0.00776213	0.00386931	0.00889159	0.0165326	0.0122139	0.0146339	0.00937815	0.0079228	0.00630156	0.00631659	0.00638215	0.00290889	4.77819	0.267796
1014	4118	3.18393	0.98784	35.9314	1	0.246236	0.314077	92.7802	88.4081	7.07107	3.30466	3	14.1844	14.4251	-0.900015	201.421	0.879445	0.165182	0.0100147	0.0708072	0.0440587	0.00969402	0.00768099	0.0275014	0.0385946	0.0211646	0.00778862	0.010336	0.00558377	0.0179753	0.0220363	0.0218429	0.0124744	0.00639697	0.00819152	0.00885437	0.00416257	0.0132581	0.0131453	0.0145583	0.0129962	0.00822604	0.00525385	0.00665038	0.00712235	0.00722476	0.00316983	7.0818	0.349416
1091	3564	2.49736	0.976425	37.2707	1	0.306117	0.400423	84.0921	79.404	8.06226	3.7567	3.60555	19.4	18.152	0.910816	185.037	0.855016	0.220318	0.0153024	0.0888848	0.05786	0.0233141	0.00419626	0.037475	0.0392659	0.0301087	0.0218652	0.011977	0.000800474	0.0159438	0.0210145	0.0221523	0.019124	0.0167839	0.0130324	0.00646526	0.000641396	0.00412645	0.010191	0.0118778	0.0142575	0.013206	0.011615	0.00881084	0.00832717	0.00326832	0.001196	5.23561	0.313573
382	476	1.50909	0.924145	22.054	1	0.802521	0.66265	35.9979	33.7343	6.32456	3.09364	3	12.7316	13.7527	0.0740515	85.1127	0.938575	0.42404	0.0185978	0.15008	0.101413	0.0116192	0.014095	0.0390016	0.0581891	0.0389935	0.00284957	0.00565267	0.00891616	0.014003	0.00977908	0.0186159	0.0155403	0.00117905	0.0017383	0.00442623	0.00570338	0.00456154	0.00366587	0.00621857	0.0033936	0.00521344	0.000981963	0.00200707	0.00287306	0.00541217	0.00403456	2.16634	0.1561
1133	5330	3.64495	0.991163	37.9813	1	0.21257	0.274353	113.556	96.7988	6.7082	3.13144	2.82843	17.2193	15.0634	0.624757	227.806	0.740039	0.153686	0.00696511	0.0457977	0.0514879	0.00971125	0.00413713	0.0205038	0.0307807	0.0287453	0.00800872	0.00873248	0.002475	0.0166484	0.0154847	0.0210395	0.0185782	0.00698162	0.0083756	0.0064399	0.0015799	0.00967084	0.0119465	0.0111127	0.0149044	0.012762	0.00600625	0.00749894	0.00689821	0.00452651	0.00110055	6.03224	0.370153
750	1815	2.14323	0.967057	30.9019	1	0.413223	0.466585	63.9112	59.5063	7.28011	3.41005	3.16228	16.3967	16.2691	-1.12424	142.125	0.877193	0.269303	0.0223575	0.100702	0.0705448	0.0301416	0.00855399	0.0306055	0.047514	0.0343605	0.0264992	0.0144017	0.0044942	0.0121448	0.0176372	0.0253739	0.0202618	0.0180363	0.0137707	0.00671558	0.00290803	0.000583221	0.00630199	0.00879681	0.014745	0.0129332	0.0102974	0.00832854	0.00585193	0.00336497	0.00209421	2.75718	0.2607
789	2242	2.52635	0.977747	31.6952	1	0.351918	0.395828	71.4779	65.192	7.07107	3.21989	3	15.1675	14.9952	-0.528777	158.267	0.851133	0.235474	0.00708769	0.0884842	0.067228	0.00742981	0.0059232	0.0364031	0.047887	0.0335805	0.00695071	0.00298538	0.00566952	0.0263742	0.0226585	0.0283176	0.0194242	0.00554717	0.00393867	0.00120172	0.00505198	0.0156463	0.0139506	0.0144635	0.0166534	0.0118968	0.00538384	0.0037418	0.00203926	0.00131608	0.00427342	4.44537	0.273426
877	3034	3.1448	0.981379	33.416	1	0.289057	0.317985	84.3201	81.8413	7.07107	3.09234	3	17.1988	16.1963	0.435499	186.167	0.766608	0.166711	0.0218679	0.0692283	0.0399999	0.0300517	0.00917072	0.0233016	0.0272128	0.020335	0.0270206	0.0177003	0.00481243	0.0055802	0.00974328	0.0150178	0.0130454	0.0198531	0.0178352	0.01117	0.00277373	0.0035273	0.000654986	0.00479029	0.0098599	0.00932604	0.012531	0.0129453	0.0120566	0.00746977	0.00164343	6.58335	0.374716
870	2546	2.64107	0.983518	33.2824	1	0.341712	0.378635	80.5837	73.3485	7.2111	3.25115	3	14.761	14.5706	1.11893	169.924	0.876133	0.205896	0.0102684	0.0765496	0.059752	0.01259	0.00534104	0.0318963	0.0419151	0.0309116	0.0102202	0.0105201	0.00270559	0.0218047	0.0213702	0.0248081	0.0191808	0.00742266	0.0108344	0.00657409	0.00141294	0.0112939	0.0152269	0.0118981	0.0160221	0.0129078	0.00542599	0.00840515	0.00743561	0.00396601	0.000714216	3.42316	0.293568
924	1248	2.63788	0.985347	34.2998	1	0.740385	0.379093	85.7695	77.1622	7	3.34717	3	14.4049	14.6291	0.0144759	175.012	0.87666	0.197594	0.00894456	0.0711653	0.0589066	0.0123999	0.0041114	0.0299608	0.0401399	0.0312153	0.0120854	0.00768589	0.00236383	0.0176111	0.0225904	0.0238287	0.0199205	0.00993113	0.00941289	0.00414533	0.00166858	0.0123167	0.0119578	0.0150311	0.0149469	0.0139079	0.00790673	0.0083911	0.00566086	0.00226733	0.00134227	5.2318	0.332753
571	1128	2.02592	0.958965	26.9633	1	0.506206	0.493603	51.4049	50.1597	7.81025	3.22215	3	15.247	14.5746	1.22784	120.569	0.894984	0.288959	0.00675436	0.124703	0.0697441	0.0087088	0.00119218	0.0579979	0.0453321	0.0355146	0.00853042	0.00198019	0.00054096	0.0286351	0.0201057	0.0257338	0.0214952	0.00381497	0.00424193	0.00129466	0.000555745	0.00401895	0.0105679	0.00963799	0.016233	0.0138339	0.00338552	0.00403014	0.00172779	0.00116206	0.000645499	2.80154	0.222309
3	3	0.0265258	1	1.95441	1	1	37.6991	3.26599	2	1	1	1	0	0	1.5708	1	1	0.95493	0	0.31831	0.63662	0	0	0.95493	0.63662	0.63662	0	0	0	0.31831	0.63662	0.63662	0.63662	0	0	0	0	0.95493	0.63662	0.63662	0.63662	0.63662	0	0	0	0	0	0.0492409	0.00590524
775	2304	2.69556	0.983318	31.4127	1	0.336372	0.37098	77.5094	69.7782	6.32456	3.06167	3	14.8614	14.0985	0.451429	162.024	0.823592	0.202662	0.0143814	0.071455	0.0597021	0.0187694	0.00650399	0.028386	0.0388823	0.0314582	0.0176664	0.0117161	0.00356798	0.0180737	0.0174791	0.0239562	0.0196473	0.0143773	0.0128239	0.00684389	0.00226688	0.0076805	0.0104939	0.0111851	0.015626	0.0132268	0.0107826	0.0108466	0.0079479	0.00413444	0.00156455	4.8464	0.289601
687	975	2.39996	0.978954	29.5756	1	0.704615	0.416674	66.0962	64.195	7	3.18628	3	13.3479	13.4891	0.0487518	143.941	0.90753	0.212258	0.00760978	0.0945182	0.0537395	0.0100951	0.00333732	0.0465183	0.0401918	0.0278687	0.0104175	0.00505369	0.00189536	0.022293	0.0274741	0.0214727	0.0181424	0.00812353	0.00624652	0.00272035	0.00128087	0.013166	0.0141532	0.0159208	0.0133763	0.0130664	0.00527092	0.00597383	0.00276613	0.00177135	0.000985561	5.87735	0.288792
647	2184	2.51494	0.982759	28.7017	1	0.296245	0.397624	67.9721	62.8013	6.32456	2.93762	2.82843	12.173	12.5676	0.927172	142.995	0.891185	0.208871	0.0146766	0.080285	0.0582994	0.0160258	0.00996746	0.033738	0.0410199	0.0294874	0.013002	0.0142999	0.00695974	0.0185016	0.0233532	0.0219058	0.0182145	0.0104853	0.0113724	0.0108338	0.00512862	0.0105265	0.0131855	0.0128417	0.0125393	0.0124129	0.00853434	0.00777923	0.00891046	0.00770699	0.00394474	4.30263	0.238758
1142	2911	2.28887	0.970281	38.1319	1	0.392305	0.436897	81.3293	76.922	8.94427	4.01567	4	19.8857	19.6802	1.13113	181.238	0.865807	0.245309	0.0183534	0.098033	0.0634718	0.0254265	0.00576375	0.0362978	0.0443721	0.0318244	0.0243603	0.0101552	0.00263894	0.0169724	0.0190213	0.0251421	0.0193252	0.016829	0.0141632	0.00238963	0.00150782	0.00353103	0.00926986	0.009862	0.0160482	0.0126426	0.0091877	0.0111598	0.00526638	0.000520973	0.000914201	6.78323	0.321798
775	2059	2.85375	0.982551	31.4127	1	0.376396	0.350417	77.2927	73.0821	7.07107	3.07187	3	14.8696	14.3761	-0.299637	166.711	0.84885	0.184752	0.0132737	0.0759432	0.0501352	0.0165768	0.00327954	0.03182	0.0384295	0.0257445	0.0148182	0.00791268	0.00199373	0.0175148	0.0217555	0.0224787	0.0162167	0.012316	0.00999042	0.00288603	0.00240111	0.0101689	0.0117444	0.0140534	0.0145445	0.011235	0.00950578	0.00927353	0.00521423	0.000729278	0.00256708	3.18907	0.324971
656	1683	2.16323	0.973773	28.9006	1	0.38978	0.462271	61.517	57.8014	7	3.17783	3	14.4525	13.9963	-0.498673	133.539	0.909847	0.249999	0.00398231	0.100956	0.0671249	0.00635358	0.00194136	0.0433725	0.0483525	0.0338087	0.00720931	0.00111109	0.00197594	0.0265342	0.0242692	0.0275596	0.0203824	0.00583447	0.00310099	0.000894055	0.00177934	0.0126591	0.014472	0.0137723	0.0165587	0.0133436	0.00366626	0.00296527	0.000809071	0.00143129	0.00149143	4.49427	0.232288
629	1000	1.79194	0.958021	28.2996	1	0.629	0.558056	53.8452	49.8197	7.28011	3.45964	3.16228	14.8577	15.4373	0.207095	119.012	0.920937	0.322547	0.0207788	0.116074	0.0852788	0.0264743	0.00803561	0.0401163	0.0508596	0.0411112	0.0214682	0.0118845	0.00413522	0.0135612	0.021139	0.0235941	0.0235369	0.0127265	0.00870152	0.00513285	0.00211268	0.00372638	0.00531209	0.00806056	0.0109871	0.0142388	0.00482971	0.00275917	0.00199517	0.00202701	0.00082353	4.82278	0.222019
886	1188	2.06142	0.962697	33.5871	1	0.745791	0.485102	65.6598	65.3758	9	3.88882	3.60555	17	17.7664	-1.53265	151.497	0.928721	0.263942	0.0206151	0.117856	0.0602488	0.0268656	0.00799402	0.0485714	0.0428846	0.0297923	0.0217817	0.0143771	0.00414709	0.0182981	0.0211859	0.0215013	0.0187573	0.0122441	0.0137773	0.00727587	0.00274093	0.00557916	0.00685397	0.00990768	0.0131185	0.0130692	0.00434385	0.00621967	0.00804987	0.0035894	0.00213265	6.44044	0.302205
369	672	2.27323	0.972415	21.6755	1	0.549107	0.439903	46.2913	41.9762	5.38516	2.47415	2.23607	10.8057	10.7978	-1.40026	102.669	0.840547	0.266643	0.0056595	0.0954395	0.0767455	0.0114028	0.00760844	0.0386222	0.0507581	0.0378708	0.00757798	0.00230819	0.00480534	0.0258083	0.0235741	0.0278493	0.0215983	0.00337029	0.00358782	0.000383468	0.00297005	0.0133445	0.0136783	0.0131747	0.0146291	0.013106	0.00141948	0.0027131	0.00287126	0.0017001	0.00218594	2.88702	0.188891
945	2628	2.72911	0.981019	34.6873	1	0.359589	0.36642	83.4287	77.0779	7.2111	3.36926	3.16228	16.7855	16.1778	0.352087	180.024	0.807003	0.202527	0.0219195	0.0746831	0.054728	0.0288476	0.010971	0.0257411	0.0350174	0.0277874	0.0243946	0.0202006	0.00605535	0.0107957	0.0137904	0.0189094	0.0173688	0.0181228	0.0183556	0.0131902	0.00352439	0.00204826	0.00449212	0.00623818	0.0116704	0.0119515	0.0122895	0.0127361	0.0121031	0.0087163	0.00204499	5.24332	0.320974
964	3348	2.53614	0.983232	35.0343	1	0.287933	0.394299	83.3864	77.4661	7.61577	3.45536	3.38391	15.2499	15.2063	-0.813882	175.279	0.907721	0.204533	0.000798517	0.0820911	0.0572794	0.00142276	0.000917337	0.0376525	0.0423904	0.0297676	0.00188628	0.000798267	0.000873803	0.0243641	0.0245991	0.0252369	0.0186969	0.00184694	0.00025058	0.00079463	0.000700888	0.0133279	0.0173206	0.0148584	0.0164916	0.0127965	0.00144028	0.00116834	0.000750036	0.000583491	0.000542423	6.32067	0.296407
896	1825	2.61215	0.985108	33.7761	1	0.490959	0.382827	83.3893	75	7	3.32019	3	14.1204	14.3379	1.35694	171.497	0.886251	0.202813	0.00564504	0.0734312	0.0607171	0.00746889	0.00267061	0.0320807	0.0417099	0.0320727	0.0079829	0.00343803	0.00208405	0.0217167	0.022523	0.0258146	0.0199841	0.00772091	0.00405132	0.00203611	0.00182255	0.0107514	0.0166044	0.0140681	0.0169456	0.0133592	0.00624383	0.00466478	0.00153694	0.00172918	0.0015638	4.28981	0.319173
1360	7315	4.41328	0.986892	41.6126	1	0.185919	0.226589	131.711	118.849	6.7082	3.14001	3	21.8904	21.2557	-0.912087	274.635	0.636406	0.122592	0.0166381	0.0408335	0.0346541	0.0220662	0.0080585	0.00733915	0.0221822	0.0179583	0.019177	0.0157363	0.00423766	2.87e-06	0.00481638	0.0133281	0.0115548	0.0133871	0.0161077	0.0101089	0.00244923	0.00514559	0.00237732	0.00216855	0.00926729	0.00827129	0.00841074	0.0114253	0.0116744	0.00660569	0.00151145	9.28248	0.480354
829	1224	2.30657	0.978319	32.4887	1	0.677288	0.433543	72.1105	67.897	7.61577	3.44895	3.16228	14.8723	14.9343	1.44823	155.012	0.908991	0.228962	0.00733174	0.0938233	0.0618658	0.00587573	0.00549483	0.042094	0.045594	0.0313896	0.00297313	0.00606001	0.00374479	0.0268258	0.0245533	0.0261734	0.0192044	0.00167302	0.00488733	0.00443732	0.00244148	0.0168612	0.0134844	0.0155701	0.0156425	0.0129022	0.00175681	0.00353788	0.00372496	0.00316277	0.00144495	6.53104	0.318715
3	4	0.309208	0.816497	1.95441	1	0.75	3.23407	2.3094	1.41421	1	1	1	0.707107	1.33333	-0.785398	3.41421	1	1.90986	0.63662	1.90986	0.63662	0.63662	0.63662	1.90986	0.63662	1.90986	0.63662	0.63662	0.63662	1.90986	0.63662	1.90986	0.63662	0.63662	0.63662	0.63662	0.63662	1.90986	0.63662	1.90986	0.63662	1.90986	0.63662	0.63662	0.63662	0.63662	0.63662	0.0745403	0.00645457
866	2440	2.35017	0.974995	33.2058	1	0.354918	0.425502	74.6382	68.0955	8.06226	3.49377	3.16228	16.9281	16.5866	-1.07666	159.924	0.849853	0.237789	0.0311796	0.0797187	0.0662087	0.0333545	0.0154811	0.0232035	0.0393462	0.0326875	0.0269942	0.0209663	0.00952001	0.0115842	0.0103773	0.0220061	0.0188526	0.0194959	0.015826	0.0140721	0.00603954	0.000837826	0.00341752	0.00564398	0.0121232	0.0117783	0.0121353	0.00992528	0.00980237	0.00895655	0.00380155	5.31958	0.281666
1049	2058	3.65627	0.98879	36.5462	1	0.509718	0.273503	105.155	97.3293	6.7082	3.05811	3	17.1639	15.7008	1.49868	219.539	0.767374	0.140724	0.0140227	0.0543497	0.0390088	0.0182625	0.00681489	0.0206193	0.0276147	0.0205292	0.0174486	0.0124665	0.00392388	0.0106735	0.0127172	0.0169296	0.0132105	0.0148385	0.0131973	0.00863074	0.00243583	0.00234451	0.00660614	0.00787888	0.0115886	0.00937196	0.0117962	0.0113095	0.0098732	0.00609499	0.00156967	3.71647	0.408835
1051	3526	3.24419	0.982804	36.5811	1	0.298071	0.308243	95.4493	89.8999	7.61577	3.27154	3	18.9775	17.6248	-1.17865	206.995	0.762146	0.165575	0.0230566	0.0626479	0.0428124	0.0282734	0.011274	0.016658	0.0297081	0.0210052	0.0246501	0.0189947	0.00658505	0.00272237	0.0102436	0.0159278	0.0130095	0.0179308	0.01855	0.012046	0.00448212	0.00512638	0.00160277	0.0048991	0.0100061	0.00899829	0.0115976	0.0133953	0.0122375	0.0081732	0.00334294	6.77198	0.389212
585	980	2.04358	0.954524	27.2919	1	0.596939	0.489337	50.4386	49.2443	7.61577	3.36173	3	14.8627	15.0375	-1.29227	122.569	0.918367	0.307153	0.0317507	0.125152	0.0706762	0.0324773	0.0190667	0.0464367	0.0438853	0.0320301	0.0208834	0.0226919	0.0127368	0.0165016	0.0179705	0.0175717	0.0178955	0.00942612	0.0122752	0.0138434	0.00909926	0.0010775	0.00694817	0.00409432	0.00803948	0.0108461	0.00260013	0.00301838	0.00518016	0.00850726	0.00651711	3.41585	0.220325
1114	2665	2.0061	0.969404	37.6615	1	0.418011	0.498479	77.7215	71.5891	9.43398	4.20761	4.12311	18.8215	19.0783	-1.05782	167.581	0.910875	0.276759	0.00606869	0.103563	0.0765071	0.00968827	0.00128725	0.0332595	0.057013	0.0360007	0.00917218	0.00407749	0.00041965	0.0197051	0.0259173	0.0288299	0.0205165	0.00715519	0.0043964	0.00141034	0.000733697	0.0096529	0.0140861	0.011286	0.0149736	0.0128662	0.00490296	0.00353705	0.0010922	0.000483063	0.00088327	11.6614	0.35436
17	24	0.8209	0.791222	4.65243	1	0.708333	1.21817	5.94799	5.38516	2	1.19074	1	3	3.63737	-0.282214	13.2426	0.944444	0.614667	0.104408	0.196815	0.0327519	0.0275742	0.036461	0.020569	0.0224241	0.0384154	0.0453751	0.017557	0.026113	0.0250406	0.0188472	0.0146907	0.0188853	0.010111	0.0234928	0.0253534	0.0246301	0.00499174	0.0192579	0.0214203	0.0226879	0.0210294	0.036186	0.0229239	0.0348542	0.00341605	0.0238542	0.129351	0.0248417
8	9	0.546802	0.612372	3.19154	1	0.888889	1.82881	3.4641	2.82843	1.41421	1.05178	1	2	2.73861	-0.785398	7.41421	1	1.27324	0.159155	0.31831	0.159155	0.159155	0.159155	0.31831	0.159155	0.31831	0.159155	0.159155	0.159155	0.31831	0.159155	0.795775	0.159155	0.159155	0.159155	0.159155	0.159155	0.875352	0.159155	0.31831	0.159155	0.517254	0.159155	0.159155	0.159155	0.159155	0.159155	0.0958877	0.0151064
1339	5922	3.86684	0.989241	41.29	1	0.226106	0.258609	123.718	108.757	8.48528	3.45086	3.16228	20.3347	18.0989	1.09559	255.078	0.696308	0.144138	0.0116603	0.0469942	0.0454028	0.0113086	0.00797951	0.0130715	0.0337863	0.0232007	0.00847841	0.0120557	0.00529535	0.00822393	0.0176951	0.0200523	0.0144778	0.00668533	0.01109	0.00926456	0.00367822	0.00566207	0.0103772	0.0119361	0.0125546	0.0100649	0.00463025	0.00948649	0.00926339	0.00672241	0.00269557	8.10947	0.445426
962	1633	2.21781	0.970782	34.9979	1	0.5891	0.450894	72.2871	71.5891	9.21954	3.87945	3.60555	17.8329	17.3463	-0.209101	163.74	0.910123	0.238996	0.0147268	0.108326	0.0567153	0.0189908	0.00737825	0.044866	0.0456358	0.0271187	0.0144257	0.0128427	0.00476474	0.0253261	0.0217876	0.0247769	0.0160529	0.0100664	0.0102692	0.00843932	0.00338377	0.0127193	0.00967727	0.0129567	0.0143827	0.0106841	0.00601299	0.0061616	0.00721798	0.0056373	0.00244041	7.38015	0.320745
582	800	1.76445	0.951012	27.2218	1	0.7275	0.56675	49.5083	49.0408	8	3.48945	3	15	15.3056	0.0184694	113.598	0.940226	0.308119	0.0189281	0.133776	0.0717069	0.0170682	0.0046391	0.050759	0.0520739	0.0335779	0.00804419	0.00627595	0.0022768	0.0198567	0.0235702	0.0240068	0.019994	0.00532892	0.0043715	0.00324819	0.00178713	0.00573592	0.00692593	0.00904855	0.0124298	0.0134337	0.00145893	0.00550812	0.00422746	0.00301784	0.00135787	5.32358	0.220386
66	80	0.93851	0.602127	9.167	1	0.825	1.06552	10.2807	9.84886	4	1.88669	2	7	8.2081	1.25379	27.8995	0.985075	0.834733	0.0685877	0.113547	0.0567586	0.0275222	0.0243287	0.0461048	0.0143896	0.0262805	0.0084727	0.0136273	0.0129514	0.00081793	0.0228972	0.0157161	0.0125397	0.00874162	0.0139789	0.0157044	0.0130908	0.0113899	0.026306	0.00355624	0.0112859	0.0199948	0.00815485	0.0263274	0.0129158	0.0058734	0.0112298	0.352224	0.051957
944	1558	2.92215	0.988699	34.669	1	0.605905	0.342214	93.0552	81.6149	7	3.23826	3	13.6709	13.9504	-1.4913	186.184	0.839858	0.180444	0.012108	0.0588949	0.0566343	0.0131408	0.00911254	0.0236036	0.0365632	0.0299074	0.0110569	0.0124953	0.00675878	0.0162196	0.0188046	0.0221477	0.018589	0.00963593	0.0107687	0.00993474	0.00513627	0.0106411	0.0113297	0.0123893	0.0137243	0.0124838	0.00816153	0.00857052	0.00887351	0.00734414	0.00398058	5.866	0.375006
1095	2976	3.5981	0.988985	37.339	1	0.367944	0.277924	101.255	95.8801	7	3.25753	3	15.3136	14.9872	-1.30186	222.51	0.827664	0.151382	0.00815968	0.0646361	0.0406651	0.0114977	0.00398665	0.0243389	0.0356317	0.0200158	0.0107223	0.00879893	0.00200569	0.0163111	0.0190571	0.0213083	0.012148	0.00893424	0.0102452	0.00556179	0.00108929	0.0108102	0.0116402	0.0129439	0.0138955	0.00821717	0.00731164	0.00890595	0.00767631	0.00340858	0.000640333	6.96167	0.412116
572	1480	2.03531	0.95875	26.9869	1	0.386486	0.491327	51.7285	49.0408	7.2111	3.14768	2.82843	14.1421	14.7039	0.823822	120.953	0.900787	0.302825	0.0262966	0.116182	0.0770268	0.0184177	0.0179715	0.044986	0.0499204	0.0340952	0.0123429	0.0195394	0.0107514	0.0260134	0.0195605	0.0222245	0.017545	0.00603144	0.00918751	0.0146254	0.00584211	0.00771919	0.0108624	0.0078932	0.00803033	0.0105161	0.00284378	0.00175173	0.00627338	0.0079183	0.0031229	3.13698	0.20473
1102	2075	2.81496	0.970312	37.4581	1	0.531084	0.355244	87.4622	82.2192	9.21954	3.6912	3.16228	22.7094	21.1532	-1.49515	197.439	0.732226	0.207561	0.0406578	0.0673246	0.0509717	0.0455059	0.0171579	0.00731216	0.0246564	0.0257434	0.0339212	0.0238052	0.0104761	0.00832355	0.0052336	0.014029	0.0156876	0.0176165	0.0175957	0.015231	0.00688606	0.0130629	0.0106296	0.00264832	0.00828775	0.0104994	0.0053143	0.00726558	0.0119116	0.00975614	0.00473156	7.19068	0.364019
583	855	1.61487	0.941074	27.2452	1	0.681871	0.619247	47.0897	45.3542	8.06226	3.59121	3.16228	15.8999	15.9258	0.199322	108.77	0.952614	0.360865	0.02738	0.139956	0.0843451	0.0278882	0.0166338	0.0472457	0.0489856	0.0384212	0.0163597	0.0140277	0.0109652	0.0154233	0.0140813	0.0222593	0.0201126	0.00504509	0.00673145	0.00720391	0.00743214	0.00140797	0.00147039	0.00373193	0.0100635	0.0107325	0.0045675	0.00249043	0.0012573	0.00367375	0.00499701	3.20453	0.204211
410	560	1.47289	0.924068	22.8479	1	0.732143	0.678939	37.2492	35.171	7	3.19033	3	13.5484	14.2377	0.150439	87.1127	0.938215	0.422011	0.0190843	0.149029	0.101865	0.00419583	0.0102145	0.0426505	0.0550614	0.0417632	0.00507792	0.00173445	0.00553587	0.0103447	0.0132855	0.0158002	0.0198496	0.00213493	0.00117887	0.0046653	0.00465652	0.00269259	0.00547505	0.00381468	0.00127996	0.0104912	0.000494264	0.00330073	0.00317265	0.00614449	0.00389092	1.45103	0.17145
822	1392	2.08255	0.958382	32.3512	1	0.590517	0.480181	63.364	57.0351	8.06226	3.68299	3.60555	17.2354	18.0897	1.4213	146.669	0.845679	0.321735	0.0127689	0.105989	0.090677	0.0181468	0.00436564	0.0325633	0.0584489	0.0382344	0.0148154	0.00926663	0.00265105	0.0262276	0.0171181	0.0298318	0.0153509	0.0102049	0.00723707	0.00407695	0.00281716	0.00881579	0.00986588	0.00821098	0.0114905	0.00556912	0.00582386	0.0042196	0.00307498	0.00256536	0.002626	4.46955	0.280537
1486	10780	5.46469	0.99616	43.4975	1	0.137848	0.182993	165.955	143.283	6.7082	2.93996	2.82843	16.8436	14.5302	-0.805806	319.446	0.680715	0.0921595	0.0054374	0.0292278	0.0304117	0.00695733	0.00381471	0.0106072	0.0208345	0.0168477	0.00615446	0.00625131	0.00272677	0.00778237	0.0107845	0.0142851	0.011122	0.00531979	0.0067408	0.00487324	0.00208017	0.00405172	0.00790353	0.0080283	0.0104627	0.00801635	0.00469018	0.00626379	0.00574295	0.00381873	0.00166991	8.44308	0.546517
1072	1980	3.70939	0.988577	36.9447	1	0.541414	0.269586	105.597	98.1835	7.07107	3.1875	3	16.7358	15.9152	-1.53163	223.539	0.760823	0.141588	0.00902925	0.0566883	0.0394383	0.0134751	0.00374352	0.0147245	0.0354693	0.0192322	0.0139373	0.00807918	0.00202851	0.00694907	0.0175806	0.0215687	0.0115846	0.0123847	0.0102765	0.00454186	0.00137484	0.0044374	0.00727088	0.0137053	0.0139297	0.00784454	0.00974677	0.0108444	0.00598441	0.00294061	0.00102647	8.45188	0.762036
512	680	1.5631	0.933995	25.5323	1	0.752941	0.639756	43.3087	40.2616	8	3.4435	3	15.1859	15.4736	1.43916	100.284	0.925859	0.402158	0.00859195	0.139424	0.101386	0.0128118	0.0127334	0.0427488	0.056386	0.0420647	0.00208789	0.00287738	0.00956604	0.0124049	0.0187863	0.0175488	0.0197103	0.00422626	0.00373458	0.00191182	0.00701954	0.00293222	0.00187785	0.000967437	0.0035734	0.00952793	0.000566289	0.00603406	0.00347488	0.00107613	0.00507864	3.33454	0.213977
1714	5576	4.74002	0.98323	46.7154	1	0.307389	0.210969	146.381	137.674	8	3.45652	3.16228	28.157	26.6951	-1.40003	319.522	0.577299	0.115138	0.0215662	0.0398133	0.0274275	0.0277155	0.0101188	5.17e-05	0.0171545	0.0127164	0.0207575	0.0190897	0.00525777	0.00921612	0.00157112	0.00773817	0.00790124	0.0107866	0.0170039	0.0116153	0.00313406	0.010636	0.00876452	0.00364611	0.00479232	0.005663	0.0031623	0.00824036	0.0114778	0.00732219	0.0021058	12.1319	0.586877
903	1752	2.46943	0.980965	33.9077	1	0.515411	0.404951	77.5934	73.9797	7.61577	3.46872	3.16228	14.8296	15.0675	0.243339	167.397	0.925205	0.210074	0.00738088	0.0896491	0.0557157	0.00549072	0.00416411	0.0415754	0.0427029	0.0285574	0.00601206	0.00320005	0.00239462	0.025392	0.0249538	0.0247312	0.0179088	0.00493039	0.00335469	0.0016971	0.00146668	0.0145112	0.0155544	0.0152733	0.0157616	0.0123545	0.00363865	0.00284916	0.00194098	0.000741819	0.000965385	6.27939	0.324681
844	1500	2.60075	0.982222	32.7813	1	0.562667	0.384504	76.4841	74.8131	7.28011	3.33928	3	14.2885	14.358	0.147942	166.083	0.898829	0.191543	0.0151529	0.0861902	0.0468313	0.0186644	0.00931767	0.0338178	0.0401926	0.0220107	0.0159618	0.0147795	0.00622169	0.0194773	0.0206974	0.0215079	0.0129709	0.0125414	0.0132953	0.0107427	0.00450702	0.00860975	0.0128986	0.0104118	0.0131811	0.00852834	0.00891688	0.0103342	0.00925025	0.00813518	0.00340427	6.29357	0.323766
8	9	0.546802	0.612372	3.19154	1	0.888889	1.82881	3.4641	2.82843	1.41421	1.05178	1	2	2.73861	0.785398	7.41421	1	1.27324	0.159155	0.31831	0.159155	0.159155	0.159155	0.31831	0.159155	0.31831	0.159155	0.159155	0.159155	0.31831	0.159155	0.795775	0.159155	0.159155	0.159155	0.159155	0.159155	0.875352	0.159155	0.31831	0.159155	0.517254	0.159155	0.159155	0.159155	0.159155	0.159155	0.144167	0.0795453
972	2296	2.9443	0.986148	35.1794	1	0.423345	0.339639	88.0672	83.9345	7.28011	3.32391	3	14.4935	14.6073	-1.30998	189.64	0.887671	0.175669	0.0102106	0.0751249	0.0464651	0.0134632	0.00580769	0.0341533	0.0359669	0.0237887	0.0116826	0.0109722	0.00341619	0.0180116	0.0231627	0.0195274	0.0153358	0.00897735	0.011537	0.00741923	0.002172	0.0107458	0.0140031	0.0128585	0.0124072	0.0110019	0.00682363	0.00914075	0.008515	0.00509137	0.00143758	5.37128	0.353155
701	1833	2.18868	0.958973	29.8754	1	0.382433	0.456897	58.4604	57.4891	7.81025	3.40825	3	16.7079	16.5734	0.879732	138.853	0.87625	0.270058	0.0353385	0.109957	0.0596428	0.0445477	0.0141189	0.0351722	0.0352375	0.0291466	0.0326952	0.0235421	0.00742877	0.00613254	0.0121072	0.0160649	0.0182988	0.0166146	0.0181514	0.0122229	0.00481935	0.00543396	0.00433571	0.00134615	0.010601	0.0124522	0.00476241	0.00783453	0.00794793	0.00767346	0.00331525	4.3048	0.239139
10	15	0.620236	0.870388	3.56825	1	0.666667	1.61229	5.13809	4.12311	1.41421	1.04142	1	2	2.52982	-1.39094	8.82843	0.909091	0.748964	0.114886	0.00881135	0.237253	0.0833729	0.0411073	0.245163	0.13067	0.0929519	0.0706281	0.0825952	0.112933	0.266749	0.241746	0.175748	0.0774118	0.070896	0.104659	0.0504978	0.0592258	0.175411	0.268472	0.145522	0.0903074	0.128972	0.0715285	0.0919525	0.045848	0.0999437	0.0793312	0.137423	0.0192874
717	1512	2.40007	0.963168	30.2144	1	0.474206	0.416655	59.6521	59.2368	8.06226	3.49479	3	15.8114	16.0404	-1.23322	147.054	0.873325	0.260163	0.020116	0.115602	0.0613841	0.0190167	0.00997036	0.0546691	0.0420113	0.0301412	0.0118883	0.0117211	0.00738612	0.0286734	0.0205494	0.0219363	0.0178031	0.0108189	0.0069775	0.00753687	0.00587968	0.00566171	0.0138732	0.00806833	0.0130087	0.0113327	0.00272578	0.00579487	0.00200649	0.00648449	0.00445895	5.35401	0.276326
932	3920	3.89751	0.983187	34.4479	1	0.237755	0.256574	100.521	89.0674	7	2.93088	2.82843	18.7985	18.3556	0.519623	213.652	0.66858	0.149585	0.0178115	0.0469015	0.0439358	0.0243689	0.00832954	0.00323144	0.0299532	0.0225882	0.0209827	0.0156442	0.00480438	0.00701791	0.008805	0.0183511	0.0142118	0.0145302	0.0159041	0.00984811	0.00318534	0.00887365	0.00360619	0.00741701	0.012077	0.00988814	0.00779292	0.0123733	0.0100925	0.00679328	0.00223759	6.52337	0.373907
890	1863	2.45212	0.973718	33.6628	1	0.477724	0.40781	74.9813	69.857	7.28011	3.49651	3.16228	17.9138	17.0774	0.195012	165.604	0.823312	0.231688	0.0322574	0.0830677	0.0587732	0.0391355	0.0162771	0.0195825	0.0358581	0.0284139	0.0315046	0.0233569	0.0103024	0.000106685	0.00977093	0.0183949	0.0166402	0.0209797	0.0175123	0.0154587	0.00700282	0.0075631	0.00155136	0.00520293	0.00985542	0.0107173	0.010623	0.0108124	0.00970747	0.0107035	0.00488134	4.36507	0.326513
935	3564	3.39496	0.990251	34.5033	1	0.262346	0.294555	97.9367	88.5664	7	3.01087	2.82843	14.8084	13.6419	0.433591	199.723	0.813043	0.151769	0.00833617	0.0562619	0.0455268	0.00988861	0.00321222	0.0225683	0.033837	0.0242471	0.0106463	0.00467362	0.00203567	0.0150642	0.0184895	0.0217908	0.0155164	0.00944111	0.00568111	0.00306494	0.00147129	0.00916191	0.0119025	0.0137711	0.0148146	0.0109003	0.00834675	0.00609005	0.00348068	0.00225316	0.00107865	6.16049	0.352148
718	2350	2.46042	0.981008	30.2355	1	0.305532	0.406435	69.1691	66.4831	6.7082	3.12482	2.82843	13.3158	13.4165	-0.737084	148.995	0.913486	0.206829	0.00236577	0.0906239	0.053867	0.00360602	0.00281906	0.0404236	0.0439903	0.0269013	0.00141522	0.00205835	0.00269365	0.0275045	0.0236714	0.0261366	0.0162935	0.00203731	0.0012004	0.00138248	0.00233423	0.0152483	0.0160334	0.0149875	0.0167345	0.0108388	0.00251315	0.0020995	0.00164381	0.00150103	0.00192978	5.10065	0.246281
839	1005	2.15891	0.977854	32.6841	1	0.834826	0.463197	72.3103	66.1211	7	3.57461	3.16228	14	15.1336	0.000329112	150.87	0.93743	0.244339	0.0098299	0.091037	0.0695294	0.00879221	0.00911846	0.0377406	0.0483058	0.0345487	0.00599757	0.00913563	0.00732754	0.0244474	0.0247299	0.0265985	0.0202462	0.00537079	0.00448185	0.0085228	0.00551086	0.0143238	0.0143232	0.0144413	0.014422	0.0128915	0.00380213	0.00383187	0.00319794	0.0071386	0.00390091	5.70958	0.298451
833	2652	2.42235	0.977512	32.567	1	0.314103	0.412823	72.428	69.3542	7.61577	3.3862	3.16228	15.7241	15.2736	0.775455	159.238	0.875	0.220501	0.0110397	0.0938084	0.0576703	0.00953437	0.00500106	0.0384044	0.0461201	0.0285693	0.00967573	0.00441368	0.00275719	0.0195538	0.0269902	0.0249764	0.0176476	0.00920721	0.0036852	0.00257616	0.00174432	0.00887551	0.0162623	0.0144314	0.0154637	0.0120693	0.00741948	0.00318123	0.00161644	0.00202943	0.00125467	4.55494	0.267185
987	2325	2.68144	0.975726	35.4498	1	0.424516	0.372934	81.0488	77.7946	8.06226	3.5469	3.16228	18.0631	17.7493	1.27925	182.368	0.831508	0.207228	0.0210693	0.0856969	0.051196	0.0301067	0.00740968	0.0339072	0.0334427	0.0268842	0.028248	0.0143172	0.00369819	0.0101997	0.0157166	0.0190557	0.0174184	0.0203962	0.0162917	0.00732559	0.00228644	0.00353612	0.00687845	0.00768863	0.0133817	0.0121756	0.011818	0.0128526	0.00861362	0.00431186	0.00159137	5.69926	0.338842
625	1008	1.69846	0.941389	28.2095	1	0.62004	0.588769	48.8893	48.5077	8.06226	3.6573	3.16228	16.3616	16.4915	-1.33323	115.497	0.937031	0.338196	0.0447839	0.135022	0.0710789	0.0445608	0.0241761	0.0354633	0.0443251	0.0291168	0.0249489	0.0270212	0.0141572	0.00765023	0.0118774	0.0149188	0.0154767	0.00808846	0.00993028	0.0152412	0.008549	0.0014882	0.000395095	0.00403058	0.00454635	0.00964732	0.00352166	0.00382643	0.00292913	0.00764466	0.00543691	3.51231	0.214389
561	1558	2.08355	0.969121	26.7262	1	0.360077	0.47995	55.5438	51.8556	6.40312	3.02011	2.82843	13.2965	13.6963	-0.779363	121.196	0.907767	0.265633	0.0213321	0.10056	0.0700994	0.0276475	0.00852282	0.0382417	0.0446704	0.0349558	0.0228665	0.0161583	0.00378086	0.0202179	0.0169326	0.0245257	0.0209484	0.014868	0.014733	0.00880716	0.00165482	0.00747089	0.00646217	0.00915907	0.0139178	0.0137622	0.00813942	0.00837122	0.00857462	0.00442079	0.000668351	2.4854	0.20145
1267	4750	3.4079	0.98697	40.1646	1	0.266737	0.293436	105.535	104.652	7.61577	3.53828	3.16228	17.5297	16.9809	-1.10133	232.936	0.842981	0.147297	0.0140649	0.0677757	0.0359663	0.0169587	0.00667698	0.0254264	0.0328874	0.0171549	0.0165208	0.0111929	0.00379642	0.0133075	0.0176391	0.0185429	0.0103983	0.0139438	0.0129313	0.00683914	0.00251799	0.00704236	0.00873475	0.0111682	0.0118509	0.00714122	0.01096	0.0114682	0.00888765	0.004301	0.00187173	6.46021	0.405615
33	42	0.877054	0.606569	6.48204	1	0.785714	1.14018	7.26191	6.7082	3	1.47296	1	5	5.77344	0.313118	19.0711	0.970588	0.933709	0.0638277	0.0320668	0.0965777	0.0295303	0.0204041	0.0108566	0.068695	0.0427661	0.00589245	0.0196611	0.0475527	0.0370875	0.0505162	0.0746284	0.0256693	0.00503661	0.0100372	0.0178383	0.00569116	0.0418921	0.0460542	0.076774	0.0373348	0.034651	0.00570726	0.00939436	0.00655171	0.0134526	0.0326566	0.352941	0.035874
1134	1717	3.45037	0.990471	37.9981	1	0.660454	0.289824	106.092	100.603	7.07107	3.2985	3	14.9449	14.6109	0.0440074	221.74	0.843123	0.142659	0.00386507	0.0616204	0.0388109	0.00713343	0.00273499	0.0308888	0.0305249	0.0205154	0.00683975	0.00363854	0.00214409	0.0199271	0.0200967	0.0186443	0.0133133	0.00556035	0.00475011	0.00269094	0.00165145	0.0127969	0.0142981	0.0135073	0.0126818	0.00953866	0.00529283	0.00367899	0.00345275	0.0022258	0.00128859	8.57638	0.426917
931	2233	2.97974	0.983175	34.4294	1	0.416928	0.335599	83.5318	80.3243	7.2111	3.32609	3	16.3071	15.2582	-1.306	186.711	0.839495	0.183724	0.0115204	0.0796197	0.0487188	0.00241882	0.00729354	0.0377753	0.0385251	0.024795	0.00492671	0.00620696	0.00467027	0.0215417	0.0256674	0.021281	0.0156365	0.00524975	0.00248419	0.00646733	0.00292473	0.0120885	0.0175764	0.0148485	0.0131837	0.0109148	0.00481486	0.00164233	0.00430309	0.00511804	0.00181226	7.40751	0.351247
664	1239	2.47983	0.966244	29.0763	1	0.535916	0.403253	58.3557	59.6657	8	3.28935	3	15.5105	15.0342	-1.34296	143.847	0.858991	0.237481	0.00913479	0.115656	0.0532046	0.00463801	0.00644521	0.0530114	0.0450059	0.0251924	0.00298655	0.00515415	0.00454542	0.0208883	0.0312141	0.0202633	0.0157502	0.00573681	0.00737747	0.00444376	0.00312856	0.00910509	0.0152989	0.0142576	0.0113397	0.0110968	0.00316377	0.0041959	0.00309238	0.00361435	0.00230335	5.5503	0.258457
635	1568	2.16034	0.966439	28.4343	1	0.404974	0.46289	59.1583	53.7122	7.07107	3.17234	3	15.882	15.1976	-0.459415	131.296	0.837731	0.280245	0.0267395	0.093946	0.0768853	0.0322398	0.0156202	0.0253661	0.0497964	0.0340137	0.0203633	0.0254866	0.00764546	0.0201955	0.0139843	0.0225599	0.0183626	0.0126407	0.0179011	0.0135603	0.00360186	0.0121733	0.00463518	0.00511202	0.00932155	0.0115614	0.00748968	0.00896851	0.00917285	0.00475786	0.00237407	3.08382	0.533135
929	2175	3.04723	0.981794	34.3924	1	0.427126	0.328167	81.7922	76.4003	7.07107	3.33904	3	15.6063	15.5364	-1.29065	188.61	0.860185	0.202645	0.0222329	0.0774477	0.0536893	0.0266889	0.0137861	0.0265504	0.0370466	0.0261074	0.0232609	0.0183579	0.00998795	0.0116644	0.0155571	0.0199785	0.0152258	0.0182663	0.0157967	0.013094	0.0075383	0.00196958	0.00636327	0.00816058	0.0114458	0.00964371	0.0120634	0.013173	0.00927456	0.00998885	0.00565331	5.19025	0.345083
1291	2592	3.03854	0.98078	40.5432	1	0.498071	0.329105	104.58	95.3362	8.06226	3.64766	3.60555	22.5141	20.4054	1.49411	222.024	0.71802	0.180851	0.0210107	0.0630157	0.0499003	0.0295627	0.00845968	0.0171222	0.0307404	0.0261425	0.0261271	0.018105	0.00388305	0.00397503	0.00904249	0.0183264	0.0167422	0.0187311	0.0189308	0.0105327	0.0018744	0.00472665	0.000976703	0.00464192	0.0125027	0.0117366	0.0119866	0.0132139	0.012545	0.00610528	0.000890005	9.77881	0.431861
292	884	3.90275	0.991571	19.2818	1	0.330317	0.256229	62.2412	52.3927	4.12311	1.8909	2	8.348	8.06425	-1.33915	119.669	0.677494	0.135441	0.011204	0.0364103	0.0474038	0.00832842	0.00811086	0.00483406	0.0340255	0.025113	0.00829381	0.00753578	0.00518238	0.00183101	0.0174804	0.0216609	0.0158905	0.00492181	0.00834878	0.00534427	0.00334656	0.00381875	0.00814178	0.0142851	0.0138425	0.0110916	0.00387291	0.00751225	0.0059544	0.00350665	0.00218333	2.15361	0.272557
524	686	1.95975	0.964992	25.8298	1	0.763848	0.51027	50.9677	48.0416	6.7082	3.06677	3	12.8499	13.3678	1.53843	113.598	0.914485	0.287843	0.00767765	0.115903	0.0743949	0.00627768	0.00770525	0.0437841	0.0545153	0.0348124	0.00457309	0.00709971	0.00655344	0.0245617	0.0247322	0.0270971	0.0197059	0.00183497	0.00401207	0.00567649	0.00542919	0.011701	0.0108525	0.0123052	0.0134868	0.0122884	0.00234485	0.00334679	0.00345775	0.00479669	0.00439667	2.84721	0.212039
821	1620	2.06562	0.971441	32.3316	1	0.50679	0.484117	67.0901	61.4003	7.61577	3.63329	3.60555	14.9421	15.9191	-1.28207	145.983	0.937215	0.277246	0.00878734	0.101885	0.0778567	0.00905305	0.00610547	0.039862	0.0526389	0.0379875	0.00736247	0.00652072	0.00469574	0.026251	0.0231715	0.0285376	0.0215699	0.00482374	0.00590749	0.00373602	0.00386762	0.0116534	0.0139271	0.0114918	0.0152973	0.0130009	0.002803	0.00339845	0.00330211	0.00181957	0.00327342	4.47942	0.266682
568	820	1.44615	0.913313	26.8924	1	0.692683	0.691493	42.5515	40.4475	8.94427	3.7914	3.60555	17.2273	17.3294	1.42421	101.598	0.938843	0.442054	0.0185405	0.155306	0.101532	0.0189575	0.00591247	0.0311229	0.057714	0.0387498	0.00805735	0.00728063	0.00253101	0.00793092	0.00770629	0.0132197	0.0186291	0.00113787	0.00586003	0.00256269	0.00146551	0.00186818	0.00590006	0.00906345	0.00089497	0.0101479	0.00431169	0.0054605	0.00547398	0.00183504	0.000883301	4.76469	0.184924
4	4	0.31831	0	2.25676	1	1	3.14159	2	1.41421	1	1	1	1	2	0.785398	4	1	2.54648	0	2.54648	0	0	0	2.54648	0	2.54648	0	0	0	2.54648	0	2.54648	0	0	0	0	0	2.54648	0	2.54648	0	2.54648	0	0	0	0	0	0.0514229	0.00848402
843	2968	2.60015	0.982024	32.7619	1	0.28403	0.384593	76.1846	72.9178	7.81025	3.28352	3	15.5186	14.3802	-0.815641	165.966	0.891121	0.201391	0.0045789	0.0880338	0.0525648	0.00423779	0.00463765	0.0415453	0.0412954	0.0266447	0.00285068	0.00510359	0.00406924	0.0243108	0.0258525	0.0230489	0.0166758	0.00358516	0.00331298	0.00521094	0.00345116	0.0125549	0.0178041	0.0144368	0.0146602	0.0114654	0.00178596	0.00101744	0.00412747	0.00458389	0.00293411	5.46976	0.275349
1040	2125	3.02134	0.975986	36.3891	1	0.489412	0.330979	88.3583	85.1587	8	3.44151	3	21.5341	19.2472	-0.0320971	198.711	0.73085	0.182594	0.0267177	0.0718248	0.0442488	0.0331817	0.0124149	0.0201211	0.0307537	0.0206863	0.0280588	0.0219501	0.00635056	0.00279841	0.0104804	0.0151818	0.0124861	0.0185522	0.0211886	0.0133194	0.00357561	0.00484512	0.000977004	0.00401287	0.00883049	0.00867454	0.0115001	0.0129332	0.014063	0.00826098	0.00218418	6.55027	0.403143
982	3150	2.68619	0.982043	35.3599	1	0.311746	0.372275	86.4618	78.5493	7.61577	3.44206	3.16228	16.7048	16.3116	-0.541586	182.066	0.828692	0.202645	0.0148769	0.073328	0.0583137	0.0198832	0.00735436	0.0244872	0.0412026	0.0298281	0.0197117	0.0118942	0.00411663	0.0109645	0.0202585	0.0236121	0.0185563	0.0158221	0.0126515	0.00700214	0.00259756	0.00417443	0.00924988	0.0123664	0.014646	0.0126676	0.011697	0.0115049	0.00666695	0.00446214	0.00177812	6.71807	0.316121
929	3243	2.99204	0.980697	34.3924	1	0.286463	0.33422	79.3313	80.1561	8.06226	3.40571	3	15.682	15.512	-0.562464	186.894	0.8723	0.1841	0.00426671	0.0902893	0.0433173	0.00595553	0.00152751	0.047926	0.0355195	0.0221967	0.00594209	0.00335382	0.00102454	0.0266662	0.025262	0.0194006	0.0144065	0.00422392	0.00518864	0.00113929	0.000973043	0.0135411	0.0173764	0.013806	0.0129963	0.0103196	0.00286924	0.0041198	0.00350926	0.000174797	0.000876362	5.95795	0.983108
1043	4897	3.84511	0.991511	36.4416	1	0.212988	0.26007	106.31	97.4166	7.61577	3.11628	2.82843	15.2135	13.8229	-0.604647	224.492	0.794364	0.139936	0.0096104	0.0538803	0.0406582	0.00883878	0.00763445	0.016539	0.0350117	0.0197688	0.00727569	0.00947823	0.00595499	0.00825762	0.020951	0.0198486	0.0117512	0.00675897	0.00812107	0.00812819	0.00483269	0.00823856	0.010423	0.0152304	0.011441	0.00781406	0.00605223	0.00601078	0.00772638	0.00646497	0.00406048	7.56442	0.378927
1086	2070	2.92758	0.985172	37.1852	1	0.524638	0.341579	91.3151	90.0944	8.24621	3.55174	3.16228	16.3761	15.6671	1.40353	199.882	0.902743	0.170351	0.00924681	0.0792722	0.0425607	0.00972607	0.00376594	0.0352424	0.0380027	0.020922	0.00783588	0.00636099	0.00198169	0.0192095	0.0251476	0.0208119	0.0131187	0.00665961	0.00629582	0.00404945	0.00122097	0.0110098	0.0164272	0.0147309	0.0132724	0.00925309	0.00553977	0.0052225	0.00443129	0.00277921	0.000822374	7.60409	0.378424
638	1166	2.14553	0.967626	28.5013	1	0.54717	0.466085	58.035	52.6118	7.07107	3.24512	3	14.5521	14.6473	1.3504	131.154	0.878788	0.293471	0.00620771	0.103289	0.0835914	0.00738352	0.00206932	0.0404413	0.0533614	0.040743	0.00512761	0.0041346	0.00148456	0.0247037	0.0240145	0.02779	0.0229293	0.00432291	0.00275616	0.00187091	0.000973894	0.0120405	0.0126041	0.0115423	0.01367	0.0136313	0.00298636	0.00138441	0.00237625	0.00149881	0.000379008	2.76356	0.231525
490	1200	1.99417	0.961585	24.9777	1	0.408333	0.501463	48.1601	48.6004	7.07107	3.01723	2.82843	13.478	13.2202	1.01832	110.811	0.914179	0.264135	0.0098349	0.123945	0.0597767	0.0112597	0.00563656	0.0460976	0.0537142	0.0262876	0.00686629	0.00768049	0.00387105	0.0236552	0.0253905	0.0270669	0.0146976	0.00450067	0.00423813	0.0061108	0.00258338	0.0122121	0.0093738	0.0140095	0.0143942	0.0096274	0.00211985	0.00337549	0.00287181	0.00472302	0.00164013	3.74781	0.411704
1497	7979	4.16305	0.992521	43.6582	1	0.187617	0.240208	136.6	125.419	8.60233	3.41637	3.16228	18.5931	16.6755	0.868503	279.848	0.749624	0.121172	0.00852019	0.0470329	0.0351666	0.0100674	0.0051008	0.0166428	0.0289419	0.0179164	0.00813704	0.00900222	0.00335451	0.00925773	0.0173238	0.0170265	0.0113526	0.00616343	0.00981865	0.00649029	0.00247433	0.00529612	0.0114359	0.011076	0.0112028	0.00802881	0.00513333	0.00823732	0.00787387	0.00481063	0.00196228	9.20812	0.505318
920	2324	3.15728	0.989899	34.2254	1	0.395869	0.316728	93.9354	84.6463	7.07107	3.11392	3	13.8245	13.3174	-0.236614	191.054	0.877863	0.163486	0.0078524	0.0600402	0.0494429	0.00957057	0.00361991	0.0240922	0.0371559	0.0258489	0.00438816	0.00757244	0.00262716	0.0186583	0.0197426	0.0236167	0.0161	0.00408076	0.00450601	0.00548762	0.00220746	0.0120049	0.0145087	0.0139108	0.0156626	0.0109616	0.00375055	0.0038137	0.00395946	0.00397647	0.00185238	7.52067	0.353307
20	24	0.742098	0.730297	5.04627	1	0.833333	1.34753	6	5.09902	2	1.28284	1	3	4.09878	0	13.6569	1	0.783532	1.09e-17	0.180815	0	5.44e-18	0	0.106635	2.72e-18	0.0788168	0	4.3e-18	0	0.00962921	0	0.0410133	0	1.36e-18	2.72e-18	0	0	0.0439212	1.36e-18	0.0963195	0	0.0377761	9.61e-19	3.4e-19	5.6e-18	0	1.36e-18	0.260243	0.0313268
1027	2550	3.06925	0.985229	36.161	1	0.402745	0.325812	96.8962	85.1587	8.48528	3.40108	3	17.1013	16.5928	0.253789	199.024	0.776853	0.180311	0.0148067	0.0577359	0.0558425	0.0195848	0.00751611	0.0133287	0.0394254	0.0284675	0.018513	0.0133099	0.00453198	0.00785185	0.0156942	0.0242114	0.0172706	0.0134572	0.0135338	0.00912139	0.00295797	0.00138887	0.00795786	0.0105466	0.0154016	0.0114475	0.010741	0.0103766	0.00919733	0.0060767	0.00206374	7.91382	0.391623
627	1215	1.75643	0.944456	28.2546	1	0.516049	0.569338	49.5516	47.4236	8.06226	3.57568	3.16228	16.0997	16.2846	-1.12275	117.64	0.920705	0.353709	0.00896549	0.140986	0.0850113	0.00737945	0.00744229	0.0476523	0.0559897	0.0382257	0.00374814	0.00789853	0.00527399	0.0186719	0.0194829	0.0241032	0.0208169	0.00185292	0.0014763	0.00602059	0.00333581	0.000350299	0.00550128	0.00303137	0.0108758	0.0122194	0.00143665	0.00287432	0.0020015	0.00403513	0.0018216	3.53945	0.199603
1147	3496	3.31995	0.989029	38.2153	1	0.328089	0.301209	106.688	97.4987	7.61577	3.36095	3	17.5179	15.7602	-1.28094	218.752	0.802098	0.15363	0.00872901	0.058654	0.0446673	0.0111233	0.00434516	0.0180518	0.0376011	0.0222102	0.00995653	0.00883281	0.00227096	0.0117242	0.0194787	0.0228463	0.013539	0.00841705	0.00957609	0.00582545	0.00126014	0.00697082	0.0120452	0.0135776	0.0148718	0.0092285	0.00726174	0.00823421	0.00716991	0.00375129	0.000728093	7.34543	0.406256
845	1491	2.47406	0.978028	32.8007	1	0.566734	0.404194	75.4531	70.7107	8.06226	3.47985	3	16.0954	15.7299	-0.156219	162.083	0.875648	0.215177	0.027373	0.0803848	0.0600455	0.0241474	0.0120436	0.0353219	0.0396051	0.0301568	0.0143651	0.0148623	0.00782154	0.0252728	0.0175164	0.0227105	0.0179357	0.0119513	0.0091806	0.0100503	0.00570893	0.0124075	0.0113766	0.0103088	0.013022	0.0117173	0.00939453	0.00601885	0.00702496	0.00702095	0.0043139	4.81857	0.303746
690	1062	2.09159	0.965724	29.6401	1	0.649718	0.478105	59.3252	59.439	8	3.42777	3	15.209	15.3992	-0.147802	134.669	0.903141	0.248666	0.00561342	0.11621	0.057633	0.00805375	0.00427504	0.0535733	0.045429	0.0283525	0.00431915	0.00663633	0.00336276	0.0255465	0.0273085	0.0230439	0.0177744	0.0030409	0.00477095	0.00502193	0.00253822	0.0082634	0.0155457	0.012289	0.0145562	0.0122702	0.00157396	0.00140131	0.00423379	0.00380135	0.00189141	5.35254	0.251713
1033	3840	2.92735	0.982515	36.2665	1	0.26901	0.341606	86.2044	84.2912	8.48528	3.52603	3.16228	16.4138	16.0497	0.737452	194.936	0.88975	0.184759	0.0128778	0.08352	0.0470928	0.00883333	0.00557248	0.0398069	0.0383644	0.0238687	0.00722881	0.00489219	0.0033575	0.0225484	0.024991	0.0213836	0.0151364	0.00666493	0.00572131	0.00182028	0.00260541	0.0100586	0.0186201	0.0130723	0.0143208	0.0105377	0.00499233	0.00435729	0.00308583	0.00033884	0.00224055	5.86514	0.319509
975	1968	2.83356	0.987289	35.2336	1	0.495427	0.352913	91.0414	82.9759	7	3.31581	3	14.777	14.4694	1.37969	186.326	0.869759	0.179936	0.00174455	0.0693697	0.0525285	0.00441613	0.00246988	0.0304153	0.039174	0.027502	0.00540117	0.000879516	0.00320432	0.020984	0.0222908	0.024341	0.0171823	0.00518382	0.00284093	0.00124741	0.0032719	0.0119398	0.0164133	0.0147001	0.0162188	0.0116205	0.00451661	0.00265031	0.00127665	0.00209617	0.0030879	8.02652	0.368231
1515	6758	3.95476	0.991983	43.9199	1	0.224179	0.25286	137.311	121.655	7.28011	3.44688	3.16228	19.1198	17.3523	-0.466119	274.392	0.74192	0.130335	0.00851756	0.0448766	0.0405275	0.0110779	0.00414134	0.0154348	0.029165	0.0218587	0.0112916	0.00721617	0.0024967	0.00936844	0.0148341	0.0191287	0.0141846	0.00979306	0.00963634	0.00412701	0.00176555	0.0031123	0.0100278	0.0103627	0.0137281	0.0100361	0.00799581	0.00988432	0.00611759	0.00255771	0.00137176	8.28594	0.478202
976	4662	3.89341	0.989408	35.2517	1	0.209352	0.256844	102.38	93.6056	6.40312	2.91456	2.82843	17.0229	14.8618	0.65442	218.522	0.764291	0.141826	0.00958449	0.0539125	0.0415919	0.0112038	0.00347788	0.0201173	0.0322402	0.021831	0.0113585	0.0062776	0.00171164	0.0125701	0.0172833	0.0205662	0.0138756	0.0104512	0.00808174	0.00310874	0.00131092	0.00581892	0.011435	0.0122954	0.01425	0.00967344	0.00904657	0.008115	0.0050813	0.00134965	0.00127086	5.09313	0.387274
1199	3131	3.55502	0.990266	39.0719	1	0.382945	0.281292	110.086	103.078	8.06226	3.37038	3	17.1814	15.3225	-1.36623	231.439	0.815092	0.143681	0.00654525	0.0595561	0.0402451	0.00649236	0.00282825	0.0209019	0.0362881	0.0198892	0.00552916	0.00504207	0.00131567	0.0127403	0.0217972	0.0214535	0.0122592	0.00472673	0.00563247	0.00297778	0.00068138	0.0095642	0.0135301	0.0153656	0.0137637	0.00851808	0.00403214	0.00493421	0.00424902	0.00161287	0.000405156	8.94519	0.535714
426	960	1.77203	0.934806	23.2895	1	0.44375	0.564324	39.8673	38.4187	7.07107	3.09179	2.82843	13.6766	14.1592	0.800237	97.397	0.906383	0.36748	0.0417022	0.135201	0.0871488	0.0303412	0.0174596	0.0482745	0.0443474	0.0390024	0.0167343	0.0179221	0.00666179	0.0145443	0.0136249	0.0167745	0.0206964	0.00776971	0.00797292	0.0100488	0.00146719	0.00119569	0.00129488	0.00742259	0.00691349	0.0119077	0.00459674	0.00295195	0.00280148	0.00675643	0.00140401	2.95732	0.170748
7	12	0.666489	0.832993	2.98541	1	0.583333	1.5004	4	3.16228	1.41421	1.05917	1	1.41421	2.21313	0.54042	7.65685	1	0.891268	0.127324	0.0763944	0.250799	0.127324	0.127324	0.402344	0.250799	0.149788	0.127324	0.127324	0.127324	0.565318	0.250799	0.221203	0.360324	0.127324	0.127324	0.127324	0.127324	0.174179	0.250799	0.132183	0.360324	0.328475	0.127324	0.127324	0.127324	0.127324	0.127324	0.0792706	0.0122072
226	528	1.56506	0.934087	16.9633	1	0.42803	0.638954	28.7596	27.6586	5	2.40354	2.23607	9.47473	10.2685	0.869327	66.669	0.922449	0.376147	0.016396	0.14545	0.0886777	0.0186005	0.00984559	0.0426212	0.0581864	0.0361008	0.0109243	0.00730105	0.00594958	0.0154211	0.0153671	0.0246902	0.0151213	0.00429173	0.00152512	0.003145	0.00297446	0.00380525	0.00347258	0.00412248	0.008428	0.00486455	0.00311349	0.00295273	0.0013971	0.00114779	0.00213592	0.708644	0.118334
695	870	1.99327	0.971681	29.7473	1	0.798851	0.501689	61.7742	57.1402	7	3.41821	3	13.6827	14.5971	-1.54958	131.941	0.925433	0.270163	0.00625591	0.104297	0.0738186	0.00911278	0.0060691	0.045504	0.0493813	0.0369321	0.0039507	0.00630155	0.00469968	0.0268493	0.024654	0.0267042	0.0218799	0.00396551	0.00191775	0.00562507	0.00307774	0.0124826	0.0133577	0.013111	0.0146942	0.0139801	0.00280893	0.00135548	0.00253413	0.00414083	0.00181068	3.88995	0.258259
800	1696	1.84321	0.959204	31.9154	1	0.471698	0.542531	60.9868	56.8595	8.06226	3.79748	3.60555	16.5751	17.2418	0.433543	136.125	0.91954	0.315061	0.0189725	0.117061	0.0825914	0.0233547	0.00660357	0.0416275	0.0519575	0.0394137	0.0184426	0.0114532	0.00246517	0.0223242	0.0175885	0.0265368	0.0219615	0.0101841	0.0100046	0.00469614	0.000919834	0.00486034	0.00796971	0.00676472	0.0133368	0.0129712	0.00260434	0.00489723	0.00305685	0.00231362	0.000347367	5.6314	0.239796
984	3456	2.85727	0.982583	35.3959	1	0.284722	0.349984	87.0613	83.006	7.61577	3.3645	3.16228	17.0628	16.1781	0.994314	187.966	0.828981	0.181839	0.0168763	0.0752321	0.0467195	0.0238342	0.00758816	0.0285688	0.034456	0.0237385	0.0225372	0.0144296	0.00420966	0.0148506	0.014989	0.0202011	0.0149051	0.0174671	0.0153272	0.00892405	0.00269383	0.00556565	0.00613603	0.00903686	0.0133429	0.0103612	0.0127369	0.012268	0.0101311	0.00567939	0.00192011	7.13408	0.323491
700	2184	2.32452	0.977832	29.8541	1	0.320513	0.430196	65.8622	62.2013	7.07107	3.18092	2.82843	13.9708	13.7909	-0.947061	142.995	0.915033	0.230361	0.0139649	0.0938684	0.0609169	0.0173278	0.00858571	0.0427541	0.0418589	0.0311532	0.0148977	0.0113889	0.00650779	0.0246049	0.0215163	0.0238083	0.0191314	0.0113782	0.0102664	0.00777948	0.00521971	0.0111171	0.0123865	0.012055	0.0147227	0.0127144	0.00711931	0.00762167	0.00669016	0.00553882	0.00426667	4.20546	0.242817
17	24	0.846778	0.729249	4.65243	1	0.708333	1.18095	5.66146	5.38516	2	1.2252	1	3	3.87385	-1.08571	13.4497	0.944444	0.658572	0.100846	0.201357	0.0388058	0.0147294	0.0369658	0.0418166	0.0308121	0.0334246	0.0362414	0.036548	0.0224921	0.0317319	0.0239903	0.00716957	0.0202647	0.0114824	0.011368	0.0158975	0.0265856	0.0197161	0.0420028	0.00885269	0.035389	0.0230482	0.0191524	0.0328806	0.0200606	0.00903169	0.0185018	0.277958	0.0269474
712	1995	2.46384	0.974724	30.1089	1	0.356892	0.405871	67.3196	64.0078	6.7082	3.16863	3	15.9342	15.0401	0.540316	148.474	0.842604	0.221271	0.0236305	0.0877351	0.0572753	0.0266355	0.0110995	0.0274348	0.0433073	0.0274856	0.0242438	0.0150443	0.00661761	0.0118391	0.0180929	0.0237897	0.0161797	0.0180145	0.0155859	0.00824243	0.00456818	0.00411233	0.00560288	0.0111882	0.0140582	0.0104864	0.0119163	0.0113747	0.00879324	0.00498436	0.00334337	4.64584	0.260487
471	774	1.89626	0.958335	24.4887	1	0.608527	0.527353	46.4984	43.0116	6.32456	3.0103	3	12.3299	13.2821	-1.36467	105.941	0.918129	0.3231	0.0261431	0.11572	0.0848334	0.0244109	0.0169171	0.0422738	0.0507115	0.0383337	0.015317	0.0194974	0.0093847	0.0223898	0.0182078	0.022707	0.0198924	0.00833177	0.00988497	0.0120657	0.00382587	0.00814363	0.00577316	0.00754334	0.00836751	0.01111	0.00252788	0.00330812	0.00436021	0.00534996	0.00074089	2.30184	0.196139
910	3000	3.04658	0.984149	34.0389	1	0.303333	0.328237	84.817	80.6226	7.2111	3.20623	3	16.2379	15.0419	0.483865	186.652	0.83181	0.177862	0.0124426	0.0751641	0.0471436	0.0148256	0.00515121	0.0300375	0.0385523	0.0234512	0.0141506	0.0100527	0.00223597	0.016371	0.0222358	0.0215641	0.0146403	0.0111117	0.0116684	0.00549634	0.00106304	0.00919194	0.0130195	0.0130479	0.0137811	0.0101934	0.0087274	0.0101073	0.00745073	0.00283166	0.000581123	4.08278	0.327657
1779	8840	4.92175	0.991672	47.593	1	0.201244	0.20318	160.697	146.154	7.2111	3.33204	3.16228	24.4375	20.6963	-0.404892	331.706	0.633773	0.106039	0.0114916	0.0383892	0.0303926	0.0159385	0.00547645	0.0162167	0.0181246	0.0169852	0.0153921	0.0102921	0.00345931	0.00646416	0.00855239	0.011496	0.0114711	0.0134569	0.0106226	0.00767955	0.0023736	0.000525459	0.00252862	0.00600068	0.0079131	0.00851479	0.0108765	0.0089868	0.0086421	0.00582509	0.0017136	11.9994	0.647852
767	2088	2.24488	0.97718	31.2502	1	0.367337	0.445458	69.0275	63.9531	7.2111	3.3519	3.16228	13.8919	14.6623	-1.05614	147.095	0.908768	0.238771	0.0147062	0.0916016	0.0659587	0.0161702	0.0100554	0.0336065	0.0488673	0.0319271	0.0131927	0.0114616	0.0066398	0.0225288	0.022011	0.0273029	0.0183072	0.0107893	0.00930672	0.00825684	0.00421686	0.0114081	0.0129537	0.012649	0.0154205	0.0114406	0.00751088	0.00662421	0.00565385	0.00562093	0.00263558	4.39329	0.249363
1358	6254	4.33882	0.983775	41.582	1	0.217141	0.230477	133.089	117.648	7.07107	3.19533	3	25.2416	23.8771	-1.13206	272.108	0.593791	0.124739	0.0215583	0.0351596	0.0354685	0.025567	0.0112399	0.00279236	0.0211256	0.0174923	0.0188838	0.0194012	0.00665283	0.0065348	0.0035109	0.0120891	0.0106468	0.0107474	0.0163672	0.0134494	0.00426945	0.00914782	0.00776029	0.0018834	0.00757958	0.00730026	0.00407258	0.0085562	0.0122837	0.00932356	0.00291584	8.6699	0.507118
915	2739	3.31027	0.988171	34.1323	1	0.334064	0.30209	90.231	86.0233	7.07107	3.09684	3	14.3685	13.8376	-0.337669	195.095	0.865658	0.157434	0.00478412	0.0685005	0.0421467	0.0106068	0.002491	0.0336376	0.0330927	0.0220821	0.00933799	0.00472329	0.00207676	0.022915	0.019739	0.0205237	0.0140753	0.00741705	0.00616779	0.00285204	0.00178649	0.0138108	0.0141894	0.0131973	0.0140651	0.00983144	0.00661181	0.00485609	0.00390982	0.00197697	0.00165818	5.72303	0.346563
792	2867	2.90846	0.978111	31.7554	1	0.276247	0.343825	72.4298	71.6101	7.61577	3.24621	2.82843	15.2837	15.0714	-0.644716	170.137	0.838095	0.196647	0.0213451	0.0870706	0.0480495	0.0220554	0.0096707	0.0426924	0.0332369	0.0247949	0.0207527	0.0128462	0.00581196	0.0148883	0.0241637	0.0159895	0.0162106	0.0154096	0.0140029	0.0073157	0.00439833	0.00503628	0.0120198	0.0112885	0.0099663	0.0115468	0.0100304	0.0128134	0.00659646	0.00453695	0.00374862	4.11173	0.288655
636	901	2.48318	0.958249	28.4566	1	0.705882	0.40271	55.3968	52.469	7.07107	3.19719	3	14.8814	15.8399	-0.0275432	140.876	0.830287	0.291518	0.0185236	0.115994	0.0735442	0.011553	0.0122747	0.0407617	0.0551529	0.0306767	0.00890136	0.0122859	0.00685948	0.0178603	0.0281099	0.0228295	0.0151084	0.00554867	0.00614526	0.0103639	0.00354165	0.0093018	0.0115634	0.0107895	0.00835212	0.00911919	0.00308297	0.00285699	0.00203175	0.00762196	0.00296794	3.2827	0.261067
715	1134	1.86931	0.961524	30.1723	1	0.630511	0.534958	58.6489	55.3624	8	3.60094	3.16228	15.8724	16.1121	-0.192508	129.598	0.913155	0.29702	0.00886283	0.117248	0.076814	0.0146885	0.0014031	0.0393411	0.0566426	0.0354802	0.0138491	0.00518574	0.00215805	0.0209798	0.0232518	0.0283687	0.0197729	0.00901716	0.00609737	0.000981887	0.00273887	0.00812868	0.010207	0.00976345	0.0146025	0.0120962	0.00470141	0.00330312	0.00157192	0.000859447	0.00277555	6.29764	0.243458
459	1066	1.96895	0.950763	24.1747	1	0.430582	0.507884	44.8687	41.4849	6.7082	2.95241	2.82843	13.2593	13.9056	-0.465836	106.569	0.877629	0.33958	0.0128768	0.120909	0.089341	0.0134054	0.0110117	0.0355444	0.0611644	0.0361277	0.00944604	0.006974	0.0101276	0.0178175	0.0231938	0.0256895	0.0154415	0.00556903	0.00544373	0.00218767	0.00881214	0.00758382	0.00864127	0.00501252	0.00955782	0.00659734	0.00253321	0.00379788	0.00170625	0.00310977	0.00676443	2.26084	0.18175
980	3752	2.88069	0.98583	35.3239	1	0.261194	0.347139	89.4822	83.2406	7.07107	3.29335	3.16228	15.2751	15.0106	-0.71607	188.35	0.86116	0.18008	0.0144467	0.0707851	0.0494264	0.018931	0.00811215	0.0308917	0.0340767	0.0257324	0.0173193	0.0138816	0.00521583	0.0184297	0.0170954	0.020007	0.0162829	0.0142935	0.0134409	0.00995963	0.00352171	0.00808125	0.0103946	0.00984898	0.0129627	0.011312	0.0110353	0.0108615	0.010031	0.00714505	0.00240819	7.62452	0.313329
731	1525	2.2752	0.976019	30.508	1	0.479344	0.439521	67.0345	62.0967	7.2111	3.27961	3	14.1161	14.5924	1.27792	144.569	0.894737	0.241374	0.0189212	0.0910994	0.0655379	0.0241925	0.0097689	0.0328794	0.044786	0.0325641	0.0204307	0.0162781	0.00570304	0.0155794	0.0209695	0.0234762	0.019846	0.0148726	0.0146249	0.00982487	0.00369122	0.0063854	0.00942923	0.0102918	0.0135719	0.0132913	0.0100205	0.00920174	0.00875846	0.00577447	0.00257586	4.69966	0.267247
668	952	2.01896	0.970848	29.1637	1	0.701681	0.495305	60.4347	55.4437	7	3.33278	3	14.2546	14.4859	0.0982962	130.184	0.906377	0.276683	0.0080575	0.102401	0.0774348	0.00576258	0.0076671	0.0480382	0.0475582	0.0393179	0.00311255	0.00627285	0.00688306	0.0277098	0.0247449	0.025701	0.0231649	0.00245247	0.00142048	0.00576058	0.00554516	0.0123416	0.0135878	0.0131602	0.0136703	0.014463	0.000820643	0.00100635	0.00210748	0.0046222	0.00413661	4.82423	0.246296
1433	7070	3.89317	0.993977	42.7148	1	0.202687	0.25686	134.444	119.817	7.2111	3.33846	3.16228	15.3396	14.7333	0.605994	264.777	0.832655	0.127093	0.00215956	0.0460492	0.0394946	0.00359732	0.000669007	0.0190644	0.0296164	0.0213615	0.00387677	0.00207974	0.000461488	0.0156576	0.015859	0.0201473	0.0137538	0.00377627	0.00294969	0.00107306	0.00052963	0.0107222	0.0119642	0.0125449	0.014318	0.00968237	0.00368959	0.00265564	0.00229153	0.000424686	0.000563172	10.2831	0.451713
991	2958	2.22747	0.972148	35.5215	1	0.335024	0.448939	74.2359	72.2496	9.84886	3.87412	3.60555	18.7409	17.3985	0.709373	166.551	0.915896	0.241233	0.0129627	0.106212	0.0603493	0.00882185	0.00558511	0.0498122	0.0446969	0.03043	0.00406515	0.00627461	0.00332954	0.0298582	0.022984	0.0254994	0.0186018	0.00211765	0.00486434	0.00466261	0.00215331	0.0119768	0.0147737	0.0121499	0.0162951	0.0123311	0.00165782	0.00246322	0.00473737	0.00312222	0.00151959	6.60827	0.279011
1219	2754	3.6217	0.987328	39.3964	1	0.442629	0.276113	113.012	101.4	7.07107	3.3269	3	19.5733	17.9339	1.4354	235.539	0.708721	0.150951	0.0188394	0.0501369	0.0447959	0.0211444	0.010041	0.01512	0.028144	0.0238558	0.0201211	0.0136817	0.00677437	0.0065554	0.00950796	0.0184398	0.0149235	0.0162932	0.0143479	0.00929953	0.00498648	0.00266219	0.00372093	0.00625885	0.0130492	0.00992096	0.0115912	0.0124844	0.00979339	0.00676079	0.00377595	8.85362	0.442573
867	3520	3.09473	0.986355	33.225	1	0.246307	0.32313	83.2244	81.6884	7.07107	3.12194	2.82843	14.0633	13.7013	-0.730184	183.622	0.890144	0.165428	0.0055894	0.0768694	0.0418089	0.00535027	0.00273863	0.0367734	0.0360804	0.0210743	0.00579504	0.00255919	0.00181938	0.0227259	0.0232604	0.0210234	0.0132402	0.0064596	0.00381068	0.00210599	0.00120115	0.0138422	0.0158201	0.0148867	0.0138132	0.00925901	0.00456634	0.00370825	0.00244451	0.00218178	0.000747351	5.35743	0.319005
22	30	0.821591	0.60714	5.29257	1	0.733333	1.21715	5.93792	5.38516	2.23607	1.32405	1	4	4.71824	0.396296	15.0711	1	0.802107	0.108211	0.134039	0.0410659	0.0484626	0.0560368	0.0480914	0.0299802	0.0420171	0.0190387	0.0363987	0.0228298	0.00351972	0.0373033	0.025957	0.00666293	0.0418046	0.0265548	0.0188783	0.0230668	0.0116822	0.00601006	0.0138701	0.0315475	0.00967797	0.0302655	0.0558528	0.043693	0.02912	0.0140329	0.191318	0.0265965
777	2574	3.11895	0.976432	31.4533	1	0.301865	0.320621	71.3708	73.4302	7.28011	3.15277	2.82843	15.0588	15.4036	-0.500669	174.51	0.845484	0.183477	0.025038	0.0859416	0.037908	0.0338397	0.0111818	0.0292645	0.0304959	0.0169263	0.0281968	0.0213939	0.00615143	0.00619559	0.0139689	0.0128217	0.0103527	0.0191495	0.0206299	0.0124626	0.00406865	0.00119862	0.00292409	0.00398068	0.00730453	0.00725012	0.0111329	0.013944	0.0118508	0.00845823	0.00289148	6.76489	1.22423
818	1330	2.40572	0.980263	32.2724	1	0.615038	0.415676	73.2004	69.7209	7.07107	3.37975	3	13.8919	14.4716	1.44066	157.255	0.910913	0.213735	0.00509766	0.0918354	0.0561699	0.00593954	0.00244812	0.0374598	0.0466612	0.0275784	0.0063608	0.00403077	0.00116107	0.0218574	0.0267516	0.0258415	0.0168339	0.00447601	0.00469135	0.00235247	0.000756739	0.0131915	0.0158606	0.0155958	0.0158545	0.0114473	0.00349107	0.00308762	0.0030575	0.0012357	0.000804237	5.84778	0.324193
533	697	1.48402	0.926418	26.0507	1	0.764706	0.673845	43.1679	40.1995	8	3.57794	3.16228	14.8024	16.2526	1.49968	99.6985	0.935088	0.419948	0.0647483	0.123532	0.0939431	0.0563375	0.0341688	0.0173838	0.03912	0.0333027	0.0229779	0.0283755	0.0148781	0.00497378	0.00388897	0.00675689	0.0156614	0.00382778	0.00214995	0.00588526	0.00542641	0.00358258	0.00137324	0.00221538	0.00186448	0.00962226	0.00468939	0.00660465	0.00876707	0.00350012	0.00262789	3.83238	0.19292
909	1463	2.70376	0.982163	34.0202	1	0.621326	0.369855	79.7221	76.531	7.61577	3.4123	3	15.127	14.9902	0.0975329	175.74	0.890304	0.197605	0.0058248	0.0862574	0.0518815	0.00360024	0.00475468	0.0449259	0.038057	0.0272091	0.00410144	0.00087314	0.00449238	0.0253983	0.025856	0.0215954	0.0174062	0.00299601	0.00297576	0.00190938	0.00416976	0.0134756	0.017435	0.0149739	0.014027	0.0120746	0.00239651	0.00205494	0.00138307	0.00272228	0.00377869	6.30669	1.58972
859	2646	2.50408	0.980264	33.0713	1	0.324641	0.399348	74.9442	73.2462	7.2111	3.39814	3.16228	14.5252	14.816	0.518606	164.409	0.923656	0.203861	0.00612036	0.0926114	0.0514502	0.00273821	0.00275546	0.0405578	0.0443501	0.0251995	0.00185635	0.00238329	0.00165215	0.0252983	0.0255309	0.0252586	0.015325	0.00221623	0.000881247	0.00134254	0.00140033	0.0152666	0.0156974	0.0158139	0.0158548	0.0104043	0.00144804	0.00101236	0.00198674	0.000530706	0.00132384	6.12038	0.280766
784	1220	2.02526	0.968426	31.5946	1	0.642623	0.493764	63.6506	60.6712	8	3.62865	3.16228	15.3143	15.8682	1.42495	141.255	0.933333	0.27049	0.0102967	0.112582	0.0695216	0.0053067	0.00615335	0.0451162	0.0522782	0.0334384	0.00585375	0.00131123	0.0045346	0.0247015	0.0256699	0.0275195	0.0194611	0.0052743	0.00252256	0.00114605	0.00370969	0.0114372	0.0124692	0.0131918	0.0152706	0.0123603	0.00258243	0.00217677	0.00135392	0.00142859	0.00320255	6.35889	0.270039
10	12	0.536007	0.791741	3.56825	1	0.833333	1.86565	4.54139	3.60555	1.41421	1.04142	1	2	2.77413	-0.318038	8.20711	0.909091	0.979415	0.153663	0.135611	0.230002	0.0591013	0.100992	0.228337	0.147712	0.135928	0.0908568	0.108719	0.0903824	0.253302	0.120501	0.280071	0.19459	0.133895	0.105025	0.124305	0.0949103	0.319362	0.124926	0.292433	0.431422	0.103662	0.0883412	0.098309	0.0651274	0.112008	0.0978973	0.230762	0.020325
824	2970	2.92611	0.983859	32.3906	1	0.277441	0.34175	79.0151	76.3217	7.2111	3.17292	2.82843	14.0696	14.1395	1.0338	174.066	0.871036	0.180111	0.020836	0.0756758	0.0479794	0.0136371	0.0118068	0.0322317	0.0377817	0.0240003	0.0132997	0.0115936	0.00683519	0.0186599	0.0219915	0.0210491	0.0148076	0.0107357	0.00985657	0.00802598	0.00410651	0.0107648	0.013161	0.0132448	0.0127933	0.010146	0.00867005	0.00811382	0.0072419	0.00516673	0.0024896	6.15152	0.304234
21	35	0.999733	0.894855	5.17088	1	0.6	1.00027	8.04629	7.2111	2	1.15441	1	3.1305	3.59152	-0.433818	16.2426	0.954545	0.514193	0.10366	0.0885241	0.107952	0.0782621	0.0247734	0.0360761	0.0272308	0.0747265	0.00657403	0.0219191	0.0140891	0.0351845	0.0501711	0.0241371	0.046459	0.00977743	0.0125768	0.020503	0.00813772	0.0469981	0.0289384	0.0536955	0.0590132	0.0402383	0.0107812	0.0148948	0.00528339	0.0146649	0.00574524	0.349859	0.0337377
962	2704	2.07948	0.972293	34.9979	1	0.355769	0.48089	72.9599	68.6804	8.48528	3.84549	3.60555	16.2635	17.0555	0.786105	158.551	0.939453	0.259101	0.00274024	0.105647	0.0687053	0.00302275	0.00284571	0.0431673	0.0512572	0.0336312	0.00130797	0.00358982	0.00222109	0.026938	0.0247802	0.0282527	0.0197892	0.00262927	0.00271838	0.00220264	0.0014587	0.0138083	0.0135699	0.0137439	0.0161534	0.0127464	0.00114652	0.000980996	0.0020036	0.00136173	0.000806878	2.95492	0.259113
815	1680	2.53265	0.979689	32.2132	1	0.485119	0.394844	72.5838	71.5681	7.28011	3.33256	3	15.2106	14.5547	1.30272	161.054	0.897577	0.202595	0.00227334	0.0941613	0.0500257	0.00209697	0.00105262	0.0414559	0.0439587	0.0243988	0.00385521	0.00300516	0.000436819	0.0230689	0.0273098	0.0239786	0.0150896	0.00357648	0.000981155	0.00191614	0.000499493	0.0128795	0.0169549	0.0156126	0.0150642	0.0104754	0.00266574	0.000261341	0.00158534	0.000967186	0.000538577	5.1147	0.289799
6	9	0.516863	0.6742	2.76395	1	0.666667	1.93475	3.12694	2.23607	1.41421	1.06904	1	1.41421	2.3094	0.785398	6.24264	1	1.14592	0.229183	0.265852	0.0458366	0.361193	0.00916733	0.406663	0.186647	0.473401	0.581208	0.404462	0.474867	0.301055	0.207768	0.224167	0.285067	0.179548	0.131924	0.415234	0.133051	0.704335	0.00536193	0.445408	0.514419	0.193138	0.422284	0.0248383	0.484555	0.0330403	0.42429	0.0638743	0.00984207
481	1050	1.63122	0.930557	24.7473	1	0.458095	0.613038	41.678	38.6005	7.07107	3.26618	2.82843	14.2107	15.2603	-0.907548	99.2965	0.912713	0.411026	0.0721922	0.113957	0.0910589	0.0534742	0.0474821	0.0223761	0.0347095	0.0248222	0.0227375	0.0306907	0.0227619	0.00353552	0.00693434	0.00264196	0.00738045	0.00665559	0.00235913	0.00839302	0.00872305	0.00139394	0.00209342	0.0037776	0.00281512	0.00700811	0.00357617	0.00762543	0.00533566	0.00323027	0.00204093	2.60127	0.165164
574	1040	2.15474	0.970633	27.034	1	0.551923	0.464092	57.4796	51.9711	6.7082	3.05395	3	14.0005	13.8275	1.35598	124.669	0.857997	0.270581	0.0262856	0.0904078	0.0759993	0.0282474	0.0155044	0.0238671	0.0494971	0.0352613	0.0224616	0.0194395	0.00997309	0.0122033	0.0183479	0.0241102	0.019308	0.0170209	0.0132929	0.0125641	0.00639922	0.00376038	0.00674518	0.00895956	0.0108001	0.0116872	0.0114573	0.00761979	0.00662344	0.00710389	0.00413944	3.07945	0.229877
807	1349	2.55324	0.98428	32.0547	1	0.598221	0.391659	77.6094	70.859	7	3.20227	3	13.8486	13.7068	-0.139815	160.912	0.889746	0.204641	0.00545209	0.0777779	0.0593743	0.00685286	0.00263087	0.0348009	0.0419809	0.0311049	0.00687199	0.00394557	0.00178908	0.0257939	0.0211563	0.0263282	0.0192463	0.00628004	0.00501813	0.00225358	0.00143256	0.015085	0.0148211	0.0142687	0.017089	0.0128826	0.00440563	0.00452468	0.00298198	0.00129708	0.00126859	3.57908	0.309392
583	825	2.07362	0.962801	27.2452	1	0.706667	0.482248	53.064	54.037	7.61577	3.25951	3	14	14.3384	1.54929	123.255	0.916667	0.254212	0.0120522	0.12155	0.0568203	0.0130841	0.00558786	0.0539694	0.0457433	0.0275314	0.0110559	0.00700486	0.00341901	0.024094	0.0254819	0.023462	0.0169885	0.00708059	0.0070394	0.00340484	0.00275042	0.0079332	0.0116021	0.0126569	0.0143198	0.0116625	0.00336386	0.00223447	0.00536087	0.00107899	0.00241819	4.74202	0.235889
1069	3320	3.15357	0.987679	36.893	1	0.321988	0.317101	96.2285	89.5545	7.07107	3.31171	3.16228	15.549	15.0592	-1.17813	205.823	0.862793	0.169712	0.0124026	0.0675247	0.0469086	0.0160501	0.00726597	0.0287988	0.0342175	0.0242197	0.0144815	0.0125304	0.00479057	0.0182096	0.0178344	0.0202238	0.0152072	0.0123493	0.0119299	0.0093503	0.00335793	0.00853704	0.0119501	0.0103288	0.01327	0.010481	0.0100145	0.0100485	0.00911984	0.00701493	0.00242191	6.46615	0.370718
1004	4032	3.6054	0.979917	35.7538	1	0.249008	0.277362	88.5942	86.8389	8.06226	3.33538	2.82843	18.8166	17.6663	-0.909196	213.279	0.766412	0.169518	0.0242696	0.0708405	0.0408261	0.030793	0.00919229	0.0290037	0.0254873	0.0214694	0.0269006	0.0161872	0.00514428	0.0102452	0.0103414	0.0142908	0.0140203	0.0204659	0.015897	0.0100167	0.00344663	0.00189439	0.00263868	0.00565013	0.00972101	0.0100422	0.0133375	0.0119075	0.00990795	0.00699717	0.00251103	7.37755	0.388113
1030	3724	2.9921	0.986848	36.2138	1	0.276584	0.334213	91.3394	87.1321	7.2111	3.36172	3.16228	14.9324	14.765	-0.554637	196.794	0.888697	0.172739	0.00927201	0.0743517	0.0462673	0.0083459	0.00628532	0.0350755	0.0365795	0.0237717	0.00742893	0.00654756	0.00444745	0.0222123	0.0224976	0.0215339	0.0149602	0.00637621	0.00614206	0.00529046	0.0032107	0.0123247	0.0162028	0.013752	0.0141825	0.0103423	0.00505161	0.00563783	0.00443127	0.00443683	0.0023229	7.2526	0.337331
553	816	1.22019	0.849874	26.5349	1	0.677696	0.819547	36.638	35.4683	9.21954	4.11645	3.60555	18.2901	19.3077	-0.422775	92.0833	0.973592	0.559699	0.0118096	0.177661	0.10807	0.00595102	0.00487085	0.0111119	0.0395384	0.0338816	0.00273971	0.00572303	0.00247363	0.0126322	0.0148177	0.00480871	0.0134687	0.00158471	0.0016341	0.00350953	0.00319443	0.0108544	0.0147345	0.0182497	0.0108331	0.00639756	0.00314201	0.00117019	0.00138526	0.00257988	0.00318245	4.71551	0.174243
774	2016	1.93924	0.95951	31.3925	1	0.383929	0.515666	61.1616	57.4891	7.81025	3.66336	3.60555	17.2548	17.2276	0.701729	137.338	0.893764	0.298181	0.0294991	0.110209	0.075911	0.0353157	0.0100832	0.038475	0.0437942	0.0375884	0.0286617	0.016202	0.00453357	0.0142682	0.0144164	0.0231537	0.021947	0.016161	0.0127928	0.00757196	0.00266041	0.000719342	0.00532595	0.00673682	0.0126006	0.0136571	0.00539533	0.00569464	0.00556093	0.00414104	0.00173344	5.47449	0.234333
544	1122	1.501	0.934592	26.3181	1	0.484848	0.666224	44.4395	41.7253	7.81025	3.53864	3.60555	14.8492	15.8081	-0.75143	101.296	0.956063	0.396265	0.0122117	0.144394	0.0967218	0.00698105	0.0120131	0.0426266	0.0575784	0.0400074	0.000916093	0.0120706	0.00672568	0.0199829	0.01171	0.0221231	0.0184452	0.00203035	0.0023915	0.0068188	0.00279732	0.00423191	0.00241122	0.00285193	0.00648347	0.00870124	0.00161239	0.00122816	0.00104724	0.00177807	0.000470527	3.63572	0.168185
607	1166	2.08409	0.968358	27.8003	1	0.520583	0.479826	56.675	54.1202	7	3.18764	3	13.9342	14.1441	0.277071	126.083	0.912782	0.263864	0.0262577	0.104945	0.0662377	0.0292253	0.0136758	0.0402495	0.0430138	0.0325493	0.0239513	0.0175029	0.00825513	0.0152133	0.0198362	0.0212367	0.0196712	0.0154441	0.0143728	0.0104667	0.00537794	0.00340331	0.00773881	0.00893599	0.0119603	0.0129019	0.00753523	0.00803771	0.00745129	0.00647639	0.00372558	4.6253	0.230198
1152	2940	3.96498	0.98459	38.2985	1	0.391837	0.252208	112.302	104.938	7.07107	3.14109	3	19.9139	19.6393	-0.141558	239.581	0.692724	0.133198	0.0177085	0.0498827	0.034656	0.0243107	0.00810328	0.00629617	0.0273299	0.0166152	0.0210981	0.0163263	0.00430765	0.00268348	0.00707479	0.0157848	0.010092	0.0148398	0.0170403	0.0100893	0.00265521	0.00592629	0.00302709	0.00458779	0.0104693	0.00690666	0.00894216	0.0124814	0.0114864	0.0066535	0.00180241	9.38163	0.447364
631	1333	1.66443	0.935782	28.3446	1	0.473368	0.600805	48.545	45.1885	8.48528	3.65587	3.60555	16.4886	17.116	-1.02728	114.882	0.922515	0.392667	0.0588553	0.121258	0.0899768	0.0531679	0.0331057	0.0237934	0.0388509	0.0337358	0.0279174	0.0268938	0.0191083	0.00847109	0.000968647	0.0126267	0.0131525	0.00581687	0.00838064	0.00842043	0.0105166	7.89e-05	0.00283992	0.00204668	0.0046359	0.00510833	0.00550179	0.00376675	0.00386683	0.00109295	0.00498455	3.15293	0.196994
1033	3600	2.6337	0.983084	36.2665	1	0.286944	0.379694	86.9574	79.9812	7.81025	3.59019	3.60555	15.6501	15.9266	0.733063	184.901	0.876166	0.20546	0.0114086	0.0787759	0.0589372	0.00740606	0.00982498	0.0319959	0.0445324	0.0294998	0.00542991	0.00643001	0.007135	0.0212157	0.0246124	0.0256856	0.0176105	0.00401932	0.00339759	0.00639118	0.00506178	0.0132368	0.0160561	0.0152111	0.0154291	0.0114328	0.00296222	0.00216661	0.00358965	0.00545164	0.00349332	7.91585	0.319341
10	12	0.620236	0.790569	3.56825	1	0.833333	1.61229	4.38178	3.60555	1.41421	1.08284	1	2	2.68328	0.463648	8.82843	1	0.979415	2.17e-17	0.0150679	0.226019	0	0	0.0892485	0.226019	0.151129	0	1.09e-17	1.09e-17	0.186254	0.180959	0.226641	0.120699	1.09e-17	1.09e-17	1.12e-17	0	0.239804	0.210952	0.27243	0.366367	0.199182	1.09e-17	2.72e-18	0	1.54e-17	0	0.220844	0.0164797
1125	3570	2.9866	0.984879	37.847	1	0.315126	0.334828	99.627	90.6201	8	3.45343	3.16228	18.2516	17.2599	1.17554	205.48	0.785615	0.174427	0.0116089	0.0643063	0.0503943	0.0182016	0.00363755	0.0206478	0.0374229	0.0260791	0.0183047	0.0094175	0.00128521	0.0119592	0.0162866	0.0236336	0.0162601	0.0152469	0.0126811	0.00444575	0.000429966	0.00418957	0.00813358	0.0117912	0.0158298	0.0111342	0.0119701	0.0113305	0.00751043	0.00202335	0.000108892	8.11728	0.377234
1052	1944	2.14071	0.971178	36.5985	1	0.541152	0.467135	76.1561	73.2462	8.94427	3.99784	4	17.0751	18.1521	-0.229711	168.225	0.939286	0.249664	0.019843	0.103895	0.0622026	0.0251588	0.00955543	0.038317	0.0459948	0.0299724	0.0206061	0.0163718	0.00516045	0.0203231	0.0192738	0.0243625	0.0179108	0.0136758	0.0145472	0.0095821	0.0030866	0.00843788	0.00836078	0.00944617	0.0144094	0.0118792	0.0071585	0.00929857	0.00787772	0.0058409	0.00194092	6.25476	0.315358
1103	1653	2.73406	0.986097	37.4751	1	0.667272	0.365756	93.0698	86.4696	8	3.60541	3.16228	15.3894	15.4654	-0.0825474	194.669	0.907072	0.187487	0.00680607	0.0758728	0.0525595	0.00676673	0.0033798	0.0332997	0.0404331	0.0271721	0.00624301	0.00457114	0.00214676	0.0199152	0.0247079	0.023606	0.0172058	0.00541511	0.00465537	0.00311371	0.0015279	0.0118837	0.0163605	0.0152007	0.0153022	0.0119842	0.00440572	0.00418271	0.00312383	0.00226664	0.00114998	9.24688	0.3738
23	30	0.9128	0.818944	5.41152	1	0.766667	1.09553	7.16766	6.40312	2.23607	1.28168	1	3.57771	4.11334	1.03332	16.2426	0.958333	0.714256	0.0584007	0.109827	0.146184	0.0285434	0.0161227	0.0119526	0.0148971	0.0530654	0.0127069	0.0132951	0.0141405	0.0320522	0.047576	0.0819142	0.0610705	0.0138752	0.0156011	0.0179235	0.0107035	0.0648156	0.073298	0.0531472	0.0697594	0.0490581	0.00804592	0.0103546	0.00358473	0.0217362	0.00615917	0.22594	0.0312047
1093	4212	3.13543	0.986457	37.3048	1	0.259497	0.318935	99.0585	91.2688	7.2111	3.32186	3.16228	16.7314	16.2476	0.591986	207.522	0.822423	0.166759	0.0112418	0.0648107	0.0468357	0.0166768	0.0044037	0.0238284	0.0352154	0.0243577	0.0167265	0.00961448	0.0021495	0.012268	0.017827	0.0216793	0.0154237	0.0147019	0.010944	0.00594229	0.00111748	0.00263663	0.0108048	0.0117635	0.0146747	0.0107321	0.0120523	0.00973487	0.00732398	0.00382829	0.00056406	6.55993	0.367575
597	1080	1.66431	0.929432	27.5703	1	0.552778	0.60085	45.9084	46.1736	8.94427	3.68087	3.16228	17.0698	16.9399	-1.21572	111.74	0.92272	0.356531	0.0343148	0.149708	0.0763217	0.0262026	0.0140834	0.041153	0.0546992	0.0311115	0.013802	0.0155728	0.00566001	0.00857534	0.0196703	0.0178728	0.0173865	0.00300792	0.0100304	0.005024	0.00231242	0.00276546	0.00270726	0.00516345	0.0078249	0.0113631	0.00314945	0.00374424	0.00396696	0.00346928	0.00105656	4.43713	0.207492
406	672	1.30182	0.871464	22.7362	1	0.604167	0.768153	32.6629	31.7805	7.61577	3.4494	3.16228	14.758	16.0199	0.409629	81.4975	0.964371	0.511817	0.0167016	0.175385	0.102178	0.0101202	0.0110534	0.0197342	0.0512672	0.0311062	0.0036266	0.004573	0.00598789	0.00223443	0.009737	0.00926291	0.0133231	0.00478408	0.00366025	0.00226766	0.00244472	0.0108491	0.0143544	0.0144068	0.00596706	0.00993518	0.0033284	0.00464748	0.00423542	0.00417692	0.000394462	3.44036	0.135851
594	1600	2.26843	0.973449	27.501	1	0.37125	0.440834	59.0984	56.0803	6.40312	2.99676	2.82843	13.0963	13.5277	-1.0567	130.125	0.909648	0.240478	0.0164072	0.0977136	0.0622069	0.0227823	0.00636977	0.0377535	0.0445224	0.0311255	0.0202837	0.012817	0.00289378	0.0182424	0.0212532	0.024118	0.0192721	0.0143937	0.0133542	0.00659793	0.00149722	0.00924347	0.00837076	0.0117607	0.0145211	0.0131959	0.00863722	0.00955791	0.00686624	0.00353916	0.00085393	2.05681	0.23006
840	2226	2.02398	0.967615	32.7035	1	0.377358	0.494076	65.396	63.0079	8.48528	3.73354	3.60555	16.7518	16.508	-0.928175	146.167	0.938547	0.269401	0.00742697	0.114641	0.0680739	0.00631878	0.0026627	0.0511594	0.0484477	0.0340602	0.00127372	0.00483577	0.00102294	0.0264106	0.0253219	0.0258205	0.0208182	0.000305329	0.00263644	0.00387287	0.000199826	0.00997828	0.0130433	0.0123569	0.0154056	0.0138453	0.00121309	0.00121195	0.00317828	0.00263477	0.000502068	5.44546	0.249973
1372	5355	3.79926	0.991518	41.7957	1	0.256209	0.263209	118.614	111.79	8.24621	3.44262	3.16228	16.4876	15.4166	-0.379823	255.936	0.853234	0.139784	0.00782702	0.0588925	0.0387913	0.00631306	0.00463361	0.0284542	0.0305265	0.0203444	0.00472732	0.00591507	0.00331214	0.017349	0.0208335	0.0179165	0.0131808	0.00401943	0.00539479	0.00483701	0.00260361	0.0108494	0.015141	0.0131243	0.0118651	0.00943735	0.00347579	0.00438635	0.004882	0.00390142	0.00216809	8.54673	0.460517
11	15	0.758964	0.869669	3.74241	1	0.733333	1.31759	5.19674	4.47214	1.41421	1.07531	1	2	2.56529	0.424765	10.2426	1	0.700282	0.0900316	0.0891268	0.180063	0.0227764	0.0360127	0.119685	0.108994	0.123182	0.0180063	0.0322107	0.0322107	0.185893	0.12527	0.122269	0.095688	0.0203718	0.0438255	0.0145769	0.0310295	0.105424	0.131497	0.139205	0.151271	0.102271	0.0227987	0.0295171	0.0515378	0.0323495	0.0240629	0.14696	0.019791
1024	3128	2.51973	0.981716	36.1081	1	0.327366	0.396868	83.9404	78.032	8.06226	3.59775	3.60555	15.7779	15.9782	1.02767	180.066	0.894323	0.214123	0.00504545	0.0855085	0.0596809	0.00581398	0.00200781	0.0366302	0.0448825	0.0303998	0.00617569	0.0045641	0.000513368	0.0241488	0.0242456	0.0263135	0.0186822	0.0048945	0.00426736	0.0023833	0.00029263	0.0121815	0.0172722	0.0139233	0.0168274	0.0125036	0.00326677	0.00314302	0.00298038	0.00102346	0.000413266	6.49345	0.313252
604	1632	2.30843	0.966711	27.7315	1	0.370098	0.433195	56.8941	53.8516	7.07107	3.0847	2.82843	15.1696	14.5575	0.560805	132.368	0.847125	0.265185	0.0463724	0.0912796	0.0617062	0.0503914	0.0252165	0.0221389	0.0285182	0.0278723	0.0350191	0.0301358	0.0164642	0.00117263	0.00241353	0.0109255	0.0148454	0.0186566	0.0178918	0.0190888	0.0112543	0.00586493	0.00461764	0.00123862	0.00303008	0.00863031	0.00616133	0.00750945	0.0102272	0.0110819	0.00792107	3.48565	0.232013
980	1600	2.58513	0.985019	35.3239	1	0.6125	0.386828	86.4076	79.9062	7	3.48772	3.16228	14.533	14.9006	1.47444	178.426	0.894977	0.195423	0.00593776	0.0774057	0.055289	0.00558747	0.00515265	0.0370927	0.0396346	0.0289116	0.00500256	0.00568863	0.00450398	0.0243187	0.0234648	0.0236955	0.0181134	0.00443333	0.00361302	0.00531777	0.00394557	0.0134269	0.0167825	0.0147199	0.0152674	0.0122983	0.00339181	0.00358823	0.00280626	0.00471798	0.00340585	7.26189	0.357229
785	2014	2.0857	0.969884	31.6148	1	0.389772	0.479455	64.8992	61.0574	7.81025	3.53935	3.16228	15.0746	15.8072	0.549953	143.439	0.923529	0.268104	0.02623	0.102534	0.0691324	0.0280138	0.0164947	0.0367735	0.0457181	0.0323746	0.0206029	0.0215351	0.0105985	0.0179874	0.0191455	0.0212379	0.0185442	0.0136162	0.0145719	0.0142862	0.00700321	0.00544013	0.00935533	0.00681332	0.0105354	0.0117104	0.00777325	0.00677796	0.00862637	0.00881019	0.00473259	4.1792	0.25565
15	25	0.826981	0.767944	4.37019	1	0.6	1.20922	5.51871	4.47214	2	1.17712	1	2.82843	3.53482	0.71389	12.4853	0.9375	0.95493	0.1823	0.140056	0.1823	0.063662	0.053718	0.313217	0.123209	0.067229	0.0414537	0.052497	0.0793995	0.353961	0.167391	0.088987	0.0868271	0.0516	0.10778	0.063662	0.049582	0.270436	0.176926	0.159935	0.101939	0.213709	0.0347933	0.0932789	0.0908364	0.0978371	0.0317677	0.200305	0.0204013
1333	2552	4.0922	0.993831	41.1974	1	0.522335	0.244367	133.719	115.849	7	3.31396	3	15.8387	14.83	1.49902	261.817	0.776354	0.126461	0.00402112	0.0409274	0.0414795	0.00541134	0.0024949	0.0144645	0.0296228	0.0226216	0.00429784	0.00554221	0.00137474	0.00939697	0.0171126	0.019315	0.014821	0.00299071	0.0064148	0.00374501	0.000842876	0.00601911	0.0118042	0.0126243	0.0134046	0.0106517	0.00234729	0.0052429	0.00556847	0.00227303	0.00060135	9.26976	0.495125
750	2209	2.16955	0.971453	30.9019	1	0.33952	0.460924	63.8978	62.9365	7.61577	3.44427	3.16228	14.8492	15.1586	-0.777371	142.995	0.929368	0.240731	0.0158458	0.108088	0.0572716	0.0195282	0.00883668	0.0427511	0.0465212	0.026987	0.0163159	0.0134503	0.00590777	0.0213872	0.0233673	0.0240625	0.0159352	0.0122599	0.0102877	0.00986495	0.0042648	0.0083432	0.0116892	0.0117349	0.0140201	0.010541	0.00724007	0.00580829	0.00686178	0.00712382	0.00321565	4.7154	0.238743
840	1911	1.6843	0.951114	32.7035	1	0.43956	0.593719	59.2673	54.6443	8.94427	4.0766	3.80278	17.4371	18.3041	-0.59921	133.338	0.953462	0.357326	0.00683001	0.128003	0.0944977	0.00233339	0.00477215	0.0451793	0.0569592	0.0429249	0.000741633	0.00198151	0.00413974	0.0215209	0.020462	0.0246213	0.0222089	0.00100387	0.00219787	0.00156567	0.00366526	0.00503109	0.00623128	0.00428171	0.00936205	0.0115801	0.000555401	0.00123412	0.00154074	0.00153985	0.00304154	4.79562	0.222141
741	1512	2.41576	0.974486	30.716	1	0.490079	0.413948	66.7091	63.7887	7.28011	3.30729	3	14.3877	14.9727	0.242448	149.983	0.885305	0.231242	0.0148651	0.0974078	0.0594386	0.0173071	0.00561112	0.0371578	0.0471215	0.0286393	0.0163486	0.0108218	0.00181844	0.0215428	0.0227454	0.0258203	0.0169402	0.011334	0.0114299	0.00489774	0.00135594	0.0123286	0.0106015	0.0136575	0.0148859	0.0111837	0.00782409	0.0069018	0.00758644	0.00110809	0.00160507	6.81323	0.284001
348	462	1.53914	0.931427	21.0496	1	0.753247	0.649711	35.4552	32.9848	6.08276	2.92621	3	12.4895	12.9032	-0.148391	82.0416	0.920635	0.407249	0.0553672	0.125768	0.0986901	0.0341796	0.0379246	0.0373363	0.0457784	0.0332514	0.0206925	0.0176756	0.0230366	0.00892151	0.0113968	0.0154551	0.00798764	0.0067708	0.00095341	0.00860328	0.0096162	0.000614359	0.00550051	0.00324985	0.00657812	0.00536657	0.00345169	0.00673644	0.00396873	0.00127334	0.00112481	1.54282	0.162036
826	1152	2.49763	0.982601	32.4299	1	0.717014	0.40038	77.394	71.3442	7	3.2985	3	14.0153	14.3743	1.51015	161.012	0.905702	0.20612	0.0131964	0.0796675	0.0573486	0.0183493	0.0064315	0.032355	0.0404617	0.0296293	0.0172966	0.0110315	0.00412324	0.0197999	0.0191977	0.0243449	0.018377	0.0142055	0.011664	0.00679242	0.00298878	0.00921854	0.0109106	0.0121765	0.0156242	0.0124281	0.0107825	0.0093653	0.00767348	0.00422876	0.00233448	6.6974	0.333547
1297	2886	3.88644	0.985624	40.6373	1	0.449411	0.257305	120.033	110.454	7.2111	3.26944	3	21.6827	20.2804	0.11094	251.681	0.692102	0.13536	0.0122905	0.0509173	0.0379816	0.0186021	0.00352852	0.0162567	0.0271434	0.0203373	0.0189855	0.00892874	0.00125337	0.00432153	0.0124898	0.0175088	0.0132903	0.0157144	0.0123661	0.00422131	0.000492907	0.00257009	0.00413602	0.00946744	0.0125297	0.0095407	0.0113087	0.0120745	0.00709116	0.00209576	0.000224695	9.78459	0.475685
531	1302	2.05337	0.951084	26.0017	1	0.407834	0.487005	50.2143	46.6476	7.07107	3.03922	2.82843	16.2913	15.5128	-0.970591	117.054	0.820711	0.309844	0.0548319	0.0947389	0.0710416	0.0623849	0.0215903	0.00845159	0.0277038	0.0342314	0.0377737	0.0294591	0.0109804	0.0088587	0.00503991	0.014397	0.0191628	0.0134492	0.0138126	0.0171838	0.00514751	0.0101684	0.00558103	0.00121629	0.00623007	0.0118396	0.00365724	0.00262392	0.00683121	0.00855016	0.00199833	2.2014	0.663264
595	1296	1.92213	0.950557	27.5241	1	0.459105	0.520256	50.6594	50.6952	7.81025	3.42518	3	15.5286	15.7323	-1.07378	119.882	0.896084	0.294777	0.0430679	0.120818	0.0634272	0.0447049	0.0187376	0.0379732	0.0380162	0.0296525	0.0308921	0.023164	0.0102586	0.00692913	0.0129907	0.016166	0.0174907	0.014122	0.0144307	0.0124761	0.00659413	0.00317348	0.00337193	0.00485861	0.00854306	0.0112692	0.00268651	0.00415459	0.00573876	0.00801167	0.00446937	4.82704	0.216968
434	665	1.51071	0.920739	23.5071	1	0.652632	0.661941	37.9169	36.4005	7.07107	3.30161	3	13.582	14.7944	-0.263107	90.7696	0.939394	0.417046	0.0395089	0.148857	0.0921807	0.0320483	0.0257256	0.031917	0.0539352	0.0315981	0.0116166	0.0214421	0.0133409	0.013523	0.00567332	0.0157937	0.012198	0.00158949	0.00136487	0.00890923	0.00524759	0.00225475	0.00201529	0.00257168	0.00270664	0.00696333	0.00669192	0.00654319	0.00795387	0.00159911	0.00166103	2.98605	0.165759
859	2331	2.34484	0.979916	33.0713	1	0.368511	0.426469	74.5901	68.8767	7.2111	3.43778	3.16228	14.3027	14.874	0.463229	159.095	0.93573	0.23001	0.00406714	0.0903735	0.0643454	0.00325072	0.00321517	0.0403067	0.0460347	0.032903	0.00250969	0.00398958	0.00237407	0.0282957	0.0230214	0.0275872	0.0198704	0.00192425	0.00255215	0.00333153	0.00177456	0.0130295	0.0173524	0.0131497	0.0175304	0.0128651	0.00100969	0.00155122	0.00228403	0.00256468	0.00132032	5.43244	0.289418
18	25	0.824554	0.462597	4.78731	1	0.72	1.21278	5.16547	4.47214	2	1.2357	1	4	4.57955	1.51881	13.6569	0.947368	0.881135	0.0414854	0.0792716	0.108268	0.0755597	0.0836893	0.012491	0.0933417	0.0568153	0.108191	0.0873995	0.072995	0.0606299	0.0731925	0.052315	0.0102118	0.100457	0.101138	0.0463031	0.046755	0.103903	0.043465	0.0710382	0.0378319	0.0214739	0.0627699	0.0431696	0.0587919	0.0278242	0.04116	0.190356	0.0255589
371	720	1.48315	0.892339	21.7341	1	0.515278	0.674239	32.6942	33.6155	7.07107	3.20567	2.82843	13.992	14.7571	0.897283	83.1543	0.94402	0.415775	0.0269167	0.17882	0.0779538	0.00244068	0.0184814	0.0400776	0.0553718	0.0263416	0.00956519	0.0109967	0.0104938	0.00243142	0.00699595	0.0161701	0.0107439	0.00498231	0.00625387	0.007783	0.00559718	0.0123386	0.0088113	0.00479428	0.00314266	0.00639626	0.00202951	0.00103817	0.00404968	0.00411536	0.00328379	2.19089	0.214466
1418	3600	2.85214	0.946537	42.4906	1	0.393889	0.350614	88.4421	82.4621	13.1529	4.33974	4	31.6118	28.5309	-1.12533	225.439	0.737773	0.265508	0.0647916	0.0652879	0.080818	0.0282488	0.0241637	0.00747174	0.0441247	0.0331513	0.0224706	0.0128344	0.00738252	0.00139845	0.0139795	0.0185837	0.0135478	0.0187396	0.00912122	0.00803656	0.00330819	0.0106383	0.00428888	0.00909089	0.00585862	0.00551948	0.0143152	0.00642502	0.0076724	0.00863474	0.00470178	10.2915	0.413413
659	1519	1.92091	0.966074	28.9666	1	0.433838	0.520587	57.7041	54.1202	7.2111	3.37761	3.16228	14.9624	14.903	-0.491071	126.125	0.929478	0.286468	0.00708832	0.112424	0.0758547	0.0117545	0.000956512	0.0452103	0.0516419	0.0373138	0.0113104	0.00348574	0.00183528	0.0268803	0.0213323	0.0286716	0.0215278	0.00770674	0.00475083	0.000636285	0.00200116	0.0100729	0.0104268	0.011786	0.0156305	0.0133649	0.00372054	0.00280832	0.00198273	0.000757735	0.00179746	3.74081	0.22211
728	1566	2.15682	0.972282	30.4453	1	0.464879	0.463646	63.7442	59.7746	7.28011	3.37204	3.16228	14.7293	14.9042	-1.23116	140.468	0.897657	0.25871	0.0146433	0.102907	0.0686277	0.0139531	0.00953543	0.0391791	0.0506359	0.0328199	0.0124036	0.00931483	0.00707779	0.0240804	0.0224929	0.0277911	0.0184994	0.0101299	0.00583196	0.0071999	0.00539986	0.00673434	0.0156035	0.0102991	0.0163184	0.0110761	0.00636107	0.00471969	0.00263596	0.00579646	0.00403901	5.56626	0.249363
705	1160	2.06494	0.969352	29.9605	1	0.607759	0.484276	61.1651	58.2495	7.61577	3.41144	3	14.9682	15.0269	-1.36424	135.255	0.935013	0.264555	0.0235243	0.105717	0.0666951	0.0277626	0.012576	0.0414977	0.0434196	0.0330412	0.0230138	0.0162375	0.00871369	0.0169711	0.0197603	0.0223612	0.0198617	0.0153214	0.0127405	0.0104697	0.00653305	0.0042741	0.00777035	0.00936063	0.0127739	0.0129043	0.00734272	0.0076129	0.006433	0.00734106	0.00494626	5.12177	0.254231
1199	2288	3.53578	0.990302	39.0719	1	0.524038	0.282823	110.147	104.087	7.61577	3.30765	3	16.1429	15.3032	1.47217	230.811	0.830332	0.14091	0.00580125	0.0600102	0.0384552	0.00947511	0.00163677	0.0305752	0.0285881	0.0207546	0.0103335	0.00500254	0.000403196	0.019763	0.0177998	0.0179616	0.0136755	0.00931736	0.00707178	0.00263781	0.000166605	0.0110624	0.0131643	0.0115886	0.0127844	0.00987644	0.00789593	0.00743395	0.00429431	0.00145374	0.000328425	8.84343	0.443885
1090	4544	3.10564	0.986537	37.2536	1	0.239877	0.321995	94.2333	92.8493	8.06226	3.431	3.16228	16.123	15.411	-0.815736	206.25	0.866455	0.160687	0.00600692	0.0757036	0.0398501	0.00846992	0.00278999	0.0327799	0.0368848	0.0193617	0.00847101	0.00565821	0.00170254	0.017578	0.0245011	0.0203453	0.0120335	0.00741185	0.00668857	0.00339384	0.00121309	0.0102331	0.0160431	0.0146309	0.0130942	0.00843847	0.00569153	0.0063497	0.00413332	0.00235429	0.000891802	6.36847	0.347311
720	2300	2.38815	0.971651	30.2776	1	0.313043	0.418733	65.6381	62.482	7.2111	3.20819	2.82843	15.7327	15.5183	0.743017	146.995	0.871671	0.234819	0.0266261	0.091968	0.0583937	0.0353218	0.0106656	0.0351773	0.0342025	0.0306005	0.0303943	0.0171985	0.00649147	0.00833823	0.0151935	0.0182879	0.0197081	0.0201965	0.0167912	0.00940122	0.00483694	0.0013091	0.00283341	0.00742294	0.0121127	0.0135851	0.00973287	0.0123617	0.00753012	0.00663189	0.0037475	4.35985	0.246082
41	80	1.26414	0.894609	7.22515	1	0.5125	0.791051	11.1088	10.6301	2.82843	1.40664	1	4.46442	4.96395	-1.01494	25.5208	0.87234	0.461972	0.062033	0.14269	0.106487	0.0351714	0.0153462	0.0521765	0.026904	0.0466632	0.0173561	0.0101176	0.00915598	0.0266578	0.0280256	0.00845348	0.0244383	0.00509133	0.0122698	0.0116374	0.012381	0.019412	0.0283878	0.0104031	0.0118287	0.0160023	0.0148977	0.0063265	0.0143374	0.00776755	0.0128577	0.372488	0.0462501
402	874	1.8817	0.964976	22.6239	1	0.459954	0.531434	44.9577	40.7185	5.83095	2.74976	2.82843	11.3901	11.7941	-0.44196	97.4975	0.905405	0.308711	0.00488097	0.107439	0.0876515	0.000523609	0.00403848	0.0383693	0.0570736	0.0412334	0.00175881	0.00382006	0.0025039	0.0258238	0.0230859	0.028143	0.0224336	0.00222358	0.00231122	0.00254577	0.00159779	0.0133845	0.0112484	0.0108436	0.011583	0.0132238	0.00207398	0.00155282	0.000984468	0.0015481	0.00115145	2.25908	0.171298
606	1197	2.33673	0.965015	27.7774	1	0.506266	0.427948	55.6062	57.4891	7.61577	3.18537	3	14.7513	14.5796	1.33373	133.397	0.900446	0.232689	0.0316531	0.108931	0.0460911	0.0391983	0.0147521	0.0380259	0.035191	0.0201847	0.0296049	0.0240163	0.00858969	0.0113326	0.0137572	0.0143365	0.0119988	0.0169044	0.0196214	0.0145522	0.00588657	0.00182937	0.00261917	0.00364017	0.00748133	0.00821858	0.00719085	0.00901903	0.0121018	0.00951854	0.00450137	3.65432	0.241459
954	2263	2.46148	0.978584	34.8521	1	0.421564	0.40626	77.4962	75.5844	8.06226	3.60856	3.16228	16.5774	15.9526	0.352626	171.782	0.911175	0.212169	0.00530489	0.0963073	0.0531942	0.0039627	0.0024823	0.0461142	0.0423081	0.0269781	0.00393817	0.00271533	0.00158471	0.0268613	0.0254923	0.0240258	0.0169345	0.00412968	0.000534025	0.00220293	0.00119362	0.0122937	0.0173703	0.0141183	0.0157693	0.0116718	0.00347729	0.00072762	0.00127687	0.00164914	0.000985565	4.98669	0.299886
719	1216	2.37762	0.977556	30.2566	1	0.591283	0.420588	66.6268	63.9531	7.61577	3.22351	3	14.6315	14.0365	0.166273	146.569	0.899875	0.223829	0.00694661	0.0965387	0.0582484	0.00479843	0.00234529	0.042761	0.0457161	0.0291567	0.00352525	0.000994668	0.00149806	0.0259829	0.0253364	0.0259038	0.0178856	0.00401555	0.0023833	0.000751744	0.00110072	0.0131074	0.0161812	0.0143826	0.0162439	0.012073	0.0019252	0.00028463	0.00272911	0.0011178	0.000866134	2.33762	0.295735
1146	5564	5.0095	0.994893	38.1986	1	0.205967	0.199621	129.699	116.778	6.7082	2.90942	2.82843	13.572	13.0918	-0.42016	268.593	0.771717	0.106998	0.00335349	0.0401218	0.0327513	0.00210675	0.00248168	0.0119876	0.0286138	0.0168519	0.00235206	0.000368699	0.00191005	0.00720749	0.0169589	0.0183357	0.0105769	0.00259191	0.00101453	0.000392003	0.00148928	0.00505154	0.0111046	0.0134708	0.0124245	0.00738927	0.00326228	0.00165198	0.000970838	0.000685599	0.00115609	7.44047	0.493431
1057	1953	3.26424	0.986329	36.6853	1	0.541219	0.30635	96.1704	92.1954	7.07107	3.34292	3	16.1895	15.8476	-0.095038	208.225	0.82902	0.158331	0.0135797	0.0675236	0.0420507	0.0142056	0.00665117	0.0280755	0.0339294	0.021527	0.0149463	0.00786439	0.00392173	0.0138245	0.0205016	0.0197623	0.0137006	0.0132307	0.0100544	0.00458588	0.00245874	0.00756355	0.010784	0.0137836	0.0127956	0.0097019	0.010807	0.00951812	0.00615673	0.00288051	0.00155749	9.17253	0.407568
516	882	1.63331	0.925853	25.6318	1	0.585034	0.612252	42.0724	43.0813	8.06226	3.50383	3	15.6525	15.8985	-0.378795	102.912	0.933092	0.352534	0.0307816	0.156982	0.0685041	0.0320805	0.0153099	0.0461745	0.0487988	0.0286192	0.0147085	0.0214632	0.00778099	0.00972382	0.0147443	0.0176903	0.0164784	0.00110099	0.00854925	0.011221	0.00459507	0.00171665	0.00242983	0.00464981	0.00812616	0.0111209	0.00650761	0.00480872	0.003129	0.00544111	0.00324228	2.6621	0.187045
540	936	1.50065	0.926316	26.2212	1	0.576923	0.666378	42.8649	40.7185	8.06226	3.60591	3.16228	15.5984	16.1493	1.15672	100.912	0.950704	0.412183	0.00968477	0.154218	0.096006	0.00952644	0.00870644	0.0448471	0.054311	0.0408394	0.00351007	0.00516408	0.0067994	0.0132876	0.00975595	0.0209651	0.0195489	0.00171504	0.00264445	0.00258382	0.00471092	0.00850614	0.0027131	0.0044383	0.00695245	0.00911953	0.00174811	0.00201434	0.0032228	0.00177058	0.00325546	3.95967	0.182422
616	1519	2.25517	0.963195	28.0056	1	0.40553	0.443426	55.8588	53.3385	8.06226	3.29144	2.82843	15.6525	15.0151	0.459416	132.125	0.865169	0.275682	0.0165077	0.111607	0.0710045	0.0202163	0.00387392	0.0524071	0.0444288	0.0360085	0.00962665	0.00580015	0.0026949	0.0287329	0.0209865	0.0234663	0.0219536	0.00558222	0.00468569	0.0049744	0.00173656	0.0132287	0.00885089	0.00981519	0.013512	0.0144579	0.00513579	0.00346834	0.00380417	0.00374666	0.00115557	4.39725	0.228565
31	49	0.957546	0.792771	6.28255	1	0.632653	1.04434	8.13535	7.2111	2.82843	1.39355	1	4.24264	4.95865	0.807019	19.3137	0.939394	0.759047	0.100956	0.0696891	0.144145	0.0200218	0.0237614	0.0670812	0.0621336	0.0728881	0.03585	0.0188264	0.00628471	0.0841107	0.0781871	0.0558342	0.0223064	0.0198649	0.0254825	0.00863653	0.00396463	0.0723142	0.0936408	0.0736173	0.048052	0.017905	0.00458868	0.014618	0.0045949	0.00523957	0.00854508	0.376913	0.0333104
473	1204	2.20831	0.960658	24.5406	1	0.392857	0.452835	48.0061	45.31	7	2.82324	2.82843	14	13.3329	-1.08092	114.569	0.835689	0.293347	0.0109431	0.115183	0.0757714	0.00664731	0.0127741	0.0488338	0.0500874	0.0347524	0.0030978	0.00546877	0.0119519	0.0305195	0.0190738	0.0281179	0.0167656	0.00476213	0.00322495	0.00849163	0.00916654	0.0124074	0.00778927	0.0137783	0.012763	0.00816631	0.00374635	0.00426715	0.00218469	0.00790467	0.00606952	2.7595	0.197589
923	1917	2.4399	0.97909	34.2812	1	0.481481	0.409853	78.7356	72.2772	7.61577	3.50129	3.16228	16.9775	16.017	-0.264235	168.225	0.874053	0.224962	0.0195357	0.0825644	0.0622971	0.0242777	0.0110966	0.0309548	0.0409176	0.0314699	0.0206156	0.0171924	0.00721326	0.0171531	0.0181008	0.0224755	0.0192059	0.0150287	0.0163659	0.0106585	0.00526582	0.00645066	0.00969434	0.00839624	0.0138837	0.0126616	0.00999663	0.0119987	0.00966221	0.0069145	0.00402909	6.41164	0.307286
703	1674	2.07952	0.96784	29.918	1	0.419952	0.480879	61.8209	57.0088	7.07107	3.33895	3.16228	16.1461	15.5521	0.423638	135.539	0.85109	0.275412	0.00863191	0.102688	0.0755729	0.0172595	0.00218754	0.037544	0.0519681	0.0364534	0.0160664	0.00640222	0.00470999	0.0235692	0.0211739	0.0285257	0.0203626	0.0110094	0.00927823	0.00146429	0.00500007	0.00978483	0.0107775	0.0123608	0.0150142	0.0121393	0.00683588	0.00486888	0.00471543	0.00216458	0.00443361	3.92276	0.240436
1133	2064	2.64293	0.983033	37.9813	1	0.548934	0.378367	92.8411	86.6833	8	3.68887	3.60555	17.2947	17.0299	-1.42267	193.983	0.864226	0.191986	0.0151192	0.0757839	0.052084	0.0204258	0.00748333	0.0271915	0.0392142	0.0261534	0.0190293	0.0135799	0.00434403	0.0153732	0.0179491	0.0228978	0.0160682	0.015683	0.0134742	0.0089824	0.00275334	0.00602435	0.00946973	0.0108977	0.0146273	0.0109083	0.0118533	0.0108315	0.00903396	0.00611491	0.00181408	8.60267	0.374884
924	3408	2.9784	0.986481	34.2998	1	0.271127	0.335751	85.921	82.6801	7.28011	3.22791	3	14.5452	14.0802	-1.03375	185.966	0.888462	0.1721	0.00746924	0.0760278	0.0453507	0.00581051	0.00563259	0.035551	0.0373786	0.0230694	0.0059259	0.00474923	0.00375494	0.0228722	0.0230561	0.0219636	0.0144957	0.00396329	0.00438188	0.00392457	0.00250788	0.0143832	0.0156898	0.0148223	0.0142709	0.010117	0.00351789	0.00288999	0.00407248	0.00278955	0.0016881	5.49194	0.319417
638	912	1.81922	0.946055	28.5013	1	0.699561	0.549687	51.6676	48.5077	8	3.52623	3.16228	16.6244	16.7406	-1.46926	120.77	0.864499	0.34523	0.0174101	0.127079	0.0870288	0.0205676	0.00647356	0.0321184	0.0625836	0.0342747	0.0144699	0.0103126	0.00262211	0.0212616	0.0171521	0.0263047	0.016244	0.00713772	0.00811663	0.00284511	0.00208163	0.0109167	0.00306449	0.00726868	0.00662211	0.0106782	0.00138792	0.0033818	0.0014699	0.0014872	0.00212538	3.0681	0.224048
1123	3910	3.12397	0.989705	37.8133	1	0.287212	0.320106	101.614	93.4719	7.2111	3.3659	3.16228	14.3171	14.5433	-0.451833	209.966	0.902733	0.163654	0.00421341	0.0647533	0.0474365	0.00322672	0.0019316	0.0287944	0.0364817	0.0250101	0.00309855	0.00202525	0.00110273	0.0190312	0.0222697	0.0224709	0.0160177	0.00278376	0.00239104	0.000963523	0.000778706	0.0118431	0.0160914	0.0147883	0.0151551	0.0112622	0.00262525	0.00216628	0.00157835	0.00041082	0.000621432	8.12821	0.378546
6	9	0.516863	0.6742	2.76395	1	0.666667	1.93475	3.12694	2.23607	1.41421	1.06904	1	1.41421	2.3094	0.785398	6.24264	1	0.916732	0.366693	0.0366693	0.146677	0.234684	0.0586709	0.177479	0.287487	0.142277	0.0146677	0.472301	0.247004	0.0718718	0.308609	0.391511	0.288895	0.416329	0.199763	0.187371	0.267633	0.475152	0.0954786	0.17027	0.0595439	0.228903	0.173592	0.0926765	0.256692	0.101542	0.208963	0.113222	0.0107576
790	1975	3.36272	0.98789	31.7153	1	0.4	0.297378	83.6444	80.5233	6.32456	2.86319	2.82843	13.2861	12.978	1.29454	182.711	0.843116	0.155129	0.00157924	0.0693884	0.0408488	0.00428506	0.00229208	0.034403	0.0333675	0.0211235	0.00531078	0.0018033	0.00263666	0.0217209	0.0220013	0.0198798	0.0134646	0.00558249	0.00126724	0.00258792	0.00253185	0.0126135	0.0162971	0.0139505	0.0133795	0.00946595	0.00483337	0.00279929	0.00130798	0.00272246	0.00233639	4.77438	0.343053
12	16	0.618415	0	3.90882	1	0.75	1.61704	3.82971	3.16228	1.41421	1.13807	1	2.82843	3.82971	0.785398	9.65685	1	1.52789	0	0.713014	1.41e-17	2.83e-17	0	1.03896	0	0.264834	3.16e-17	0	0	1.20194	1.41e-17	0.362619	0	0	0	1.94e-17	0	0.810799	0	0.127935	0	0.858062	8.48e-17	0	5.3e-18	0	0	0.185565	0.0180667
610	1056	1.86598	0.95448	27.8689	1	0.577652	0.53591	51.456	50.3289	8	3.45167	3	15.5223	15.348	0.266294	119.598	0.913174	0.306623	0.00817411	0.131675	0.0727825	0.00972096	0.00535791	0.0528562	0.0516958	0.0344752	0.00697898	0.00830337	0.00380832	0.0259003	0.0203259	0.0271698	0.0195879	0.00287472	0.00443351	0.00525052	0.00270665	0.00370558	0.00860791	0.00893409	0.0153754	0.0119859	0.00190599	0.00219195	0.002218	0.00332868	0.00187682	4.4643	0.241001
1221	6344	4.53916	0.989729	39.4287	1	0.192465	0.220305	129.697	117.835	6.32456	2.93565	2.82843	19.2652	18.5411	-1.05647	263.907	0.648778	0.111964	0.0152937	0.0385793	0.031132	0.0202374	0.00809138	0.00807044	0.020225	0.0160191	0.0174801	0.0149293	0.00493297	3.72e-05	0.00550951	0.011551	0.0102905	0.0127848	0.0148265	0.0102503	0.0033984	0.00477331	0.00135091	0.00208558	0.00778219	0.00734502	0.00814778	0.011231	0.0106299	0.00750042	0.00250887	11.3083	0.471504
942	2738	2.85769	0.982402	34.6322	1	0.344047	0.349933	82.3361	77.8332	7.28011	3.39143	3.16228	15.3597	15.3787	0.395922	183.924	0.872222	0.197985	0.0276497	0.0756192	0.0522339	0.0259502	0.0175272	0.0276625	0.0352691	0.0247929	0.0219802	0.0199628	0.0123818	0.0132672	0.015238	0.0180063	0.0137441	0.0177944	0.0156258	0.0153	0.0090131	0.00325613	0.00657157	0.00767929	0.00894628	0.00809335	0.0125626	0.0113778	0.0111846	0.0112635	0.0066227	5.05376	0.33547
697	1320	2.23607	0.967768	29.7901	1	0.52803	0.447213	59.9647	61.131	7.28011	3.4216	3	14.4632	15.1017	1.2898	139.947	0.923179	0.237476	0.0172778	0.113465	0.0522697	0.0224322	0.00961696	0.0425244	0.0473151	0.0228772	0.0164172	0.0166507	0.00611646	0.0183174	0.0253347	0.0217623	0.0131927	0.0110985	0.0126923	0.0109168	0.0042694	0.00956815	0.0101182	0.0116895	0.0115451	0.0088238	0.00641792	0.00690452	0.00825609	0.0074779	0.00309019	6.44544	0.26305
746	1254	1.94156	0.961043	30.8194	1	0.594896	0.51505	58.9291	57.9741	8.06226	3.6735	3.60555	15.7648	16.288	-1.34587	134.912	0.944304	0.282605	0.00699712	0.125109	0.0673914	0.00552736	0.00741264	0.048152	0.0540494	0.031026	0.00218478	0.00647973	0.00537494	0.0250562	0.0246889	0.0273188	0.0176145	0.00189843	0.00282529	0.00582039	0.00367455	0.0107412	0.00950384	0.0123809	0.0145956	0.0111241	0.000447399	0.00183856	0.00236203	0.0042972	0.00255222	5.95296	0.250538
831	1750	2.53839	0.978596	32.5279	1	0.474857	0.393951	75.7747	70.214	7.2111	3.31011	3	16.2274	15.5938	1.36324	162.811	0.836858	0.214101	0.0103646	0.0838609	0.0594183	0.0140779	0.00462964	0.0325631	0.0447698	0.0296423	0.0143834	0.00573485	0.00513268	0.0186752	0.0237086	0.0256349	0.0176886	0.011034	0.0103263	0.000515785	0.00516729	0.00915159	0.0141033	0.0140813	0.0157966	0.0113464	0.0085633	0.00793861	0.00545735	0.0027186	0.00471001	6.61096	0.30695
933	1408	3.14693	0.988855	34.4664	1	0.662642	0.31777	90.8366	87.1436	7	3.1848	3	13.6576	13.524	0.0789754	192.083	0.903195	0.15643	0.0147376	0.0667847	0.042011	0.0105974	0.00916651	0.0298986	0.033761	0.0213578	0.00986559	0.00870169	0.00644108	0.0170576	0.0214365	0.0192539	0.0134181	0.00889655	0.0082065	0.00696283	0.00477357	0.0104513	0.0134807	0.0135458	0.0121202	0.00934522	0.00782937	0.00672634	0.00689809	0.00540801	0.00367522	7.24422	0.372747
632	1225	1.86612	0.954187	28.367	1	0.515918	0.53587	52.3751	52	8.06226	3.49581	3.16228	15.4192	15.6711	1.1856	121.74	0.93353	0.29665	0.0298903	0.128065	0.0650537	0.0345041	0.0159613	0.0420617	0.0468866	0.0289394	0.0235154	0.021367	0.0091948	0.016396	0.0156027	0.0212242	0.0163656	0.0107892	0.0139612	0.0123407	0.0057024	0.00228989	0.00517265	0.00446914	0.0112742	0.0103773	0.00213546	0.00235461	0.00759814	0.00651645	0.00397551	4.25013	0.221958
906	1248	2.6618	0.983754	33.964	1	0.725962	0.375685	81.8737	77.3175	7.61577	3.35952	3	14.6487	14.6983	-0.0140927	174.083	0.89703	0.192967	0.0133176	0.0794521	0.0515869	0.015788	0.00822105	0.0349673	0.0383241	0.0260172	0.0128815	0.0138709	0.00528648	0.0218704	0.0206951	0.0213464	0.0161681	0.00983333	0.0125184	0.0101875	0.00360698	0.0117827	0.0134407	0.0110174	0.0133	0.0111336	0.00732671	0.00910102	0.00977162	0.00731021	0.00255854	6.04187	0.349386
955	1976	2.63665	0.977998	34.8704	1	0.4833	0.37927	82.1824	76.6877	7.28011	3.44653	3.16228	17.7768	17.1444	1.40955	177.882	0.799832	0.206758	0.0271615	0.0757307	0.053227	0.0351078	0.0130727	0.021192	0.0330328	0.0262826	0.0284907	0.0234729	0.0069889	0.00498046	0.0100919	0.0161067	0.0165883	0.0185518	0.0222666	0.0131351	0.00441442	0.00160792	0.000158918	0.00199679	0.0102191	0.0116107	0.0111616	0.0134673	0.0132596	0.00752362	0.0031788	6.27572	0.331029
1267	6512	4.3356	0.99177	40.1646	1	0.194564	0.230648	126.987	112.929	8.48528	3.25541	3	17.3164	16.258	-0.71745	262.735	0.732794	0.126495	0.00687014	0.0444642	0.0390318	0.0104664	0.00346803	0.00918054	0.0332854	0.0195682	0.00850037	0.00859079	0.0016753	0.00488555	0.0170768	0.0205607	0.0120151	0.0061663	0.00990944	0.00549758	0.000884213	0.00263065	0.0099509	0.0125337	0.0135339	0.00824997	0.00540263	0.00789204	0.00801278	0.00324788	0.000592762	5.808	0.445716
4	4	0.31831	0	2.25676	1	1	3.14159	2	1.41421	1	1	1	1	2	0.785398	4	1	2.54648	0	2.54648	0	0	0	2.54648	0	2.54648	0	0	0	2.54648	0	2.54648	0	0	0	0	0	2.54648	0	2.54648	0	2.54648	0	0	0	0	0	0.125322	0.00857557
508	860	1.73544	0.941391	25.4324	1	0.590698	0.576222	44.155	43.6807	8	3.33459	3	15.247	14.8942	0.298562	105.255	0.92029	0.338997	0.0162959	0.144524	0.075968	0.0175379	0.0137623	0.0578045	0.046645	0.0358902	0.00688332	0.0132463	0.0100508	0.0169794	0.0190635	0.0204405	0.0206503	0.00328302	0.00541692	0.00987017	0.00705507	0.00280469	0.0034507	0.00529655	0.010386	0.012642	0.00265613	0.00339031	0.00329034	0.00694747	0.00478112	4.64669	0.202365
6	8	0.545665	0.870388	2.76395	1	0.75	1.83263	3.82971	3	1	1	1	1	1.88562	0	6.41421	1	0.848826	0.188628	0.094314	0.220066	0.062876	0.0209587	0.261983	0.275956	0.261983	0.109451	0.0256162	0.0442461	0.234039	0.45294	0.308558	0.328741	0.0282037	0.00388124	0.0934084	0.0359661	0.293378	0.0900016	0.312698	0.164521	0.260258	0.0892684	0.0185437	0.0442461	0.107898	0.0103212	0.109651	0.0136568
819	990	2.13357	0.976628	32.2922	1	0.827273	0.468697	70.3177	65.123	7.07107	3.55722	3.16228	14	15.1138	-0.00957206	148.184	0.950116	0.245281	0.00502852	0.0963177	0.0678187	0.00449991	0.00279286	0.0386442	0.0503733	0.03366	0.00443209	0.00200925	0.00189819	0.0249607	0.025269	0.0282969	0.0200584	0.00343097	0.00265188	0.000488981	0.00154967	0.0138561	0.0149191	0.0145492	0.016445	0.0130889	0.00270762	0.00139868	0.00170977	0.000611195	0.00132202	6.21746	0.283131
739	3550	4.28063	0.988887	30.6745	1	0.208169	0.23361	88.2145	84.8764	6.08276	2.6432	2.23607	13.737	13.1149	-0.594351	199.38	0.734592	0.130611	0.00840026	0.0574281	0.0341375	0.012032	0.00338435	0.0191838	0.0320878	0.0164847	0.0129468	0.00725541	0.00147925	0.00679956	0.0200406	0.018082	0.0101393	0.0116086	0.00917626	0.00411402	0.000700656	0.00577312	0.00805594	0.0148464	0.0109833	0.00713961	0.0100036	0.00896132	0.00596089	0.00235591	0.000404734	3.21794	0.341039
760	2460	2.63886	0.983484	31.1073	1	0.308943	0.378951	75.2448	69.1158	7.07107	3.10258	2.82843	13.4508	13.619	-0.548241	158.752	0.859729	0.202567	0.00473559	0.07837	0.0581167	0.00802762	0.00480594	0.0336356	0.043068	0.0298	0.00859892	0.00298188	0.00292972	0.0250367	0.0220764	0.0263155	0.0181361	0.00217256	0.00588505	0.00235797	0.00152871	0.0159659	0.0147352	0.0148384	0.0165924	0.0120018	0.00155476	0.00345744	0.00321501	0.00135671	0.000797574	5.56971	0.275364
795	2475	2.27913	0.979814	31.8155	1	0.321212	0.438763	72.4109	65.8027	7.07107	3.32642	3.16228	14.2876	14.4758	0.677402	150.894	0.901361	0.23377	0.00243044	0.086523	0.0679392	0.00308666	0.00408258	0.0417653	0.0440497	0.0356006	0.00178185	0.00187071	0.00433948	0.0279234	0.0237967	0.0263478	0.021723	0.00204721	0.00198693	0.00306417	0.00389046	0.0140758	0.0166718	0.0141804	0.0162964	0.0140564	0.00124183	0.00109043	0.000131468	0.00319339	0.00325443	3.61575	0.24712
852	2888	3.19647	0.98972	32.9363	1	0.295014	0.312845	89.6422	81.939	7.07107	2.98661	2.82843	13.4994	12.8202	0.437013	184.995	0.858006	0.161573	0.00666767	0.0623547	0.0472742	0.00711724	0.00472922	0.0239639	0.0378478	0.0241132	0.00473965	0.00726645	0.00342418	0.0162275	0.0218079	0.0226422	0.0150023	0.00309541	0.00574546	0.00632526	0.00249649	0.0116951	0.0143227	0.014811	0.0143537	0.0103956	0.00288074	0.00342438	0.00593049	0.00494028	0.00187849	6.06349	0.367376
932	1360	3.13112	0.98776	34.4479	1	0.685294	0.319374	91.2297	84.2912	7	3.15487	3	14.5122	14.2299	1.55781	191.497	0.82992	0.167017	0.016172	0.0636828	0.0462839	0.019784	0.0102276	0.0245487	0.0324957	0.0234397	0.0178617	0.0149801	0.00748246	0.01596	0.0133374	0.0198404	0.0139942	0.0160034	0.0119697	0.0126039	0.005493	0.00515546	0.00804263	0.00868447	0.0123265	0.00910702	0.0127596	0.0102309	0.00966035	0.0102935	0.0039839	5.64852	0.375662
876	2176	2.49666	0.980949	33.397	1	0.402574	0.400535	76.3221	72.2357	7.28011	3.40279	3.16228	14.6228	14.8267	0.358475	165.782	0.914405	0.213752	0.00380453	0.089804	0.0573443	0.00362441	0.0034607	0.0422551	0.0428615	0.0294473	0.00244752	0.00555652	0.00228475	0.0271134	0.0243368	0.0249467	0.018354	0.00101983	0.00353261	0.00502981	0.00138744	0.0141896	0.0167773	0.0141858	0.0159275	0.0125224	0.000850098	0.00139545	0.00420323	0.00377941	0.000794391	5.60459	0.307942
841	3025	3.27796	0.958218	32.723	1	0.278017	0.305068	82.716	71.5052	6.7082	3.0019	3	24.0416	23.66	0.778666	186.125	0.602867	0.209426	0.0424902	0.0405986	0.055823	0.0484638	0.0157639	0.0252157	0.0192589	0.0285838	0.0239388	0.0282046	0.00619243	0.0287951	0.0121101	0.0108604	0.0181818	0.00520583	0.0188171	0.0140975	0.00259246	0.0185578	0.0123961	0.00919851	0.00910836	0.0121156	0.0122471	0.00323279	0.00938997	0.00831057	0.000708144	6.33167	0.972427
1411	5775	2.93046	0.986408	42.3856	1	0.244329	0.341243	111.412	101.863	7.81025	3.78476	3.60555	18.8548	18.3065	0.76347	227.948	0.834418	0.173144	0.018558	0.0628045	0.0483982	0.0242143	0.0102407	0.0228891	0.0308085	0.0251876	0.0214286	0.0174221	0.00657032	0.0118291	0.0117954	0.0180322	0.0158562	0.0172082	0.0161822	0.0124489	0.0045199	0.00247948	0.00487377	0.00625756	0.011526	0.0109563	0.0128304	0.0122753	0.0119788	0.00887893	0.00324408	8.03294	0.373999
847	2542	2.46031	0.97544	32.8395	1	0.333202	0.406453	71.6907	70.3278	7.81025	3.45635	3.16228	16.0524	15.7909	-1.02681	161.823	0.895349	0.218042	0.0136524	0.0975484	0.053132	0.0192966	0.00518683	0.0427498	0.0410272	0.0265814	0.0173487	0.0117507	0.0019245	0.0211638	0.0230413	0.0220848	0.0167414	0.0125096	0.0123637	0.00644711	0.000549083	0.00819265	0.0128901	0.0117828	0.0141824	0.0116634	0.00839431	0.00838305	0.00800177	0.00333403	0.000220688	5.35642	0.276982
477	792	1.35382	0.902109	24.6442	1	0.602273	0.738652	37.7293	35.8469	8.06226	3.58597	3.16228	15.6525	16.2805	1.05628	90.0833	0.955912	0.472634	0.00830085	0.16181	0.106667	0.0098375	0.0071964	0.0369635	0.0491401	0.0421423	0.00278592	0.00399427	0.0079042	0.00366508	0.00207978	0.012146	0.0183057	0.00284966	0.00677417	0.00303262	0.00600648	0.0107755	0.0121607	0.00659432	0.00388468	0.00823956	0.00323019	0.00148563	0.00477204	0.00107879	0.00397158	5.70625	0.258473
857	2544	2.18733	0.971778	33.0328	1	0.336871	0.457179	68.4149	67.9412	8.48528	3.65287	3.60555	15.726	16.1389	0.720662	153.48	0.93051	0.236388	0.00465982	0.109687	0.0565026	0.00360996	0.00522734	0.047384	0.0478871	0.0269112	0.00122196	0.00584907	0.00442395	0.0267734	0.0260829	0.025672	0.0159744	0.00095024	0.00219454	0.00617353	0.00350083	0.0116975	0.0155209	0.0137882	0.0155212	0.0105299	0.000723753	0.000729084	0.00295935	0.00554685	0.0026915	5.82017	0.26096
593	1380	2.52591	0.94678	27.4778	1	0.42971	0.395897	49.5094	50.6063	8.06226	3.32551	2.82843	15.7524	15.9362	0.510953	137.196	0.856936	0.293825	0.0392373	0.129663	0.0585841	0.0414762	0.0194873	0.0459207	0.0372927	0.0253772	0.0268083	0.02427	0.0117067	0.00898188	0.0161233	0.0125031	0.0140601	0.0114529	0.0125868	0.015318	0.0070612	0.00200635	0.00402183	0.00419265	0.00398282	0.00870556	0.000369674	0.00255191	0.00591428	0.00975359	0.00409616	4.85972	0.242878
819	1952	2.45296	0.968645	32.2922	1	0.41957	0.407671	66.0747	64.4748	8.06226	3.54507	3.16228	16.0815	16.4161	-0.36919	158.888	0.888286	0.25085	0.0234872	0.106594	0.063354	0.0095038	0.0134405	0.0486245	0.0454422	0.0306372	0.00507471	0.0111395	0.00824039	0.0263184	0.0252924	0.022439	0.0180406	0.00330079	0.00516338	0.00922318	0.00507324	0.00992961	0.0160298	0.0106734	0.0121434	0.0115736	0.00152109	0.00390863	0.00456056	0.0070078	0.00302907	4.11145	0.286183
438	930	1.66534	0.910088	23.6152	1	0.470968	0.600477	38.3825	35	7.61577	3.12623	2.82843	15.1606	15.9063	-0.665416	95.7401	0.862205	0.451477	0.0136547	0.136167	0.111209	0.0267485	0.0167308	0.0322087	0.0587866	0.0339405	0.00424139	0.00134285	0.00598798	0.0184371	0.0103353	0.0133669	0.00968962	0.00547476	0.00896445	0.00135042	0.00647828	0.00261556	0.00644801	0.00369219	0.00738094	0.00653952	0.00192183	0.00980554	0.00532277	0.00427065	0.00738242	2.60693	0.165515
1322	3535	3.88374	0.966269	41.0271	1	0.373975	0.257484	113.099	100.499	7.61577	3.35938	3.16228	29.472	29.1268	-0.0643925	254.007	0.576035	0.166656	0.0401753	0.0347539	0.0396296	0.0443012	0.0179139	0.0214973	0.0104585	0.0196003	0.0217784	0.0256173	0.0103277	0.0245762	0.0160349	0.0051963	0.0121459	0.00233158	0.0129348	0.0158784	0.00696785	0.0162034	0.0148246	0.0109307	0.00409903	0.00807078	0.0115934	0.0021541	0.00804221	0.0112262	0.00483866	7.87428	0.446143
1266	4958	2.94606	0.987149	40.1487	1	0.255345	0.339436	105.198	94.3663	7.81025	3.61895	3.60555	17.551	16.8108	-0.713864	216.492	0.834542	0.181013	0.0101848	0.0645185	0.0542484	0.0143486	0.00486624	0.0276577	0.0358478	0.0292641	0.0146756	0.00812129	0.0032816	0.0169575	0.0186883	0.0227093	0.0187297	0.0129218	0.00983928	0.00483889	0.00260615	0.00747946	0.0121353	0.0123168	0.015441	0.0129216	0.010387	0.00969698	0.00577957	0.00325136	0.00219184	6.30011	0.362463
987	2368	2.49127	0.979325	35.4498	1	0.416807	0.401402	80.5149	78.1857	8.24621	3.60352	3.16228	16.2858	16.2878	1.22688	175.782	0.92243	0.20516	0.0175326	0.0895379	0.0505655	0.0226428	0.00865352	0.0355381	0.039643	0.0247768	0.0201038	0.0148269	0.00528663	0.0182297	0.0195226	0.0216216	0.0152096	0.0152239	0.0146292	0.00956867	0.00364743	0.00693543	0.0102572	0.0101109	0.0136476	0.0103761	0.0102754	0.0107672	0.00952777	0.00651918	0.00270159	4.84041	0.320134
1465	6844	4.37828	0.993107	43.1891	1	0.214056	0.2284	142.349	127.047	7.81025	3.2854	3	18.3358	16.6854	-1.10957	283.907	0.720965	0.115563	0.00692957	0.041197	0.0353814	0.0104051	0.00376563	0.0128958	0.0274122	0.0186874	0.00986163	0.00736655	0.00247099	0.00693962	0.0147655	0.0174873	0.0120261	0.00840193	0.00864504	0.00510098	0.0017983	0.0034541	0.00853814	0.0110111	0.012032	0.0085651	0.00721303	0.00824206	0.00634076	0.00376322	0.00138716	7.39669	0.500526
573	1175	1.90613	0.959279	27.0105	1	0.48766	0.524624	51.5704	50.0899	7.2111	3.26817	3	14.3124	14.5666	-0.390635	117.154	0.931707	0.29078	0.0243663	0.120289	0.0695249	0.0289612	0.00967505	0.0454439	0.0458546	0.0340734	0.0229368	0.0140192	0.00536516	0.0179405	0.0180555	0.0239358	0.0203598	0.0127942	0.0112623	0.00748144	0.00353408	0.00188561	0.00685218	0.00792317	0.0139947	0.0132165	0.00365877	0.00417929	0.00565929	0.00425502	0.00258821	3.8954	0.210269
664	1155	2.14911	0.965726	29.0763	1	0.574892	0.465308	57.5728	55.7853	7.28011	3.35396	3	14.3096	14.9438	0.236731	133.912	0.915862	0.271668	0.0150776	0.115569	0.0675791	0.0103004	0.0092287	0.0464406	0.0513519	0.0315544	0.00763542	0.00961486	0.00557109	0.0275172	0.022569	0.0274072	0.0173398	0.00427461	0.0060521	0.00699845	0.00359736	0.00848412	0.0138202	0.0103255	0.0156557	0.00999675	0.00174734	0.00289615	0.00421005	0.00477881	0.00268956	4.83226	0.605921
1439	3795	4.34292	0.991079	42.8041	1	0.379183	0.23026	126.364	116.499	8	3.41782	3	18.1708	16.8409	1.42339	280.238	0.755381	0.134998	0.00869113	0.0530543	0.03937	0.00410982	0.00553898	0.0214959	0.0321031	0.0202481	0.00313439	0.00454183	0.00415894	0.0133808	0.0202779	0.0194902	0.0127047	0.0022638	0.00460645	0.00362247	0.00340919	0.00867763	0.0142488	0.0139709	0.012843	0.00878656	0.00130883	0.00431615	0.00358789	0.00303576	0.00291663	8.60829	0.523903
82	130	1.10862	0.752338	10.2179	1	0.630769	0.90202	12.7541	12.3693	4.12311	1.90593	1.70711	7.60263	8.40213	1.07392	33.799	0.931818	0.665746	0.135695	0.124882	0.0630748	0.030987	0.0164542	0.0144616	0.0225799	0.0214247	0.0292791	0.0151202	0.00609546	0.0249045	0.00555868	0.0109387	0.0113497	0.00522743	0.00786625	0.0163565	0.0152639	0.00710007	0.0084089	0.00557909	0.00270754	0.00818738	0.00647459	0.0120969	0.00850381	0.0129636	0.00896425	0.616236	0.0848249
530	750	1.92929	0.96596	25.9772	1	0.706667	0.518325	51.6545	49.4975	7	3.10419	3	13.4792	13.3625	0.0882837	113.355	0.929825	0.275435	0.00884172	0.114848	0.0702121	0.00233255	0.00828076	0.0510276	0.0486841	0.0348065	0.00495496	0.00613431	0.00682657	0.0278253	0.023569	0.0264933	0.0205316	0.00420875	0.00222086	0.00602281	0.00534585	0.0105089	0.0115338	0.012852	0.0149129	0.0130595	0.00309668	0.00260386	0.00300091	0.00479929	0.00415297	3.17629	0.212573
627	1634	1.87919	0.963819	28.2546	1	0.383721	0.532145	55.2116	52.2015	7.2111	3.36644	3.16228	14.3942	14.7171	0.861874	121.681	0.94713	0.292962	0.012891	0.116324	0.0761779	0.0132417	0.00383202	0.0464968	0.0516837	0.0372525	0.010862	0.00582127	0.00144458	0.0220048	0.024771	0.0258975	0.0221024	0.00729788	0.00494325	0.00221626	0.00124832	0.00891931	0.00981041	0.0115351	0.0135314	0.014322	0.00374219	0.0021814	0.00305347	0.00127274	0.0012499	4.1268	0.203937
680	935	1.8705	0.965201	29.4245	1	0.727273	0.534618	58.9569	54.3323	7.28011	3.47415	3.16228	14.846	15.4179	0.0702352	126.426	0.900662	0.293294	0.0154175	0.10719	0.0796329	0.02135	0.00533514	0.0336567	0.0546518	0.0376641	0.0185339	0.0104071	0.0019945	0.0171026	0.0223236	0.0266936	0.0216038	0.0126164	0.00996356	0.00399204	0.00079097	0.00865773	0.00790421	0.0101763	0.0126407	0.0137597	0.00690239	0.00594168	0.00298574	0.00124312	0.000307237	4.60754	0.232959
749	1798	2.42099	0.973002	30.8813	1	0.416574	0.413054	65.0453	66.2118	7.61577	3.35572	3	14.9561	15.0123	1.15087	150.953	0.919018	0.217531	0.0143983	0.105067	0.0493967	0.0162878	0.00713061	0.0438908	0.0441805	0.0232073	0.0150927	0.00901574	0.00454919	0.0204455	0.0258213	0.022765	0.0140988	0.0110803	0.0101895	0.00479819	0.003222	0.00963456	0.0128212	0.0138388	0.0138893	0.00967531	0.00711144	0.00725066	0.00598198	0.00280094	0.00238791	4.91118	0.273274
1352	5772	3.28236	0.982147	41.49	1	0.234234	0.304659	110.597	102.65	7.81025	3.58457	3.60555	22.2114	20.8049	-0.768521	236.149	0.712704	0.163369	0.0282514	0.0554209	0.0408476	0.0352968	0.0144006	0.00780127	0.0224696	0.0198192	0.0272857	0.0237583	0.00863323	0.00431252	0.00135037	0.0108754	0.0120801	0.016811	0.0192708	0.0157112	0.00573205	0.0123183	0.00567018	0.00389215	0.00662282	0.00817761	0.00746059	0.0111622	0.0122742	0.011036	0.00400003	7.75221	0.409293
893	2574	3.06435	0.986678	33.7195	1	0.346931	0.326333	88.4848	80.9568	7.07107	3.1155	3	15.0632	14.3949	-0.353096	185.439	0.823801	0.173482	0.0131897	0.0651112	0.0496886	0.0166761	0.00701391	0.0235718	0.0365494	0.0254952	0.0153191	0.0128516	0.00415643	0.014296	0.0178292	0.0215932	0.0160189	0.0124201	0.0141255	0.00803164	0.00272737	0.00772624	0.0101379	0.0104917	0.0142707	0.0110825	0.00880717	0.0121708	0.00931276	0.00525146	0.00185611	7.54585	0.343404
668	2226	2.59462	0.982291	29.1637	1	0.30009	0.385414	69.2109	64.2028	6.40312	2.95218	2.82843	12.9204	12.9675	-0.629302	147.581	0.85422	0.206338	0.0145286	0.0801912	0.0568332	0.0165304	0.0103481	0.02935	0.0433852	0.0273542	0.0128022	0.0159087	0.0068282	0.021827	0.0192329	0.0242133	0.0159202	0.0109622	0.0123897	0.0122314	0.00445581	0.0120245	0.0125641	0.0112185	0.0138074	0.0103776	0.00795583	0.00794948	0.0101587	0.00827399	0.00302373	3.83612	0.251499
522	1406	2.07044	0.963198	25.7804	1	0.371266	0.482989	50.2284	49.5177	7.07107	3.06759	2.82843	13.435	13.5011	0.731777	116.539	0.915789	0.271057	0.00425151	0.121401	0.0647378	0.00817221	0.00346355	0.0521692	0.0496632	0.0311419	0.00202337	0.00444447	0.00409075	0.0270212	0.0244246	0.0262724	0.0183657	0.001214	0.00297829	0.00448851	0.00355956	0.0103345	0.01087	0.0129667	0.0149413	0.0119782	0.00118482	0.00303468	0.0010638	0.00455038	0.00280214	2.29335	0.204166
581	1404	2.47527	0.968866	27.1984	1	0.413818	0.403996	56.3762	55.9732	7.07107	3.10415	2.82843	14.7181	13.9579	-0.353332	134.433	0.846939	0.236116	0.0390553	0.0960905	0.0575719	0.0274283	0.0222406	0.0404821	0.0387027	0.0250753	0.0215246	0.0221953	0.0144358	0.019874	0.0194019	0.0158516	0.0128056	0.0139505	0.0157957	0.0139443	0.0102865	0.00622536	0.0114066	0.00565167	0.00603667	0.00687378	0.00720176	0.0113697	0.00779316	0.00899206	0.00748191	3.91885	0.252598
965	3953	3.34088	0.985703	35.0525	1	0.244118	0.299322	87.176	85.7963	7.61577	3.28587	3	14.6288	14.6884	0.671547	201.279	0.859305	0.166917	0.00501222	0.0780054	0.0417345	0.00673537	0.00273193	0.0365942	0.0365679	0.0206947	0.00646214	0.00486106	0.0017933	0.0172545	0.0273709	0.0191017	0.0132019	0.00594473	0.00526398	0.00325755	0.00122222	0.0115175	0.0162779	0.0163313	0.0115717	0.00950985	0.00446962	0.00467005	0.00367295	0.00238382	0.000810803	6.25641	0.34139
13	20	0.750284	0.729661	4.06843	1	0.65	1.33283	4.89875	4.12311	2	1.17251	1	2.68328	3.34981	-0.345472	11.0711	0.928571	0.973654	0.167474	0.0925191	0.162533	0.0841703	0.0316437	0.196182	0.161917	0.0562801	0.0676058	0.108594	0.0584572	0.196792	0.279978	0.16419	0.115425	0.0549757	0.0983258	0.0631004	0.0835784	0.152744	0.26391	0.196153	0.0857761	0.125343	0.0724077	0.0767832	0.123005	0.0902141	0.0994698	0.117723	0.0199893
446	726	1.35842	0.873797	23.8299	1	0.614325	0.736149	34.5018	32.7567	8.06226	3.54121	3.16228	15.3629	16.7779	0.383711	87.2548	0.948936	0.529231	0.0240553	0.164063	0.111589	0.01252	0.0125095	0.0221678	0.0468301	0.032095	0.0023797	0.00630295	0.00509436	0.000362353	0.0101404	0.0107097	0.0112247	0.0046537	0.00421181	0.00566657	0.00152316	0.0131896	0.0111264	0.0147213	0.00940104	0.0101832	0.00420464	0.00531349	0.00578166	0.0062519	0.00219992	3.277	0.156588
980	2847	2.60163	0.980633	35.3239	1	0.344222	0.384374	84.3702	78.3901	7.2111	3.45549	3.16228	17.2894	16.5243	-0.47057	178.995	0.851434	0.203055	0.0160433	0.0783999	0.0553953	0.0225488	0.00671367	0.030128	0.0384817	0.0286104	0.0209278	0.0136199	0.00322531	0.0149362	0.018451	0.0222419	0.0180891	0.0162957	0.0149458	0.0077164	0.00168879	0.00540279	0.0087795	0.0107723	0.0144638	0.0125173	0.0116792	0.0116554	0.00925836	0.00445932	0.000958773	6.96701	0.309239
859	2860	2.41265	0.976973	33.0713	1	0.30035	0.414481	73.8568	71.5891	7.2111	3.445	3.16228	14.9085	15.7582	0.819797	161.38	0.92465	0.213407	0.0209159	0.0905666	0.0532351	0.0245572	0.00968869	0.0337848	0.0411235	0.0257236	0.0213433	0.0170126	0.00452239	0.0169467	0.01936	0.0216577	0.0156984	0.0150696	0.01645	0.00999858	0.00210903	0.00857882	0.00801147	0.010083	0.012939	0.0108019	0.00993902	0.0113028	0.0103942	0.00573053	0.000905021	5.18845	0.266041
721	1280	2.35535	0.976638	30.2986	1	0.563281	0.424565	67.3711	64.1327	7	3.23656	3	14.4397	14.4776	-0.165658	146.083	0.903509	0.223196	0.00957578	0.0935344	0.0589384	0.0115528	0.00421621	0.042842	0.0430786	0.0301312	0.0120173	0.00297161	0.0044286	0.0259025	0.0227645	0.0256458	0.0183217	0.00987253	0.00519088	0.000378048	0.00447487	0.0120215	0.0141131	0.0141757	0.0163804	0.0119531	0.00753148	0.00366615	0.00265158	0.00191443	0.00418552	5.07263	0.280446
700	1581	1.94229	0.966527	29.8541	1	0.442758	0.514856	59.57	55.0727	7.61577	3.46567	3.16228	14.8747	15.2837	-1.09305	130.711	0.933333	0.293017	0.0111462	0.11063	0.0791351	0.0138318	0.0047748	0.0452291	0.0507857	0.0391845	0.0122989	0.0062582	0.00302232	0.0251423	0.0220948	0.0273236	0.0226509	0.0083778	0.00583311	0.00302273	0.00223103	0.00844642	0.0111886	0.0106936	0.0148079	0.0138377	0.00339369	0.00453223	0.00161135	0.00189773	0.00162498	4.74615	0.231891
932	2310	2.80642	0.986442	34.4479	1	0.403463	0.356326	85.6395	80.3243	7.07107	3.29147	3	13.8734	14.0542	-1.27785	181.296	0.908382	0.183921	0.00552977	0.0762399	0.0508107	0.0054077	0.00445475	0.0376544	0.0374971	0.026761	0.00450339	0.00428178	0.00367134	0.0261682	0.0216321	0.0232056	0.016897	0.00437626	0.00419851	0.00353177	0.00301964	0.014411	0.0166089	0.0135791	0.0157246	0.0115592	0.00282074	0.00387947	0.00284368	0.00317995	0.00248403	6.33333	0.33814
1346	5768	3.8748	0.991997	41.3978	1	0.233356	0.258078	121.591	114.061	7.61577	3.36093	3.16228	15.7131	15.3525	1.11903	256.007	0.829328	0.131728	0.00397725	0.0554475	0.0367185	0.00640625	0.00153762	0.0231429	0.0312459	0.0188632	0.00621147	0.00444581	0.000837383	0.0129965	0.0206526	0.0184775	0.0120976	0.00504533	0.00638565	0.00211802	0.00083799	0.00839663	0.0139329	0.0136474	0.0123627	0.00864486	0.00419036	0.00605451	0.00438724	0.000754435	0.000856447	9.39649	0.459571
17	20	0.701603	0.625943	4.65243	1	0.85	1.42531	5.1819	4.47214	2	1.24957	1	3	4.0412	-0.264795	12.2426	1	1.08225	0.207268	0.165521	0.102652	0.174671	0.0127324	0.287752	0.0702478	0.0611685	0.142807	0.0414537	0.0434098	0.348868	0.0539589	0.076701	0.0350823	0.128344	0.0663529	0.0695412	0.110761	0.259232	0.0521695	0.21181	0.0822559	0.186413	0.134997	0.0641999	0.0802271	0.156716	0.10209	0.166262	0.0225071
667	1558	1.78647	0.950391	29.1419	1	0.428113	0.559762	53.6191	50.9313	7.81025	3.55682	3.60555	16.7358	16.6787	0.861646	122.368	0.90625	0.32739	0.014891	0.127053	0.0812817	0.0245126	0.000614021	0.0407883	0.0541061	0.0375626	0.0214532	0.00540676	0.00306293	0.0201279	0.015659	0.0277849	0.0201521	0.0102113	0.00954172	0.00221126	0.00253487	0.0022258	0.00570567	0.0059661	0.0138925	0.0114173	0.000869585	0.00408915	0.00165863	0.00330118	0.00155128	3.50381	0.206043
1063	2822	2.87658	0.985109	36.7893	1	0.376683	0.347635	90.5765	85.1645	8	3.47459	3.16228	16.4559	15.573	-1.28291	196.024	0.858643	0.186606	0.00887486	0.0771041	0.051265	0.00794899	0.00481371	0.0359258	0.0387472	0.0265708	0.00673238	0.00672675	0.00301144	0.0234466	0.022849	0.0230251	0.0167025	0.00574507	0.00570474	0.00533747	0.00194162	0.0124165	0.0167822	0.0136544	0.0152708	0.0114302	0.00439324	0.00506745	0.00425826	0.00430416	0.00129862	6.74289	1.27813
1109	2490	2.69454	0.983948	37.5769	1	0.445382	0.371121	90.2833	85.1645	8.24621	3.6293	3.60555	16.7984	16.1114	-1.31719	193.782	0.891479	0.194681	0.00193023	0.0817657	0.0529627	0.00171974	0.000974124	0.0376702	0.0410861	0.0273251	0.0026092	0.00115209	0.000440153	0.0266575	0.0226524	0.025166	0.017025	0.0024398	0.00102352	0.00057162	0.000359778	0.0152712	0.0163324	0.0146481	0.01667	0.0116142	0.00177719	0.0010996	0.000235603	0.000379579	0.000423806	5.0464	0.453025
21	25	0.768691	0.712242	5.17088	1	0.84	1.30091	6.1101	5.65685	2.23607	1.30851	1	3.53553	4.28889	-0.785398	14.2426	1	0.835563	0.0596831	0.0994718	0.119366	0.00746039	0.0223812	0.0223812	0.0596831	0.0733605	0.0354368	0.0195835	0.000932548	0.0404104	0.0540878	0.102269	0.0727388	0.00850951	0.0122397	0.00151539	0.00967519	0.114975	0.0857945	0.0684646	0.0932548	0.0594694	0.0237508	0.0113654	5.83e-05	0.0229786	0.00931091	0.176577	0.0273136
588	798	1.594	0.918827	27.3617	1	0.736842	0.627353	44.248	41.7612	8	3.73024	3.16228	15.6813	17.4629	0.133794	108.527	0.925984	0.428207	0.0383218	0.144853	0.0977155	0.0279155	0.0282727	0.0349198	0.0531513	0.0314786	0.0108326	0.018627	0.0146717	0.0127467	0.00783452	0.0137309	0.0112102	0.000904324	0.00131667	0.0056856	0.00462015	0.00362574	0.00220909	0.00269007	0.000621531	0.00802677	0.0053288	0.00712845	0.00547421	0.00497927	0.00438236	3.1966	0.200198
1130	3600	3.45447	0.986183	37.931	1	0.313889	0.28948	103.435	93.9202	7.2111	3.30082	3	18.2291	17.1349	0.362876	221.48	0.75133	0.163106	0.0184769	0.0572911	0.0466833	0.023075	0.0095976	0.0185205	0.0301218	0.0245703	0.0211079	0.0156981	0.00565438	0.00664034	0.0124719	0.0177606	0.0157682	0.0166725	0.0163112	0.010206	0.00359943	0.000925806	0.00278755	0.00786262	0.0115	0.0111366	0.0122548	0.0126758	0.0115681	0.00659742	0.00243762	6.83743	0.393042
95	196	1.68114	0.897897	10.9981	1	0.484694	0.594836	17.7076	16.4012	3.16228	1.6675	1.41421	7.71811	7.79498	-0.747604	44.799	0.811966	0.444084	0.0888385	0.108294	0.091819	0.0719064	0.0265427	0.0104409	0.01786	0.0409053	0.0261443	0.0141655	0.00920209	0.0153676	0.00773601	0.0162626	0.0152809	0.0118765	0.00588667	0.0160877	0.00227241	0.00426751	0.00568968	0.0116251	0.0087989	0.00957334	0.00862916	0.00851226	0.00738649	0.0122392	0.00183035	0.80763	0.0855268
659	1764	2.11255	0.967037	28.9666	1	0.373583	0.473361	58.6749	55.7584	7.61577	3.28751	3	14.9938	14.9408	-0.601714	132.267	0.89538	0.269883	0.0164705	0.108757	0.0688689	0.0226837	0.00656467	0.0411179	0.0481223	0.0336552	0.019861	0.0109745	0.00386647	0.0218943	0.0192151	0.0268856	0.0195823	0.014003	0.0107684	0.00538994	0.00264515	0.00733108	0.00830668	0.0108785	0.0155168	0.0124197	0.0074301	0.00511177	0.00624787	0.00214306	0.00212029	3.52041	0.224506
1052	4224	2.91335	0.987231	36.5985	1	0.249053	0.343247	95.1536	86.3134	7.28011	3.34518	3.16228	15.2459	15.1577	0.758669	196.25	0.881811	0.179792	0.00856952	0.0669493	0.0535249	0.00738549	0.00404209	0.0323638	0.0362266	0.0290002	0.00842106	0.00239822	0.00299464	0.0211735	0.0214244	0.0228799	0.018622	0.00768816	0.00442666	0.000403627	0.00246101	0.0118466	0.0153335	0.0142014	0.0155378	0.0128625	0.00659186	0.00482064	0.00197597	0.000919306	0.00206007	5.07907	0.42385
28	42	0.910571	0.591675	5.97082	1	0.666667	1.09821	6.70813	6.08276	2.82843	1.40613	1	4.74342	5.40794	-1.3355	17.8995	0.933333	0.893385	0.171282	0.0119008	0.0419933	0.0931996	0.070037	0.0759797	0.0265209	0.0352671	0.0639777	0.0836141	0.0277823	0.102113	0.022632	0.0544272	0.0103409	0.052669	0.0783527	0.0228314	0.0207873	0.0922716	0.0404424	0.0302133	0.00694404	0.0538219	0.0156356	0.054406	0.0374456	0.0606497	0.0398716	0.370062	0.0310063
721	1976	2.17153	0.974344	30.2986	1	0.364879	0.460505	65.633	60.208	7.07107	3.29451	3.16228	14.8922	14.7715	0.992094	140.267	0.895652	0.253243	0.0154384	0.093271	0.0711187	0.018638	0.00540089	0.0365305	0.0474221	0.0357814	0.0162532	0.0104276	0.00192589	0.0242049	0.0196114	0.0274478	0.0211367	0.0122802	0.010017	0.00570132	0.000542951	0.0114873	0.0105853	0.0117773	0.0157957	0.0134786	0.00810654	0.00683383	0.0058365	0.00295941	0.000554428	3.80874	0.238285
7	9	0.467712	0.628043	2.98541	1	0.777778	2.13807	3.55095	2.82843	1	1	1	2	2.76327	0.987844	6.41421	0.875	1.11408	0.11254	0.31831	0.177941	0.202884	0.202884	0.397887	0.177941	0.358099	0.202884	0.116003	0.180151	0.31831	0.160394	0.716197	0.160394	0.132712	0.169394	0.120192	0.149539	0.815669	0.169978	0.358099	0.169978	0.507306	0.132712	0.202884	0.202884	0.19707	0.154262	0.115633	0.0145113
1082	4558	3.5442	0.988406	37.1166	1	0.237385	0.282151	105.931	97.6166	7.07107	3.09877	3	17.1421	16.084	0.534573	219.522	0.790936	0.144574	0.00852326	0.0564809	0.0411129	0.013677	0.00238072	0.0236364	0.0297521	0.0222444	0.0152911	0.00567412	0.00105555	0.0121112	0.0164784	0.0191453	0.0145797	0.0142862	0.00826889	0.00266652	0.000616028	0.0037535	0.0096924	0.0118971	0.0135292	0.0104571	0.0119036	0.00926335	0.004305	0.00147109	0.000400339	5.83049	0.372656
1385	4664	3.72298	0.983384	41.9933	1	0.296955	0.268602	120.715	111	8.06226	3.47126	3.16228	23.0559	21.9143	0.307071	254.551	0.667792	0.143124	0.0196515	0.0503023	0.0383223	0.0269147	0.00857336	0.00825939	0.02559	0.0194346	0.0225322	0.0179168	0.00424494	0.00536384	0.00797751	0.0139217	0.0125719	0.0148251	0.0184722	0.0107294	0.00240648	0.00992768	0.00193618	0.00342995	0.0093526	0.0090871	0.00793668	0.0129026	0.0122733	0.00680635	0.00147723	8.9263	0.455756
880	1140	2.53272	0.983977	33.4731	1	0.77193	0.394833	79.5325	75.5381	7	3.38563	3	13.7507	14.1801	-1.49763	167.355	0.949299	0.196364	0.00806789	0.0834009	0.0523834	0.00943065	0.00626455	0.0408503	0.0386771	0.0271734	0.00781902	0.00776416	0.00513028	0.0242632	0.0240346	0.0221075	0.0171964	0.00659894	0.00637466	0.00647126	0.00425405	0.0146316	0.0147703	0.0147066	0.0139062	0.011928	0.00489824	0.0053619	0.00490561	0.00549231	0.00352648	6.09473	0.340963
4	4	0.31831	0	2.25676	1	1	3.14159	2	1.41421	1	1	1	1	2	0.785398	4	1	2.54648	0	2.54648	0	0	0	2.54648	0	2.54648	0	0	0	2.54648	0	2.54648	0	0	0	0	0	2.54648	0	2.54648	0	2.54648	0	0	0	0	0	0.0403754	0.00926223
816	1705	2.05593	0.952396	32.233	1	0.478592	0.486397	58.9273	57.9396	9.21954	3.87299	3.60555	18.1414	17.9648	1.15512	145.196	0.915825	0.309492	0.0176012	0.132546	0.0727668	0.0108086	0.0113991	0.0520143	0.0516648	0.0332344	0.00546601	0.00857795	0.00910229	0.0208114	0.0240476	0.0230131	0.0185306	0.00451279	0.00344385	0.00931857	0.00671766	0.00640449	0.00584739	0.011083	0.00934709	0.0115998	0.00149392	0.00341845	0.00286476	0.00808108	0.00463001	4.00172	0.254505
951	3588	2.94248	0.983676	34.7973	1	0.26505	0.339849	84.7858	79.2023	7.2111	3.35204	3.16228	16.2157	15.2573	0.951188	187.522	0.83275	0.192481	0.0132841	0.0773556	0.053438	0.0109759	0.00747336	0.0308883	0.0421983	0.0266514	0.00913039	0.00921779	0.00433718	0.0189217	0.0238207	0.0240672	0.0161853	0.0067865	0.00996613	0.00557648	0.00267353	0.0131788	0.0138577	0.0146538	0.0150156	0.0107347	0.00507987	0.00726845	0.00730099	0.00299271	0.00176646	4.63542	0.319692
604	1595	2.47477	0.974553	27.7315	1	0.378683	0.404077	60.9451	59.5063	6.7082	3.00664	2.82843	13.6596	13.6612	0.396167	137.054	0.879185	0.216462	0.026694	0.0917095	0.0539131	0.0256955	0.0111592	0.0346839	0.0407492	0.0264165	0.0221015	0.0146805	0.00560926	0.0168582	0.0186723	0.0222559	0.016053	0.0165794	0.0141585	0.00808124	0.00301491	0.0063652	0.00812765	0.0102599	0.0136618	0.0108063	0.0109028	0.0101021	0.00857647	0.00437272	0.00160547	4.23804	0.244694
623	1200	1.94813	0.958179	28.1643	1	0.519167	0.513312	54.696	49.6488	7.28011	3.31472	3	15.8493	15.6522	-0.26163	123.497	0.846467	0.321796	0.0223566	0.107424	0.0882555	0.0257061	0.0110882	0.0321485	0.0551338	0.0388961	0.0202226	0.0149743	0.00690105	0.0207909	0.0163153	0.0267298	0.0191405	0.0117151	0.0114219	0.00624677	0.00549266	0.00842061	0.00585497	0.00701626	0.0105951	0.0103928	0.00669779	0.00396065	0.00476762	0.00106263	0.00474596	3.29932	0.22295
1194	3780	2.42358	0.979556	38.9904	1	0.315873	0.412613	89.2439	83.8153	8.48528	3.91593	3.60555	18.1382	17.9533	-0.644819	190.693	0.908676	0.216405	0.0164705	0.0862607	0.0578895	0.0212383	0.00762379	0.0368217	0.0395423	0.029925	0.0195313	0.0125639	0.00471111	0.0201003	0.0192173	0.0231216	0.0186341	0.0155465	0.0119981	0.00833348	0.00319211	0.00668845	0.0112398	0.0108953	0.014869	0.012612	0.0109543	0.00899213	0.00788042	0.00567838	0.00222087	6.3987	0.322652
590	945	1.74052	0.929912	27.4082	1	0.624339	0.574541	46.7538	44.7214	8.06226	3.58464	3.16228	17.1039	17.1952	-1.41	113.598	0.872781	0.374056	0.0671641	0.120103	0.0761157	0.0665401	0.0267772	0.0163573	0.0281582	0.0322543	0.0317386	0.0307616	0.0129887	0.000241379	0.0042293	0.00917022	0.0169042	0.00327399	0.00976876	0.0112191	0.00733252	0.00235407	0.00304501	0.00452587	0.0051056	0.00975926	0.00540565	0.00310285	0.000906426	0.00340801	0.00371126	3.96867	0.211093
1377	2484	3.39473	0.991	41.8718	1	0.554348	0.294574	118.312	107.671	8	3.58109	3.16228	16.2788	15.8374	-0.0958148	242.368	0.85528	0.151234	0.00507492	0.0579549	0.0448372	0.00465541	0.00344075	0.0228252	0.0355748	0.0233212	0.00417848	0.00501252	0.00199713	0.0163054	0.0202282	0.0222629	0.0147056	0.00301903	0.00470754	0.0038354	0.00118238	0.0109263	0.0144645	0.0142345	0.0148585	0.0102504	0.00219178	0.00350945	0.00435272	0.00263602	0.000748064	10.0473	0.472648
629	1323	1.83604	0.95699	28.2996	1	0.475435	0.544649	53.1432	50.3289	7.81025	3.43833	3.16228	15.5538	15.418	-1.17564	120.468	0.911594	0.316061	0.00372912	0.125012	0.080699	0.00730267	0.00262875	0.0481325	0.0540364	0.0382808	0.00531341	0.00569289	0.00243522	0.0267233	0.0198716	0.0279283	0.0213079	0.00553864	0.00419957	0.00252389	0.00194438	0.00714694	0.00813238	0.0089887	0.0137711	0.0128226	0.00223746	0.00102455	0.00448166	0.00108254	0.00128893	2.75465	0.20528
1001	4050	3.40761	0.989943	35.7003	1	0.24716	0.293461	99.6121	91.7878	7.61577	3.17068	2.82843	15.0662	14.0915	0.524836	207.037	0.832086	0.151277	0.0164548	0.0568312	0.0448246	0.0126547	0.00744959	0.0235243	0.0332444	0.0236149	0.0090216	0.00872546	0.00437088	0.0166761	0.0178771	0.0209832	0.014927	0.00851933	0.00665575	0.00630296	0.00286663	0.0106765	0.0118366	0.0127643	0.0139313	0.0103558	0.00745889	0.00618638	0.00503274	0.00473932	0.00199357	7.45943	0.358968
6	6	0.477465	0.790569	2.76395	1	1	2.0944	3.26599	2.23607	1	1	1	1	2	0	6	1	1.52789	0	0.713014	0.509296	0	0	1.03896	0.835245	0.264834	0	0	0	1.20194	0.346321	0.362619	0.957476	0	0	0	0	0.810799	0.789612	0.127935	0.9314	0.858062	0	0	0	0	0	0.103639	0.0130312
950	2052	2.65052	0.983823	34.779	1	0.462963	0.377284	83.6879	76.9025	7.61577	3.42295	3.16228	15.0372	14.9923	-1.32632	177.882	0.88785	0.204097	0.0103958	0.0789087	0.0586593	0.00454822	0.00494617	0.0355723	0.042342	0.0304279	0.00254714	0.00417495	0.00270624	0.0251536	0.0228734	0.0258221	0.0186971	0.00131829	0.00415635	0.00217347	0.00174794	0.0115913	0.0188191	0.0130561	0.0171402	0.0122949	0.00123012	0.00186378	0.00399357	0.000464104	0.00131127	7.12667	0.330037
30	42	0.849866	0.586247	6.18039	1	0.714286	1.17666	6.87607	6.32456	2.82843	1.46168	1.20711	4.91935	5.57053	-0.507026	17.8995	1	0.929121	0.0890658	0.0271203	0.0932143	0.0569363	0.028561	0.0290858	0.0723384	0.0171155	0.0377697	0.0181745	0.060192	0.0674772	0.0771384	0.0254514	0.0161614	0.0193597	0.0394337	0.0831524	0.0502958	0.0870921	0.0667064	0.0345494	0.0289786	0.0577421	0.00826412	0.0642486	0.106797	0.0688035	0.0323789	0.296132	0.0316777
1103	4214	4.01225	0.990719	37.4751	1	0.261747	0.249237	116.396	104.547	6.32456	2.98912	3	17.4852	15.821	1.22938	235.823	0.699429	0.128256	0.00949786	0.0462137	0.0382119	0.0142862	0.0046251	0.0155452	0.0280399	0.0202177	0.0134669	0.0097622	0.00265995	0.0103938	0.0123569	0.0183179	0.0129056	0.0113092	0.0119237	0.0058899	0.00181697	0.00428423	0.00723907	0.00877047	0.0130017	0.00902464	0.00953879	0.0104534	0.0089115	0.00340941	0.00139755	5.78639	0.43003
1091	3969	3.39436	0.983193	37.2707	1	0.27488	0.294606	103.52	90.2109	7.61577	3.27975	3	22.244	18.8996	-0.448171	215.723	0.661212	0.170694	0.0232441	0.0482299	0.052943	0.0262473	0.0113201	0.00924979	0.0312422	0.0272594	0.0206665	0.0194294	0.00639287	0.00785952	0.00789613	0.0190183	0.0167277	0.0146896	0.0183877	0.012174	0.00409547	0.000465135	0.00299971	0.00321031	0.0127468	0.0110871	0.0108937	0.0120348	0.0130832	0.00727755	0.00289739	3.88289	0.373053
1104	1649	3.36248	0.988566	37.4921	1	0.669497	0.2974	106.35	96.0833	7	3.22017	3	16	16.0365	0.0115035	215.983	0.781316	0.151845	0.0170671	0.053464	0.0433161	0.0222647	0.00939531	0.018444	0.0271887	0.0228421	0.0198082	0.0163382	0.00601971	0.0069048	0.0114522	0.0156415	0.0147135	0.015879	0.0157592	0.0116461	0.00421749	0.00123152	0.00459345	0.00558605	0.0102506	0.0103974	0.0116022	0.0129179	0.0112199	0.00867823	0.00307852	9.86459	0.435828
8	12	0.675823	0.884338	3.19154	1	0.666667	1.47968	4.50789	3.60555	1.41421	1.05178	1	1.41421	2.10449	0.617061	8.24264	1	0.783532	0.121481	2.17e-17	0.229508	0.048915	0.0336929	0.157634	0.180785	0.161473	0.0462434	0.0194083	0.0460553	0.197934	0.206731	0.23175	0.151352	0.0377561	0.0760505	0.0698509	0.0276138	0.229647	0.217393	0.214721	0.302099	0.195336	0.0123027	0.00485372	0.0313967	0.0518695	0.0175932	0.0887312	0.0148318
451	1148	2.27863	0.965855	23.9631	1	0.392857	0.438861	48.3115	45.4863	6.40312	2.78862	2.82843	12.614	12.5166	-0.577252	113.64	0.854167	0.27754	0.0150948	0.108846	0.0734892	0.0149208	0.00381982	0.0513538	0.0447844	0.0377469	0.0139275	0.00592794	0.000684933	0.0252412	0.0231911	0.0241891	0.0228826	0.0102225	0.00396549	0.00281612	0.000386502	0.00944586	0.0103596	0.0125758	0.0133596	0.0148696	0.00400354	0.00526212	0.00150223	0.00256339	0.000454922	2.08414	0.234852
812	1008	1.80194	0.955755	32.1539	1	0.805556	0.554957	59.8736	55.5788	8.544	3.91771	4	16.5984	17.6126	-1.52562	135.598	0.933333	0.334694	0.0251364	0.119903	0.0873505	0.0209328	0.0186415	0.0462691	0.0500376	0.0393839	0.0129008	0.0168721	0.0129916	0.0236157	0.0176949	0.0228629	0.0195023	0.00714399	0.00698883	0.0119811	0.00811748	0.00367915	0.00777128	0.00594188	0.00882454	0.00990313	0.00227454	0.000218851	0.00370087	0.00607914	0.00464256	5.58746	0.267933
860	2726	2.32612	0.977991	33.0906	1	0.315481	0.429901	73.1151	70.8025	7.81025	3.48188	3.16228	14.8619	15.2552	-0.893949	158.551	0.936819	0.218429	0.0154115	0.0947189	0.054627	0.0186376	0.00970779	0.0427271	0.0402687	0.0271598	0.0154363	0.0143461	0.00695827	0.0229339	0.0222721	0.0213177	0.0166676	0.0117717	0.0115494	0.010873	0.00521582	0.00919378	0.0135578	0.010913	0.0128609	0.0112432	0.00775867	0.00806596	0.00826243	0.00845208	0.00392958	5.6992	0.261463
830	1463	3.05375	0.984977	32.5083	1	0.567327	0.327467	83.3264	76.2365	7	3.06893	3	15.2985	14.3893	0.109056	178.468	0.795019	0.181829	0.0185745	0.0661844	0.0516145	0.0206328	0.0110656	0.0220505	0.0365479	0.0259922	0.018026	0.0161134	0.00725222	0.0100862	0.0179469	0.0201698	0.0160273	0.0146555	0.0148489	0.0110816	0.00527237	0.00414263	0.00801384	0.0104706	0.0119529	0.010953	0.0114523	0.0113558	0.0106056	0.00756814	0.00412172	3.24721	0.325887
822	4002	3.53197	0.98967	32.3512	1	0.205397	0.283128	88.6743	88.0909	6.40312	2.87108	2.82843	13.4668	12.7125	-0.875799	191.007	0.85447	0.134872	0.0059308	0.0646135	0.0332034	0.0115552	0.00338423	0.0309082	0.0296373	0.0167165	0.0105635	0.00531403	0.0028201	0.0199538	0.0183166	0.0178229	0.0104932	0.00956916	0.00727059	0.00277171	0.00227062	0.0128043	0.0119555	0.0125963	0.0119983	0.00734883	0.00821613	0.00675159	0.00449436	0.00205171	0.0017951	3.47256	0.314214
808	1534	2.14969	0.968581	32.0746	1	0.526728	0.465184	65.3597	59.9083	8	3.59272	3.16228	15.7648	16.2548	1.30817	147.74	0.90078	0.286647	0.0215262	0.102269	0.0784747	0.01947	0.0179938	0.0389671	0.0498092	0.0358115	0.0143248	0.0166395	0.0138461	0.021349	0.022107	0.0239458	0.0181413	0.0103016	0.00906762	0.012594	0.00972197	0.00619079	0.0131751	0.00851654	0.0113556	0.00915417	0.00605897	0.0063118	0.00361841	0.00882007	0.00596851	5.54797	0.283894
605	1320	1.68837	0.951253	27.7545	1	0.458333	0.592287	50.2729	48.6004	7.61577	3.50609	3.16228	14.9157	15.5047	0.657811	113.296	0.943838	0.326126	0.0108086	0.134334	0.0785842	0.00934733	0.00897723	0.046656	0.0565175	0.0351787	0.00343859	0.0117699	0.00536768	0.0234276	0.0205214	0.0259207	0.0192666	0.00100977	0.00444157	0.00858803	0.00274411	0.00416951	0.00781669	0.00632332	0.0124154	0.0117357	0.000280015	0.000567567	0.00321093	0.00484666	0.00111822	4.21495	0.197925
1190	2226	3.91362	0.992166	38.925	1	0.534591	0.255518	120.258	105.304	8	3.3087	3	15.3625	15.0234	0.0861218	241.918	0.773229	0.136636	0.00885596	0.0449988	0.0432881	0.0123863	0.00741518	0.013877	0.0313874	0.0226485	0.00990865	0.010374	0.00587076	0.0064695	0.0178544	0.0188675	0.0142974	0.00884031	0.00922567	0.00854641	0.00476458	0.00582484	0.00837726	0.0133328	0.0116101	0.00996517	0.007633	0.00788026	0.00792479	0.00691171	0.00394137	12.334	0.992813
517	1344	2.02538	0.965881	25.6567	1	0.384673	0.493734	51.1256	49.6488	6.7082	3.00211	2.82843	13.7485	13.2409	-0.97669	114.711	0.910211	0.267045	0.0131601	0.114667	0.0654534	0.0176644	0.00569575	0.0454214	0.0487331	0.0320062	0.01671	0.00634405	0.00432591	0.0197075	0.0245397	0.0256447	0.0192972	0.0123967	0.00563441	0.00360719	0.00356791	0.00807771	0.00898431	0.013755	0.0146824	0.0128564	0.00645128	0.00390467	0.00187258	0.00279158	0.00295423	1.84862	0.191562
1255	5810	3.79786	0.984984	39.9739	1	0.216007	0.263306	110.028	104.484	8.06226	3.36316	3.16228	22.5224	18.9959	0.966184	244.735	0.676185	0.146369	0.0222017	0.056058	0.0360114	0.0289933	0.01154	0.0137746	0.0241955	0.0172375	0.0241374	0.0198062	0.00700398	4.96e-05	0.00708324	0.0115911	0.0106741	0.0165603	0.01952	0.0124384	0.00487286	0.00554211	0.00249719	0.000979737	0.00710541	0.00745618	0.0101665	0.0127168	0.013176	0.00829275	0.00366024	8.63241	1.32477
467	936	1.67652	0.916152	24.3845	1	0.498932	0.596475	39.3753	38.3275	7.28011	3.29364	3	14.758	15.7829	-0.421196	99.1899	0.910331	0.403138	0.0141483	0.156791	0.0891136	0.00737817	0.0106681	0.0346701	0.0639741	0.0294754	0.00658987	0.00399846	0.00901229	0.0120705	0.013972	0.0185413	0.00999227	0.00270015	0.0023393	0.00382819	0.00910766	0.00149662	0.00547333	0.00445285	0.00287256	0.00302699	0.00265465	0.00380812	0.00404846	0.000873597	0.00850315	3.9416	0.171756
1047	1656	3.1188	0.986998	36.5114	1	0.632246	0.320636	92.4009	91.351	8	3.42236	3	15.9591	14.8521	1.4824	202.569	0.877619	0.159746	0.00238031	0.0758443	0.0397751	0.00562587	0.000977463	0.039661	0.0331114	0.0205408	0.00517268	0.00239903	0.00094095	0.0231728	0.0237996	0.0187669	0.0133386	0.0048139	0.00259436	0.00146988	0.00109608	0.0138998	0.0165895	0.0144922	0.0124288	0.00961765	0.00357426	0.00230786	0.00246142	0.000829038	0.00122042	7.70825	0.387442
1032	3078	3.19583	0.980667	36.2489	1	0.335283	0.312908	87.3597	86.1626	8.06226	3.42876	3	17.2697	17.0949	-1.21452	203.581	0.822967	0.176648	0.0188154	0.0788787	0.0417848	0.0255574	0.00809198	0.0318228	0.0318665	0.0206761	0.0232896	0.0160653	0.00390987	0.0103682	0.0182827	0.0156996	0.0133672	0.0172116	0.0177954	0.00900531	0.00218333	0.00168316	0.00783264	0.00784836	0.0101334	0.00964644	0.0117413	0.013727	0.0110642	0.00544698	0.00128574	6.1942	0.365942
722	1100	1.83449	0.955363	30.3196	1	0.656364	0.545112	56.9089	55.3173	8.24621	3.6943	3.60555	16.5152	16.8128	1.40738	129.012	0.940104	0.299586	0.0169079	0.126494	0.071177	0.0238662	0.00241647	0.0468262	0.0498766	0.0342774	0.0195134	0.00879428	0.00234067	0.0203458	0.0191175	0.0261836	0.0201039	0.0101149	0.0100169	0.00200898	0.00303915	0.00500554	0.00549594	0.0092656	0.0149341	0.0128154	0.00163041	0.00501112	0.00352212	0.0013713	0.00300806	5.79904	0.2365
39	56	1.03163	0.775093	7.04673	1	0.696429	0.969344	8.99408	8.06226	3	1.48317	1	5.33578	5.68288	-1.16738	22.4853	0.928571	0.705179	0.067507	0.138625	0.101722	0.0173298	0.0360572	0.0165237	0.0157158	0.0109631	0.022503	0.0160427	0.00344992	0.0126492	0.0292958	0.00768875	0.0238838	0.0101233	0.00344072	0.0283266	0.0170044	0.0307282	0.0193647	0.0171721	0.0223893	0.0188166	0.00726242	0.00407886	0.0112894	0.0111007	0.0198721	0.291524	0.0445716
622	1566	2.25326	0.977649	28.1417	1	0.39719	0.443801	62.1483	57.0088	6.32456	3.05268	2.82843	12.813	13.0664	-0.411493	132.711	0.909357	0.243678	0.00559469	0.0922229	0.0692527	0.00431088	0.00309577	0.0384188	0.0489505	0.0349215	0.00354809	0.00155489	0.00289547	0.0253372	0.0247936	0.0279063	0.0209074	0.00322303	0.000611186	0.00157198	0.00267184	0.0142633	0.0152256	0.0146488	0.0161913	0.0135909	0.00212137	0.001899	0.000869162	0.00186862	0.00231322	3.80949	0.230014
900	2418	3.02463	0.986646	33.8514	1	0.372208	0.330619	88.4777	81.2712	7	3.11766	3	15.6041	14.411	-1.27205	184.953	0.818926	0.173492	0.0123512	0.0661938	0.0498362	0.0153724	0.00467979	0.0305853	0.033581	0.0268773	0.0145832	0.00954196	0.0019956	0.0189202	0.0182124	0.0208877	0.0174176	0.0122063	0.0112927	0.00536651	0.000968346	0.00808534	0.0129922	0.0107522	0.0146626	0.0121878	0.00973085	0.0100603	0.00738028	0.00302945	0.000695385	6.63465	0.379095
77	112	1.56954	0.941143	9.90149	1	0.6875	0.637129	17.9487	15.5242	2.82843	1.56077	1.41421	5.85287	6.06681	-1.43991	38.9706	0.846154	0.406803	0.0449902	0.093891	0.117885	0.0414034	0.0221314	0.0274287	0.0411461	0.0511884	0.0293051	0.0161656	0.0127686	0.0122894	0.0229607	0.00480052	0.0249057	0.01556	0.00666012	0.00553279	0.00859249	0.00522815	0.00972172	0.00922343	0.00858918	0.0127455	0.00704302	0.00308346	0.00454737	0.00558916	0.00657021	0.659968	0.0774395
1150	1932	3.22497	0.987519	38.2652	1	0.595238	0.31008	100.218	91.351	8.24621	3.46987	3.16228	16.6762	15.7845	-0.0770947	215.882	0.823782	0.175461	0.00880414	0.0663696	0.0516154	0.00690017	0.00783856	0.0326366	0.0353366	0.0275167	0.0094725	0.00621404	0.00573962	0.0217149	0.0216007	0.0214225	0.0174242	0.00539966	0.00432989	0.00645826	0.00426204	0.0130348	0.0156782	0.0137903	0.0137531	0.01194	0.00472653	0.00243788	0.00440149	0.00541094	0.0032842	7.45257	0.414679
10	12	0.620236	0.790569	3.56825	1	0.833333	1.61229	4.38178	3.60555	1.41421	1.08284	1	2	2.68328	1.10715	8.82843	1	0.979415	2.17e-17	0.0150679	0.226019	0	0	0.0892485	0.226019	0.151129	0	1.09e-17	1.09e-17	0.186254	0.180959	0.226641	0.120699	1.09e-17	5.44e-18	2.19e-17	0	0.239804	0.210952	0.27243	0.366367	0.199182	1.09e-17	0	1.09e-17	1.54e-17	0	0.128695	0.0180209
761	1380	2.05912	0.968277	31.1277	1	0.551449	0.485645	63.6136	61.4003	8	3.54837	3.16228	15.9778	15.8958	-1.31181	140.326	0.922424	0.257012	0.0152573	0.10865	0.0646909	0.0182071	0.00372479	0.0440358	0.0476558	0.0320383	0.0166998	0.00647223	0.000721131	0.0224404	0.0226897	0.0262693	0.0193667	0.0122579	0.00727817	0.00173031	0.000491454	0.00621788	0.0126037	0.0114648	0.0161199	0.0127779	0.00685897	0.00568419	0.00263601	0.000312232	0.000839201	5.77014	0.267887
1241	2646	3.73482	0.986355	39.7503	1	0.46901	0.26775	113.247	97.8673	7.07107	3.33437	3	20.8378	18.6444	-1.46185	241.338	0.700734	0.164971	0.00700934	0.0509341	0.0534592	0.0144674	0.000771919	0.0217682	0.0314234	0.0299192	0.0153865	0.00576802	0.00255077	0.0130749	0.0156587	0.0216561	0.0192865	0.0135473	0.0089118	0.001956	0.00312231	0.00560607	0.00877679	0.0124846	0.015173	0.013154	0.0116422	0.00865578	0.00486673	0.000385826	0.00317044	7.62849	0.453483
826	2809	2.70232	0.97677	32.4299	1	0.294055	0.370052	74.6644	71.4493	7.07107	3.20059	3	16.9706	15.9999	0.792138	167.48	0.827655	0.205743	0.0206339	0.0845035	0.0514993	0.0289672	0.00790933	0.0301649	0.0364529	0.0260959	0.0264093	0.0156137	0.00382763	0.0129769	0.0140978	0.0212263	0.0163078	0.0193544	0.0167876	0.00873139	0.0019704	0.00282509	0.00398777	0.00874401	0.0138166	0.0112716	0.012122	0.0118585	0.0103936	0.00494102	0.00102643	2.4096	0.289525
913	1207	2.26644	0.975269	34.095	1	0.756421	0.44122	75.2371	70.1783	8	3.61525	3.60555	16	16.6289	-1.54833	161.255	0.91483	0.236034	0.013052	0.0923198	0.0642083	0.0183446	0.00428662	0.0388653	0.0437457	0.0331417	0.0186868	0.00746346	0.00217139	0.019915	0.0224026	0.0251315	0.0205423	0.0143865	0.00984503	0.00249568	0.00176114	0.00893218	0.0106889	0.0138649	0.0152842	0.0138366	0.00975251	0.00741464	0.00507247	8.59e-05	0.00160921	7.08585	0.304768
629	1008	2.08664	0.966944	28.2996	1	0.624008	0.479239	56.3762	55.9017	7.28011	3.30747	3	14.3027	14.3753	-0.15294	128.426	0.91691	0.256278	0.00407865	0.117351	0.0609006	0.00587774	0.000484747	0.0513996	0.0482341	0.0297296	0.00552615	0.00156403	0.000198893	0.0231262	0.0282871	0.0242612	0.0184951	0.00299716	0.00431029	0.00132737	0.000169787	0.0103006	0.0127864	0.0139887	0.0144306	0.0128278	0.00281111	0.00331271	0.00216058	0.00212423	0.000501446	5.5443	0.245533
534	987	1.89173	0.959459	26.0751	1	0.541033	0.528618	49.8865	48.3839	7.07107	3.17844	3	13.7898	14.0604	-0.319406	112.669	0.933566	0.290436	0.0243307	0.119718	0.0690194	0.0317629	0.0100403	0.0436349	0.0453387	0.0338383	0.0246549	0.0156797	0.00590136	0.0143992	0.018691	0.0228487	0.0204802	0.0140451	0.0113219	0.00904524	0.00381475	0.00243798	0.00456376	0.00913085	0.0126768	0.0136228	0.00407974	0.00446018	0.0052238	0.00563675	0.00248251	4.11038	0.204318
681	1292	1.43855	0.907084	29.4462	1	0.52709	0.695147	45.6999	43.1856	9.21954	4.10805	3.60555	18.1346	19.2373	-0.88758	110.953	0.952448	0.46492	0.0480052	0.148564	0.102308	0.0367242	0.0279426	0.03073	0.0433476	0.036216	0.0112561	0.0171558	0.0141391	0.00335993	0.00479332	0.00749871	0.0139802	0.0040847	0.00587264	0.00392193	0.00599832	0.00494263	0.00373357	0.00481118	0.00269465	0.00605625	0.00949696	0.0111453	0.0101285	0.00361386	0.00324445	4.2255	0.183291
525	1292	1.83824	0.951379	25.8544	1	0.406347	0.543999	48.5495	43.1856	7.07107	3.16417	2.82843	14.502	14.9544	-0.647585	110.125	0.852273	0.358419	0.0130461	0.109488	0.102274	0.013389	0.0142427	0.0328807	0.0617533	0.0401895	0.00243373	0.00938975	0.00891975	0.0275217	0.0182593	0.0260395	0.0146228	0.00263623	0.00326581	0.00587544	0.0039755	0.00972419	0.010367	0.00519633	0.00584314	0.00507302	0.00158346	0.00316928	0.00196565	0.00105135	0.00237044	3.66841	0.180224
1140	4346	3.25274	0.987181	38.0985	1	0.26231	0.307433	104.735	95.4149	7.2111	3.33606	3.16228	18.2312	16.7162	1.01568	215.865	0.778689	0.159435	0.0111608	0.059374	0.0463764	0.0152967	0.00480723	0.0195705	0.0355005	0.0239193	0.0151035	0.00949322	0.00242895	0.0121922	0.0164311	0.0224813	0.014869	0.0127825	0.0116924	0.00535067	0.00146215	0.00381582	0.0103846	0.0113061	0.0153937	0.0101005	0.0106716	0.0102576	0.00789091	0.0029337	0.00107834	5.51424	0.37966
1170	1881	3.32567	0.987177	38.5965	1	0.62201	0.300691	105.181	98.0204	8	3.42418	3.08114	16.7931	16.7903	-0.0387423	221.125	0.804677	0.154766	0.0146984	0.0609712	0.0418793	0.0197525	0.00766954	0.0171486	0.0339869	0.020522	0.0188576	0.0142737	0.00477928	0.00662579	0.0155885	0.0194465	0.0125623	0.0147567	0.015129	0.00929208	0.00343704	0.000580751	0.00686285	0.00926673	0.0126289	0.00857426	0.0107876	0.012984	0.0100083	0.00648304	0.00263478	7.20674	0.417288
859	2001	2.47765	0.977965	33.0713	1	0.429285	0.403608	73.8578	71.1688	8	3.41605	3.16228	15.2024	15.4191	0.320852	163.539	0.883745	0.215935	0.00999128	0.0936623	0.0553621	0.0139058	0.00329285	0.0407647	0.0434973	0.0275893	0.0113718	0.00945076	0.000611201	0.0247273	0.023118	0.024658	0.0169439	0.00845846	0.00961606	0.00543936	0.000833773	0.0130479	0.0137074	0.0134629	0.015503	0.011511	0.00577675	0.00635305	0.00700091	0.00267487	0.00135484	5.77704	0.295567
724	1708	2.39258	0.967444	30.3616	1	0.423888	0.417959	62.6899	63.9062	7.61577	3.3673	3	15.5853	15.8658	-0.349014	147.539	0.891626	0.225716	0.0264298	0.103968	0.048039	0.0354009	0.00988041	0.0376844	0.0362992	0.0230809	0.0303061	0.0182944	0.00519633	0.00932022	0.016542	0.0179732	0.0144661	0.0193244	0.0172809	0.0102168	0.00344706	0.00151063	0.00434399	0.00756386	0.0111888	0.0101803	0.00928509	0.0108379	0.00971268	0.00638239	0.00256353	4.88878	0.263798
13	20	0.750284	0.830708	4.06843	1	0.65	1.33283	5.3768	4.47214	1.41421	1.12745	1	2.12132	2.99331	0.929763	11.0711	1	0.827606	0.153318	0.0127324	0.1823	0.063662	0.106982	0.185893	0.123209	0.0615911	0.0605291	0.091991	0.018678	0.226637	0.167391	0.0676597	0.0868271	0.0608283	0.0366728	0.063662	0.0404965	0.143112	0.176926	0.127719	0.101939	0.109098	0.0615535	0.037979	0.130894	0.101981	0.0791444	0.18114	0.0193332
743	1560	2.43595	0.976913	30.7574	1	0.476282	0.410517	68.1475	66.0984	7	3.25156	3	15.3005	14.559	0.258982	150.811	0.869006	0.215655	0.00396948	0.0969273	0.0539753	0.0085977	0.00137902	0.0375332	0.0479278	0.0255603	0.0101794	0.00216142	0.00225998	0.0211418	0.0265536	0.0261096	0.0151873	0.00815705	0.0049302	0.00227211	0.00216388	0.0132561	0.0140061	0.0160566	0.0154899	0.0102026	0.00547312	0.00607103	0.000480528	0.00248872	0.00187094	4.41038	0.282795
26	36	0.831782	0.686129	5.75363	1	0.722222	1.20224	6.73417	5.83095	2.82843	1.3673	1	4.24264	4.89898	-0.785398	16.4853	0.962963	0.973654	0.0363301	0.0220284	0.154199	0.0106853	0.0491525	0.0842261	0.133466	0.0261749	0.0119424	0.00867397	0.00766829	0.115325	0.120661	0.0660546	0.0159305	0.0179469	0.0324849	0.00496184	0.0242324	0.104966	0.121665	0.147751	0.042465	0.04758	0.00737686	0.0189187	0.00591706	0.0270833	0.0187386	0.237568	0.0301976
590	1472	2.01162	0.963046	27.4082	1	0.400815	0.497111	53.7881	51.4782	7.07107	3.21686	3	14.0355	14.4872	1.04325	122.125	0.904908	0.283476	0.0255796	0.112891	0.069465	0.0305374	0.0145872	0.0395074	0.0471261	0.0316832	0.0188078	0.0245684	0.00725486	0.0211648	0.0171451	0.0207654	0.0182971	0.0101201	0.0162699	0.0147609	0.00324193	0.0103517	0.00561457	0.00545471	0.0100036	0.0120399	0.00397475	0.00563779	0.00935747	0.00780124	0.00112253	2.21973	0.208148
1190	1854	3.51155	0.990787	38.925	1	0.641855	0.284774	113.592	102.24	7	3.27284	3	16.0635	15.3839	0.0534916	229.154	0.811733	0.144949	0.0119219	0.0518853	0.0429796	0.0157472	0.00675668	0.020567	0.0288353	0.0231187	0.0149627	0.0113575	0.00465409	0.0102665	0.0153967	0.0176242	0.0150465	0.0130276	0.0120302	0.00812928	0.00356788	0.00356973	0.0085363	0.00972293	0.0119734	0.0106859	0.0105293	0.011142	0.0086388	0.00618302	0.00287687	9.81762	0.452018
1137	4524	3.19816	0.986116	38.0483	1	0.251326	0.312679	99.8163	93.4773	7.2111	3.36074	3.16228	17.8796	16.575	0.576882	213.765	0.832357	0.165676	0.0106889	0.067238	0.0452747	0.0159352	0.00409721	0.0299791	0.0326036	0.0241076	0.0166207	0.00817012	0.00222332	0.0177181	0.01712	0.0205671	0.0155427	0.0148844	0.0100721	0.00477432	0.00138811	0.00795623	0.0101123	0.0118239	0.014184	0.010978	0.0115982	0.0104164	0.00594772	0.00316672	0.000901552	6.26438	0.383993
251	437	1.49937	0.857639	17.8769	1	0.574371	0.666947	25.7423	25.2389	6.08276	2.63749	2.23607	12.522	13.2381	0.468033	68.7696	0.902878	0.5017	0.106552	0.126471	0.0736014	0.0595591	0.0431932	0.00335511	0.0284136	0.0168181	0.00355612	0.0213605	0.00755363	0.0121581	0.00522846	0.00570056	0.0235768	0.00361668	0.0111545	0.0104025	0.00471773	0.00629112	0.00422546	0.0130746	0.0077879	0.0172894	0.00749095	0.00766095	0.00500725	0.00645573	0.00449417	1.06653	0.120439
943	2187	3.36137	0.974271	34.6506	1	0.431184	0.297498	92.663	81.2158	7.2111	3.07755	3	21.7473	20.8845	0.135635	199.581	0.650345	0.182029	0.0258959	0.0501634	0.0525885	0.0347407	0.0104725	0.00190976	0.0287212	0.0274453	0.0275449	0.0199385	0.00525658	0.0112636	0.000711498	0.0183969	0.0171598	0.0147963	0.0190576	0.0115142	0.00278028	0.0128344	0.0102958	0.00289464	0.0118325	0.0118265	0.00452513	0.0104947	0.0120266	0.00661233	0.00144799	5.60548	0.358587
1513	6600	4.45934	0.994079	43.8909	1	0.229242	0.224248	142.64	129.865	7.28011	3.32238	3.16228	17.2145	15.4986	-1.1655	291.179	0.787611	0.114225	0.00804663	0.0433771	0.0337772	0.00913028	0.00485294	0.0150539	0.027375	0.017409	0.00818609	0.00844162	0.00320421	0.0106817	0.0143764	0.0172386	0.0109335	0.00675	0.00861947	0.00656752	0.00229713	0.0057852	0.0102148	0.00992235	0.0117993	0.00760276	0.00590396	0.00752206	0.00737445	0.0050043	0.00173861	10.316	0.566125
672	1188	1.97533	0.966411	29.2509	1	0.565657	0.506246	57.9588	55.0818	7.28011	3.42431	3.16228	14.4229	14.8954	0.266658	129.154	0.937238	0.28201	0.00585901	0.115335	0.0729397	0.00301039	0.00490828	0.0474956	0.0521536	0.0354088	0.00253	0.00361302	0.00468559	0.0253441	0.0253485	0.0271057	0.0207032	0.000435428	0.00146925	0.00277199	0.00439972	0.0098477	0.0128393	0.0117399	0.0150979	0.0130685	0.000323917	0.0012578	0.000998491	0.00243488	0.00391401	4.58772	0.229541
554	1007	2.36542	0.970739	26.5589	1	0.550149	0.422757	57.602	52.469	6.7082	2.90342	2.82843	14.0062	13.8324	-1.40493	128.326	0.818316	0.25622	0.0347388	0.0834948	0.0687723	0.0391824	0.018944	0.0176927	0.0404044	0.0317445	0.028246	0.028159	0.010314	0.00404018	0.0107989	0.0173171	0.0184017	0.0175772	0.0204083	0.0159302	0.00582605	0.0028688	0.00133146	0.00292317	0.0081535	0.0120923	0.0106344	0.00877128	0.0114239	0.00784772	0.00346916	2.61399	0.466575
570	1247	1.78437	0.959984	26.9397	1	0.457097	0.560421	51.2856	47.7074	7.07107	3.31211	3.16228	13.5009	14.3628	-1.04397	113.054	0.95	0.318869	0.0127862	0.119146	0.0844819	0.0137405	0.00835865	0.0426179	0.0557062	0.0393008	0.00951709	0.00909992	0.00540924	0.0246978	0.0206269	0.0271806	0.0213453	0.00490307	0.00681059	0.00444743	0.00370413	0.00917917	0.00838589	0.00830677	0.0122365	0.0124176	0.00157519	0.00238304	0.0029502	0.00149872	0.00277474	3.58267	0.198611
611	1050	1.51183	0.92735	27.8917	1	0.581905	0.661449	46.1742	43.0813	8.06226	3.77982	3.60555	16.3846	17.2782	-1.1981	107.74	0.94582	0.418377	0.0467	0.135043	0.0977871	0.045008	0.021604	0.0265409	0.0465566	0.0397124	0.0223156	0.018793	0.0109848	0.00515365	0.00638285	0.0132841	0.0191098	0.0030774	0.00351877	0.00404173	0.006162	0.000599944	0.000496898	0.00270087	0.00316823	0.00941228	0.00658134	0.00672773	0.00745649	0.00306817	0.00324042	5.60386	0.252964
514	928	1.40179	0.903414	25.5821	1	0.553879	0.713372	39.3665	38.2099	8.06226	3.6635	3.60555	16.0863	16.8792	0.941018	95.1543	0.957169	0.446506	0.00838673	0.168047	0.0953373	0.012784	0.00391476	0.0314732	0.0586529	0.0345719	0.00747434	0.000350453	0.00347357	0.00930271	0.0011735	0.0202043	0.0136426	0.00310497	0.00108225	0.00272025	0.00202834	0.0122766	0.00608698	0.0105301	0.00378756	0.00623525	0.00540576	0.00371713	0.00141397	0.00144367	0.00117326	4.01228	0.163775
14	20	0.772369	0.711684	4.22201	1	0.7	1.29472	5.01427	4.12311	2	1.16019	1	3	3.52252	0	11.6569	0.933333	1.04855	0.10899	0.13217	0.185038	0.032056	0.0192336	0.23998	0.259676	0.140463	0.0358273	0.00339416	0.0750487	0.296811	0.349679	0.136805	0.062838	0.0538407	0.0127115	0.0485609	0.032899	0.279651	0.293723	0.208257	0.0702415	0.104181	0.0221306	0.00740296	0.0579096	0.0367694	0.0245343	0.161334	0.0212711
490	1224	1.82906	0.956525	24.9777	1	0.400327	0.546728	47.4864	42.638	6.7082	3.05165	2.82843	13.2634	13.8494	-0.709195	106.125	0.886076	0.343172	0.00838629	0.111833	0.0973501	0.008106	0.00276803	0.0381772	0.0583416	0.0432146	0.00799674	0.00417724	0.00143523	0.0257635	0.0196649	0.0271853	0.0204698	0.00329669	0.00404925	0.00111705	0.00208119	0.00848662	0.0108916	0.006479	0.0101722	0.0097873	0.000389936	0.00437215	0.00218521	0.00211808	0.0019964	2.58544	0.182544
783	1500	2.08982	0.966175	31.5745	1	0.522	0.478511	62.7373	62.0322	8.544	3.6361	3.16228	16.8953	16.1792	-1.2831	143.397	0.924439	0.259082	0.01039	0.116934	0.0614883	0.0134432	0.00440385	0.0549376	0.0437109	0.0312976	0.0119495	0.00649675	0.00288997	0.0266221	0.0229982	0.0243147	0.0195018	0.00780515	0.00627127	0.00375116	0.00223256	0.00695108	0.0123441	0.0116596	0.0157303	0.0131627	0.00293595	0.00415212	0.00312989	0.00260298	0.00181014	5.40465	0.262028
956	2403	3.68023	0.991286	34.8886	1	0.397836	0.271722	99.314	89.2693	6.7082	2.97008	3	13.723	13.082	1.36407	210.267	0.821306	0.152744	0.00373701	0.056395	0.0464902	0.00239383	0.00224308	0.0242516	0.0344829	0.0248222	0.00267697	0.00304622	0.00157156	0.0179263	0.0197512	0.022145	0.0158751	0.0017729	0.00214828	0.00281126	0.00122629	0.0141186	0.01278	0.015024	0.0148	0.0111413	0.00173953	0.000846891	0.00278729	0.002078	0.00109251	3.40781	0.39086
745	1035	2.86381	0.983294	30.7988	1	0.719807	0.349185	75.8353	68.1175	6.32456	2.98736	3	14	13.8038	1.54835	163.74	0.825028	0.204388	0.007228	0.0730453	0.0613809	0.00639678	0.00331746	0.0330089	0.0406531	0.0326225	0.00934851	0.00123785	0.00191006	0.022404	0.0219131	0.0249619	0.0204597	0.00997896	0.000743682	0.00182991	0.00117369	0.0178903	0.0102704	0.01727	0.0148727	0.0140182	0.00819999	0.00412427	0.00259053	0.00119495	0.000764047	4.82553	0.323064
802	2214	2.27148	0.966204	31.9553	1	0.36224	0.440242	64.2417	63.8201	8.06226	3.58988	3.16228	16.3254	16.5601	0.587479	151.303	0.882288	0.250709	0.0302497	0.107953	0.0624642	0.00842669	0.0172414	0.0422586	0.0507603	0.0279939	0.0087316	0.00877949	0.00972889	0.0247001	0.0256305	0.025261	0.0148478	0.00528139	0.00625379	0.00683192	0.00523891	0.0109568	0.0148965	0.0126335	0.0124865	0.00852908	0.00433802	0.00203661	0.00509476	0.00367978	0.00275786	3.51684	0.273671
417	608	1.63377	0.948344	23.0422	1	0.685855	0.612082	41.0691	38.8973	6.7082	3.03466	3	12.6119	13.0289	1.35415	92.5269	0.945578	0.349236	0.00320377	0.137258	0.0862789	0.00140921	0.00412648	0.0482843	0.0561603	0.0395494	0.00345147	0.00442304	0.00327718	0.0217099	0.0187101	0.0258755	0.0214723	0.00209963	0.00202043	0.00403507	0.0020409	0.00129109	0.00561435	0.00442641	0.0117583	0.0124183	0.00190344	0.00240353	0.00134774	0.00259871	0.00107909	3.23758	0.175906
865	2272	2.73779	0.978695	33.1866	1	0.380722	0.365257	74.4976	74	7.81025	3.40117	3	15.8039	15.2958	-0.373167	172.51	0.887179	0.201123	0.00501105	0.0946585	0.0489149	0.00594599	0.00156417	0.0451724	0.041032	0.0244044	0.00554704	0.00374396	0.000706045	0.0255125	0.0258844	0.0226939	0.0153028	0.0058252	0.00051329	0.00283499	0.000482319	0.0112704	0.0181447	0.0138667	0.0148189	0.0106243	0.00498429	0.00263885	0.00241346	0.0017149	0.000429174	6.10968	0.309239
852	1694	2.99445	0.983856	32.9363	1	0.502952	0.333951	83.4935	77.666	7	3.09632	3	15.9108	14.9421	0.138285	179.054	0.800752	0.179841	0.0202216	0.0680442	0.0490834	0.0240998	0.00974803	0.0249838	0.0332688	0.0251497	0.0211853	0.0168921	0.00545938	0.0107447	0.0156206	0.0183672	0.0159446	0.0167589	0.0162411	0.0111974	0.00333525	0.0031041	0.00622983	0.00839224	0.0113704	0.0112302	0.0122934	0.0125513	0.0112678	0.00750559	0.00215121	6.50858	0.360006
836	1474	2.56279	0.979435	32.6256	1	0.567164	0.3902	76.094	67.0522	7.07107	3.28104	3	16.2329	15.3528	1.43226	164.083	0.819608	0.23579	0.014581	0.0768623	0.0726928	0.00884946	0.00945114	0.0351465	0.0437311	0.0373834	0.0106425	0.00852306	0.0061211	0.0238514	0.0223558	0.0262313	0.0214119	0.00908842	0.00530467	0.00704964	0.00302196	0.0129623	0.0144904	0.0137953	0.0155694	0.0123091	0.00528985	0.00476335	0.00418218	0.00520352	0.00156446	6.32503	0.307332
810	2080	2.42766	0.978544	32.1142	1	0.389423	0.411919	72.7441	66.4831	7.07107	3.3186	3.16228	14.6996	14.9882	-0.354832	157.196	0.86631	0.233331	0.0166758	0.0853439	0.0662219	0.0178227	0.00969573	0.0349335	0.0440639	0.0330756	0.0156564	0.0135866	0.00600351	0.0244162	0.0188653	0.0262431	0.0190606	0.0118297	0.0112678	0.00914953	0.00395089	0.0095908	0.0136462	0.00997037	0.0162393	0.0116828	0.00791526	0.00890866	0.00695752	0.00617436	0.0025815	3.84501	0.27837
872	1628	2.6262	0.979018	33.3206	1	0.535627	0.380778	77.5694	74.3303	7	3.36265	3	16.4072	15.8064	0.16269	169.64	0.836852	0.200953	0.0132449	0.0852393	0.0518261	0.0191207	0.00434383	0.0300177	0.0430423	0.0252621	0.0190719	0.009696	0.00158835	0.0147023	0.0217893	0.0242287	0.015368	0.015163	0.0125461	0.00438458	0.000657026	0.00700207	0.0101719	0.0135278	0.0151447	0.0104456	0.0108663	0.0109273	0.00623566	0.00199393	0.000525426	7.29042	0.317311
874	2120	1.91684	0.960235	33.3588	1	0.412264	0.521691	63.622	62.426	8.94427	3.93584	3.60555	17.1957	17.7629	-0.955172	145.095	0.943844	0.285556	0.0184523	0.12331	0.0676215	0.0211568	0.00866841	0.0480342	0.04909	0.0321691	0.0153799	0.0144578	0.00388533	0.022548	0.0209707	0.0246229	0.0190172	0.00804711	0.0105147	0.00867704	0.0014415	0.00525942	0.00958678	0.00802694	0.0142962	0.0123422	0.00221027	0.00404773	0.00576189	0.00523612	0.000266942	4.64605	0.246189
356	512	1.39905	0.89624	21.2902	1	0.695312	0.714772	32.2306	31.4006	7	3.16733	3	13.5831	14.2965	-0.126026	79.1127	0.931937	0.459709	0.0403699	0.162806	0.0962977	0.0301663	0.0212275	0.0312443	0.0490537	0.0348672	0.00796258	0.0112781	0.00636289	0.000852084	0.00609671	0.00830758	0.0157145	0.00754514	0.00320807	0.00549251	0.00217294	0.00443016	0.00870273	0.0069006	0.00168891	0.00847595	0.00773193	0.00997469	0.00699335	0.00957527	0.00269346	1.81262	0.150683
1173	2548	2.99535	0.984906	38.646	1	0.460361	0.333851	96.3443	92.1954	8	3.62101	3.60555	16.4738	16.6761	0.196118	210.125	0.871471	0.175707	0.0207763	0.071981	0.0440874	0.0261074	0.0122841	0.0233509	0.0336572	0.0207012	0.0219622	0.0200201	0.00803924	0.010375	0.0139712	0.0169983	0.0122064	0.0167561	0.0179948	0.014031	0.00575012	0.00274	0.00519272	0.00608737	0.00967023	0.00810872	0.0120899	0.0129563	0.0127507	0.00994132	0.00433361	7.72827	0.399847
624	1479	2.30247	0.968801	28.1869	1	0.421907	0.434316	57.407	56.356	7.07107	3.16158	2.91421	13.9203	14.2278	0.481036	134.368	0.886364	0.250158	0.00559999	0.112147	0.0609206	0.00640348	0.0032922	0.0449806	0.051039	0.0286721	0.00498811	0.00387693	0.00256707	0.0237228	0.0275131	0.026348	0.0169245	0.00390151	0.00429528	0.0017137	0.00193993	0.0123417	0.0131876	0.0149529	0.0149427	0.0111884	0.00447841	0.00266666	0.00406633	0.00137554	0.00128025	3.37841	0.240177
606	1620	2.01991	0.96961	27.7774	1	0.374074	0.495072	56.5574	54.2033	7.07107	3.19302	2.82843	13.674	13.8372	-0.968028	124.024	0.93808	0.262622	0.00766186	0.110653	0.067019	0.0074024	0.00593218	0.0485659	0.04863	0.0331487	0.00647472	0.00469388	0.00544558	0.0265538	0.0249198	0.0265185	0.0197928	0.00472556	0.00422985	0.00364113	0.00498588	0.0116717	0.0124748	0.0137185	0.015501	0.0128217	0.002462	0.00214956	0.00273536	0.00290841	0.00447315	3.9348	0.203967
1238	5394	3.5981	0.985111	39.7023	1	0.229514	0.277925	111.042	103.73	8	3.32178	3.16228	21.0408	19.0906	0.609819	236.593	0.722287	0.146494	0.0148327	0.0570721	0.0392321	0.0216375	0.00587864	0.0153477	0.0302188	0.0198755	0.0205413	0.0130077	0.00277407	0.00263124	0.013375	0.0177241	0.0126505	0.0159536	0.015641	0.00724192	0.00156765	0.002786	0.00363143	0.00852291	0.0120448	0.00896898	0.0110542	0.0136523	0.00974088	0.00431248	0.00100722	6.55045	0.409888
2024	6966	5.74177	0.988642	50.7645	1	0.290554	0.174162	185.292	162.929	8	3.36735	3	31.3344	27.8476	-0.124385	382.149	0.543794	0.0970782	0.0133572	0.0292067	0.0294918	0.0172249	0.00605216	0.0066023	0.0161571	0.0165713	0.015118	0.0113661	0.00351231	0.000553996	0.00412386	0.0109398	0.0111759	0.0111589	0.011567	0.00799082	0.00224092	0.006536	0.00186453	0.00244213	0.00819003	0.00822427	0.00666806	0.00903056	0.00888031	0.00579798	0.00151203	11.2682	0.720424
1518	8400	4.32588	0.99038	43.9634	1	0.180714	0.231167	139.536	127.781	7.07107	3.32342	3.16228	21.4943	19.3083	-0.826898	287.262	0.704082	0.118372	0.00903255	0.045066	0.033987	0.0132874	0.00367851	0.0143812	0.0265983	0.0178052	0.0136907	0.00774954	0.00203877	0.00731213	0.0124549	0.0174628	0.0113274	0.0122098	0.00966678	0.00480692	0.00134445	0.000852527	0.00664872	0.00963227	0.0124098	0.00794382	0.00999768	0.00968817	0.00645181	0.00329512	0.000969558	8.90336	0.503105
12	16	0.695717	0.590703	3.90882	1	0.75	1.43737	4.36405	3.60555	2	1.15237	1	2.82843	3.5213	-0.606013	10.2426	1	0.881474	0.111499	0.0623812	0.105916	0.121701	0.060623	0.0147295	0.0719647	0.0761241	0.138067	0.0846093	0.0496124	0.0617585	0.153812	0.0829786	0.0929533	0.0708697	0.105171	0.11209	0.12648	0.0775753	0.182955	0.110284	0.13099	0.121519	0.0347603	0.0867124	0.119368	0.139175	0.126411	0.115038	0.018677
1205	1957	3.43978	0.989649	39.1696	1	0.615738	0.290716	110.312	102.044	7	3.33467	3	16.8311	15.8309	-0.0307563	228.225	0.786554	0.14734	0.0139328	0.0568406	0.0408679	0.0185314	0.00773261	0.0227965	0.0284082	0.0213136	0.0168312	0.0141584	0.00480101	0.0132289	0.0132823	0.0166819	0.0136463	0.013984	0.0143529	0.0100744	0.00323569	0.00580794	0.00691213	0.00753131	0.0109059	0.00968847	0.0115315	0.0111424	0.0115016	0.00698834	0.00234631	7.66369	0.441596
908	2607	3.14515	0.989769	34.0015	1	0.348293	0.31795	92.4006	82.8734	7	3.05462	3	13.2816	13.1834	-0.328084	189.439	0.849392	0.167961	0.00388145	0.0617639	0.0509574	0.00133585	0.00214581	0.0256819	0.0378812	0.0269421	0.00177863	0.0014849	0.00131062	0.0190037	0.0210832	0.0240637	0.0170174	0.00140625	0.00140978	0.000820536	0.00101748	0.0125383	0.0152939	0.0147554	0.0161657	0.0117168	0.00109554	0.00207045	0.000325235	0.000389585	0.000922417	4.77249	0.596902
1136	4425	3.07518	0.986268	38.0316	1	0.256723	0.325184	100.715	91.214	8.06226	3.51038	3.16228	18.3742	16.6331	0.709891	209.522	0.787795	0.173846	0.00369862	0.0648246	0.051604	0.00532951	0.00342496	0.019823	0.0433182	0.0255437	0.00495975	0.00201387	0.00296447	0.011916	0.024559	0.0255411	0.0154331	0.00429641	0.00303172	0.0004365	0.00270399	0.00905467	0.0146843	0.0170728	0.0158304	0.0103626	0.00447968	0.0017985	0.00241667	0.000730369	0.00243677	7.27919	0.370001
615	1600	2.25055	0.974568	27.9829	1	0.384375	0.444337	61.3207	56.0803	6.32456	3.03324	2.82843	13.7395	13.7414	-0.484855	131.882	0.856546	0.24898	0.0199639	0.0894611	0.0690938	0.0268043	0.00925299	0.0328005	0.0435134	0.0348402	0.0226414	0.0164359	0.00508707	0.0191287	0.0162359	0.0244977	0.0208611	0.01534	0.0167343	0.00833093	0.00334836	0.00630325	0.00858945	0.00739819	0.0150606	0.0133186	0.00875549	0.0117801	0.00844875	0.00425119	0.00241156	3.7452	0.235172
682	1485	1.72361	0.950659	29.4678	1	0.459259	0.580179	53.164	51.8652	8.48528	3.69342	3.60555	16.9004	16.4935	1.01048	121.539	0.957865	0.322806	0.00543194	0.136713	0.0767208	0.00317537	0.00501358	0.0550053	0.0512315	0.0371119	0.0042692	0.00332298	0.00431585	0.0218434	0.021387	0.0254841	0.021747	0.00324036	0.00104325	0.00345082	0.0035577	0.00143652	0.00646049	0.00814118	0.0139386	0.0136945	0.000920512	0.00147631	0.00109068	0.00285931	0.00282872	4.94401	0.212757
602	1260	2.58128	0.973287	27.6856	1	0.477778	0.387404	62.9292	60.4152	6.32456	2.88349	2.82843	15.3773	14.448	-0.170475	139.74	0.799469	0.209997	0.0276956	0.0827684	0.0503056	0.0382246	0.0107579	0.0228707	0.0324727	0.0252374	0.031755	0.0209065	0.005619	0.00125364	0.00992032	0.0174672	0.01595	0.0206752	0.0194827	0.0120631	0.00336184	0.00802655	0.000948386	0.00431289	0.0113996	0.0111259	0.0105951	0.0120185	0.0115135	0.00765691	0.00212542	3.44265	0.266011
754	2432	2.78726	0.985396	30.9842	1	0.310033	0.358776	76.0241	71.1969	6.7082	3.01716	2.82843	13.7753	12.9453	-0.483208	162.51	0.866667	0.188889	0.00732034	0.0782252	0.0520929	0.00383119	0.00447615	0.0373496	0.0392032	0.027073	0.00251465	0.00368191	0.00353806	0.0239906	0.0238206	0.0233134	0.0169884	0.00422223	0.00319979	0.00372503	0.00307296	0.0129367	0.0175616	0.0143206	0.0153756	0.011563	0.00351154	0.00166816	0.00255384	0.00293833	0.00284702	5.70146	0.293965
664	1071	2.49986	0.97231	29.0763	1	0.619981	0.400023	62.8464	62.2896	7	3.1767	3	14.5067	14.6868	-0.0432314	144.426	0.863459	0.217238	0.0268801	0.0949584	0.0484624	0.0360449	0.011264	0.039119	0.0300363	0.024793	0.0304793	0.0197688	0.00651639	0.00748451	0.0163907	0.013504	0.0163653	0.0196704	0.0186607	0.0119193	0.00445798	0.000320953	0.00208916	0.00738936	0.00767129	0.0119828	0.0100609	0.0109071	0.011912	0.00780845	0.00333592	4.80233	0.283131
943	3306	2.53379	0.98375	34.6506	1	0.285239	0.394665	83.5557	76.4853	7.2111	3.41227	3.16228	14.4064	15.0018	0.806708	173.279	0.914646	0.204807	0.00949504	0.0783799	0.0583909	0.0130783	0.0046688	0.0331698	0.04151	0.0303718	0.0125031	0.00833991	0.00283207	0.0199523	0.0224883	0.0245476	0.0190338	0.0106254	0.00878071	0.00529525	0.00192874	0.00909942	0.0150081	0.013192	0.0159138	0.0129642	0.00843895	0.00734129	0.00562085	0.00347959	0.00138863	4.71318	0.279896
833	3240	3.71018	0.982448	32.567	1	0.257099	0.269528	79.8217	75.4321	7.07107	3.06903	2.82843	15.5134	14.8895	-0.758219	197.072	0.797893	0.185951	0.0162589	0.0760164	0.0485593	0.0214866	0.00866484	0.030026	0.0361702	0.0237145	0.0176523	0.0173394	0.00458164	0.0114169	0.022197	0.0170715	0.0147833	0.0134549	0.0166412	0.0110724	0.0025772	0.00465265	0.0115719	0.00977591	0.00947765	0.010307	0.010075	0.0115654	0.0121505	0.00669792	0.001544	6.62928	0.350484
1140	3654	3.11478	0.987717	38.0985	1	0.311987	0.32105	101.452	93.6216	7.28011	3.3954	3.16228	17.1201	15.8521	-1.21092	211.238	0.817791	0.165601	0.00776471	0.0652681	0.0471466	0.0103834	0.00395874	0.0257883	0.0372209	0.0241929	0.0104811	0.00708384	0.00235525	0.0172643	0.0202039	0.0228374	0.0151246	0.00942733	0.00778045	0.00479302	0.00155022	0.0103262	0.0130281	0.0139971	0.0150464	0.0104656	0.0079205	0.00737098	0.00542583	0.00333263	0.0010932	7.55705	0.384771
376	851	1.95388	0.957875	21.8801	1	0.441833	0.511802	41.5604	40.2492	6.32456	2.70068	2.23607	12.0702	11.9355	0.476027	96.0833	0.890995	0.295517	0.00959375	0.124359	0.0723745	0.00763884	0.00818317	0.0557164	0.0470184	0.0359163	0.00209869	0.00885529	0.00655782	0.0272901	0.0215778	0.0245531	0.0213111	0.00359724	0.00443396	0.00709712	0.0050944	0.00680684	0.00981993	0.00979468	0.0137064	0.0136139	0.00270351	0.004045	0.00439513	0.00503717	0.00387996	1.84251	0.171496
562	1260	1.81755	0.95815	26.75	1	0.446032	0.550191	50.3293	49.0918	7.07107	3.29532	3	13.8508	14.4075	0.978954	113.296	0.939799	0.296913	0.0174308	0.126044	0.071159	0.0183323	0.00893618	0.0443692	0.0540138	0.0325886	0.0135381	0.0114759	0.00522873	0.0223213	0.0214964	0.0265014	0.018487	0.00683535	0.00953377	0.00568271	0.00348978	0.00955223	0.0061635	0.0101002	0.0136592	0.0117694	0.00164124	0.00369433	0.00446757	0.0026103	0.00256162	3.55987	0.194507
1041	2520	3.42534	0.985279	36.4066	1	0.413095	0.291942	93.3885	91.0055	8.06226	3.28378	3	15.986	15.9653	0.221223	211.681	0.824881	0.160039	0.0170771	0.0696667	0.0391483	0.0233231	0.00829192	0.0281061	0.0294408	0.0194885	0.0210089	0.0160449	0.00471938	0.0101372	0.0166324	0.0146022	0.0125755	0.0163322	0.0169061	0.0102713	0.00309472	0.00311641	0.00659094	0.00787153	0.00886646	0.00914768	0.0119435	0.0131384	0.0117362	0.00687932	0.00224528	3.58457	0.41735
1281	5670	3.50887	0.982436	40.3859	1	0.225926	0.284992	114.259	101.533	7.07107	3.3489	3.16228	22.9535	21.3208	-0.718378	237.664	0.676346	0.158213	0.020301	0.0493358	0.0457929	0.0278186	0.0086825	0.010857	0.0247591	0.0250891	0.0250078	0.015765	0.00514735	0.000495704	0.00426845	0.0165829	0.0163709	0.0178975	0.0164986	0.00962603	0.00365064	0.00836113	0.00368116	0.00361967	0.0121121	0.01151	0.00990752	0.0124819	0.0105288	0.00641449	0.00283032	5.85249	0.4047
779	2940	2.95453	0.984573	31.4937	1	0.264966	0.338464	84.4933	68.884	7.07107	3.11523	2.82843	15.6679	14.7844	-0.956242	170.066	0.741199	0.208458	0.0072255	0.0467808	0.0755988	0.0115027	0.00478345	0.0132138	0.0422298	0.0402871	0.00849594	0.00802652	0.00286527	0.00792629	0.0212164	0.0264395	0.0239577	0.00714069	0.00811843	0.00451143	0.00133784	0.00291021	0.0136277	0.0142975	0.0157307	0.0145671	0.00614933	0.00698724	0.00511315	0.00234643	0.0004758	6.08504	0.290669
408	612	1.46847	0.923588	22.7921	1	0.666667	0.680981	37.2622	35.5106	7	3.18462	3	13.3395	14.2858	-1.36354	86.7696	0.948837	0.41196	0.0417775	0.143348	0.0925078	0.039097	0.0215378	0.031318	0.0503691	0.0365145	0.0166293	0.0221113	0.00894885	0.00890017	0.0085496	0.0134152	0.0195033	0.00227269	0.0039881	0.00651382	0.00332247	0.00288098	0.00407648	0.000632967	0.00139516	0.0125604	0.00642616	0.00804977	0.00507822	0.00250368	0.00207973	3.24912	0.159716
1044	3160	2.94772	0.979257	36.459	1	0.33038	0.339246	89.8903	84.6936	7.61577	3.39754	3.16228	20.0229	18.2136	0.411639	196.652	0.783196	0.185315	0.0248335	0.0699968	0.0471146	0.0330996	0.0103261	0.0238379	0.0272624	0.0247748	0.0288489	0.0193041	0.00565674	0.00803521	0.00704877	0.0159242	0.0159368	0.0204445	0.0186954	0.0121141	0.0034602	0.00272414	0.00125183	0.00292498	0.0107075	0.0112466	0.0123145	0.0125442	0.012766	0.00778508	0.00224622	5.89223	0.344579
1330	7216	4.46976	0.987583	41.151	1	0.184313	0.223726	132.09	115.313	7.61577	3.1901	3	22.2753	20.7511	0.726893	273.321	0.599369	0.127353	0.021473	0.0344965	0.0371334	0.025306	0.0134886	0.000436081	0.0202821	0.0179766	0.0176689	0.0219981	0.00842791	0.00594115	0.00178031	0.00907719	0.0109413	0.0104363	0.0170596	0.0156376	0.00563637	0.00872915	0.00507736	0.00292364	0.00440438	0.00757672	0.00479939	0.00936741	0.0126169	0.0107852	0.00401191	6.34125	0.49247
1023	3120	2.97555	0.985382	36.0905	1	0.327885	0.336073	89.1163	86.406	8.544	3.38816	3.16228	16.5469	15.1818	-1.12303	195.581	0.869898	0.174461	0.00372577	0.0788201	0.0449692	0.00592533	0.00171821	0.0353342	0.0386649	0.0225713	0.00671881	0.00265046	0.0011659	0.020343	0.0247311	0.0221587	0.0141979	0.0068543	0.00317353	0.00167701	0.00095827	0.0125751	0.0157374	0.0156451	0.0143528	0.00997902	0.00560213	0.0035574	0.00140219	0.00143107	0.000822386	3.99545	1.17174
789	2451	2.33226	0.977913	31.6952	1	0.321909	0.428768	70.9701	64.6607	7.2111	3.33896	3.16228	14.4802	14.8337	0.941923	152.066	0.911085	0.240164	0.0247975	0.0841326	0.0671013	0.027111	0.0159303	0.0323238	0.040319	0.0333106	0.0224669	0.0184935	0.0120123	0.0148318	0.0179523	0.0212471	0.0192809	0.0172334	0.0142348	0.0131767	0.00924073	0.00552672	0.00671252	0.00963285	0.0112015	0.0118741	0.0111432	0.0100364	0.00862925	0.00928682	0.00699571	6.783	0.257465
648	1044	2.19984	0.971744	28.7238	1	0.62069	0.454579	61.6394	57.7062	7.07107	3.17337	3	15.1671	14.5491	1.44833	133.841	0.881633	0.247766	0.0271779	0.0925825	0.0652965	0.031294	0.0115764	0.0336611	0.0401335	0.0333138	0.0270483	0.0161968	0.00684436	0.0153634	0.0139827	0.0234077	0.0200455	0.0190633	0.0142558	0.0100943	0.00436325	0.00363502	0.00343849	0.00976037	0.0133646	0.01315	0.0104478	0.0087161	0.00908328	0.00602576	0.00296161	4.36385	0.279179
536	1248	1.77353	0.956097	26.1239	1	0.429487	0.563848	48.5787	46.8615	7.07107	3.24646	3	13.7617	14.2361	-0.682493	109.296	0.933798	0.310772	0.00661272	0.129167	0.076439	0.00506993	0.00581818	0.0488414	0.0550222	0.0358341	0.00262927	0.0027969	0.00473382	0.0221966	0.0247065	0.0264031	0.0205458	0.00170961	0.000350026	0.00103219	0.00353377	0.00737294	0.00847413	0.00974698	0.0137781	0.0127548	0.00104784	0.00077247	0.000748934	0.00075751	0.00254188	4.00298	0.189227
1172	5551	4.05876	0.990381	38.6295	1	0.211133	0.246381	114.471	107.07	7.2111	3.20421	2.82843	16.641	15.8388	-0.595524	244.492	0.763021	0.129945	0.0112007	0.0526449	0.0353919	0.0149648	0.00603763	0.0139353	0.0317683	0.0168371	0.0130149	0.0128049	0.00313399	0.00502354	0.016979	0.0175328	0.0101945	0.0103401	0.0136097	0.00871973	0.00164667	0.00359363	0.00691841	0.0111407	0.0105968	0.00708055	0.00870816	0.0107391	0.0108577	0.0056827	0.000864835	7.31814	0.425422
953	2881	2.52298	0.979744	34.8339	1	0.330788	0.396357	80.6224	74.9466	7.61577	3.48721	3.16228	16.2692	16.1449	0.510246	173.823	0.881591	0.216022	0.00813994	0.0854064	0.0601035	0.010308	0.00442249	0.0378561	0.0430738	0.0309899	0.0113407	0.0028856	0.00421618	0.0223927	0.0241778	0.0252287	0.0190899	0.00954044	0.0058614	0.000572388	0.00397754	0.0123097	0.0142646	0.0152229	0.0157557	0.0127053	0.00750325	0.00496032	0.0027545	0.00197718	0.00358303	4.47482	0.432822
718	2120	2.27714	0.973913	30.2355	1	0.338679	0.439148	64.3575	62.1289	7.61577	3.30236	3	14.5893	14.604	-0.638781	143.338	0.907712	0.236836	0.0120047	0.10201	0.0597211	0.0155258	0.00568848	0.0482473	0.042008	0.0306616	0.0139701	0.00920771	0.00357802	0.0253573	0.0233104	0.0233551	0.0192506	0.0101693	0.00873324	0.00593052	0.00253235	0.00825019	0.0146871	0.0116267	0.0151416	0.0130851	0.00598007	0.00677077	0.00512493	0.00419595	0.0018481	5.06386	0.248783
458	792	2.01156	0.96598	24.1484	1	0.578283	0.497127	48.6221	44.9222	6.08276	2.88409	2.82843	12.7207	12.5746	0.195829	107.598	0.874046	0.287709	0.0150429	0.108079	0.0781088	0.00711238	0.0113502	0.0444567	0.051944	0.0368983	0.00360844	0.00962595	0.00872263	0.0294568	0.0216485	0.0274042	0.0200234	0.00307535	0.00426811	0.00747635	0.00651044	0.00988156	0.0143801	0.00981113	0.0139976	0.0115258	0.00225821	0.00268257	0.00398977	0.00532046	0.00467743	2.29006	0.194507
993	2664	2.55367	0.981549	35.5574	1	0.372748	0.391594	82.3626	80.1124	8.06226	3.56692	3.16228	15.8176	15.7487	-1.14898	178.51	0.922006	0.196997	0.00915721	0.0882298	0.049732	0.0126952	0.00436765	0.036945	0.0421539	0.0244726	0.012043	0.0081002	0.00261866	0.0199965	0.024756	0.0233095	0.0151809	0.00985354	0.00865892	0.00504719	0.00181267	0.0103854	0.0148098	0.0142394	0.0148129	0.0105261	0.00728723	0.00726734	0.0053705	0.00344779	0.00134383	6.49708	0.325368
589	1325	2.19277	0.975016	27.385	1	0.444528	0.456044	58.7488	55.3624	6.7082	3.03709	3	12.9653	13.0501	-1.23943	127.397	0.895137	0.244678	0.000590112	0.100115	0.0654815	0.00279903	0.00134436	0.0421909	0.0491297	0.0325401	0.00218606	0.00197459	0.00195485	0.0240899	0.0267355	0.0268857	0.0197539	0.00223005	0.00103226	0.000871119	0.00216606	0.0121829	0.0158401	0.0144216	0.0160621	0.0131501	0.00259315	0.00109493	0.00133359	0.00028918	0.00217699	3.18911	0.233066
17	20	0.701603	0.625943	4.65243	1	0.85	1.42531	5.1819	4.47214	2	1.24957	1	3	4.0412	1.306	12.2426	1	1.08225	0.207268	0.165521	0.102652	0.174671	0.0127324	0.287752	0.0702478	0.0611685	0.142807	0.0414537	0.0434098	0.348868	0.0539589	0.076701	0.0350823	0.128344	0.0663529	0.0695412	0.110761	0.259232	0.0521695	0.21181	0.0822559	0.186413	0.134997	0.0641999	0.0802271	0.156716	0.10209	0.169558	0.0223545
1373	6160	4.20397	0.993447	41.811	1	0.22289	0.23787	128.015	120.768	7.61577	3.25242	3	15.1225	14.6311	-1.08532	269.321	0.837706	0.11986	0.000262937	0.0516412	0.0332295	0.00161717	0.000496217	0.0229359	0.0288122	0.0171487	0.00163	0.000293029	0.000566588	0.0150223	0.0189487	0.0176815	0.0109633	0.0015008	0.000474469	2.1e-05	0.000597989	0.0111611	0.0131269	0.0136415	0.0119256	0.00781997	0.000531406	0.000882074	0.000375566	0.000196673	0.00060765	9.80603	0.487282
520	966	1.8627	0.946017	25.731	1	0.538302	0.536857	45.723	47.1275	8	3.30496	3	15.2797	14.8196	0.341495	110.326	0.905923	0.298102	0.0133282	0.141872	0.0627644	0.0137934	0.00459233	0.0592223	0.0469474	0.0299883	0.0104999	0.0099777	0.00130666	0.0221636	0.0208244	0.0237619	0.018067	0.00378101	0.00514839	0.00585685	0.00111106	0.000378395	0.00661506	0.00925449	0.0140402	0.0120915	0.00178634	0.0018616	0.00380959	0.0030081	0.00131622	4.24146	0.198642
526	1092	1.69932	0.943839	25.879	1	0.481685	0.588471	45.4757	44.1022	7.2111	3.3501	3.16228	15.021	15.0255	-1.03931	105.983	0.910035	0.343022	0.0214412	0.13993	0.0815554	0.00230189	0.00906421	0.0446167	0.058786	0.0351115	0.00546007	0.00365952	0.00461177	0.0194837	0.0204277	0.025111	0.0182717	0.00453738	0.00637486	0.00198001	0.00359798	0.00345712	0.0052946	0.00453447	0.0105644	0.010394	0.00285987	0.00259004	0.00543956	0.00371594	0.00331766	2.60952	0.190143
944	3696	2.9014	0.987747	34.669	1	0.255411	0.344661	88.5813	83.7377	7.07107	3.23067	3	13.5648	13.8242	-0.699105	185.522	0.909441	0.171412	0.00107772	0.0731547	0.046782	0.00108236	0.00101503	0.0311008	0.039597	0.0236487	0.000873564	0.00139953	0.000848625	0.0202099	0.0239433	0.0234523	0.0147685	0.00127024	0.0016364	0.000826031	0.000727483	0.0145628	0.0152059	0.0162508	0.0150758	0.0102987	0.000414767	0.00080657	0.00154545	0.000415837	0.000663135	3.42359	0.303807
1191	5056	3.45574	0.98481	38.9413	1	0.235562	0.289374	108.092	97.6166	7.2111	3.31308	3.16228	20.8352	18.7689	0.611578	227.421	0.719637	0.159138	0.0147428	0.0559017	0.046129	0.0209724	0.00577291	0.0169783	0.0317212	0.0241271	0.0193794	0.0137899	0.00233251	0.00516465	0.0147228	0.0187212	0.0156095	0.0149847	0.0163308	0.00752162	0.0010788	0.000933474	0.00558025	0.00888845	0.0127037	0.0111312	0.0109396	0.0135546	0.0105534	0.0040376	0.000650049	6.82506	0.388922
1141	4697	3.51041	0.984865	38.1152	1	0.242921	0.284867	109.165	93.2363	7.81025	3.29789	3	21.0041	18.9208	0.945808	224.35	0.691096	0.167119	0.0170731	0.0456409	0.0539139	0.0219856	0.00928716	0.00545615	0.0331754	0.028378	0.0201707	0.0145429	0.00622183	0.00217465	0.00755004	0.0226409	0.0171759	0.0154989	0.0147384	0.00969209	0.0045689	0.00537151	0.00100914	0.0067966	0.0153819	0.0110243	0.0099085	0.0128575	0.00932932	0.00676418	0.00345291	4.21576	0.38352
990	1617	2.53937	0.979339	35.5036	1	0.612245	0.393799	81.7778	76.4199	8	3.5853	3.16228	17.7494	16.5377	1.45274	177.74	0.863874	0.215404	0.0260333	0.0813587	0.0568981	0.0277736	0.0154678	0.0319223	0.036277	0.0277857	0.0232849	0.0203281	0.0107261	0.0160448	0.0156456	0.0183774	0.0163672	0.0166459	0.0179637	0.0137188	0.00812523	0.00353957	0.00858562	0.00616438	0.010477	0.0103418	0.0110319	0.0120759	0.0116143	0.00975221	0.0063127	7.57078	0.349783
4	4	0.31831	0	2.25676	1	1	3.14159	2	1.41421	1	1	1	1	2	0.785398	4	1	2.54648	0	2.54648	0	0	0	2.54648	0	2.54648	0	0	0	2.54648	0	2.54648	0	0	0	0	0	2.54648	0	2.54648	0	2.54648	0	0	0	0	0	0.047776	0.00834668
595	1058	1.7841	0.954155	27.5241	1	0.562382	0.560508	50.9194	46.8402	7.61577	3.38521	3.16228	14.7947	15.2409	1.27669	115.497	0.926791	0.343883	0.0292496	0.119211	0.0891605	0.0296981	0.0184073	0.0400243	0.0496	0.0401001	0.020345	0.0179764	0.0121245	0.0193002	0.0139517	0.0226467	0.0199486	0.0101339	0.00842876	0.00989283	0.00769127	0.00047741	0.00658749	0.00324396	0.00926497	0.00995972	0.000694887	0.00369901	0.000537809	0.00484969	0.00425302	2.72177	0.212039
1131	4898	3.24439	0.988569	37.9478	1	0.230911	0.308224	101.018	95.8019	7.81025	3.36698	3.16228	15.8352	15.2301	0.865388	214.735	0.83223	0.156901	0.00729112	0.0670153	0.0422884	0.00794211	0.00605086	0.0313914	0.0337773	0.0215176	0.00716271	0.00808358	0.00516271	0.0167664	0.023789	0.0185345	0.0135821	0.00605784	0.00618894	0.00714088	0.0045658	0.00929459	0.0164744	0.0139799	0.0115824	0.00941793	0.00494788	0.00579697	0.00515679	0.00624792	0.0040653	7.32988	0.36376
1091	2759	3.09601	0.987114	37.2707	1	0.395433	0.322996	98.2208	90.471	7.2111	3.3349	3.16228	17.199	15.7173	0.274327	206.024	0.811152	0.169713	0.00939517	0.0660949	0.0482099	0.0142872	0.00375291	0.029663	0.0340515	0.0256683	0.0139289	0.00884866	0.00177489	0.0202675	0.017134	0.0217182	0.0164091	0.0120654	0.0102523	0.00542139	0.000905625	0.0105328	0.0115382	0.0115798	0.0149662	0.0114463	0.00989892	0.00914915	0.00710982	0.00334621	0.000496053	3.95125	0.386526
20	24	0.807126	0.714569	5.04627	1	0.833333	1.23896	5.98554	5.38516	2	1.29142	1	3	4.18728	-0.214219	14.2426	0.952381	0.746382	0.136668	0.13777	0.0136256	0.0328158	0.0354286	0.0166535	0.0139389	0.0233359	0.0335356	0.0404311	0.0606847	0.0197103	0.0211864	0.00738257	0.0574782	0.0224256	0.0100424	0.0169712	0.029051	0.0143905	0.0272231	0.00747383	0.0302385	0.0414039	0.0185785	0.0390423	0.0391307	0.0101056	0.0416083	0.171649	0.0265049
778	3360	3.23458	0.986999	31.4735	1	0.231548	0.309159	79.9113	79.9812	6.40312	2.97628	2.82843	13.0499	12.8439	-0.789258	177.829	0.874157	0.154851	0.0128234	0.0734402	0.0387037	0.00441228	0.00663167	0.0365228	0.0338619	0.0194722	0.00210319	0.00466933	0.00398526	0.0206379	0.0246641	0.0187171	0.012416	0.00186184	0.000327754	0.00366251	0.00261794	0.0128275	0.0170149	0.0150299	0.011952	0.00886274	0.00202501	0.000366872	0.000665833	0.00268833	0.00183456	5.836	0.30518
1225	3952	2.63179	0.980501	39.4933	1	0.30997	0.379969	92.5771	87.6641	9.21954	3.86471	3.60555	19.5966	18.1926	-0.97424	201.279	0.865724	0.202625	0.0145543	0.0836585	0.0539243	0.0167133	0.00544877	0.0344593	0.041401	0.02711	0.0146122	0.0106611	0.00214046	0.0190223	0.0229631	0.0230783	0.0169157	0.0114338	0.0113544	0.00608608	0.000704154	0.00880957	0.0139563	0.0127901	0.0146926	0.0116437	0.00855903	0.00904021	0.00712009	0.00348523	0.000282776	7.05951	0.342824
577	1098	2.69313	0.981127	27.1046	1	0.525501	0.371316	65.2956	60.8276	5.83095	2.74321	2.82843	12.8431	12.6257	-1.41919	139.74	0.829023	0.198557	0.020674	0.0755756	0.0535243	0.0258389	0.00997337	0.023696	0.0385341	0.02654	0.0228763	0.0174835	0.00532711	0.0130562	0.0140203	0.0221754	0.016098	0.0173241	0.0169972	0.010832	0.00308821	0.00465242	0.00512524	0.00817327	0.0138103	0.0108436	0.0120049	0.0129013	0.0107748	0.00682583	0.00186418	2.89743	0.267552
1120	4968	3.13482	0.990537	37.7628	1	0.225443	0.318998	106.013	94.8472	7.07107	3.30943	3.16228	14.4855	14.5496	0.777542	210.049	0.884676	0.158518	0.00881855	0.0566532	0.0480886	0.0113331	0.0055768	0.0227013	0.0340375	0.0255847	0.0105688	0.00915701	0.00390018	0.0150859	0.0181783	0.0214202	0.0163042	0.00970379	0.00848418	0.00730145	0.0028263	0.00859174	0.0119325	0.0126848	0.014169	0.0113925	0.00863348	0.00721925	0.00705845	0.0056581	0.00209541	7.65097	0.339651
1300	6262	4.12415	0.991122	40.6843	1	0.207601	0.242474	119.462	115.603	7.81025	3.35035	3	16.781	15.8833	1.04382	259.563	0.784077	0.123856	0.00925917	0.055171	0.0326733	0.00892796	0.00441558	0.0202596	0.030983	0.0159243	0.00906366	0.005641	0.00261866	0.00878047	0.0206484	0.0175647	0.00988419	0.00837229	0.00723864	0.00343787	0.00176901	0.0066319	0.0110903	0.0144906	0.0110415	0.00697305	0.0070301	0.00799022	0.00406575	0.00239719	0.00131632	8.61231	0.446006
776	1474	2.53268	0.979949	31.433	1	0.526459	0.394838	75.2312	67.4685	7	3.17005	3	15.89	14.9898	0.163969	157.154	0.805815	0.216495	0.0192576	0.0739024	0.0625851	0.0259068	0.00909505	0.0233786	0.0402025	0.0319524	0.0224466	0.0174277	0.00448889	0.0124679	0.0153171	0.0230451	0.0196017	0.0164756	0.0177115	0.00987544	0.00234706	0.00220954	0.00779361	0.00738074	0.0145346	0.0130267	0.0113966	0.0129557	0.0106323	0.00545385	0.00122735	3.95697	0.300343
1139	1558	2.46066	0.978011	38.0818	1	0.731065	0.406395	85.1657	81.1542	9	3.94432	4	18	17.7617	0.0324835	187.669	0.917808	0.220197	0.0178764	0.0907686	0.0591139	0.0103167	0.00830835	0.0430906	0.0417938	0.0307194	0.0103077	0.00366672	0.00506354	0.0234464	0.0252904	0.0237019	0.0193047	0.00900966	0.00378665	0.00211283	0.00308233	0.0132351	0.0138431	0.0154844	0.0146167	0.0131817	0.00673531	0.00344946	0.00218256	0.00153038	0.00168655	7.61341	0.363607
549	1188	1.6612	0.948883	26.4388	1	0.462121	0.601974	47.8277	44.6878	7.61577	3.37285	3.16228	14.7821	15.0958	0.779263	107.054	0.927365	0.350029	0.0314838	0.123921	0.0887671	0.0267349	0.0190246	0.0330558	0.0570029	0.0363243	0.015778	0.0197415	0.0110894	0.0172638	0.017575	0.0205446	0.0180451	0.00792517	0.0088144	0.00932144	0.00692279	0.00847831	0.00491076	0.00339429	0.0053233	0.0103931	0.00218641	0.000809885	0.002733	0.00305285	0.00475754	4.39544	0.181353
436	672	1.81053	0.944112	23.5612	1	0.64881	0.552326	41.3512	41.9762	7.07107	3.05651	3	13.8663	13.6303	-0.22523	99.598	0.921776	0.315058	0.00142332	0.145562	0.0681266	0.00349885	0.00161065	0.055507	0.051954	0.0317283	0.00472321	0.00250406	0.0009478	0.0209101	0.0207133	0.0256094	0.0186842	0.00338426	0.00167899	0.00224182	0.000511055	0.00122918	0.00439137	0.00958157	0.0143992	0.0123099	0.000856548	0.00117356	0.00177318	0.00159271	0.000462671	2.73577	0.180987
716	1980	2.82026	0.986091	30.1934	1	0.361616	0.354577	76.4351	68.3081	6.7082	2.90651	2.82843	13.2298	12.7042	1.23631	159.296	0.822044	0.195379	0.00940458	0.0687769	0.0591083	0.00966017	0.00736336	0.0314869	0.038479	0.031302	0.00875894	0.0100303	0.00556492	0.0235008	0.0196945	0.0237555	0.0194283	0.00689375	0.00858222	0.00783123	0.0043598	0.013448	0.0149287	0.0119384	0.0153052	0.0129306	0.00449232	0.00732694	0.00688593	0.00580527	0.00345033	3.74838	0.283513
592	1392	2.04348	0.962587	27.4547	1	0.425287	0.489362	53.2505	51.8941	7.61577	3.24452	3	14.3108	14.4294	0.454753	123.296	0.905199	0.279339	0.0176168	0.120089	0.0684573	0.00872958	0.0089639	0.0546958	0.0467266	0.0339722	0.00521625	0.00806901	0.00472709	0.026818	0.023587	0.0244179	0.0203673	0.00206194	0.00612783	0.00537565	0.00223864	0.00607164	0.0131164	0.00987079	0.0146692	0.0130456	0.000388624	0.00313141	0.00448146	0.00333263	0.00094747	3.70069	0.208835
1485	3388	3.8833	0.993096	43.4829	1	0.438312	0.257513	132.205	121.198	8.06226	3.47773	3.16228	17.0975	15.5085	-1.40641	269.196	0.799247	0.128546	0.00381264	0.0510324	0.0375828	0.00361951	0.00263891	0.0213431	0.0305552	0.0196524	0.00270162	0.00413522	0.00167501	0.012936	0.0199254	0.0186224	0.0126614	0.00204015	0.00387944	0.00337325	0.00110793	0.00776942	0.0147713	0.0133263	0.0126356	0.00903923	0.00181579	0.00319097	0.00370797	0.00256639	0.000782203	9.46857	0.637018
849	2064	1.78932	0.960483	32.8783	1	0.411337	0.558871	62.8594	58.0086	8.48528	3.9166	3.60555	16.693	17.4963	-0.871767	138.167	0.940199	0.321242	0.0109429	0.117278	0.0867307	0.0101706	0.00746358	0.0441179	0.0547976	0.040901	0.00656089	0.00854593	0.00476452	0.0240863	0.0223763	0.0262009	0.0224759	0.0040024	0.00493381	0.00530439	0.00297303	0.00781945	0.0106543	0.00779048	0.0118695	0.0130836	0.00111542	0.00176158	0.00203305	0.00277328	0.00180578	4.10426	0.234012
917	2832	2.39322	0.97917	34.1696	1	0.323799	0.417847	76.7493	71.218	7.81025	3.51604	3.60555	15.3298	15.5834	-0.954355	166.066	0.912438	0.230197	0.00933382	0.0902579	0.063956	0.00958685	0.00529162	0.0408448	0.0444345	0.032986	0.00918279	0.0058232	0.00374955	0.0253783	0.0236511	0.0259649	0.0202637	0.00772054	0.005322	0.00410677	0.00281879	0.0126541	0.0150533	0.0137956	0.0162514	0.0134063	0.00530312	0.00492619	0.00281202	0.00321376	0.00213473	4.9211	0.887327
126	176	1.13459	0.768833	12.666	1	0.715909	0.881375	16.0401	15.2971	5	2.2705	2	9.89949	10.2568	-0.0117835	42.3848	0.940299	0.662923	0.0562096	0.158987	0.103698	0.0228686	0.0127645	0.0106068	0.0159748	0.0135695	0.0137821	0.0156662	0.016083	0.0112872	0.0166249	0.021635	0.010455	0.0169812	0.00841182	0.00810935	0.00519868	0.00613833	0.00912211	0.00359021	0.00784099	0.00895764	0.00767013	0.0116219	0.0052131	0.00731763	0.0053412	0.904128	0.0769665
638	1456	2.23571	0.966745	28.5013	1	0.438187	0.447285	57.6483	56.8243	7.2111	3.24401	3	14.575	14.743	0.408647	133.882	0.919308	0.250768	0.0185961	0.111699	0.0583641	0.0259713	0.00635899	0.0460042	0.0426689	0.0288492	0.0221635	0.0135621	0.00261882	0.0180677	0.0216487	0.0220269	0.0179768	0.0142557	0.0129075	0.00724232	0.00119206	0.00169011	0.0114301	0.00881431	0.0143203	0.0122117	0.00674534	0.00758301	0.00691904	0.00420243	0.000561033	4.2363	0.239612
770	1652	2.14972	0.973042	31.3113	1	0.466102	0.465176	65.8101	61.6847	7.61577	3.4612	3.16228	15.1616	15.1776	-0.34395	144.225	0.911243	0.25766	0.0121581	0.102075	0.0691117	0.0128518	0.00719312	0.0470302	0.0453624	0.0351999	0.00865993	0.0113589	0.00433587	0.0278151	0.0226492	0.0250365	0.0213682	0.00514334	0.00887615	0.00774243	0.00275333	0.0105649	0.014773	0.0106095	0.015114	0.0139	0.00277075	0.00459014	0.0067581	0.0048321	0.00182756	5.78518	0.263508
1079	5040	3.42704	0.990091	37.0652	1	0.214087	0.291797	105.105	97.6217	6.40312	3.15533	2.82843	15.2459	14.7597	0.791296	215.563	0.835139	0.144158	0.0122885	0.0568624	0.0400111	0.0164748	0.00651141	0.0213303	0.0303048	0.020633	0.0157021	0.0115623	0.00424011	0.0135245	0.0137784	0.0188703	0.0129343	0.0137052	0.0120766	0.00837993	0.00304518	0.00679525	0.0070483	0.00969092	0.0125892	0.00897977	0.0113342	0.0105552	0.00905918	0.00626202	0.00232943	6.4385	0.362982
594	752	1.60208	0.940475	27.501	1	0.789894	0.624189	47.4801	46.2709	8	3.66401	3.16228	15	16.1368	-0.00825059	109.355	0.94586	0.353248	0.0290761	0.141004	0.079956	0.0312671	0.014538	0.0371419	0.0551847	0.0334005	0.019092	0.017013	0.00838931	0.0141374	0.0132071	0.0236027	0.0168754	0.00751985	0.00584795	0.00939765	0.00480984	0.000243852	0.00210625	0.00270972	0.0098931	0.00966324	0.00182633	0.00248524	0.00167715	0.00456109	0.00259457	4.44079	0.216175
658	1595	2.2523	0.976527	28.9446	1	0.412539	0.443991	63.5459	59.0931	6.7082	3.1213	3	13.9231	13.6875	0.390905	136.468	0.889189	0.239917	0.0104662	0.0938504	0.0656886	0.0142491	0.00518568	0.0391475	0.0462647	0.0331696	0.0118164	0.00960363	0.00275568	0.0238898	0.0233305	0.0261672	0.0201264	0.00881106	0.00881529	0.00596734	0.00149148	0.0123893	0.0135739	0.0130704	0.0157314	0.0133421	0.00636832	0.00523307	0.00653117	0.00316848	0.000852003	3.00009	0.243061
583	1071	1.95705	0.961602	27.2452	1	0.544351	0.510974	52.2569	51.4198	7.07107	3.28606	3	13.5978	14.3418	0.290016	119.74	0.928344	0.280748	0.0238685	0.120788	0.0650123	0.0250228	0.0164202	0.0440623	0.0486602	0.0286625	0.016774	0.0201694	0.0114694	0.0179453	0.0228172	0.0204943	0.016023	0.00978821	0.0115903	0.0142037	0.00839173	0.00569181	0.00902766	0.00750707	0.00950513	0.0100742	0.00451759	0.00322888	0.0069325	0.00962445	0.00637719	4.56921	0.221454
1339	2470	3.01772	0.968739	41.29	1	0.542105	0.331376	99.6685	94.1913	9	3.79922	3.60555	25	24.726	0.00710486	225.338	0.702887	0.192163	0.0415363	0.0600049	0.0423228	0.0494294	0.0166644	0.00391529	0.0173795	0.0204844	0.0325208	0.0271773	0.00850732	0.0156817	0.0114026	0.00801071	0.01308	0.0121596	0.0190996	0.0147088	0.00534458	0.0152178	0.0151798	0.00998807	0.00661968	0.00908631	0.000964654	0.004951	0.00939698	0.00965021	0.00363834	8.17272	0.413825
969	2992	2.53585	0.98179	35.125	1	0.323864	0.394346	82.4776	74.3034	7.61577	3.49255	3.16228	15.786	15.6681	0.529713	175.723	0.876923	0.223165	0.00239235	0.0810381	0.0660945	0.00433787	0.00320475	0.0363091	0.0446435	0.034316	0.00422378	0.00157639	0.00347238	0.0264961	0.0225223	0.0276324	0.0206197	0.00440371	0.00249676	0.00165372	0.00328308	0.0146255	0.0160301	0.0145062	0.0173374	0.0131474	0.00337544	0.000975078	0.0013439	0.00176768	0.00282011	4.38422	0.298833
1069	5248	3.74013	0.99064	36.893	1	0.203697	0.26737	111.854	100	6.32456	2.98405	2.82843	17.5785	15.2684	0.92373	224.149	0.747552	0.136109	0.0125539	0.0470622	0.0412359	0.0152297	0.00628272	0.0190707	0.0265538	0.0225811	0.0143489	0.0110662	0.0037583	0.0110128	0.0132023	0.0168408	0.0149034	0.0123048	0.0122228	0.00744838	0.00251229	0.00460674	0.00740093	0.00848168	0.0118903	0.0107133	0.0103371	0.0106785	0.00915576	0.00510128	0.00175998	6.27512	0.37258
54	90	1.11902	0.896352	8.29186	1	0.6	0.893635	12.4837	11.4018	2.82843	1.56643	1.41421	4.94975	5.53458	-0.69799	27.5563	0.964286	0.528884	0.0499406	0.140132	0.125981	0.0320946	0.0208114	0.0380129	0.0267204	0.0519579	0.0134329	0.0132486	0.0137692	0.0221311	0.0151406	0.0126733	0.0250786	0.0094725	0.00634249	0.0149288	0.011648	0.0148299	0.026931	0.00997991	0.0233394	0.0136296	0.0122501	0.014895	0.00908024	0.0136408	0.00968415	0.376532	0.0495308
745	1302	2.16372	0.969035	30.7988	1	0.572197	0.462166	62.5773	61.9839	8.06226	3.49713	3.16228	15.5217	15.4517	0.216257	142.326	0.918619	0.246893	0.0248115	0.108413	0.0588522	0.0215948	0.0140868	0.0423792	0.0459983	0.0273824	0.0176457	0.0147882	0.00955452	0.0199338	0.0229721	0.0226932	0.0158937	0.0119635	0.0118712	0.010019	0.00702542	0.008877	0.00982988	0.0112154	0.0124899	0.0101989	0.00630028	0.00755836	0.00668737	0.00728929	0.00533989	6.16864	0.272801
950	3024	2.37691	0.978133	34.779	1	0.314153	0.420714	78.3045	73.5935	8.48528	3.65009	3.60555	16.4903	16.2858	0.862387	168.451	0.915222	0.223334	0.0143832	0.089592	0.0613033	0.00687709	0.0072143	0.0329304	0.0498844	0.0293176	0.00392277	0.00358371	0.00551457	0.0228731	0.0249275	0.0282317	0.0167664	0.00139283	0.00114311	0.00374747	0.00457986	0.0144351	0.015166	0.0152038	0.0164418	0.010523	0.0016111	0.00199854	0.00149481	0.00374304	0.00384791	5.24205	0.279927
636	960	2.34052	0.979892	28.4566	1	0.6625	0.427256	65.0099	59.6825	7	3.03181	3	13.0055	12.9712	-1.48008	136.77	0.888268	0.227339	0.0104246	0.0861454	0.0643105	0.0135853	0.00595297	0.0384213	0.0432004	0.0333148	0.0106941	0.0103754	0.00349527	0.0238685	0.0233346	0.0245649	0.0207213	0.00774116	0.00902262	0.00715988	0.00207672	0.0141314	0.0136909	0.0135919	0.0147031	0.0140968	0.00586034	0.00562764	0.00714101	0.00439714	0.00127316	5.10155	0.257923
800	1216	2.88577	0.983663	31.9154	1	0.657895	0.346528	76.3229	75.5381	7	3.16501	3	13.8509	13.7395	0.0956114	170.326	0.889878	0.178512	0.00420104	0.0842412	0.043993	0.00470949	0.00323099	0.039589	0.0385419	0.0217383	0.00277912	0.00630591	0.00184012	0.0202905	0.0275021	0.020131	0.0138536	0.00116161	0.00564485	0.00493965	0.000995126	0.0122009	0.017568	0.0152669	0.0125123	0.00995665	0.00132679	0.0037868	0.00498411	0.00366917	0.00047578	6.60653	0.989227
662	1026	2.16113	0.96866	29.0325	1	0.645224	0.46272	60.6953	56.0357	7.28011	3.23887	3	15.5321	15.0762	-1.5179	134.083	0.851995	0.267538	0.015354	0.100213	0.0729218	0.0202347	0.00408216	0.0369052	0.0492881	0.0358817	0.020478	0.00761368	0.00324371	0.0213868	0.0199052	0.0277263	0.0206747	0.0135035	0.0110627	0.00171324	0.00247875	0.00785241	0.0100986	0.0108368	0.0158651	0.0126982	0.00755657	0.00756692	0.00467932	0.0016858	0.00146009	4.98268	0.246265
1089	4600	3.82993	0.99011	37.2365	1	0.236739	0.261101	112.232	101.079	7.07107	3.09617	2.82843	17.2031	15.7453	1.06366	228.936	0.733333	0.135711	0.0052985	0.0499955	0.0408063	0.00982207	0.00204573	0.0137444	0.0342895	0.020741	0.0101835	0.00473996	0.00175237	0.00801774	0.0179325	0.0216315	0.0128301	0.00875161	0.00808582	0.00139061	0.00168159	0.00618392	0.00912422	0.0143203	0.0142788	0.0088369	0.00761418	0.0083968	0.00454039	0.000728478	0.00153395	6.02829	0.461601
380	792	1.67737	0.906636	21.9962	1	0.479798	0.596172	34.8488	33.2415	7.07107	2.98935	2.82843	13.8867	14.7032	0.466516	89.4975	0.88785	0.437774	0.0217369	0.152279	0.0990507	0.0291787	0.0173258	0.0448288	0.0473773	0.0356495	0.0101731	0.0104502	0.0136061	0.00377931	0.00985442	0.0141485	0.0110814	0.00768754	0.00341815	0.00624494	0.00916574	0.00433167	0.00958295	0.00216763	0.00510124	0.00795576	0.00710635	0.00564008	0.0041626	0.00529736	0.00642754	2.81021	0.162203
1048	1648	3.88608	0.992088	36.5288	1	0.635922	0.257329	110.694	102.313	7	3.01507	3	14.3147	13.8966	1.54147	226.225	0.79878	0.12747	0.00722072	0.0508721	0.0368053	0.00770946	0.00308809	0.0199529	0.0301952	0.0192157	0.00840042	0.00395781	0.00191329	0.0106965	0.0191116	0.0184616	0.0123956	0.00836578	0.00521166	0.00233358	0.00132253	0.00757847	0.0112046	0.0140462	0.0122908	0.00891315	0.00692732	0.00609796	0.00320712	0.00160196	0.000947181	7.02629	0.431907
824	1680	2.55995	0.974092	32.3906	1	0.490476	0.390633	70.5873	70.6116	8	3.43596	3	16.1124	15.9634	-1.37177	162.811	0.863732	0.210419	0.0237019	0.0945652	0.0472113	0.0316131	0.0109693	0.0383792	0.0335634	0.0230704	0.0268433	0.0192091	0.00676233	0.011821	0.0177153	0.015561	0.0145979	0.0187321	0.0177413	0.0118242	0.00488322	0.0017804	0.00871146	0.00552582	0.00971937	0.0101658	0.0103016	0.0120412	0.0103192	0.00859232	0.00365853	6.75311	0.332174
739	2491	2.56739	0.980925	30.6745	1	0.296668	0.389501	70.5434	66.8431	7.61577	3.11182	2.82843	15	13.7127	0.684983	154.409	0.870436	0.210592	0.00269073	0.088815	0.0564117	0.0047016	0.00168645	0.0419364	0.0421651	0.0291568	0.0034642	0.00151856	0.00162788	0.0234285	0.0264521	0.0237813	0.0185433	0.0026003	0.000945363	0.00136114	0.00146083	0.0116046	0.0177226	0.014548	0.0154643	0.0128958	0.00213833	0.00188569	0.000728084	0.00163733	0.00123887	4.086	0.257877
952	3468	2.9794	0.984844	34.8156	1	0.27451	0.335638	85.9975	81.0247	7.2111	3.2919	3	14.7442	14.9156	0.622379	188.794	0.872594	0.184246	0.0131403	0.0760266	0.049288	0.0166769	0.00710327	0.0317371	0.0374742	0.0249488	0.0151895	0.0124369	0.00436627	0.0160521	0.022069	0.020458	0.0157419	0.0122374	0.0125266	0.00809198	0.0030787	0.00735952	0.0132501	0.0119291	0.0128566	0.0110103	0.00973372	0.00959821	0.00909336	0.0051803	0.00239499	6.81021	0.319463
849	2583	2.45451	0.981105	32.8783	1	0.328688	0.407413	75.1886	71.8679	7.28011	3.37172	3.16228	14.6842	14.5473	0.53537	161.823	0.920824	0.20929	0.00579057	0.090143	0.054973	0.00697838	0.00497483	0.0391068	0.0443664	0.0273514	0.00589285	0.00542687	0.00410036	0.0231919	0.0259167	0.0248298	0.0167884	0.00363682	0.00528265	0.00404678	0.00358115	0.0141982	0.0154489	0.0154261	0.0153445	0.0113917	0.00222459	0.0042585	0.00346387	0.00317714	0.00322016	5.93342	0.271839
1162	2987	4.01264	0.989836	38.4643	1	0.389019	0.249213	105.889	104.139	7.28011	3.2652	3	15.7275	15.0591	1.36828	242.06	0.824698	0.136423	0.00800221	0.0635349	0.0342766	0.0100791	0.00418457	0.030971	0.0290546	0.0173865	0.00952762	0.00796218	0.00237745	0.0152147	0.0220303	0.0151948	0.0113791	0.00782454	0.00942951	0.00516639	0.00153203	0.0110279	0.0128489	0.0132191	0.00935042	0.00840526	0.00678695	0.00813574	0.00720304	0.00339373	0.0010669	9.81704	0.483299
732	1020	2.009	0.972804	30.5289	1	0.717647	0.497759	63.7472	59.8415	7.07107	3.47916	3.16228	14.3372	14.7657	-0.124481	135.941	0.942085	0.260266	0.00893713	0.104055	0.0695816	0.00994527	0.00615148	0.0450883	0.04836	0.0349128	0.00889573	0.0063363	0.00518876	0.0261913	0.0240308	0.0269199	0.0208513	0.00722388	0.00409931	0.00504818	0.00435879	0.0119385	0.0129562	0.0134892	0.0155233	0.0134629	0.00464978	0.00259347	0.00267721	0.00380447	0.00360431	4.97673	0.257923
772	1188	2.23518	0.97621	31.3519	1	0.649832	0.447392	69.2924	65.2763	7.61577	3.39548	3	14.7328	15.0246	-1.49398	147.255	0.887356	0.230683	0.00733125	0.0941358	0.0617557	0.0127627	0.000774011	0.0341543	0.0495309	0.03001	0.0124751	0.00530912	0.0015025	0.020194	0.0245991	0.0276893	0.0178341	0.0108254	0.00671554	0.000938716	0.00157516	0.00952114	0.0144843	0.0138909	0.0166906	0.0117203	0.00774006	0.00532968	0.00266916	0.00078262	0.00132671	6.45438	0.285863
833	2928	2.97654	0.977617	32.567	1	0.284495	0.33596	73.2726	75.4321	7.81025	3.3095	2.82843	15.6934	15.416	0.967552	176.516	0.85	0.185951	0.0104756	0.0938366	0.041182	0.0147068	0.0037184	0.0423204	0.03865	0.0191725	0.013913	0.00991577	0.000817966	0.0242251	0.0224732	0.0208503	0.0113496	0.011004	0.0111397	0.00525328	0.000582076	0.0119205	0.0139926	0.0124339	0.0131411	0.00752753	0.00745142	0.00739228	0.0085243	0.00209582	0.00102471	5.63182	0.306493
593	1148	1.59594	0.933013	27.4778	1	0.516551	0.626589	46.5347	45.4863	8	3.64547	3.60555	16.2617	16.7452	-0.999742	109.054	0.939778	0.364926	0.0408363	0.140087	0.0805172	0.0409886	0.016956	0.0322957	0.0499696	0.0345703	0.0262103	0.0152987	0.00841709	0.00283057	0.0132981	0.0189558	0.0186737	0.00777864	0.00803189	0.00399531	0.00539706	0.000373483	0.000852518	0.00307058	0.00827343	0.0108398	0.00366638	0.00287237	0.00339894	0.0030238	0.00414203	4.07454	0.193988
700	1680	1.78877	0.960119	29.8541	1	0.416667	0.559043	56.7798	54.5619	8.06226	3.60579	3.60555	15.5563	15.8753	-0.742925	125.439	0.947226	0.299385	0.0102042	0.123907	0.0749501	0.00440401	0.00575743	0.048484	0.053651	0.0356216	0.0016862	0.00551883	0.00375392	0.027905	0.0209149	0.0283342	0.0202078	0.00290847	0.00380592	0.00448446	0.00271666	0.00999742	0.0082597	0.0108979	0.014677	0.0125995	0.000873738	0.00219904	0.002797	0.00330138	0.00212199	3.06865	0.220752
992	2324	2.88818	0.986	35.5395	1	0.42685	0.346238	89.6223	84.6463	8	3.39633	3.16228	15.4404	14.9441	-1.32799	189.746	0.864865	0.176281	0.00825452	0.0739529	0.0484146	0.00321267	0.00398864	0.025098	0.0442607	0.023258	0.0028629	0.00119565	0.00260802	0.0173243	0.0239872	0.0261514	0.0137012	0.00318953	0.00100727	0.000606864	0.00193776	0.0112673	0.0159922	0.0159609	0.016573	0.00899348	0.0036165	0.00104005	0.000339721	0.000422143	0.00156681	7.04736	0.35079
594	1764	2.50017	0.960837	27.501	1	0.336735	0.399973	56.4982	57.1402	8.06226	3.11196	2.82843	15.9	15.6565	0.57613	136.61	0.8331	0.23164	0.0349715	0.0991527	0.0537502	0.0368181	0.00998367	0.039529	0.0347637	0.0273944	0.02758	0.0160322	0.00335805	0.0149987	0.0132274	0.0193235	0.0171629	0.0180497	0.0140039	0.00760469	0.000973266	0.00119233	0.00432917	0.0069529	0.0124801	0.0117053	0.00837244	0.008775	0.00709556	0.00323148	0.00117123	4.0199	0.241855
516	1302	3.37266	0.987247	25.6318	1	0.396313	0.296502	66.316	63.0635	5.38516	2.45362	2.23607	11.1566	10.5572	0.262843	147.882	0.816456	0.165198	0.0106168	0.0701794	0.0451813	0.0110615	0.00269332	0.0360973	0.033721	0.0240268	0.00312933	0.00654702	0.000485015	0.0242063	0.0213114	0.020418	0.0155927	0.002814	0.00368517	0.00322927	0.000302213	0.0140747	0.0164373	0.0130621	0.013934	0.0110919	0.00183683	0.00226837	0.00215455	0.00162248	0.000472915	2.32137	0.289921
956	3828	3.06879	0.983955	34.8886	1	0.249739	0.325861	87.1247	83.8689	7.81025	3.25978	2.82843	16.1218	15.5444	0.722696	192.007	0.846018	0.173048	0.014693	0.0742085	0.0456737	0.0137932	0.00722959	0.033126	0.0357458	0.0234565	0.0145453	0.00723214	0.00520717	0.0166067	0.0226572	0.0202898	0.0149502	0.0118733	0.0101084	0.00290914	0.00408937	0.00905022	0.0129725	0.0138461	0.0132624	0.0104658	0.00909601	0.00946514	0.00568725	0.000757101	0.00322606	6.40717	0.342672
724	1536	2.86692	0.963518	30.3616	1	0.471354	0.348806	62.0585	63.7887	8.06226	3.30249	3	17.1018	16.6095	-0.201238	161.504	0.843823	0.226548	0.0214835	0.107581	0.0490911	0.0274987	0.0059899	0.0442321	0.0387919	0.0239019	0.0258593	0.0109864	0.00376432	0.0171539	0.0193185	0.0208644	0.0146919	0.0169668	0.0131977	0.00417535	0.00306274	0.00228642	0.00874354	0.0100787	0.0135362	0.00992958	0.00966946	0.00803093	0.0081336	0.000598535	0.00237353	4.02417	0.297215
1015	1978	3.33108	0.981829	35.9491	1	0.513145	0.300203	96.3464	85.4751	7	3.19742	3	19.5505	18.2835	-1.48449	206.125	0.697115	0.176887	0.0150581	0.0579049	0.052881	0.0231526	0.00468469	0.0133916	0.0354714	0.0275793	0.0226998	0.0119022	0.0015701	0.00841651	0.00917022	0.0241083	0.0167603	0.0179286	0.015162	0.00570525	0.000485169	0.000420017	0.00208527	0.00850653	0.0163586	0.0109673	0.0126363	0.0129732	0.00893074	0.00256571	0.000363911	6.78677	0.389166
735	1650	2.01338	0.966871	30.5914	1	0.445455	0.496678	61.2983	58.3095	8.06226	3.5159	3.16228	15.8854	15.6474	-0.412138	136.368	0.908529	0.275244	0.0138518	0.111848	0.0706891	0.0162609	0.00634142	0.0410465	0.0523225	0.0337337	0.0132568	0.0090118	0.00398741	0.0195971	0.0253004	0.0261213	0.0199416	0.00915693	0.00686701	0.00559091	0.00276428	0.00845619	0.0114652	0.0113171	0.014307	0.0130596	0.0052873	0.00413962	0.00344861	0.00359785	0.00199344	4.76072	0.240803
909	3285	3.01965	0.987589	34.0202	1	0.276712	0.331164	88.3375	82.365	7.07107	3.11288	3	14.5295	13.8744	0.508265	185.723	0.858357	0.170604	0.00741212	0.069418	0.0475668	0.0109124	0.00300186	0.0326972	0.0349447	0.0251999	0.0104859	0.00719191	0.00129837	0.0234143	0.0185543	0.0221359	0.0160818	0.00877723	0.00838559	0.00450097	0.00049057	0.0142582	0.0128189	0.012721	0.015057	0.011253	0.007224	0.00707477	0.00632132	0.00264658	8.95e-05	5.52799	0.318212
851	1809	2.32376	0.974329	32.917	1	0.470426	0.430337	72.2913	68.9638	7.61577	3.48026	3.16228	16.4727	16.275	-1.31595	157.64	0.861336	0.227288	0.0235792	0.0919645	0.0565175	0.0307719	0.010993	0.0265372	0.0435005	0.0263127	0.0256054	0.0198237	0.00583602	0.0138431	0.0141013	0.0235864	0.0152144	0.0181198	0.0172944	0.0121523	0.00331889	0.00339199	0.00478943	0.00762176	0.013855	0.00994025	0.0115098	0.01031	0.0111685	0.00706795	0.00203766	5.08217	0.287739
952	3102	2.51275	0.981105	34.8156	1	0.306899	0.39797	80.8449	76.8505	7.81025	3.48711	3.16228	15.2803	15.6416	0.968177	173.38	0.904084	0.205236	0.0158738	0.0849668	0.0535826	0.0203332	0.00829957	0.0351184	0.039556	0.0269245	0.017664	0.0146018	0.00490431	0.0199758	0.0196838	0.0220862	0.0166766	0.0136726	0.0137582	0.00984686	0.00313836	0.00836408	0.0118147	0.0101451	0.0140125	0.0113871	0.00970959	0.0102423	0.00933597	0.00683438	0.00207547	5.14188	0.293339
927	2627	2.83041	0.980168	34.3554	1	0.352874	0.353305	78.8056	77.8203	7.61577	3.39748	3	15.5636	15.6168	-1.11941	181.581	0.895652	0.194896	0.001327	0.0910225	0.0479946	0.00214212	0.00433687	0.0428875	0.0410022	0.0235027	0.00354264	0.00283441	0.00452992	0.0253137	0.0258849	0.0225361	0.014298	0.00249516	0.00168525	0.00510905	0.00402616	0.0132727	0.0176018	0.0148584	0.0138823	0.00964046	0.00164836	0.00229402	0.00135429	0.0055697	0.00341415	5.10944	0.32401
855	2015	2.29279	0.977016	32.9942	1	0.424318	0.436149	71.8604	68.352	8	3.51333	3.16228	15.1789	15.3183	-0.36276	156.953	0.923326	0.233009	0.0054024	0.0981358	0.0615384	0.00515019	0.00157845	0.0445585	0.0458797	0.0312563	0.00380045	0.00206831	0.00071354	0.0287996	0.0236957	0.0269035	0.0191262	0.00228117	0.00243176	0.000942925	0.000436815	0.0139546	0.0155335	0.0138362	0.0170318	0.0127567	0.00202964	0.00176547	0.00144195	0.000509336	0.00028418	6.04424	0.282078
498	720	1.53282	0.928181	25.1808	1	0.691667	0.652393	41.6769	39.8121	7.61577	3.44728	3.08114	14.7947	15.5092	0.204815	97.9411	0.954023	0.39844	0.0516526	0.138759	0.0862898	0.0500576	0.024422	0.0297189	0.0415401	0.0360585	0.022688	0.0242496	0.0127762	0.00528058	0.00470352	0.0144605	0.017947	0.00168497	0.00361698	0.0114945	0.00614884	0.00130247	0.000699245	0.000600823	0.00507644	0.00982821	0.00854844	0.00662583	0.0046684	0.0041261	0.00220251	3.69549	0.187366
1155	1598	2.93302	0.986919	38.3483	1	0.722778	0.340945	97.092	93.4345	8	3.58555	3.16228	15.3793	15.653	-1.51175	206.326	0.903049	0.168161	0.00625706	0.0749662	0.0440688	0.00571452	0.00296499	0.0355333	0.0364731	0.0225528	0.0062614	0.00247317	0.00209237	0.0233892	0.0221794	0.022009	0.0141871	0.00591946	0.00312508	0.00144737	0.00174117	0.0131317	0.0163174	0.0142137	0.0148977	0.00982664	0.00484375	0.00393671	0.00129941	0.00118662	0.00154272	9.01004	0.399954
642	1344	1.59789	0.943909	28.5906	1	0.477679	0.625827	50.0842	46.8722	8.48528	3.71895	3.60555	16.2205	16.538	0.996321	113.539	0.968326	0.372062	0.0102651	0.135935	0.0948536	0.00919006	0.00348616	0.0472768	0.0553839	0.043003	0.00242227	0.00134885	0.00395234	0.0192974	0.0180276	0.0229192	0.0225606	0.000810053	0.00466971	0.00205314	0.00356736	0.0015539	0.0030195	0.00280102	0.0080369	0.0122412	0.00163943	0.00264898	0.004826	0.00239627	0.00274193	3.78192	0.195468
623	1632	2.33816	0.974446	28.1643	1	0.38174	0.427686	61.1394	57.3062	7	3.03072	2.82843	14.3108	13.7332	-0.481402	135.296	0.848774	0.240768	0.0113233	0.0968524	0.0639626	0.0172772	0.0032737	0.0379774	0.0468566	0.0318464	0.0167492	0.00762849	0.00114963	0.026262	0.0183873	0.0285327	0.0186492	0.0133701	0.00851533	0.00382905	0.000387231	0.00985923	0.0118435	0.011569	0.017824	0.011794	0.00832369	0.00664722	0.00431402	0.00212011	0.000357032	3.44649	0.246952
786	2244	2.26526	0.971698	31.6349	1	0.350267	0.44145	66.797	61.7171	7.2111	3.4261	3.16228	16.0164	15.7793	0.956078	149.581	0.872364	0.262737	0.020979	0.0969152	0.0712779	0.0231962	0.012808	0.0358973	0.0473212	0.0340157	0.0192417	0.01562	0.00897812	0.0200493	0.0196713	0.0254873	0.0186743	0.013841	0.0125446	0.010326	0.0065318	0.00768465	0.00974546	0.0099876	0.0138578	0.0107857	0.00888826	0.00651133	0.00774579	0.00622018	0.00487105	4.1724	0.254566
831	1968	3.27451	0.988491	32.5279	1	0.422256	0.305389	85.6602	83.4326	7	2.96444	3	13.5746	12.9589	0.216368	184.918	0.844512	0.151999	0.00465573	0.0697682	0.0392302	0.00402835	0.00223847	0.0312602	0.0352752	0.019542	0.00506912	0.00150444	0.0017928	0.0204059	0.0219609	0.021001	0.0121002	0.00503831	0.00327532	0.00036584	0.00144227	0.0116768	0.0165963	0.0138895	0.0141729	0.00832681	0.00306709	0.00402193	0.00149968	0.000875579	0.00112572	3.14832	0.348577
692	1550	2.45068	0.980525	29.683	1	0.446452	0.408049	67.5625	64.195	7	3.10403	3	13.8885	13.2688	-1.26313	145.983	0.90933	0.213803	0.00242448	0.0907698	0.0568945	0.00652977	0.0021214	0.042986	0.0425515	0.0294335	0.0052597	0.00125967	0.00178656	0.0269674	0.024159	0.0252218	0.0184417	0.00446596	0.00136137	9.42e-05	0.00131437	0.0148148	0.0153593	0.0151341	0.0162365	0.0126346	0.00370355	0.00108281	0.000514831	0.000203915	0.000931728	6.07936	0.271122
962	2294	2.67366	0.980977	34.9979	1	0.419355	0.374019	80.9839	75.6902	8	3.48614	3.16228	15.3724	15.7207	1.25004	179.782	0.88176	0.213799	0.017455	0.0839621	0.0582438	0.0179439	0.0108436	0.0407345	0.0373069	0.0302911	0.0148248	0.0149198	0.00701795	0.0235851	0.020602	0.0204537	0.0189906	0.0110167	0.0130742	0.010738	0.00474673	0.0102557	0.0137989	0.00960523	0.012727	0.0128487	0.00769508	0.00884284	0.0100357	0.00738047	0.00331001	7.35912	0.330709
335	752	2.83548	0.985212	20.6527	1	0.445479	0.352674	51.7696	47.0744	4.47214	2.16189	2	9.38055	8.8702	-0.214558	109.255	0.799523	0.19248	0.0165088	0.0698358	0.0564082	0.0150733	0.00956296	0.031991	0.0361203	0.0300008	0.0145551	0.0107363	0.00670644	0.0187992	0.0198436	0.0215546	0.0189028	0.0133935	0.00928254	0.00785927	0.00518307	0.00917346	0.0121996	0.0124293	0.0135312	0.0128598	0.00963111	0.00986831	0.00570607	0.0063812	0.00408011	2.12201	0.198901
8	9	0.546802	0.612372	3.19154	1	0.888889	1.82881	3.4641	2.82843	1.41421	1.05178	1	2	2.73861	0.785398	7.41421	1	1.27324	0.159155	0.31831	0.159155	0.159155	0.159155	0.31831	0.159155	0.31831	0.159155	0.159155	0.159155	0.31831	0.159155	0.795775	0.159155	0.159155	0.159155	0.159155	0.159155	0.875352	0.159155	0.31831	0.159155	0.517254	0.159155	0.159155	0.159155	0.159155	0.159155	0.159625	0.0147555
527	1250	2.33935	0.973676	25.9036	1	0.4216	0.427469	55.1564	50.9608	6.32456	2.85035	2.82843	12.7117	12.5722	-0.348886	124.468	0.868204	0.258374	0.0230205	0.0950743	0.0702499	0.0225266	0.0161867	0.0410214	0.0426558	0.0341851	0.0178852	0.0173357	0.0121273	0.0239025	0.0184564	0.0226918	0.0188242	0.0123991	0.0129831	0.012384	0.00907623	0.00717333	0.0122146	0.00727005	0.0128382	0.0104976	0.00683635	0.00886937	0.00743176	0.00869905	0.0064655	4.25354	0.220859
26	35	0.891945	0.710338	5.75363	1	0.742857	1.12115	6.8562	6.32456	2.23607	1.35112	1	4	4.82581	1.38814	17.0711	0.896552	0.827606	0.0996468	0.0763944	0.11893	0.0490239	0.0659447	0.0407437	0.0842746	0.0262176	0.0351585	0.0564495	0.0274685	0.114592	0.0799053	0.059019	0.0342466	0.031452	0.0173859	0.0518474	0.00726397	0.125414	0.0822334	0.0690531	0.0311736	0.0456069	0.0236226	0.00800462	0.0437579	0.0366513	0.0265236	0.325566	0.0308843
5	6	0.431532	0.816497	2.52313	1	0.833333	2.31732	3.09839	2.23607	1	1	1	1	1.78885	-1.24905	5.20711	1	1.27324	0.254648	0.458366	0.410607	0.254648	0.254648	0.784316	0.712213	0.311796	0.254648	0.254648	0.254648	0.94729	0.280991	0.380299	0.724691	0.254648	0.254648	0.254648	0.254648	0.556151	0.668614	0.250936	0.698822	0.657747	0.254648	0.254648	0.254648	0.254648	0.254648	0.0873732	0.00975051
1122	4224	3.43168	0.990243	37.7965	1	0.265625	0.291403	106.746	96.6075	7.28011	3.2286	3	15.4282	14.8753	0.425739	219.966	0.814815	0.152918	0.00962326	0.0567688	0.0458251	0.00953728	0.00432117	0.0261811	0.0317835	0.0249994	0.00988434	0.00537115	0.00240649	0.0154608	0.01964	0.0199802	0.0164051	0.00906535	0.00703296	0.00271502	0.00151191	0.00721397	0.0143858	0.0125842	0.0140703	0.011661	0.00787914	0.00712416	0.00419277	0.00135494	0.000994873	8.01807	0.382208
447	576	1.5173	0.907292	23.8566	1	0.776042	0.659064	36.9887	36.4005	7.61577	3.42868	3	15	15.5538	0.100441	92.3198	0.937107	0.429538	0.0194597	0.166796	0.0904379	0.0204826	0.00680775	0.0362784	0.0548612	0.0353975	0.00778132	0.0107584	0.00331362	0.00368226	0.00695044	0.0163064	0.0174548	0.00471043	0.00562474	0.00286547	0.00435174	0.00517203	0.00868073	0.00656695	0.00474702	0.00912138	0.00562773	0.00706528	0.00311751	0.00180864	0.00423953	3.58912	0.174975
531	1024	1.42872	0.921232	26.0017	1	0.518555	0.699926	41.8334	39.6989	8.48528	3.62703	3.60555	15.5563	16.2737	0.785531	97.6396	0.965455	0.428991	0.0236643	0.152155	0.100009	0.0196941	0.01351	0.0420467	0.0505976	0.0420669	0.00840104	0.0107465	0.00856384	0.0106102	0.00638006	0.0176364	0.0196794	0.00435696	0.00143024	0.00431557	0.00545987	0.00802768	0.0042145	0.00461992	0.00298758	0.00917759	0.00611621	0.00618178	0.00269017	0.00266093	0.00350515	3.49902	0.174228
1318	5508	4.25995	0.983941	40.965	1	0.239288	0.234745	132.115	116.078	6.7082	3.10405	3	25.5614	23.5816	0.42172	265.622	0.595303	0.124546	0.0179717	0.0361199	0.0364991	0.0237524	0.00841922	0.00255454	0.0203219	0.0196107	0.0196808	0.0158267	0.00485654	0.00467453	0.00214937	0.0132061	0.012784	0.0127514	0.0152111	0.0105034	0.00318369	0.0100258	0.00470473	0.00102586	0.00967773	0.0091064	0.00596782	0.0101282	0.0108767	0.00740556	0.00223098	6.63635	0.468162
1088	2465	2.77294	0.981005	37.2194	1	0.441379	0.360628	92.9273	85.703	7.07107	3.53306	3.16228	19.4972	18.0265	-1.34693	194.711	0.800589	0.188602	0.0212616	0.0687672	0.0512878	0.0284537	0.0095475	0.0196598	0.0340552	0.0264018	0.0258558	0.016621	0.00561629	0.00681148	0.0106154	0.0210378	0.0163043	0.0197959	0.0163592	0.0106818	0.003534	0.00351695	0.0023454	0.00742787	0.0137494	0.0110145	0.0130665	0.0119896	0.0111768	0.00691706	0.00227714	7.00978	0.361151
146	420	2.13579	0.965965	13.6343	1	0.347619	0.468212	28.5585	25.6125	4.24264	1.83369	1.41421	7.77817	7.38732	-0.745073	62.598	0.815642	0.283373	0.0393525	0.0845008	0.086819	0.0228174	0.0135695	0.0393197	0.0429315	0.0440475	0.0145728	0.00439443	0.0082032	0.0188953	0.0239855	0.0197888	0.0255544	0.00862623	0.00326719	0.00534403	0.0065984	0.0200075	0.00379687	0.0139128	0.00741389	0.0155241	0.0066938	0.00402774	0.00622792	0.00579093	0.00553588	1.10079	0.116182
724	1710	1.78506	0.956593	30.3616	1	0.423392	0.560204	56.6776	53.8238	8.06226	3.68174	3.60555	16.9783	16.5175	0.88289	127.439	0.927017	0.3182	0.00733379	0.12646	0.080568	0.0105062	0.00332477	0.045242	0.055908	0.03768	0.00785091	0.00339451	0.00263995	0.0227796	0.0216046	0.0275304	0.0211149	0.00595116	0.0022982	0.00285655	0.00187973	0.00832852	0.0063809	0.00980675	0.0128177	0.0130613	0.00258469	0.00192434	0.00168948	0.00189153	0.00124152	3.18499	0.218082
528	1215	1.99507	0.965429	25.9282	1	0.434568	0.501235	51.2021	48.3322	7.07107	3.04494	2.82843	13.4164	13.3466	0.452017	115.054	0.90566	0.287217	0.0174833	0.113809	0.0740857	0.0177587	0.0107686	0.0457499	0.0492916	0.0360799	0.0141867	0.0109213	0.00755436	0.0237833	0.0212554	0.0258966	0.0208316	0.00968167	0.00743792	0.00750712	0.00544985	0.00941571	0.00854261	0.0111855	0.013547	0.013012	0.00394155	0.0039256	0.00395825	0.00506062	0.00394969	1.8172	0.203601
10	30	0.768702	0.97194	3.56825	1	0.333333	1.30089	8.61033	6.40312	1	1	1	1.71499	2.02539	-1.08795	9.82843	0.666667	0.310546	0.0387993	0.00454458	0.135434	0.0236581	0.0179802	0.0675775	0.0419103	0.0772151	0.00219271	0.023335	0.00971714	0.0190299	0.0640424	0.0656895	0.057526	0.00101838	0.0069688	0.0187424	0.00565149	0.0801889	0.0578115	0.0724684	0.0732536	0.0549794	1.11e-06	0.00433231	0.00947153	0.0147382	0.00338597	0.10396	0.0205844
11	12	0.641159	0.708444	3.74241	1	0.916667	1.55968	4.34613	3.60555	2	1.12856	1	2	3.06736	0.263033	9.41421	1	1.07736	0.0979415	0.113009	0.195448	0.0979415	0.0979415	0.18719	0.195448	0.14574	0.0979415	0.0979415	0.0979415	0.284195	0.10094	0.257477	0.189832	0.0979415	0.0979415	0.0979415	0.0979415	0.337746	0.114947	0.311087	0.451085	0.104111	0.0979415	0.0979415	0.0979415	0.0979415	0.0979415	0.15375	0.0186313
1009	3239	2.9808	0.986676	35.8427	1	0.311516	0.335481	91.7459	86.3308	7.61577	3.32572	3.16228	15.086	14.9266	1.13815	194.409	0.860188	0.172373	0.0102382	0.0712427	0.0469727	0.0128122	0.00542995	0.0287278	0.037575	0.0238313	0.0135827	0.00839077	0.00388972	0.0171301	0.020765	0.0222253	0.014844	0.0119765	0.0090967	0.00565787	0.00310382	0.0103178	0.0120161	0.0136491	0.0143906	0.0102282	0.0088732	0.00911305	0.0059598	0.00417575	0.00255108	5.47343	0.341314
579	1462	1.96396	0.96013	27.1515	1	0.396033	0.509177	53.2525	51.614	7.07107	3.19698	2.82843	15.0463	14.887	0.656035	119.539	0.908948	0.276729	0.0340507	0.109549	0.0637496	0.0432621	0.0134002	0.0288546	0.0416632	0.0301272	0.0325868	0.0224428	0.00671768	0.00744047	0.00985013	0.0217746	0.0176019	0.018066	0.0159659	0.0130038	0.00349851	0.000350173	0.001892	0.00594906	0.0116481	0.0117195	0.00613265	0.00621967	0.00902217	0.00696512	0.00191735	3.84715	0.206851
3	4	0.309208	0.816497	1.95441	1	0.75	3.23407	2.3094	1.41421	1	1	1	0.707107	1.33333	0.785398	3.41421	1	1.90986	0.63662	1.90986	0.63662	0.63662	0.63662	1.90986	0.63662	1.90986	0.63662	0.63662	0.63662	1.90986	0.63662	1.90986	0.63662	0.63662	0.63662	0.63662	0.63662	1.90986	0.63662	1.90986	0.63662	1.90986	0.63662	0.63662	0.63662	0.63662	0.63662	0.0317235	0.00637827
1079	3484	2.5962	0.975922	37.0652	1	0.309701	0.385179	82.5396	77.801	8.24621	3.76644	3.60555	18.759	18.0035	-0.61391	187.622	0.857029	0.226966	0.0225453	0.0886825	0.0596605	0.0269369	0.0120771	0.0351389	0.0390834	0.0303943	0.0239814	0.0150824	0.00755807	0.0116897	0.0206934	0.0207558	0.0187776	0.018038	0.014032	0.00952686	0.00478048	0.00371489	0.00662916	0.0120289	0.0120511	0.0125544	0.0119014	0.00931625	0.00886677	0.00604208	0.00294267	6.02286	0.312703
813	1300	2.16342	0.975026	32.1736	1	0.625385	0.462231	69.2593	65.5134	7.28011	3.5194	3.16228	15.0698	15.3819	0.152608	148.669	0.929143	0.24118	0.00677702	0.0993769	0.0639784	0.0102851	0.00300994	0.0423492	0.0474525	0.0321363	0.0103946	0.00356927	0.00251105	0.0242504	0.024986	0.0266957	0.0195819	0.00817179	0.00535848	0.0007221	0.00219105	0.0119944	0.0138629	0.0144382	0.0161616	0.0130549	0.00552875	0.00426751	0.00231313	0.000550007	0.00186581	5.05014	0.275013
86	154	1.37557	0.65187	10.4642	1	0.558442	0.72697	13.2078	13.1529	4	1.76133	1.41421	10	10.0159	1.30088	38.5563	0.851485	0.577058	0.00711552	0.159092	0.0562861	0.0170019	0.0837753	0.034819	0.0148201	0.0410941	0.00311201	0.0208128	0.0290838	0.03783	0.00585678	0.00616757	0.0161981	0.0121165	0.0201452	0.0049945	0.0302097	0.0097328	0.00898394	0.0126779	0.0102664	0.0181602	0.0101203	0.0285166	0.00610873	0.0144933	0.00913638	0.699275	0.0708782
892	1606	2.57772	0.979455	33.7006	1	0.555417	0.38794	78.185	73.1642	7.61577	3.40525	3.08114	15.5275	15.7669	1.43423	169.983	0.858518	0.212167	0.0144899	0.0841184	0.0573959	0.0203101	0.00491794	0.0340642	0.0408546	0.0293752	0.0181583	0.0126865	0.0011756	0.0159043	0.022476	0.0223876	0.018612	0.0140615	0.0136523	0.00661285	0.000334856	0.00730134	0.0113933	0.012066	0.0141615	0.0129496	0.00991649	0.0103015	0.00806661	0.00340525	0.000986526	6.99995	0.322423
1283	4512	3.44641	0.988629	40.4174	1	0.284353	0.290157	113.175	104.278	8.94427	3.51762	3.16228	17.4748	17.0189	0.366755	235.723	0.780889	0.150227	0.00955687	0.058534	0.042667	0.0149335	0.00570606	0.0222949	0.0330243	0.0218405	0.0155195	0.0100465	0.00369151	0.0135926	0.0175777	0.0197773	0.0137362	0.0110412	0.0114622	0.00724193	0.00255642	0.00806138	0.0102355	0.0115343	0.0129387	0.00961594	0.00866567	0.00946624	0.00854762	0.00513911	0.00190137	6.9882	0.432624
226	273	1.07341	0.773162	16.9633	1	0.827839	0.931606	21.3666	20.2237	7	2.96828	2.82843	12	13.5509	0.05433	55.2132	0.982609	0.70355	0.0208552	0.151725	0.117707	0.0109978	0.0131367	0.0102335	0.00720862	0.0304331	0.00725658	0.0100069	0.00877101	0.0298974	0.0143975	0.02953	0.0107221	0.00909167	0.00364373	0.00513992	0.00293829	0.0116265	0.0128079	0.00697444	0.0216413	0.0061594	0.00317051	0.00349155	0.00567413	0.00663861	0.00205796	2.62019	8.01666
18	20	0.727553	0.612372	4.78731	1	0.9	1.37447	5.33333	4.47214	2	1.26825	1	3	4.21637	0	12.8284	1	1.14592	0.170823	0.229183	0.127324	0.136658	0.0683292	0.351414	0.0865803	0.0152789	0.102494	0.0227764	0.0501081	0.41253	0.0560225	0.0641713	0.0865803	0.0865503	0.00273317	0.101127	0.097483	0.322894	0.0495036	0.220627	0.138732	0.236924	0.0939299	0.000546634	0.114246	0.14996	0.0420908	0.210773	0.0275578
612	784	1.68811	0.952537	27.9146	1	0.780612	0.59238	51.8163	48.0416	7.61577	3.54623	3.16228	14.846	15.7741	-0.0446762	113.941	0.927273	0.336515	0.0156744	0.122689	0.0877	0.0206549	0.00317024	0.0332116	0.06093	0.0376459	0.0163538	0.008738	0.00305066	0.0229345	0.0161232	0.0285973	0.0182147	0.00887838	0.00851495	0.00202221	0.00354549	0.00522711	0.00823312	0.00396204	0.0117606	0.00906512	0.00324554	0.00200503	0.00297758	0.00206283	0.00310292	4.56576	0.228153
938	2604	4.1316	0.988595	34.5586	1	0.360215	0.242037	92.4156	94.8314	7.07107	3.03686	2.82843	14.2127	13.9174	-1.30098	220.681	0.819214	0.132803	0.00706916	0.0675589	0.0308744	0.00808054	0.00265127	0.0327895	0.0300561	0.0148973	0.00801231	0.00516457	0.00113396	0.0163757	0.0232733	0.0158103	0.00940425	0.00731921	0.00524418	0.00347622	0.000514798	0.0103675	0.0148672	0.0143966	0.00968734	0.00679174	0.00680382	0.00538062	0.00348692	0.00229281	0.000336231	5.7389	0.444816
869	2013	2.56733	0.965864	33.2633	1	0.431694	0.38951	67.2932	65.7419	8.94427	3.63415	3.16228	17.5381	17.4323	-1.22835	167.439	0.870741	0.256003	0.0177988	0.110415	0.0629345	0.0159365	0.00762709	0.0529273	0.0423617	0.0315495	0.0127198	0.0114487	0.00320175	0.0284266	0.0213541	0.0230102	0.0190092	0.00875773	0.00859183	0.00658729	0.00130916	0.00670291	0.0145011	0.00959246	0.013919	0.01235	0.00384137	0.00359949	0.0070412	0.00301835	0.000731887	4.45303	0.303227
500	1184	1.72556	0.956877	25.2313	1	0.422297	0.579523	47.1904	44.2041	6.7082	3.15977	2.82843	13.7602	13.7086	-0.703734	104.125	0.931099	0.325803	0.0254601	0.120501	0.0832477	0.0222669	0.0196968	0.0434863	0.0509906	0.0371567	0.0128706	0.0199383	0.0138684	0.0209316	0.0197098	0.0209702	0.0195946	0.0051844	0.0111025	0.0117619	0.00999695	0.00740533	0.00731308	0.00486137	0.00855436	0.0109067	0.00137805	0.00469101	0.00303612	0.006071	0.00718478	2.97362	0.2486
944	3626	3.1907	0.989236	34.669	1	0.260342	0.313411	93.1548	84.22	6.7082	3.08104	2.82843	13.4867	13.6313	-1.04141	194.551	0.848921	0.169454	0.00239339	0.063509	0.05069	0.00201242	0.00378942	0.0310359	0.0352512	0.0272632	0.000196209	0.00262299	0.00397969	0.0220858	0.0210019	0.0222914	0.0173816	0.000712982	0.000352903	0.00378474	0.00365085	0.0135404	0.0160475	0.0141828	0.014921	0.0119825	0.000777116	0.000547954	0.000926863	0.00413888	0.00316995	4.2304	0.350958
1275	2268	3.67365	0.990466	40.2912	1	0.562169	0.272209	119.273	107.466	8	3.3523	3	17.7702	16.4305	0.0630861	242.61	0.786067	0.140565	0.00669682	0.0517095	0.0421612	0.0108192	0.00243824	0.0186166	0.0320858	0.022364	0.0111189	0.00586584	0.00113683	0.0113329	0.0172196	0.0206686	0.0143427	0.0100624	0.00753111	0.0033697	0.000574368	0.00471609	0.0113782	0.0125149	0.014381	0.0100983	0.00860023	0.00792979	0.00454755	0.00214785	0.000311135	9.30971	0.453681
704	1980	2.33355	0.977598	29.9393	1	0.355556	0.428531	66.6868	61.4003	7.2111	3.18438	3	14.0046	14.0361	1.07478	143.681	0.896815	0.237761	0.0151158	0.0893942	0.0674808	0.0110136	0.00714593	0.0389129	0.0457708	0.0344484	0.00935875	0.00736768	0.00434006	0.0262088	0.022225	0.0267992	0.0206907	0.00713914	0.0053681	0.00579043	0.00255396	0.0138399	0.0134817	0.0139141	0.0157648	0.0134323	0.00472101	0.00446405	0.00378334	0.00439974	0.00132145	3.88058	0.24654
875	2680	2.62287	0.981018	33.3779	1	0.326493	0.381262	77.6255	73.3485	7.2111	3.31851	3.16228	15.1094	15.0529	1.07419	169.823	0.885628	0.207079	0.008384	0.0860729	0.0557056	0.0107473	0.00299908	0.0364622	0.0434957	0.0279683	0.0095707	0.00728188	0.0014611	0.0218312	0.0245503	0.0247066	0.0171805	0.00745453	0.00798452	0.00395108	0.00164866	0.0133133	0.014134	0.0152474	0.0151983	0.0116465	0.00671656	0.0039639	0.00695114	0.0011685	0.00179502	4.49783	0.297642
644	1683	2.23097	0.974368	28.6351	1	0.38265	0.448236	61.3225	56.9386	6.7082	3.12314	3	13.7485	13.795	0.516953	134.368	0.894444	0.25292	0.00670136	0.0984589	0.069654	0.00791405	0.00364177	0.0417368	0.0487771	0.0350059	0.00793561	0.00266071	0.00227641	0.0284899	0.0220976	0.0283984	0.0207211	0.00582594	0.00550027	0.00068519	0.00147877	0.0144892	0.0129703	0.0135642	0.0165107	0.0132954	0.00264587	0.00521937	0.00168833	0.00151459	0.000941322	2.04916	0.240009
688	2100	2.76489	0.979321	29.5971	1	0.327619	0.361678	72.2807	64.8845	7.28011	2.92285	2.82843	14.811	14.6232	-0.475139	154.61	0.772166	0.208073	0.0258166	0.0672759	0.0588547	0.0326199	0.0142182	0.013579	0.0370104	0.0284205	0.0249604	0.0244355	0.00791853	0.00571551	0.00935937	0.018862	0.0169643	0.0171598	0.0208435	0.0150574	0.004581	0.000384917	0.0018142	0.00291126	0.0105633	0.0113873	0.0118994	0.0122716	0.0130427	0.00869899	0.00279581	3.23546	0.27306
598	1400	1.9335	0.944645	27.5934	1	0.427143	0.517196	49.7856	45.3431	7.81025	3.37705	3.16228	15.8045	16.3344	-0.641704	120.539	0.867925	0.370329	0.00559276	0.122907	0.0996819	0.00264038	0.00136538	0.0313049	0.0645712	0.0388853	0.00741807	0.00453632	0.00107899	0.0205045	0.0199379	0.0234554	0.0156476	0.000284642	0.00260584	0.00268287	0.00157467	0.0114516	0.00530501	0.00220557	0.00496659	0.00591825	0.000784584	0.00523754	0.000194671	0.000949424	0.002706	3.61111	0.205097
768	1620	2.24375	0.969924	31.2706	1	0.474074	0.445682	64.9578	60.7289	7.2111	3.43098	3.16228	15.4506	15.8113	-0.287863	147.154	0.870748	0.265105	0.0251312	0.099722	0.0695811	0.0222554	0.0197624	0.0378346	0.0467667	0.0309109	0.0127419	0.024686	0.0123022	0.0251346	0.0194823	0.0202384	0.0167501	0.00831194	0.0140222	0.0177636	0.00688502	0.0132337	0.0102513	0.00806969	0.00746661	0.0105758	0.00546653	0.00600736	0.0106639	0.00971129	0.00374362	4.84984	0.266163
955	2250	2.84515	0.975531	34.8704	1	0.424444	0.351476	76.2857	78.4347	8.544	3.60255	3.16228	16.4438	16.7722	-1.27041	184.782	0.87135	0.19765	0.0238265	0.0939028	0.0450753	0.0208883	0.0118494	0.0393761	0.0389576	0.0209448	0.0187401	0.0152448	0.00633362	0.0199171	0.0213768	0.0198633	0.0124008	0.0140404	0.0129759	0.0100029	0.00357038	0.0114289	0.0091526	0.0121501	0.0111216	0.00841923	0.00987611	0.00902017	0.00919669	0.00630254	0.00206254	5.63957	0.340261
568	1040	2.06812	0.970533	26.8924	1	0.546154	0.48353	55.2309	52.3927	6.7082	3.09608	3	13.0682	13.309	-1.32808	121.497	0.916129	0.263461	0.0203289	0.105434	0.0681019	0.0192293	0.0138877	0.042866	0.0471775	0.0324539	0.0138362	0.0151713	0.0105392	0.0253485	0.0207017	0.0243857	0.018346	0.0100301	0.00980913	0.011584	0.00811146	0.0113569	0.0102873	0.0104736	0.0126004	0.0112931	0.00538018	0.00536443	0.00628135	0.00823486	0.00626144	3.57012	0.231983
745	1710	2.09732	0.969095	30.7988	1	0.435673	0.476799	63.1322	61.327	7.61577	3.46114	3.16228	15.3898	15.574	-0.421252	140.125	0.925466	0.25221	0.016458	0.108292	0.0619198	0.0221891	0.00577836	0.0428961	0.0460228	0.0305553	0.019703	0.0111274	0.00262187	0.0210972	0.0210645	0.0252668	0.0186162	0.0134239	0.011355	0.00559867	0.00133148	0.00625116	0.0105008	0.010651	0.0158068	0.0124402	0.00691953	0.00732928	0.00578993	0.00299523	0.000678709	6.23197	0.257496
1101	2574	2.5104	0.98285	37.4411	1	0.427739	0.398343	88.2263	81.2712	8.24621	3.72237	3.60555	16.0471	16.2694	0.308452	186.368	0.905428	0.212239	0.00232575	0.0828753	0.0603908	0.00175493	0.00215008	0.0365611	0.0441335	0.0312131	0.0024989	0.00105303	0.00231654	0.0223209	0.0259694	0.0255678	0.0194729	0.00232522	0.000497941	0.00126852	0.00226916	0.0117686	0.0179909	0.0148709	0.0163407	0.0131742	0.00185165	0.00121103	0.000277886	0.00152189	0.00206993	6.95294	0.341619
1811	11439	5.2237	0.994659	48.0191	1	0.158318	0.191435	168.777	150.426	8	3.46212	3.16228	19.643	17.4198	0.867052	344.789	0.696538	0.101902	0.0011742	0.0370509	0.0317276	0.00237419	0.000641572	0.0108549	0.0271716	0.0163877	0.00277601	0.00102576	0.000947383	0.00698776	0.0157148	0.0176826	0.0102737	0.00250169	0.00287991	0.000866324	0.000926411	0.00553684	0.00995688	0.0129304	0.012017	0.00717636	0.00165418	0.00324471	0.00159457	0.00144582	0.000805474	8.42248	0.614862
781	2156	2.27238	0.968761	31.5341	1	0.362245	0.440068	64.7912	61.6198	7.81025	3.4504	3.16228	15.6826	16.0679	-0.689889	149.338	0.901848	0.261891	0.0297348	0.101464	0.0649114	0.0341479	0.0165609	0.0333614	0.0426909	0.029971	0.0260611	0.0227591	0.0105117	0.0193196	0.0111029	0.0221248	0.0162992	0.0172762	0.0157563	0.0151564	0.0067695	0.00252429	0.00619088	0.00368392	0.0116727	0.00969297	0.00816346	0.00849289	0.00923519	0.00943073	0.00428302	4.56046	0.259785
5	9	0.466542	0.938083	2.52313	1	0.555556	2.14343	4	2.82843	1	1	1	0.707107	1.38564	0.785398	5.41421	1	0.795775	0.159155	0.159155	0.31831	0.0795775	0.0795775	0.31831	0.31831	0.238732	0.0795775	0.119366	0.0397887	0.159155	0.31831	0.477465	0.31831	0.0596831	0.0198944	0.0994718	0.0198944	0.596831	0.31831	0.238732	0.31831	0.338204	0.0596831	0.0795775	0.0795775	0.0696303	0.00994718	0.113664	0.0103761
752	1728	2.9496	0.982775	30.9431	1	0.435185	0.33903	73.4455	73.2462	7.07107	3.07643	3	13.582	13.5731	-1.32914	166.953	0.873403	0.178467	0.00611092	0.0852644	0.0432073	0.00885339	0.00236982	0.036123	0.0406897	0.0206082	0.00918282	0.00483054	0.00118728	0.0185171	0.0265751	0.0218887	0.0126373	0.00760795	0.00645519	0.00218404	0.000914961	0.0117091	0.0152602	0.0162591	0.0134267	0.00881778	0.00626301	0.00520049	0.00421436	0.000691424	0.000837012	6.58933	0.311849
1216	4042	3.46387	0.985584	39.3479	1	0.300841	0.288694	110.104	99.0202	7.28011	3.33477	3.16228	20.1805	18.6282	-1.21053	230.066	0.706977	0.157645	0.0210057	0.0521659	0.0443706	0.0271788	0.0113826	0.0107957	0.027661	0.0224848	0.0225603	0.0198365	0.00682599	0.00346627	0.00552094	0.0160338	0.0139481	0.0165363	0.0177659	0.0136131	0.00435758	0.00315962	0.0018915	0.00263534	0.0101336	0.00964054	0.0113632	0.0112601	0.0134498	0.00903384	0.00296221	5.45217	0.411826
794	1080	1.96273	0.965937	31.7955	1	0.735185	0.509495	63.854	59.4138	8	3.68163	3.60555	15.8617	16.524	1.50766	139.941	0.920046	0.286389	0.0186197	0.107495	0.0762321	0.0233361	0.00746824	0.0397327	0.0494455	0.0372482	0.0196885	0.0130765	0.00335601	0.0194502	0.0211514	0.0257143	0.0215671	0.0134134	0.00980562	0.00694089	0.0021881	0.00640394	0.00883073	0.0103677	0.0136225	0.0134329	0.00671599	0.00562626	0.00467797	0.00341338	0.00206208	5.89776	0.271412
876	1500	2.58438	0.982678	33.397	1	0.584	0.38694	79.5004	74.6726	7.07107	3.35462	3	14.8023	14.7332	1.4322	168.669	0.89115	0.200028	0.0129168	0.081102	0.0539051	0.0177157	0.00642561	0.034097	0.0394939	0.027602	0.0166359	0.0114477	0.00390223	0.022091	0.0184755	0.0239466	0.0170105	0.0138828	0.0108231	0.00811628	0.00248144	0.0102707	0.0112898	0.011988	0.0154132	0.0114998	0.010516	0.00868852	0.00775651	0.00573908	0.00159555	5.82856	0.323186
993	3864	4.00726	0.992529	35.5574	1	0.256988	0.249547	103.892	98.6154	6.7082	2.94336	2.82843	12.9766	12.6756	0.360492	223.616	0.841525	0.130008	0.00657085	0.0561231	0.0358677	0.000894204	0.00393952	0.0268198	0.0297094	0.0187418	0.000707985	0.00173884	0.00269298	0.0175699	0.0198462	0.0181607	0.0120559	0.00236873	0.00137375	0.0021093	0.00192352	0.0122508	0.0142184	0.0138118	0.0122423	0.00859455	0.000664841	0.000836528	0.00106239	0.00208018	0.00142467	7.72532	0.416403
814	3304	2.89578	0.988049	32.1934	1	0.246368	0.34533	83.8771	77.2334	6.32456	2.99718	2.82843	12.3928	12.9288	0.79476	172.108	0.891566	0.173323	0.00966745	0.0682025	0.0490658	0.010716	0.00761642	0.0297626	0.036674	0.0250285	0.00773364	0.0121771	0.00530012	0.0212074	0.0200051	0.0213863	0.0155119	0.00602166	0.00979741	0.0102078	0.00367919	0.0138121	0.0137224	0.012228	0.013239	0.0106755	0.00504128	0.00683508	0.00923274	0.00777486	0.00260046	4.90701	0.282918
852	2600	2.6783	0.98197	32.9363	1	0.327692	0.373371	77.2538	71.5891	7.07107	3.24708	3	14.9909	14.6038	1.08834	169.338	0.875642	0.211668	0.00766391	0.0834634	0.0592836	0.00907883	0.00396337	0.0389147	0.0415163	0.031061	0.00914166	0.00496769	0.00276697	0.0228761	0.0246964	0.024091	0.0196119	0.0078579	0.00569439	0.00290141	0.00220103	0.0112663	0.0164235	0.014336	0.0155797	0.013378	0.0057991	0.00553623	0.0029087	0.00202161	0.00181802	5.26845	0.317556
450	646	1.34945	0.88697	23.9365	1	0.696594	0.741043	35.503	33.7343	8	3.54481	3.16228	15.4353	16.3962	-0.222072	87.3553	0.949367	0.50124	0.0187458	0.166021	0.107815	0.0128895	0.00371454	0.0250248	0.0514549	0.03554	0.00407788	0.00697938	0.0046223	0.00543146	0.00877588	0.0102861	0.0110876	0.00475436	0.00205633	0.00693723	0.00332499	0.015326	0.00892493	0.0128817	0.00623925	0.0039244	0.00489403	0.00488605	0.00322476	0.00247666	0.00201784	4.30796	0.161746
558	1290	2.03787	0.952634	26.6546	1	0.432558	0.490709	49.2336	48.5489	7.61577	3.24788	3	14.84	14.9729	1.00763	119.539	0.907317	0.300348	0.0113453	0.132325	0.0688227	0.0189075	0.000705788	0.0508629	0.0500226	0.0328126	0.0172469	0.0057308	0.00270055	0.0201344	0.0210482	0.0256585	0.019203	0.00890975	0.00654186	0.00289622	0.00302616	0.00187921	0.00766518	0.00959862	0.0147132	0.0122047	0.00209764	0.00258774	0.00161293	0.00227994	0.00277761	3.31516	0.208789
1561	2700	4.57832	0.994287	44.5817	1	0.578148	0.218421	145.361	134.729	7.61577	3.41138	3	16.3119	15.5161	-1.51988	299.681	0.796429	0.109353	0.00684968	0.0443231	0.0316043	0.00468689	0.00457903	0.0155124	0.0282683	0.0159989	0.00565283	0.00371989	0.00310563	0.0101974	0.0166434	0.0178478	0.00991684	0.00471175	0.00392319	0.00311472	0.00223101	0.00765927	0.0106105	0.0130449	0.0119464	0.00686512	0.00438681	0.0038259	0.00310935	0.00243879	0.0016944	12.5954	0.586481
1097	4020	2.86385	0.980594	37.373	1	0.272886	0.34918	92.3769	84.2912	8.48528	3.5236	3.16228	20.0774	18.1103	-0.836262	198.693	0.757074	0.196228	0.0103142	0.0732693	0.0563944	0.0178997	0.00192491	0.0342682	0.0361187	0.0303779	0.0171653	0.00625344	0.00330477	0.0237146	0.016264	0.0242002	0.018879	0.0147527	0.00877001	0.00177594	0.0035882	0.00879105	0.0121338	0.0112877	0.0167957	0.0123726	0.0115701	0.00815959	0.00412477	0.0017041	0.00332449	5.49436	0.345449
424	1326	2.27465	0.972629	23.2347	1	0.319759	0.439628	49.1281	49.679	5.83095	2.64091	2.23607	11.7569	11.4156	-0.770821	110.089	0.890756	0.218741	0.0194956	0.102533	0.0508779	0.018342	0.00877238	0.0400578	0.0450722	0.0237974	0.0169094	0.00948098	0.00528335	0.0193443	0.023923	0.0241272	0.0140572	0.0135664	0.00861589	0.00598741	0.00358522	0.0106116	0.00959546	0.0151061	0.0139799	0.00944911	0.00971388	0.00542907	0.00599155	0.00380206	0.00260279	1.67333	0.201297
967	3762	3.02173	0.981264	35.0888	1	0.257044	0.330936	89.8037	82.3286	7.07107	3.20276	3	19.2177	17.3024	0.879592	191.622	0.730363	0.18165	0.0250839	0.0626439	0.0486678	0.0331277	0.0115802	0.021323	0.0241411	0.0263585	0.0287586	0.0195753	0.00704024	0.00587545	0.00435267	0.0147072	0.0170415	0.0205113	0.0178741	0.0130881	0.00470146	0.0060977	0.00153032	0.00137575	0.0100867	0.0118801	0.0119615	0.0123525	0.0120192	0.00919896	0.00325172	6.36413	0.32639
906	1095	2.33401	0.979768	33.964	1	0.827397	0.428448	77.2333	72.2496	7.61577	3.55866	3.16228	14	15.457	-1.53687	163.012	0.930185	0.220988	0.0069892	0.0892249	0.0606337	0.00621371	0.00526586	0.0369819	0.0467283	0.0303346	0.00536417	0.00378598	0.00355705	0.0220727	0.0266858	0.0260073	0.0185782	0.00474398	0.00232681	0.00336935	0.00227269	0.0151989	0.0141363	0.0170398	0.0150882	0.0126525	0.00385189	0.0020777	0.00157725	0.00275081	0.00135551	5.67117	0.316075
31	49	1.07724	0.787571	6.28255	1	0.632653	0.928299	8.42774	7.81025	2.23607	1.33249	1	4.63046	5.19337	-0.986951	20.4853	0.911765	0.600349	0.16684	0.0684252	0.0384768	0.0594276	0.0302348	0.0181877	0.0358907	0.0453786	0.0216612	0.0320773	0.0274205	0.0108356	0.0296265	0.0215606	0.0112787	0.0421085	0.0218826	0.00736973	0.0334283	0.010771	0.018793	0.0170476	0.0300961	0.00858666	0.0361835	0.0172594	0.0185248	0.0215512	0.0276962	0.415381	0.0370489
943	2925	2.44766	0.981449	34.6506	1	0.322393	0.408553	79.7286	75.4718	7.61577	3.52153	3.60555	15.2403	15.286	0.994568	170.309	0.916424	0.210344	0.00332323	0.08919	0.0562535	0.00149366	0.00150166	0.0360392	0.0468417	0.0276898	0.00145448	0.00140425	0.000728983	0.0243718	0.0248734	0.0272207	0.0166578	0.00143487	0.000433816	0.00083447	0.000408433	0.0136861	0.016865	0.0149082	0.0172114	0.0110685	0.000812273	0.000704316	0.000278594	0.00066343	0.00025176	4.25808	0.291493
626	1020	1.80787	0.959431	28.232	1	0.613725	0.553136	53.5219	51.4198	7.28011	3.44451	3.16228	14.6469	15.0902	0.235324	119.255	0.945619	0.301455	0.00800305	0.124746	0.0752201	0.00281771	0.00863799	0.0494559	0.0535341	0.0355223	0.000921611	0.0049043	0.00737643	0.0242423	0.0243889	0.0264117	0.0202581	0.000743096	0.000776956	0.00596134	0.00574149	0.0083598	0.00945873	0.0108851	0.0134355	0.012582	0.000777605	0.00144473	0.0012655	0.00496076	0.0042743	3.26114	0.220722
846	2584	2.79928	0.9833	32.8201	1	0.327399	0.357234	78.3481	75.1798	7.2111	3.23244	3	13.8636	14.2589	-1.11213	172.51	0.884937	0.19058	0.0117993	0.0822003	0.0494301	0.0143794	0.00698911	0.0330131	0.0409416	0.0241333	0.0131719	0.0118425	0.00447205	0.0181069	0.0234773	0.0222063	0.0147744	0.0107234	0.0103041	0.00868344	0.00312466	0.009584	0.014086	0.0131792	0.0134964	0.010152	0.00865625	0.00743705	0.00797931	0.00623223	0.00234384	6.64959	0.311681
6	6	0.477465	0.790569	2.76395	1	1	2.0944	3.26599	2.23607	1	1	1	1	2	1.5708	6	1	1.52789	2.83e-17	0.713014	0.509296	0	0	1.03896	0.835245	0.264834	1.41e-17	0	0	1.20194	0.346321	0.362619	0.957476	1.41e-17	0	0	3.53e-18	0.810799	0.789612	0.127935	0.9314	0.858062	1.41e-17	2.83e-17	2.83e-17	3.53e-18	0	0.0878614	0.0132753
596	1598	2.16843	0.96683	27.5472	1	0.372966	0.461163	55.3213	53	7.2111	3.18252	2.82843	14.2817	14.1301	-0.562165	127.439	0.89759	0.27015	0.0210004	0.110118	0.0703547	0.00764044	0.00882078	0.0537185	0.0446357	0.0360176	0.00454205	0.00203701	0.00468338	0.028915	0.023338	0.0246418	0.0217162	0.0046373	0.00156851	0.00102234	0.00272263	0.0102519	0.0130668	0.0113375	0.0149603	0.0137952	0.00390724	0.0012756	0.00205127	0.00205331	0.00157588	3.58888	0.216129
733	954	1.68078	0.945376	30.5497	1	0.768344	0.594961	53.943	52.1536	9	3.89399	3.60555	17	17.5845	0.0436928	124.426	0.944588	0.343119	0.0220785	0.137241	0.0811015	0.023732	0.00940109	0.0450233	0.0529969	0.0371234	0.0156883	0.0123952	0.0047048	0.0144973	0.0195334	0.0222443	0.0213974	0.0060494	0.00724376	0.0057968	0.00266256	0.00310002	0.00197214	0.00698516	0.0096802	0.0137733	0.00135037	0.00278603	0.00144919	0.00357358	0.00159858	3.8296	0.230198
809	2610	2.57587	0.981815	32.0944	1	0.309962	0.388218	77.6344	69.6348	6.7082	3.19547	3	15.4124	14.7381	-0.613316	161.823	0.831449	0.212425	0.00443766	0.0754642	0.0635644	0.00884616	0.00192973	0.0268073	0.0463663	0.0322574	0.0102454	0.00226813	0.0023891	0.0182552	0.0233787	0.0274031	0.0194751	0.00839202	0.00650041	0.00186214	0.00207127	0.00986074	0.0152032	0.0147558	0.0166271	0.0128242	0.00688876	0.00600309	0.00249385	0.00290002	0.0015407	4.21093	0.273365
744	2280	2.39314	0.98109	30.7781	1	0.326316	0.417861	70.6491	64.6607	6.7082	3.18892	3	13.0302	13.6741	-0.984639	149.581	0.926526	0.22657	0.00192117	0.086231	0.0650728	0.00193564	0.00200634	0.0383831	0.0456488	0.0336035	0.00176851	0.00104746	0.0021009	0.0258175	0.0243043	0.0271038	0.0205566	0.00188772	0.000126927	0.00139604	0.00195725	0.0140433	0.0164674	0.0147014	0.0168414	0.0135651	0.00200689	0.0007661	0.000438868	0.00141394	0.00172403	5.86893	0.256947
706	1007	1.88605	0.964829	29.9818	1	0.701092	0.530207	59.9415	52.7731	8	3.5394	3.16228	14.7266	15.7574	1.47829	129.355	0.90166	0.322767	0.0117016	0.0993265	0.0965381	0.0138526	0.00649853	0.0385061	0.0532723	0.0461745	0.0102569	0.00901521	0.00319256	0.0207463	0.0245123	0.0243643	0.0246655	0.00641755	0.00728761	0.00372526	0.00157874	0.0108654	0.0107673	0.00948888	0.0090103	0.0132362	0.00399871	0.00223273	0.00340386	0.00065278	0.00136443	3.33108	0.244526
824	1452	2.28264	0.966463	32.3906	1	0.567493	0.438089	66.5408	65.6201	8.24621	3.61126	3.16228	17.3448	17.0881	0.125723	153.74	0.861925	0.243648	0.0281831	0.1036	0.0570858	0.0335738	0.0101604	0.0375799	0.0400885	0.0278455	0.0275403	0.0181141	0.0042572	0.0147611	0.0159595	0.0204931	0.0172805	0.0168328	0.0182838	0.00832188	0.00207041	0.00166307	0.00663885	0.00560506	0.0133473	0.0117825	0.00792271	0.0106033	0.00956655	0.00380615	0.00112754	6.52706	0.303822
575	940	1.7311	0.955728	27.0576	1	0.611702	0.577668	50.2769	46.8722	7.2111	3.38545	3	14.3372	14.7941	0.262414	111.841	0.934959	0.333233	0.0105031	0.124271	0.0873515	0.00999828	0.00649488	0.0476703	0.0538622	0.0414227	0.00835141	0.00421427	0.00495334	0.0243122	0.0203275	0.0266465	0.0224708	0.00455853	0.00323177	0.00181581	0.00422902	0.00498553	0.00814626	0.00766	0.012237	0.0126232	0.00174439	0.000601393	0.00134551	0.00145174	0.00367413	3.87321	0.210117
1195	1960	3.2196	0.990034	39.0067	1	0.609694	0.310597	107.961	97.6217	7.2111	3.42672	3.16228	16.5632	15.2041	0.0650525	219.882	0.819616	0.159389	0.00322774	0.0602231	0.0476057	0.00308749	0.00184651	0.0251407	0.0363645	0.0251008	0.00361449	0.00111084	0.00132852	0.0201549	0.0192941	0.0237665	0.0157694	0.00381348	0.00149962	0.000606159	0.000998882	0.0122476	0.0151199	0.0138956	0.0163765	0.0108001	0.00352512	0.00218242	0.000537735	0.00050083	0.000774159	6.67901	0.433936
985	3276	2.4918	0.980939	35.4139	1	0.300672	0.401316	82.6199	77.0065	7.81025	3.5419	3.60555	16.4938	16.0542	-0.921129	175.622	0.877897	0.211061	0.00648086	0.0852031	0.0579835	0.0103614	0.00213441	0.0353804	0.0440873	0.0295134	0.011699	0.00292006	0.001339	0.0207004	0.0242288	0.0257347	0.0182604	0.0104378	0.00552859	0.00043023	0.000859315	0.00935328	0.015795	0.0144711	0.0164928	0.0123537	0.00808015	0.00581931	0.00188241	0.000546906	0.000583357	6.2475	0.299702
1230	3685	2.22677	0.976668	39.5738	1	0.333786	0.449081	86.1169	80	9.21954	4.14905	4.12311	17.8	18.4942	-0.921516	185.522	0.949074	0.244701	0.0108646	0.0954213	0.0674827	0.0109428	0.00583894	0.0422604	0.0462291	0.0344334	0.00935459	0.0075272	0.00378595	0.0253658	0.0240904	0.0260583	0.0209764	0.00674435	0.00749124	0.00449807	0.00280074	0.0127119	0.0142015	0.0132245	0.0157625	0.0137531	0.00435766	0.00494877	0.00479379	0.00260697	0.00224062	6.67358	0.306981
635	1617	2.05287	0.968803	28.4343	1	0.392703	0.487124	57.8213	55.7584	7.07107	3.27848	3	13.4713	14.33	-0.582747	127.989	0.921626	0.260054	0.0180456	0.109135	0.0656978	0.0152973	0.0125773	0.0387723	0.0532554	0.0298122	0.0111793	0.010999	0.0081359	0.0250568	0.0225693	0.0279768	0.0162787	0.00720324	0.00986826	0.00649473	0.00516398	0.0156292	0.00891612	0.0134534	0.0142865	0.00995409	0.00338661	0.0062026	0.00562168	0.00329894	0.00326354	4.61241	0.220874
487	1476	2.19968	0.978105	24.9012	1	0.329946	0.454611	55.6845	50.448	5.65685	2.73309	2.82843	11.1281	11.5886	-0.718861	116.024	0.905204	0.243642	0.0179437	0.0861469	0.0698377	0.0196931	0.0120641	0.0367383	0.0429463	0.0354062	0.0164538	0.0151897	0.00860716	0.0238511	0.0188705	0.0245308	0.020712	0.0133963	0.0103179	0.0117719	0.00600335	0.00844508	0.0126644	0.0102661	0.0137887	0.0129168	0.00887297	0.00819119	0.0066454	0.00857279	0.00397286	2.81039	0.19237
1244	4606	3.67303	0.987203	39.7984	1	0.270083	0.272255	111.967	104.178	7.61577	3.33261	3.16228	20.0513	17.8549	-1.16657	239.622	0.702825	0.145942	0.0143446	0.0566885	0.0398117	0.0210764	0.00744121	0.020839	0.0282287	0.0206448	0.018746	0.0139314	0.00451073	0.0107738	0.0123141	0.0168717	0.0131417	0.0152722	0.0152964	0.00878236	0.00296108	0.00361608	0.00513271	0.00727242	0.0114756	0.00919032	0.0117412	0.012293	0.0111875	0.0055649	0.00204534	6.5863	0.426459
1059	3735	3.31593	0.988678	36.72	1	0.283534	0.301574	103.973	90.802	7.61577	3.31175	3	16.0262	15.6014	-1.08657	210.066	0.787946	0.163378	0.010623	0.0526776	0.0516537	0.0129187	0.00690926	0.0131456	0.0379183	0.0266347	0.0119316	0.0102188	0.0050434	0.00619739	0.0190182	0.0231244	0.0165021	0.010605	0.0096998	0.00776187	0.00390488	0.00142953	0.0106777	0.0134343	0.0146538	0.0112419	0.00867344	0.00916974	0.00679374	0.0060554	0.00310272	9.43142	0.37409
797	1792	2.00025	0.967353	31.8555	1	0.444754	0.499937	64.1621	59.6154	8.06226	3.63038	3.60555	16.2036	16.2608	-1.13409	141.539	0.912944	0.28553	0.0126071	0.108423	0.0768892	0.0167151	0.00493822	0.0430581	0.0503632	0.0380284	0.0141085	0.0087798	0.00245905	0.0227935	0.0227276	0.0264974	0.022363	0.0099084	0.00792651	0.00430342	0.00135056	0.00727996	0.0121522	0.00999464	0.0147132	0.0140689	0.00456523	0.00520244	0.00302304	0.00240749	0.00069161	4.40691	0.251591
943	3286	2.49965	0.983327	34.6506	1	0.286975	0.400056	82.7725	77.0065	7.61577	3.44221	3.16228	14.6723	15.0519	-0.719469	172.108	0.925417	0.202044	0.0131747	0.0803555	0.055887	0.0138072	0.00709174	0.0342816	0.0412649	0.0284529	0.0117698	0.0102966	0.0046037	0.0220838	0.0216092	0.02424	0.0174816	0.0101876	0.00845116	0.00785707	0.00316114	0.0111944	0.0141979	0.0131728	0.0151916	0.0117961	0.00837431	0.0062415	0.00671132	0.00579574	0.00223652	6.50178	0.276249
748	1200	2.02136	0.965028	30.8607	1	0.623333	0.494717	61.4317	60.0167	8.06226	3.58995	3.16228	16.0657	16.1042	1.40821	137.841	0.93617	0.263697	0.0284119	0.110977	0.0628296	0.030241	0.0122983	0.0412136	0.0438453	0.0303597	0.024084	0.0168259	0.00677314	0.0172364	0.0180418	0.0223851	0.0182116	0.0149218	0.0138818	0.00969678	0.00414329	0.00507805	0.00594658	0.00882227	0.0129484	0.0120436	0.00629987	0.00762545	0.00716253	0.00605211	0.00268028	4.92924	0.268162
668	1798	2.53771	0.977543	29.1637	1	0.371524	0.394056	67.1671	61.8466	6.32456	2.99314	2.82843	14.8219	14.1547	0.413584	145.953	0.824691	0.222359	0.00603515	0.0850766	0.0624962	0.0127989	0.0023293	0.029126	0.0481103	0.0308606	0.0145184	0.00225562	0.00256969	0.0179681	0.0227379	0.0280764	0.0182425	0.0127862	0.00586706	0.00191158	0.00193459	0.00795517	0.0131309	0.0146202	0.0167345	0.0118645	0.0103166	0.00625042	0.00116665	0.00244775	0.00120228	2.61694	0.252735
1347	3392	3.44665	0.990594	41.4132	1	0.397111	0.290137	120.195	108.171	7.28011	3.48964	3.16228	17.2937	16.4466	1.35739	241.539	0.801309	0.146573	0.00622517	0.053866	0.0441308	0.0100936	0.00188869	0.0207288	0.0329471	0.0234738	0.0101491	0.00645604	0.000262699	0.0125709	0.0186152	0.0207232	0.0151422	0.00877833	0.00886905	0.00322368	0.000549055	0.00699197	0.0121304	0.0128429	0.014253	0.0107146	0.00756067	0.00823926	0.00601488	0.00130648	0.000784745	10.746	0.578134
817	2304	3.11078	0.987138	32.2527	1	0.354601	0.321463	85.7361	75.0267	7	3.00247	3	14.5236	13.7067	0.315187	178.711	0.773674	0.1848	0.00369869	0.0609064	0.0587147	0.0138361	0.00545062	0.0270282	0.0380645	0.0314379	0.00596656	0.00549092	0.0052058	0.0198264	0.0210495	0.0244724	0.0193495	0.00525472	0.00265198	0.00246284	0.00437099	0.0124405	0.014886	0.0146788	0.0161617	0.0125139	0.00506512	0.00305448	0.00108889	0.00160212	0.0035095	5.84732	0.3243
25	30	0.839776	0.669475	5.6419	1	0.833333	1.19079	6.58688	5.83095	2.23607	1.33915	1	4	4.89296	0.281951	16.2426	1	0.936206	0.0732257	0.00220284	0.138078	0.0577428	0.0774981	0.0872064	0.0777568	0.0444062	0.0493205	0.0486828	0.039317	0.131172	0.0606469	0.0600476	0.0561494	0.0483003	0.0371138	0.0633258	0.0543089	0.117412	0.0608869	0.13677	0.09366	0.0491696	0.0504723	0.0436678	0.0654023	0.0561298	0.0452446	0.297932	0.0328679
912	1794	2.80818	0.979917	34.0763	1	0.508361	0.356102	77.8356	79.0759	8	3.47843	3	15.7524	15.5208	-0.19369	179.397	0.874401	0.185702	0.00928834	0.0912348	0.0430872	0.0095133	0.00537465	0.0478209	0.0354295	0.0216414	0.00760574	0.0078302	0.00380568	0.0269002	0.0244189	0.0187402	0.013812	0.0070393	0.00614067	0.00629548	0.00292822	0.0117793	0.0180091	0.0122051	0.012106	0.00977373	0.0044367	0.00503884	0.00490565	0.0053344	0.00230771	6.12663	0.339696
524	1110	1.63121	0.943293	25.8298	1	0.472072	0.613041	45.1648	42.5206	7.61577	3.35789	3.16228	15.2	14.993	0.958958	103.64	0.940754	0.369014	0.00973022	0.137393	0.0927979	0.00408563	0.00618593	0.0479158	0.0550563	0.0421276	0.00316487	0.00570931	0.00415063	0.021363	0.0158761	0.0245429	0.0218281	0.00171409	0.00243761	0.00514979	0.00220065	0.0014135	0.00216664	0.00413298	0.00887891	0.0118056	0.00120544	0.00369642	0.00220068	0.00274481	0.000895949	1.64364	0.173892
701	1653	2.22896	0.97552	29.8754	1	0.424077	0.448639	64.8475	60.5392	7.2111	3.26941	3	14.0709	14.2606	-0.385487	140.125	0.902188	0.242836	0.0128166	0.0964071	0.0659783	0.00782532	0.00898729	0.0323527	0.053801	0.030633	0.00693181	0.00783031	0.00584292	0.0231489	0.024591	0.0291478	0.0170261	0.00464004	0.00452296	0.00632083	0.00389317	0.0127359	0.0153031	0.0133889	0.0159738	0.0104502	0.00346807	0.00302071	0.00330927	0.00463742	0.00268604	5.30901	0.255802
642	1180	2.41206	0.974187	28.5906	1	0.544068	0.414584	65.1918	59.439	6.08276	3.0005	3	15.262	14.7167	1.41624	139.497	0.794554	0.231367	0.0252842	0.0795892	0.0636826	0.0332302	0.0105164	0.0217398	0.0391319	0.0322451	0.02936	0.0184815	0.00504897	0.00892818	0.010441	0.0227953	0.0195141	0.0199294	0.0189341	0.00918166	0.0029307	0.000152441	0.000791913	0.00635246	0.0139356	0.0128337	0.0114835	0.0129776	0.0101569	0.00418766	0.00218046	4.31026	0.267033
843	1260	2.37354	0.975853	32.7619	1	0.669048	0.421312	71.2406	69.4622	8	3.50977	3.16228	15.6985	15.5608	-0.100577	158.569	0.903537	0.222454	0.0148223	0.0979019	0.0563078	0.0117332	0.00578274	0.0414352	0.0457815	0.0275594	0.00861712	0.00689885	0.00264602	0.0248887	0.0246487	0.025428	0.0167034	0.00649674	0.00630751	0.00350028	0.00134577	0.0131337	0.0147704	0.0138057	0.0157374	0.0112667	0.00457615	0.00469686	0.00382842	0.0018901	0.000806141	4.84746	0.311086
682	1508	2.79647	0.974254	29.4678	1	0.452255	0.357593	63.5154	60.407	7.07107	3.1351	3	13.8245	14.3197	-0.259257	154.811	0.855709	0.237969	0.0135021	0.0982054	0.0630369	0.00617853	0.00768163	0.046063	0.0450165	0.0315393	0.00504931	0.00484277	0.00496057	0.0229409	0.0282293	0.0238212	0.0190529	0.00477481	0.0047421	0.00359819	0.00321055	0.0118623	0.015621	0.0150574	0.0138572	0.0124301	0.00245608	0.00301746	0.00353867	0.00276973	0.00208455	4.66584	0.279408
824	1008	2.44496	0.98406	32.3906	1	0.81746	0.409004	78.2804	71.0634	7	3.31442	3	13	13.9213	0.00497396	159.113	0.933182	0.207207	0.00802503	0.0775468	0.0606601	0.00781799	0.00289883	0.0336367	0.0430783	0.0315431	0.00560175	0.00595849	0.00104087	0.0244259	0.0223212	0.0262701	0.0194793	0.00359142	0.00611883	0.00349025	0.000840236	0.0147966	0.0153887	0.0142941	0.0167263	0.0130506	0.0026884	0.00430199	0.00457646	0.00178486	0.00104342	5.2305	0.317433
6	9	0.516863	0.6742	2.76395	1	0.666667	1.93475	3.12694	2.23607	1.41421	1.06904	1	1.41421	2.3094	-0.785398	6.24264	1	1.14592	0.229183	0.265852	0.0458366	0.361193	0.00916733	0.406663	0.186647	0.473401	0.581208	0.404462	0.474867	0.301055	0.207768	0.224167	0.285067	0.179548	0.131924	0.415234	0.133051	0.704335	0.00536193	0.445408	0.514419	0.193138	0.422284	0.0248383	0.484555	0.0330403	0.42429	0.0862135	0.0103609
503	1140	1.93413	0.94758	25.3069	1	0.441228	0.517029	45.5899	44.8219	7.61577	3.21108	2.82843	14.4	14.5669	-0.59797	110.569	0.904676	0.318785	0.0283634	0.132001	0.0760503	0.0160048	0.00976984	0.055951	0.0470271	0.0364167	0.0101809	0.00487678	0.00552544	0.0229341	0.0196532	0.0226659	0.0205572	0.0074557	0.00254495	0.00146981	0.00492723	0.000668067	0.00915484	0.00505382	0.01288	0.0119572	0.00223431	0.0042439	0.00444403	0.00363472	0.00439762	3.6574	0.198245
571	1755	2.272	0.975265	26.9633	1	0.325356	0.440141	59.4614	55.3173	6.40312	2.95678	2.82843	13.1379	13.1432	-0.853685	127.681	0.882535	0.237588	0.0179329	0.0909151	0.0654971	0.0189197	0.00614571	0.0342287	0.0465223	0.0328621	0.0171244	0.00912173	0.00253445	0.0190384	0.0221779	0.0259918	0.0199534	0.0129051	0.0110558	0.00335866	0.00116494	0.0091474	0.0113419	0.0124979	0.0155166	0.0132525	0.00875892	0.00868617	0.00535464	0.00126622	0.000573488	5.18041	0.228107
47	64	1.01509	0.731306	7.73578	1	0.734375	0.985139	9.57348	9.21954	3	1.58891	1.41421	6.36396	6.52959	0.839291	24.4853	0.94	0.670103	0.0695876	0.168436	0.0663638	0.0160408	0.0270514	0.0209336	0.011571	0.0510162	0.021963	0.0282986	0.0244355	0.0172955	0.0078529	0.00611608	0.00877479	0.0179831	0.0214716	0.0210846	0.0174327	0.00795761	0.015761	0.0138128	0.0168799	0.0129982	0.0318695	0.0114288	0.00470696	0.0156365	0.0269329	0.431952	0.0482185
379	704	1.72229	0.923159	21.9672	1	0.538352	0.580623	36.623	34.9857	7.07107	2.88408	2.82843	14.5121	14.0786	-1.13118	90.5685	0.881395	0.394247	0.0367798	0.139459	0.0932441	0.0217744	0.0163396	0.0483826	0.0440097	0.041455	0.00696928	0.0101364	0.0122897	0.0155414	0.00763973	0.0194827	0.0205036	0.00344756	0.0125136	0.0121566	0.00737767	0.00309964	0.00378077	0.00521863	0.00456208	0.0113827	0.00599526	0.0133865	0.00897035	0.00556486	0.00415293	1.44128	0.157198
632	1508	2.21761	0.964122	28.367	1	0.419098	0.450936	55.9157	57.7062	7.61577	3.30876	3	14.6092	14.8433	1.08195	132.711	0.913295	0.241648	0.0120846	0.119002	0.0525163	0.0150508	0.00407697	0.0498667	0.0465979	0.0245212	0.0141263	0.00623422	0.00212359	0.0202988	0.0276473	0.0228925	0.0150543	0.00931462	0.00813864	0.00239143	0.00161017	0.00882358	0.0115876	0.0140958	0.0136346	0.010497	0.00456479	0.00573002	0.00324574	0.00123837	0.00133124	5.46062	0.238132
750	1925	2.24434	0.969557	30.9019	1	0.38961	0.445566	63.318	60.5392	7.81025	3.42685	3.16228	15.2053	15.5044	-0.487212	145.439	0.910194	0.260554	0.00517867	0.109292	0.0669583	0.0083584	0.00767487	0.051567	0.0461435	0.0335864	0.00154504	0.00426085	0.00711587	0.0266021	0.026209	0.0244579	0.0201662	0.00389235	0.0029246	0.00407589	0.00595644	0.0101638	0.0149286	0.0127008	0.0144939	0.0128819	0.00103923	0.00134691	0.00100255	0.00399062	0.0048372	4.7993	0.2598
1612	4515	4.30711	0.986248	45.3041	1	0.357032	0.232174	139.368	129.711	8	3.47009	3.16228	24.0482	23.0334	1.40809	295.38	0.672507	0.121989	0.0106262	0.0477995	0.0333205	0.0169182	0.00308428	0.0149978	0.0252196	0.0175461	0.0178701	0.00865628	0.000902439	0.00559134	0.0105878	0.0165262	0.0112705	0.0154778	0.0113061	0.00468195	3.42e-05	0.00196113	0.00396921	0.00827351	0.0119392	0.00796184	0.0117791	0.0104441	0.00754759	0.00252839	0.000362148	13.0513	0.547677
480	1120	1.70113	0.955656	24.7215	1	0.428571	0.587845	45.7802	43.4166	7.07107	3.13812	2.82843	13.1243	13.4816	0.856698	101.296	0.954274	0.32422	0.0135435	0.127217	0.0827509	0.00829855	0.00409751	0.0521025	0.0516024	0.0402814	0.00378345	0.00409506	0.00154573	0.0236307	0.0219414	0.0250688	0.0234267	0.00259891	0.0020391	0.00275849	0.00115618	0.00701391	0.00597032	0.00976281	0.0116962	0.0148195	0.000763614	0.00154764	0.00354229	0.00294294	0.000985876	3.37676	0.171267
1000	1224	2.22879	0.97898	35.6825	1	0.816993	0.448674	81.0252	71.3442	8.94427	3.79662	4	16	16.5255	1.54422	167.355	0.901713	0.249395	0.0057371	0.082585	0.0765687	0.00654981	0.00294222	0.0335289	0.0490072	0.0391511	0.00393518	0.00423438	0.00197079	0.0215871	0.0258316	0.0272949	0.0233707	0.00343062	0.00346983	0.00289211	0.00133186	0.0136787	0.01541	0.0146783	0.0149702	0.0148951	0.00288988	0.00163558	0.0027423	0.0017872	0.000984851	8.03859	0.329915
1074	2550	2.89129	0.985256	36.9792	1	0.421176	0.345866	90.7669	87.0919	8.06226	3.50943	3.16228	15.9467	15.5291	-0.277894	197.539	0.884679	0.180285	0.000792271	0.0795016	0.0475255	0.00156065	0.00141982	0.0356625	0.040037	0.0238645	0.000636068	0.00130197	0.00220774	0.0203317	0.0262735	0.0225704	0.0149109	0.000463809	0.00205267	0.000739011	0.00251403	0.012676	0.0171445	0.0160646	0.0144009	0.0103153	0.000431847	0.000808342	0.00196216	0.00145695	0.00254838	7.19362	0.379812
1502	7770	4.36764	0.994311	43.7311	1	0.193308	0.228957	143.11	127.264	8.06226	3.33313	3.16228	16.2228	15.2439	0.553253	287.12	0.80493	0.118079	0.0028672	0.0424347	0.0368372	0.00492576	0.00114962	0.0172222	0.0274927	0.0200436	0.00483465	0.00314769	0.00054868	0.00932495	0.018057	0.0173964	0.0132675	0.0042079	0.00423549	0.00184355	0.00037126	0.00430934	0.0134353	0.0123891	0.0122457	0.00963289	0.00405616	0.00388946	0.00318258	0.000995047	0.000354144	8.54882	0.500969
1364	5724	4.18608	0.984844	41.6737	1	0.238295	0.238887	130.49	114.543	8	3.38507	3	22.7523	22.6325	0.412017	267.865	0.629732	0.13237	0.0208044	0.037349	0.0388949	0.0255484	0.012293	0.00142184	0.0236473	0.0194975	0.0195529	0.0195513	0.00748516	0.00919025	0.00457823	0.0127618	0.0121803	0.010711	0.0175525	0.0132445	0.00488256	0.0102374	0.0057287	0.00147401	0.00782309	0.00850971	0.00404514	0.010537	0.0124361	0.00912417	0.00334601	9.10909	0.490028
49	70	1.16018	0.776708	7.89865	1	0.7	0.861937	10.3416	9.48683	3.60555	1.55946	1.41421	6	6.51376	-1.43518	26.7279	0.907407	0.693208	0.0753628	0.101545	0.13074	0.00929736	0.0428328	0.0339321	0.0229741	0.0376357	0.0191382	0.0396285	0.0170046	0.0263559	0.0188489	0.035742	0.0290249	0.00453495	0.0100238	0.00125207	0.00500449	0.0143687	0.0321776	0.0481363	0.0225561	0.0203765	0.0072574	0.00566769	0.0155923	0.00634855	0.00711687	0.325002	0.0677195
1175	1805	3.44812	0.985343	38.6789	1	0.65097	0.290013	97.347	94.0851	8	3.54409	3	16.4874	16.6056	1.52996	225.64	0.839886	0.169008	0.00811317	0.0751315	0.0436477	0.0120717	0.00410871	0.0334358	0.0369122	0.021633	0.00962707	0.00783975	0.00295684	0.0173139	0.0247015	0.0201495	0.013533	0.00852618	0.00718116	0.00539806	0.00227054	0.0127512	0.0130242	0.0164027	0.0117857	0.00962134	0.00774912	0.00595134	0.00567753	0.00357142	0.00173746	7.7292	0.428336
802	1815	2.08484	0.956001	31.9553	1	0.441873	0.479654	60.9852	57.9396	8.24621	3.73096	3.60555	17.7686	17.8909	1.11412	144.953	0.877462	0.304182	0.0472748	0.106485	0.0696556	0.0504803	0.0258861	0.0186811	0.0418863	0.0266886	0.0299159	0.0352464	0.012456	0.00916606	0.00386309	0.0142867	0.0128776	0.0153878	0.0162286	0.019356	0.00498398	0.000447203	0.00145964	0.00246877	0.00467563	0.00750417	0.00533795	0.00394179	0.0054949	0.00905067	0.00167396	5.48377	0.256046
1337	6305	4.27062	0.972589	41.2592	1	0.212054	0.234158	129.153	110.788	7.07107	3.21058	3	30.371	30.0318	-0.54818	267.865	0.498695	0.138693	0.0356747	0.0210029	0.0354121	0.0353787	0.0190705	0.0247813	0.00849187	0.0158924	0.0128072	0.0262021	0.0106648	0.0200728	0.015286	0.000827062	0.00966415	0.00534276	0.0108321	0.0158062	0.00684378	0.00957022	0.0116054	0.01434	0.000212288	0.00656755	0.0114327	0.00395458	0.00448199	0.0110173	0.00460042	16.1496	0.488624
681	1760	2.29442	0.974464	29.4462	1	0.386932	0.435839	64.0173	58.6941	7	3.16243	3	14.0231	14.3747	-1.13184	140.125	0.877577	0.251691	0.0209003	0.0909644	0.0693519	0.0263067	0.0120472	0.0315487	0.0453967	0.0339639	0.0214216	0.017366	0.00800903	0.0163785	0.0187433	0.0241376	0.0197715	0.0158564	0.0138281	0.0109135	0.00549145	0.00488765	0.00930157	0.00872389	0.0137799	0.012328	0.00930076	0.0110082	0.00589401	0.00759212	0.00349474	3.14208	0.236255
1305	8148	4.82394	0.993469	40.7625	1	0.160162	0.2073	139.314	126.254	6.7082	2.96989	2.82843	18.3662	15.8963	-0.638533	281.262	0.671988	0.104239	0.00144113	0.0399129	0.0313129	0.0058761	0.00127886	0.0162247	0.0250646	0.0166579	0.00606034	0.00113798	0.00129234	0.0123953	0.0140579	0.0168739	0.0106856	0.0053779	0.00242345	0.00063522	0.00105696	0.00918375	0.00932323	0.0119404	0.0118025	0.00759531	0.00535916	0.00239979	0.000925351	0.000815124	0.000842845	7.33921	0.478172
502	1443	2.16826	0.968543	25.2817	1	0.347886	0.461199	51.5466	50.3289	6.40312	2.93306	2.82843	13.084	12.8271	-0.849209	116.953	0.899642	0.252336	0.0242139	0.107146	0.0643746	0.00808636	0.0103935	0.0469415	0.0477824	0.0313748	0.00141357	0.00532161	0.00485786	0.025051	0.0268419	0.0246374	0.0187368	0.0013979	0.0015962	0.00278418	0.00235266	0.0139366	0.0130363	0.0143519	0.0135726	0.0124404	0.000955522	0.00294554	0.00225826	0.00232815	0.00163785	3.16712	0.194339
1139	3572	2.77058	0.977398	38.0818	1	0.318869	0.360935	90.7948	84.22	8	3.64793	3.60555	20.6082	19.1947	-1.08987	199.137	0.790972	0.204458	0.0258078	0.0738191	0.0536132	0.0334704	0.0120679	0.0192098	0.0341891	0.0267998	0.0288174	0.0205867	0.00699992	0.00197807	0.0117614	0.0178618	0.0167532	0.0195492	0.0200244	0.0123364	0.004702	0.00384789	0.00112348	0.0061097	0.0107363	0.0115946	0.0116848	0.0130768	0.0119783	0.00794973	0.00343218	7.15187	0.351965
1211	5874	3.87953	0.992845	39.2669	1	0.206163	0.257763	123.628	106.832	7.07107	3.17161	3	15.9159	14.7628	0.596453	242.978	0.775288	0.1351	0.00409403	0.0431007	0.0446581	0.00454948	0.00180526	0.0150226	0.0317945	0.0242995	0.00558339	0.00123087	0.00165208	0.0133449	0.0155576	0.0221228	0.0155009	0.00488654	0.0037008	0.000635008	0.00148712	0.00760893	0.0122995	0.0125367	0.0157273	0.0107068	0.00453829	0.00393494	0.00176253	0.0014623	0.00125539	5.33733	0.41297
1004	3283	2.80353	0.980058	35.7538	1	0.305818	0.356693	82.3795	78.2368	8.06226	3.57259	3.60555	16.6162	16.3697	0.979176	188.072	0.875327	0.208844	0.0142314	0.0865596	0.0560478	0.0118178	0.00812151	0.0351874	0.0444124	0.0277232	0.011219	0.00685786	0.00523143	0.020483	0.0247283	0.0249371	0.0167352	0.00895244	0.00855633	0.00349362	0.00349341	0.0128327	0.013517	0.0154378	0.0148924	0.0111495	0.00675524	0.00662437	0.00527129	0.00176177	0.00233373	5.8173	0.318288
9	9	0.565884	0	3.38514	1	1	1.76715	3.26599	2.82843	2	1.11111	1	2	3.26599	0.785398	8	1	1.43239	0	0.477465	0	1.77e-17	1.77e-17	0.477465	0	0.477465	1.77e-17	1.77e-17	0	0.477465	0	0.95493	0	0	1.77e-17	1.77e-17	1.77e-17	1.03451	0	0.477465	0	0.676409	0	1.77e-17	0	0	0	0.154711	0.0162051
666	1537	2.04145	0.968216	29.1201	1	0.433312	0.489849	58.4393	56.4624	7.61577	3.36215	3.16228	14.3877	14.6166	-1.14599	130.711	0.92887	0.26599	0.00647227	0.114291	0.0666222	0.00877204	0.00362837	0.0491025	0.0492398	0.032866	0.00618728	0.00638317	0.0019445	0.0249185	0.0258042	0.0257964	0.0200454	0.00355859	0.00568384	0.00384162	0.000973834	0.00909954	0.0138721	0.0117835	0.015576	0.013372	0.0016762	0.00237572	0.00390586	0.00201972	0.000451357	5.08626	0.22884
812	1650	1.87903	0.964069	32.1539	1	0.492121	0.53219	63.1733	57.9396	8.06226	3.7764	3.60555	15.8657	16.7822	-1.18552	138.468	0.931193	0.307975	0.00524057	0.111814	0.0850588	0.00693073	0.00193036	0.0408484	0.0563022	0.0403499	0.00664107	0.0024503	0.001641	0.0252403	0.0229882	0.0282692	0.0222938	0.00448903	0.00293773	0.000698708	0.0014325	0.0107216	0.011199	0.0099863	0.0130979	0.0131826	0.00209542	0.00225884	0.000445478	0.000758733	0.00123963	6.16506	0.247547
1090	2511	2.71812	0.983917	37.2536	1	0.43409	0.367902	90.9713	83.2406	8	3.58496	3.60555	17.0694	16.2499	-1.31003	192.953	0.872	0.199926	0.0113961	0.0759355	0.057397	0.0136693	0.00434745	0.0326825	0.0403103	0.0300484	0.012867	0.00809164	0.00185169	0.0215655	0.0206431	0.0247329	0.0187425	0.0109236	0.00913987	0.00463724	0.000691579	0.0100242	0.0144972	0.01261	0.0163895	0.0126166	0.00823474	0.0083301	0.00529406	0.00272635	0.000205653	6.72136	0.353063
625	1176	2.24924	0.973845	28.2095	1	0.531463	0.444594	59.7624	56.5155	7	3.12718	3	13.3395	13.5787	-1.3157	132.912	0.90843	0.249147	0.00748677	0.102207	0.0658318	0.00998646	0.00552952	0.0452926	0.0470871	0.032952	0.00801061	0.00692396	0.00465825	0.0270751	0.0239559	0.0263802	0.0197787	0.00638069	0.00511453	0.00390281	0.0037164	0.01024	0.0160903	0.0119205	0.0162833	0.0127744	0.00287547	0.00438221	0.00193004	0.00279934	0.00281193	4.7476	0.250828
593	1457	2.1231	0.95813	27.4778	1	0.407001	0.471009	52.876	52.3546	7.28011	3.28659	2.82843	14.7662	15.1402	-1.07367	125.782	0.909509	0.275458	0.0304566	0.116719	0.067645	0.015139	0.0126569	0.0515536	0.0464816	0.0326687	0.0128071	0.00649461	0.00635918	0.0251984	0.0233153	0.0231848	0.0189969	0.00833503	0.00489953	0.00401973	0.00349721	0.00663525	0.0123234	0.0101516	0.0123443	0.0119511	0.00296801	0.00555999	0.00241017	0.00388248	0.00220882	3.84121	0.213214
975	1827	3.13488	0.989237	35.2336	1	0.533662	0.318991	96.8157	86.3713	7.07107	3.20137	3	14.5823	14.1661	0.106399	195.983	0.811823	0.166409	0.011556	0.0580215	0.0516541	0.0104208	0.00433125	0.025131	0.0353045	0.0278966	0.00874872	0.00516799	0.00226752	0.020037	0.0175535	0.0236307	0.0176262	0.0079813	0.00518497	0.00273349	0.00144424	0.0106587	0.0140449	0.0126832	0.0163484	0.0119737	0.00715702	0.00497199	0.00312655	0.00152005	0.00108726	7.78581	6.01755
784	2438	2.42003	0.975199	31.5946	1	0.321575	0.413219	68.612	67.4759	7.61577	3.37451	3	14.8625	15.186	0.850448	154.409	0.883878	0.219244	0.00999461	0.0994362	0.0534466	0.0142186	0.00490216	0.0369274	0.048221	0.0245485	0.0113215	0.0104684	0.00253568	0.017757	0.0279202	0.0240495	0.0145845	0.00833763	0.00959536	0.0064358	0.00182175	0.012148	0.0129298	0.0153614	0.0133481	0.00998926	0.00699274	0.00516668	0.00766643	0.00314652	0.00168258	4.42799	0.285145
892	1716	2.73695	0.986501	33.7006	1	0.519814	0.36537	84.6657	77.9295	7	3.23707	3	13.7281	13.8645	-0.167401	175.154	0.884044	0.187013	0.0064132	0.0732427	0.0535204	0.00734931	0.0049291	0.0328684	0.0394174	0.0279113	0.00577205	0.00707226	0.00346156	0.0221922	0.0226299	0.0236303	0.0175724	0.00417014	0.00660719	0.00538055	0.00254696	0.0127313	0.016482	0.0137503	0.0154791	0.0120762	0.00338011	0.00460521	0.0057519	0.00378763	0.0019885	5.57501	0.33019
622	1540	2.08107	0.953494	28.1417	1	0.403896	0.480522	52.3045	52.0096	8.06226	3.42227	3	15.809	15.7652	-0.975976	127.539	0.893678	0.292774	0.0238441	0.127389	0.06924	0.00878184	0.0103902	0.058614	0.0456326	0.033826	0.00567175	0.00705688	0.00512378	0.0261415	0.0226612	0.0224862	0.0199386	0.00291804	0.00290461	0.0057245	0.00270432	0.000442672	0.0136607	0.00756217	0.0130179	0.012478	0.000836567	0.00420348	0.0030808	0.0037745	0.00208937	3.43743	0.221118
736	2491	2.46976	0.978943	30.6122	1	0.295464	0.404898	68.7766	68.1175	7.07107	3.28599	2.82843	12.7279	14.0397	0.760793	151.137	0.942382	0.201962	0.0197892	0.0908498	0.0510013	0.00839424	0.0101209	0.0415964	0.0421549	0.0248178	0.00516314	0.0091899	0.00586824	0.0256923	0.025032	0.0230675	0.0148609	0.00262983	0.00416018	0.00682968	0.00380957	0.0140048	0.0167946	0.0141845	0.0137307	0.00991136	0.00283702	0.00387348	0.00382804	0.00457394	0.00275947	5.44442	0.820432
1090	4002	2.80771	0.984577	37.2536	1	0.272364	0.356162	93.0795	88.7299	7.81025	3.49139	3.60555	15.6857	16.2847	0.700673	196.108	0.880452	0.176277	0.0168407	0.0730992	0.0455199	0.022278	0.00872979	0.0257353	0.0359075	0.0221492	0.0194243	0.0166063	0.00492626	0.0156525	0.014941	0.0203212	0.0133992	0.0153683	0.0159959	0.0113199	0.00293672	0.00683781	0.00749984	0.00812134	0.0128128	0.00910189	0.0118071	0.0116479	0.0119825	0.00751979	0.00182992	6.20017	0.338521
575	1485	2.07231	0.967016	27.0576	1	0.387205	0.482553	54.3626	52.4309	7.07107	3.12319	2.82843	13.5957	13.8471	0.962255	122.368	0.915605	0.26632	0.0159873	0.11196	0.0666584	0.017394	0.00759943	0.0437491	0.0494616	0.032322	0.0153995	0.00880137	0.00423842	0.0208065	0.0242242	0.0256413	0.0193478	0.0106529	0.00858873	0.00424453	0.00239293	0.00565711	0.0128215	0.0107373	0.0154243	0.0125931	0.00541189	0.00560183	0.00348543	0.00230849	0.0012584	3.83122	0.208118
1208	4453	2.76397	0.986423	39.2183	1	0.271278	0.361798	99.9046	92.3147	7.81025	3.65605	3.60555	16.7503	16.4066	0.67895	204.836	0.881752	0.180483	0.00413211	0.0717528	0.0513283	0.00773921	0.000604076	0.0280486	0.0412178	0.0261365	0.00868924	0.00297401	0.000702992	0.0203876	0.0213872	0.0255545	0.0160541	0.0075101	0.00516331	0.000803585	0.00087692	0.0125139	0.0144806	0.0148279	0.0167597	0.0108553	0.00603151	0.00579067	0.00211536	0.000364248	0.000904239	8.42533	0.338903
1004	3233	2.46098	0.980089	35.7538	1	0.310547	0.406342	81.2852	77.3369	7.81025	3.61038	3.60555	16.5952	16.1397	-0.856573	176.208	0.90532	0.213732	0.00582368	0.0907043	0.0565437	0.00862845	0.00216568	0.039912	0.0437921	0.0287216	0.00945956	0.00332555	0.00154875	0.0229858	0.025078	0.025073	0.0179028	0.00863358	0.00380221	0.00198539	0.0013129	0.0109089	0.01619	0.0144707	0.0160723	0.012256	0.00681958	0.0037165	0.00157142	0.00147184	0.00112933	4.58784	0.281956
897	1748	2.7368	0.983826	33.7949	1	0.513158	0.365391	82.7735	76.6877	7.28011	3.34877	3	14.5126	14.8268	-1.38192	175.64	0.870029	0.194201	0.00985845	0.076447	0.0543112	0.0126339	0.00546504	0.0238674	0.0457625	0.0262059	0.011378	0.0102866	0.00326829	0.0149537	0.0230134	0.0261412	0.015507	0.00942215	0.00881302	0.00733417	0.00215642	0.0094406	0.0129019	0.0149076	0.0156199	0.0103128	0.00800084	0.00684658	0.00635776	0.00502845	0.00157262	4.94354	0.328298
846	1292	2.2744	0.971199	32.8201	1	0.654799	0.439677	67.873	67.4759	8.06226	3.65342	3.16228	15.9806	16.172	-1.46294	155.497	0.919565	0.236023	0.0207047	0.107035	0.0547427	0.0231973	0.011846	0.0434938	0.0432371	0.0258721	0.0196141	0.0150541	0.00814723	0.0159291	0.0252661	0.0202203	0.0158168	0.0127654	0.0142617	0.00897358	0.00622147	0.00774994	0.00955027	0.0117294	0.0115449	0.0107763	0.00711357	0.00841531	0.00828891	0.00591294	0.00495266	5.51519	0.296986
1035	2136	3.30716	0.988159	36.3016	1	0.484551	0.302375	102.271	88.955	6.7082	3.17409	3	17.0258	15.6917	-1.44286	207.397	0.738758	0.166536	0.00821215	0.0530731	0.0535089	0.0133339	0.00136312	0.0266413	0.0303031	0.030336	0.0135999	0.00649155	0.000647217	0.0190933	0.0149947	0.0211263	0.0198574	0.0121005	0.00919555	0.00251003	0.00123852	0.00916741	0.0111302	0.010836	0.0152877	0.0137728	0.00997817	0.00952002	0.0049658	0.000628515	0.00135202	5.11614	0.399496
911	1406	1.76182	0.589054	34.0576	1	0.647937	0.567596	39.0353	41.0488	12.2066	4.72961	4.12311	32.3846	31.5442	0.584976	142.018	0.890518	0.661613	0.0632444	0.174474	0.056155	0.0145628	0.0320652	0.0235489	0.0210854	0.027284	0.0146162	0.0126808	0.0250363	0.0150019	0.0155094	0.00860972	0.0105451	0.0102303	0.00812542	0.00682355	0.00145964	0.000254004	0.0115143	0.00449967	0.0132623	0.00572338	0.00345739	0.00262434	0.00632311	0.00479628	0.00447632	2.27834	2.52079
1083	2870	3.00616	0.986216	37.1338	1	0.377352	0.33265	93.59	86.0349	7.28011	3.44744	3.16228	15.8467	15.4856	-0.324541	202.267	0.858162	0.18629	0.00630609	0.072623	0.0535921	0.00665608	0.00366699	0.0320252	0.0396829	0.0280277	0.00775558	0.00251365	0.00279326	0.0236621	0.0207112	0.0252546	0.0173597	0.00766327	0.00319114	0.00154127	0.0022293	0.0133429	0.0151374	0.0142968	0.0168851	0.0116228	0.00629851	0.00455147	0.000882244	0.00144726	0.00175976	3.61167	0.363851
1205	2332	3.56886	0.990906	39.1696	1	0.516724	0.280201	114.411	105.575	7.07107	3.32562	3	16.1825	15.3949	-0.110878	232.468	0.808182	0.137651	0.00949788	0.0540483	0.039027	0.0126244	0.00567494	0.0164948	0.0332152	0.0193871	0.0117044	0.00994271	0.00377805	0.00902289	0.0174564	0.0199272	0.011858	0.0105254	0.00984018	0.00760115	0.00266751	0.00484072	0.009435	0.0125463	0.0127203	0.00813679	0.00913367	0.00890161	0.00769511	0.0058861	0.00194832	10.2434	0.457496
1080	2924	3.53584	0.986499	37.0823	1	0.369357	0.282818	98.3712	88.3233	8.544	3.4943	3	16.9535	16.1103	1.26229	219.06	0.79237	0.176272	0.00925009	0.0630389	0.0528733	0.0116824	0.00903917	0.0207236	0.0405418	0.0265009	0.0135412	0.00799942	0.00719312	0.0104826	0.0236255	0.0232149	0.0158931	0.00781488	0.00645357	0.00738742	0.00591061	0.00731508	0.0132683	0.0157885	0.0137021	0.0103618	0.00688758	0.00424803	0.0049686	0.00592485	0.00502806	8.8311	0.43267
882	2604	2.36268	0.977062	33.5112	1	0.33871	0.423249	74.05	69.1158	7.81025	3.49428	3.16228	15.4349	15.7695	1.03344	161.823	0.902764	0.235084	0.0158066	0.0919162	0.0633418	0.0205062	0.00818796	0.0388758	0.042585	0.0322088	0.0173386	0.0143754	0.00473928	0.0205824	0.0214632	0.0232915	0.0198143	0.0132378	0.0119058	0.00992145	0.00279067	0.00580095	0.0137245	0.0100342	0.0142996	0.013214	0.00923594	0.0073313	0.00832705	0.00663266	0.00159024	4.48956	0.276539
834	1200	2.77602	0.982468	32.5865	1	0.695	0.360228	77.7422	74.0608	7	3.21287	3	14.4835	14.4934	-0.0224921	170.569	0.874214	0.193597	0.0166519	0.0803646	0.05016	0.0211537	0.00967976	0.033675	0.0366011	0.02512	0.018527	0.0156149	0.00625582	0.0159793	0.0205784	0.0189284	0.0158218	0.0136775	0.0157447	0.0102474	0.00453178	0.0071642	0.011014	0.00962841	0.011719	0.01102	0.00936376	0.012542	0.00977028	0.00739481	0.00345407	5.27434	0.314656
16	24	0.849752	0.859565	4.51352	1	0.666667	1.17681	6.24517	5.38516	2	1.16605	1	2.68328	3.19145	-0.441084	13.0711	1	0.614667	0.0878096	0.172591	0.077375	0.00453317	0.0794395	0.0120073	0.0201783	0.0238882	0.0228704	0.0118993	0.0297393	0.0298219	0.0116741	0.0102927	0.0423886	0.00820186	0.0271403	0.0400913	0.00712508	0.0238014	0.0250556	0.0196367	0.0222842	0.036561	0.00776097	0.028346	0.046375	0.0133623	0.0347617	0.187579	0.0234836
905	2146	2.66602	0.983029	33.9453	1	0.421715	0.375091	80.2026	76.243	7.28011	3.3628	3.16228	14.5378	14.7132	1.2834	174.125	0.903194	0.198225	0.00519554	0.0845872	0.0531276	0.00272923	0.00347678	0.0408221	0.0404094	0.027516	0.00339357	0.00177966	0.00297291	0.0253978	0.0246869	0.0236176	0.0173803	0.00314167	0.000634428	0.00262292	0.0025267	0.0140377	0.017002	0.0148556	0.0154086	0.012004	0.002308	0.00195624	0.00140127	0.00251297	0.0021635	6.37305	0.325673
696	1998	2.29512	0.97328	29.7687	1	0.348348	0.435707	65.3202	60.5392	6.7082	3.16309	3	16.0515	14.9988	1.02161	141.681	0.847747	0.241794	0.0244568	0.0886794	0.064381	0.0321473	0.0104358	0.0296072	0.0398121	0.0329217	0.0283065	0.0167944	0.00605199	0.0111384	0.0139111	0.0230583	0.0200618	0.0199537	0.0156166	0.00978643	0.00400396	0.000781529	0.00442255	0.00855666	0.0139595	0.0132476	0.0114072	0.00995603	0.00923198	0.00564279	0.00286075	4.18921	0.256367
483	1102	2.04451	0.936784	24.7987	1	0.438294	0.489114	42.9943	44.6542	7.81025	3.26366	2.82843	14.8	15.0441	-0.625285	111.397	0.904494	0.308413	0.0433613	0.135762	0.0616922	0.0409739	0.0173538	0.0492657	0.0375293	0.027736	0.0230471	0.0230087	0.00868238	0.0158265	0.0116413	0.0137854	0.0165232	0.00974933	0.0110887	0.0123853	0.00501073	0.000335994	0.00533548	0.00311155	0.00660002	0.011313	0.00360079	0.00141952	0.00412299	0.00712989	0.00310967	4.42075	0.204334
497	962	1.55564	0.939993	25.1555	1	0.516632	0.64282	43.2723	40.3113	7.2111	3.36952	3.16228	13.6951	14.7643	-1.06326	98.5685	0.959459	0.387065	0.0154163	0.140086	0.096261	0.0117212	0.0122225	0.0419057	0.05806	0.0403725	0.00651865	0.00747566	0.00932628	0.0192736	0.0140015	0.0227464	0.0188102	0.00248892	0.00174387	0.00421588	0.00648649	0.00100413	0.00281926	0.000882424	0.00675928	0.00865455	0.00173678	0.00100272	0.00312473	0.00187009	0.00400705	4.06036	0.166583
468	874	2.11385	0.966584	24.4106	1	0.535469	0.47307	50.231	46.0977	6.7082	2.85083	2.82843	13.7779	12.8767	-0.246388	111.497	0.868275	0.280412	0.0195051	0.100283	0.078944	0.0120261	0.0129692	0.0431956	0.0494156	0.0378761	0.00726488	0.00370618	0.0126284	0.0250505	0.0247489	0.0250575	0.0204531	0.00202983	0.00231083	0.00721986	0.010654	0.0127832	0.0128225	0.0119376	0.0122451	0.0111782	0.00445742	0.002581	0.00410153	0.00629313	0.00822176	2.33292	0.20032
783	1947	2.30209	0.956855	31.5745	1	0.402157	0.434388	62.2153	64.405	8.48528	3.65551	3.16228	17.4671	18.0776	0.406034	150.504	0.828571	0.23973	0.0427292	0.104158	0.0519938	0.0375676	0.0200815	0.0292165	0.0401196	0.0229918	0.0334189	0.0198796	0.00961091	0.00511361	0.0152161	0.0185235	0.013069	0.0194599	0.0177329	0.00727957	0.0050967	0.00514513	0.00507415	0.00460219	0.0107143	0.0081606	0.00860972	0.0118303	0.00530875	0.00214338	0.00284372	6.53547	0.289479
1000	3650	3.28604	0.981644	35.6825	1	0.273973	0.304318	89.8888	86.5332	7.07107	3.31479	3.16228	18.6228	17.1438	0.563573	203.208	0.766871	0.170037	0.0145576	0.0724675	0.0430818	0.0214485	0.00520336	0.0202861	0.0384634	0.0202382	0.0214138	0.0120898	0.0019893	0.011405	0.0148791	0.0230974	0.0116489	0.0169317	0.014909	0.00642463	0.000665981	0.00717064	0.00302978	0.0121291	0.0144317	0.00754416	0.0126922	0.0122418	0.00954467	0.00318134	0.000107863	6.26561	0.360311
745	1456	1.92732	0.955885	30.7988	1	0.511676	0.518856	57.9833	56.7979	8.06226	3.66993	3.16228	16.5193	17.0322	-0.306369	134.326	0.899758	0.294037	0.00901655	0.127044	0.0697526	0.010627	0.00458734	0.0440802	0.0572843	0.0305074	0.00877902	0.00481095	0.00336434	0.0224897	0.0241434	0.0284169	0.0167308	0.00531934	0.00469862	0.00226491	0.00288186	0.009819	0.00783309	0.0123535	0.014364	0.0107452	0.00180538	0.0025668	0.0020759	0.00148299	0.00256108	4.42649	0.241535
1358	2310	3.23485	0.987854	41.582	1	0.587879	0.309134	111.551	104.809	8	3.66253	3.60555	18.7866	17.3337	-1.50413	234.953	0.811231	0.15717	0.00407783	0.0661189	0.0432672	0.00600523	0.0021876	0.0261989	0.0373392	0.0217652	0.00732484	0.00129683	0.00181035	0.0183588	0.020882	0.023077	0.0133944	0.00756752	0.00280967	0.000367465	0.00148728	0.011927	0.0138534	0.0151493	0.0152901	0.00915888	0.00682218	0.00411104	0.000557578	0.000573305	0.00121286	7.98181	0.445792
17	24	0.8209	0.813329	4.65243	1	0.708333	1.21817	6.14186	5.38516	2	1.15629	1	3	3.57336	0.275537	13.2426	0.894737	0.658572	0.085119	0.165022	0.0675877	0.0309057	0.016501	0.00798744	0.0308245	0.0708073	0.045939	0.00960454	0.0107135	0.0190298	0.0152967	0.0166066	0.046978	0.016689	0.0208834	0.0246393	0.00150756	0.0120616	0.0159608	0.0331851	0.019863	0.0452376	0.0334327	0.0105913	0.0197906	0.00680346	0.00573312	0.19881	0.0282902
656	1612	2.04321	0.967674	28.9006	1	0.406948	0.489425	58.5705	55.1543	7.28011	3.30721	3	14.5074	14.7718	-1.11385	129.782	0.914923	0.273734	0.027375	0.105283	0.0696478	0.0308811	0.0142684	0.0398713	0.0430621	0.0339698	0.0243578	0.0184267	0.00943422	0.0210416	0.0141254	0.0232478	0.0194193	0.0149938	0.0147941	0.0109612	0.00685838	0.00313189	0.00796797	0.00557565	0.0136225	0.0116672	0.00580692	0.00869936	0.00735096	0.0069417	0.00503175	4.6687	0.222385
588	950	1.8716	0.959203	27.3617	1	0.618947	0.534303	52.1852	50.6952	7.61577	3.33566	3	14.6559	14.7538	-0.232552	117.598	0.925984	0.291309	0.0145278	0.123181	0.0713538	0.0139398	0.0049664	0.0518368	0.0488393	0.0352127	0.0117109	0.00454597	0.0036181	0.0235771	0.0227594	0.0256884	0.0210362	0.00695	0.00541254	0.000600023	0.00342703	0.00696164	0.00943753	0.0111141	0.0147178	0.0135669	0.00177126	0.00384934	0.0020845	0.0014051	0.00323949	3.37462	0.222568
37	56	0.92406	0.320749	6.86366	1	0.660714	1.08218	7.14038	7.07107	3.16228	1.53799	1.41421	5.65685	6.76311	1.25083	20.7279	0.948718	0.909853	0.0845955	0.0544205	0.00817983	0.0569173	0.0589096	0.00245087	0.0305871	0.044521	0.0361862	0.0247702	0.0121283	0.0403205	0.0484369	0.0279694	0.0408009	0.028525	0.00139082	0.0296273	0.0178343	0.0574685	0.0559394	0.033163	0.0691907	0.0306751	0.0248827	0.0231167	0.0490176	0.0361168	0.0167212	0.280323	0.0362554
32	36	0.827591	0.436482	6.38308	1	0.888889	1.20833	6.75163	6.40312	3	1.50424	1	5	6.07453	0.726791	18.2426	1	0.955527	0.0504588	0.0259946	0.0513127	0.0384798	0.0838147	0.00785876	0.0459332	0.0658145	0.0241788	0.0598915	0.0209048	0.0507208	0.0436106	0.0781811	0.0332498	0.0291586	0.0410321	0.0131897	0.0545474	0.092033	0.0256985	0.0877162	0.0176459	0.0246201	0.0429473	0.0376175	0.0319998	0.088936	0.0186074	0.319554	0.03888
592	1575	2.05959	0.971835	27.4547	1	0.375873	0.485533	57.4074	53.6004	6.40312	3.10789	2.82843	13.6325	13.5288	0.937401	123.782	0.905199	0.261473	0.00901866	0.103793	0.0699321	0.0119957	0.00360203	0.0381733	0.052636	0.0336753	0.0112152	0.0061966	0.00228999	0.023872	0.0237335	0.0287158	0.0194774	0.00828237	0.0066035	0.0031498	0.00196612	0.009695	0.0142784	0.0118234	0.0165995	0.0122446	0.00529336	0.00451071	0.0029053	0.00158496	0.0017264	3.66001	0.215381
770	2268	2.56956	0.979694	31.3113	1	0.339506	0.389171	70.9353	68.4763	7.2111	3.22333	3	14.2985	14.2226	-1.13911	157.681	0.911243	0.208541	0.00598882	0.0925889	0.053407	0.00159506	0.00467277	0.0446179	0.0416723	0.0271246	0.00165703	0.00556314	0.00321669	0.0288197	0.023672	0.0243074	0.0168184	0.00209546	0.00301811	0.00535769	0.00219273	0.014399	0.0167831	0.0137528	0.0157595	0.011449	0.00171114	0.000606715	0.00431643	0.0042386	0.00151219	6.0678	0.277653
777	1540	2.01383	0.954071	31.4533	1	0.504545	0.496567	58.3953	55.7853	8.24621	3.71332	3.60555	17.24	17.4941	1.27513	140.225	0.890034	0.317848	0.0204421	0.125478	0.0800027	0.00747861	0.0117203	0.0494119	0.0528749	0.0360596	0.00714595	0.0057313	0.0079515	0.0223241	0.0231249	0.0249789	0.0181517	0.00537883	0.00181365	0.00643324	0.0057808	0.00468829	0.00970909	0.0077981	0.0120939	0.00920825	0.00288042	0.00216903	0.00224574	0.00574248	0.00471035	4.96052	0.261265
1306	4484	2.8393	0.975291	40.7781	1	0.291258	0.352199	101.696	91.6079	8.06226	3.73348	3.60555	24.7032	22.4671	0.922606	215.865	0.713661	0.198147	0.0288801	0.0616729	0.0538665	0.0383948	0.0118997	0.00790314	0.0289596	0.0275172	0.0302243	0.0238178	0.00529944	0.00301834	0.000992672	0.0167973	0.0171629	0.0182828	0.0208808	0.0140009	0.0022313	0.0101021	0.0067188	0.000791925	0.0108985	0.0118073	0.00870713	0.0109678	0.0137923	0.00778216	0.000755354	6.98755	0.386481
1278	6300	3.68044	0.991599	40.3386	1	0.202857	0.271706	116.41	108.374	7.61577	3.3331	3.16228	15.4873	15.0572	-0.866994	243.12	0.849734	0.138544	0.00812707	0.0563281	0.0397649	0.00343641	0.00448391	0.0261754	0.0311542	0.0210755	0.00372106	0.00205305	0.00312608	0.0158532	0.0210058	0.0189128	0.0136928	0.00414284	0.0012584	0.00229992	0.00231151	0.0108065	0.0144874	0.0143768	0.0126667	0.00981631	0.00354836	0.00248513	0.000562964	0.00217745	0.00177232	8.28345	0.412772
1087	1911	3.06364	0.986704	37.2023	1	0.568812	0.326409	98.0124	90.934	7.28011	3.40039	3	17.0657	15.9296	1.49994	204.569	0.799265	0.167066	0.0119861	0.0661744	0.0461998	0.0168938	0.00552916	0.0252966	0.0351193	0.0237013	0.0162283	0.0113026	0.00310995	0.0132638	0.0186339	0.0207527	0.0149492	0.0139389	0.012368	0.00726315	0.00196913	0.00605162	0.010043	0.0118873	0.0135932	0.0104269	0.0112106	0.0104156	0.00879291	0.00481799	0.00132297	7.92126	0.408942
1068	2457	3.18489	0.985609	36.8757	1	0.434676	0.313983	97.0456	91.4112	7	3.34368	3	17.7683	16.4045	-1.39011	206.746	0.797015	0.162736	0.0104212	0.0670728	0.0438765	0.0163336	0.00328641	0.0227912	0.0366054	0.0220019	0.0171778	0.00800371	0.00137896	0.0141304	0.0164688	0.0230946	0.0134093	0.0147912	0.0113417	0.00360704	0.000819497	0.00535481	0.00938543	0.0118308	0.0157823	0.00899295	0.0116667	0.0110646	0.0063803	0.00159085	0.000664199	7.21909	0.390799
655	1102	2.24186	0.9748	28.8786	1	0.594374	0.446059	64.6367	57.4282	6.7082	3.12847	3	15.1114	14.4191	1.46489	135.841	0.808642	0.252872	0.00186041	0.0847049	0.0761116	0.011187	0.00787621	0.0326258	0.0501518	0.0372063	0.0101174	0.00458513	0.00923756	0.0211306	0.0253382	0.0273508	0.0207835	0.00630247	0.00730243	0.00455059	0.00781674	0.0138178	0.0136791	0.0152479	0.0137464	0.0124602	0.00445344	0.00563018	0.00277474	0.00524035	0.00571492	6.50181	0.399512
867	2025	2.75645	0.983352	33.225	1	0.428148	0.362785	79.9869	76.1577	7.07107	3.25013	3	14.2345	14.5343	1.29565	173.296	0.902185	0.190327	0.0129818	0.0801166	0.0499654	0.0173697	0.00648534	0.0336935	0.0384095	0.0252203	0.0159594	0.012029	0.00379139	0.0215969	0.0186498	0.0227938	0.0155579	0.0129789	0.0123373	0.00799112	0.00235116	0.0124198	0.0100693	0.0120462	0.0146036	0.0106602	0.00973995	0.00950539	0.00907132	0.00519044	0.0014933	3.82081	0.316747
977	2088	2.39955	0.975528	35.2697	1	0.467912	0.416744	76.7365	73.0068	9	3.7549	3.60555	17.6695	16.8726	-1.31794	171.64	0.871543	0.23291	0.0230302	0.0941659	0.0613742	0.0172101	0.0136097	0.0422652	0.043021	0.0297844	0.0112231	0.0131487	0.0103377	0.0255853	0.0224174	0.0228569	0.0169575	0.00889164	0.00857115	0.0102796	0.00817639	0.0100277	0.0156115	0.0102473	0.0133511	0.0100864	0.00491895	0.00776885	0.00487725	0.00862675	0.00624801	8.31763	0.326467
1436	7968	4.26753	0.992103	42.7595	1	0.180221	0.234328	138.25	123.434	7.81025	3.32356	3	18.996	17.3406	-0.869723	277.505	0.736788	0.120003	0.00681176	0.0427759	0.0371598	0.00828073	0.00211227	0.0133565	0.0293771	0.0196885	0.00865427	0.003553	0.00113533	0.00726802	0.0163856	0.0191124	0.0126351	0.00798262	0.00579163	0.00125551	0.000844981	0.00344917	0.0100118	0.0129139	0.0131861	0.00895807	0.00696847	0.00654777	0.00295074	0.000866235	0.000666766	9.45458	0.469306
500	1036	1.59873	0.942067	25.2313	1	0.482625	0.625496	43.7941	41.3401	7.2111	3.32356	3.16228	14.1261	14.6896	0.998159	100.225	0.948767	0.37251	0.0217981	0.137417	0.091498	0.0215824	0.0131083	0.0450815	0.0526465	0.0411522	0.0115671	0.0143462	0.00797589	0.0152618	0.0173577	0.02001	0.022287	0.00264916	0.00647462	0.00619075	0.00519696	0.00219666	0.00178362	0.00296778	0.00676101	0.0129522	0.00274729	0.00199806	0.00164127	0.00163043	0.00345839	3.26275	0.176257
1262	5829	3.6085	0.988756	40.0853	1	0.216504	0.277123	117.58	104.862	7.81025	3.38996	3.16228	19.4057	17.5826	0.628149	239.22	0.735003	0.146128	0.0128457	0.049954	0.0439778	0.0167938	0.0066266	0.0116647	0.0330785	0.0223973	0.014587	0.0137591	0.00338925	0.00374019	0.0158446	0.0192683	0.0141276	0.0112321	0.0149716	0.00884586	0.00180402	0.000650809	0.00671703	0.0101175	0.0123653	0.00995775	0.00944669	0.0112041	0.0116168	0.00539337	0.000968329	8.09804	0.40618
973	2420	2.86469	0.821937	35.1975	1	0.402066	0.349078	64.9245	58.6003	8	3.30355	3	35.8756	36.9796	0.969982	187.154	0.628147	0.354725	0.117041	0.00612216	0.0553406	0.0524055	0.0219572	0.0744472	0.0169964	0.0271433	0.0224886	0.0119377	0.0185639	0.0180083	0.0239659	0.020856	0.020628	0.0139382	0.0167729	0.00618847	0.00970302	0.00443869	0.00687268	0.00291384	0.00554255	0.00800239	0.00761814	0.0073738	0.00761414	0.00832953	0.00773513	5.32244	18.9794
569	945	1.76772	0.946014	26.916	1	0.602116	0.565699	47.9838	45.3542	8	3.4288	3.16228	15.4404	15.5527	1.32785	112.426	0.906051	0.352199	0.0121708	0.133538	0.0885698	0.00826833	0.00526981	0.04261	0.0587437	0.0386285	0.00980624	0.0041522	0.00288607	0.019457	0.0202534	0.0246026	0.0197401	0.00392268	0.00505219	0.00703353	0.00136614	0.0048016	0.00486131	0.0047108	0.00875912	0.0108169	0.00266233	0.00217443	0.0032583	0.00508951	0.00278942	4.20862	0.20885
1362	4984	3.2343	0.984985	41.6432	1	0.273274	0.309186	112.221	100.344	8.60233	3.66968	3.60555	21.8426	19.3736	1.09118	235.279	0.748352	0.172227	0.0162126	0.0582603	0.0513698	0.022754	0.00657041	0.0188832	0.0342114	0.0269651	0.018743	0.0140547	0.00337575	0.011813	0.0135824	0.0214734	0.0169565	0.0149359	0.014429	0.0086322	0.00186273	0.00388187	0.00659938	0.00906598	0.0142054	0.0116989	0.0119817	0.010755	0.0106776	0.00500574	0.00106733	5.25248	0.408408
13	16	0.717757	0.50814	4.06843	1	0.8125	1.39323	4.36166	3.60555	2	1.18571	1	3	3.75659	1.33035	10.8284	1	1.05777	0.0927724	0.0813668	0.162734	0.0670816	0.0442453	0.11141	0.0906301	0.151467	0.0611529	0.15162	0.0641392	0.121809	0.0452573	0.200692	0.164968	0.140536	0.215282	0.0527745	0.108138	0.128309	0.083246	0.184095	0.198269	0.0589073	0.24317	0.192702	0.0365252	0.287955	0.0262822	0.178424	0.0242924
1022	3060	3.13047	0.986723	36.0729	1	0.333987	0.319441	92.8214	89.5377	8.06226	3.32034	3	15.5978	15.0753	1.23057	200.51	0.869048	0.162311	0.0113961	0.071193	0.04278	0.0120768	0.00393553	0.0325379	0.0348146	0.0219826	0.010794	0.00644643	0.00183492	0.0214896	0.0198621	0.021203	0.0138738	0.00911933	0.00781265	0.00312943	0.00113883	0.0112274	0.0145899	0.0124101	0.0145826	0.00963533	0.00752508	0.00724367	0.00487871	0.00130729	0.000917977	7.15988	0.370489
1176	4970	3.6487	0.972586	38.6953	1	0.23662	0.27407	108.631	92.6984	8.24621	3.3033	3	25.8939	25.2617	-0.749284	232.208	0.60525	0.17424	0.0309837	0.0371162	0.0511066	0.0372343	0.0152201	0.0144629	0.022938	0.0261831	0.0227377	0.0245352	0.00883538	0.0196186	0.00625196	0.0142511	0.0158807	0.00667124	0.0168287	0.0162716	0.00527779	0.0175988	0.0121589	0.00270793	0.00859939	0.0106046	0.00486756	0.00538069	0.012133	0.010377	0.00311993	7.92404	0.490517
13	16	0.642201	0.523557	4.06843	1	0.8125	1.55715	4.31867	3.60555	2	1.17251	1	2.82843	3.67946	-0.785398	10.2426	1	1.22427	0.0796861	0.243516	0.120922	0.136268	0.0900595	0.260399	0.190562	0.012355	0.189989	0.14794	0.17651	0.243189	0.270437	0.0562821	0.0561436	0.106015	0.0812195	0.182573	0.10783	0.228151	0.291637	0.134571	0.00947126	0.0999756	0.126503	0.151963	0.0515163	0.408082	0.358343	0.171359	0.0189975
6	8	0.545665	0.870388	2.76395	1	0.75	1.83263	3.82971	3	1	1	1	1	1.88562	0	6.41421	1	0.848826	0.188628	0.094314	0.220066	0.062876	0.0209587	0.261983	0.275956	0.261983	0.109451	0.0256162	0.0442461	0.234039	0.45294	0.308558	0.328741	0.0282037	0.00388124	0.0934084	0.0359661	0.293378	0.0900016	0.312698	0.164521	0.260258	0.0892684	0.0185437	0.0442461	0.107898	0.0103212	0.160006	0.0119936
726	2112	3.23584	0.977942	30.4035	1	0.34375	0.309039	68.7412	69.3542	7	3.06011	2.82843	14.3888	14.3586	-1.15515	171.817	0.83737	0.192177	0.0101667	0.0925853	0.0452246	0.0106608	0.00413484	0.041809	0.0403617	0.021658	0.0100923	0.00630935	0.00204316	0.0218997	0.0258602	0.0210768	0.0133449	0.00985029	0.00507998	0.00375738	0.00118027	0.0106054	0.0164325	0.014429	0.0126997	0.00932908	0.00760838	0.00381244	0.00332523	0.00242433	0.000758074	4.16667	0.313008
906	3150	2.6582	0.982851	33.964	1	0.287619	0.376194	79.6467	76.6094	7.81025	3.36186	3.16228	15.5017	14.6869	0.647175	173.966	0.910553	0.196551	0.00193199	0.0866784	0.0512863	0.00418142	0.00163263	0.0448056	0.038176	0.0270293	0.00248606	0.00218932	0.00152126	0.0289269	0.0229534	0.023028	0.0173138	0.00196185	0.00191196	0.00120319	0.00133625	0.0157721	0.0161293	0.0141914	0.0155234	0.0121059	0.00160073	0.00119187	0.00166816	0.000580964	0.00115658	4.90614	0.294865
1092	3555	3.0285	0.984357	37.2878	1	0.307173	0.330197	96.6048	89.0674	8.06226	3.49327	3.16228	18.439	17.0203	-0.443599	203.859	0.78392	0.175265	0.00969413	0.0679005	0.0502994	0.00995379	0.00751911	0.019629	0.0438012	0.0242223	0.0123628	0.00284114	0.0049794	0.0142686	0.0212842	0.026696	0.0138576	0.00863927	0.00655133	0.00323716	0.00316355	0.00700646	0.0145044	0.0148165	0.0168267	0.00863777	0.00739365	0.00653482	0.00232443	0.00320954	0.00194325	6.96909	0.372671
1118	5002	3.56074	0.990845	37.7291	1	0.223511	0.28084	108.54	98.4733	7.81025	3.3048	3	14.9059	14.6532	-0.928807	223.664	0.81191	0.146796	0.00368872	0.0558136	0.0438522	0.00125819	0.00314283	0.015249	0.0393791	0.021571	0.00173656	0.00192169	0.00237232	0.0110301	0.0212676	0.0243269	0.0128869	0.00047394	0.000768647	0.00261459	0.00174005	0.00949368	0.0129422	0.0164894	0.0154544	0.00862372	0.000327394	0.000462978	0.00102947	0.00256806	0.00126702	6.99165	0.382147
1255	6741	4.81493	0.993045	39.9739	1	0.186174	0.207687	136.366	119.08	7.07107	2.9413	2.82843	18.6317	16.0555	1.0494	275.563	0.661222	0.112688	0.00994367	0.0360191	0.035575	0.0131386	0.00616767	0.0114334	0.0233304	0.0193306	0.0117555	0.0107358	0.00427273	0.00399301	0.0120903	0.0144195	0.0127251	0.00975217	0.0111131	0.0080575	0.00321913	0.000408485	0.00611211	0.008008	0.00967665	0.00922175	0.00830562	0.00890594	0.00945447	0.00593993	0.00259068	6.32038	0.489311
1133	4485	2.9948	0.986045	37.9813	1	0.25262	0.333912	95.1694	90.6863	7.81025	3.51318	3.16228	15.5457	15.8439	-0.814616	206.492	0.890723	0.175411	0.00603183	0.0757278	0.0467599	0.00890802	0.00248991	0.0327508	0.038743	0.0236022	0.00810603	0.0064929	0.000848087	0.0176509	0.0251954	0.0214515	0.0150201	0.00590746	0.00844942	0.00326618	0.000220946	0.0127951	0.0144412	0.0156739	0.0133824	0.0107307	0.00468854	0.00686279	0.00589884	0.00122808	7.27e-05	6.27909	0.34786
904	2809	2.23608	0.977841	33.9265	1	0.321823	0.447211	74.8311	69.3542	7.81025	3.58388	3.60555	15.3279	15.6657	-0.795989	159.38	0.919634	0.239295	0.00474479	0.0937113	0.0665036	0.00669626	0.00227026	0.0431262	0.0455966	0.0343465	0.00543822	0.00502548	0.000929369	0.0262607	0.0248252	0.0261293	0.0212137	0.00367087	0.00459061	0.00322726	0.00020934	0.0133791	0.0154461	0.0141449	0.0160683	0.0141409	0.0018627	0.00408217	0.00241129	0.00223308	0.000256278	5.20954	0.258961
1185	4704	3.45104	0.980601	38.8431	1	0.251913	0.289768	103.196	96.566	8.06226	3.41026	3.16228	22.2122	20.2281	1.05336	226.693	0.690962	0.1618	0.0268412	0.0569554	0.0405618	0.0355035	0.0116973	0.0154831	0.0202499	0.0215305	0.029013	0.0193622	0.00733131	0.00123898	0.00412986	0.0119728	0.0139364	0.0193885	0.0171861	0.0124972	0.0052054	0.00959994	0.00522574	0.00382991	0.00844419	0.00978621	0.00980417	0.0109291	0.0109834	0.00893853	0.003898	6.8177	0.405234
601	810	1.5975	0.918367	27.6626	1	0.741975	0.625977	44.3494	44.4072	8.94427	3.78348	3.60555	16.6171	17.5504	0.0767525	109.841	0.949447	0.388041	0.0267733	0.160525	0.0801138	0.029029	0.00846383	0.0384589	0.0547825	0.0322698	0.0154127	0.0134103	0.00363337	0.00782114	0.0106316	0.0200421	0.0169181	0.000853331	0.00548213	0.00340042	0.00361341	0.00159012	0.00524286	0.000334487	0.00726938	0.0104494	0.00743008	0.00557266	0.00248176	0.00351609	0.00326186	4.06275	0.201328
720	1072	2.5367	0.978625	30.2776	1	0.671642	0.394214	68.6668	66.0303	7	3.1387	3	14.258	14.1217	1.53506	151.497	0.875912	0.21026	0.00847525	0.091075	0.0541008	0.0134786	0.00234567	0.0408207	0.0417066	0.0274784	0.0135711	0.00637337	0.00117096	0.0241664	0.022745	0.0241859	0.0171601	0.0105117	0.00882647	0.00252799	0.00109988	0.0121403	0.0135502	0.0138232	0.0155615	0.0118293	0.00733958	0.0080397	0.00467659	0.000630719	0.00100707	4.66184	0.292699
417	798	1.81776	0.955298	23.0422	1	0.522556	0.550129	42.9849	38.9102	6	2.90031	2.82843	11.9105	12.7082	0.319781	97.598	0.92053	0.350688	0.0105104	0.117362	0.0973468	0.0121295	0.006587	0.046952	0.0528667	0.0452092	0.00710476	0.00862131	0.00403866	0.02316	0.020481	0.0245353	0.0225151	0.00445089	0.00266114	0.00586563	0.00222241	0.00447085	0.00864602	0.00583076	0.00985168	0.010381	0.00217154	0.000863452	0.00313554	0.00283045	0.00187302	3.57206	0.179904
870	2108	2.20309	0.975173	33.2824	1	0.412713	0.453908	72.1547	67.1193	7.61577	3.56774	3.60555	15.5563	15.9783	1.11778	155.196	0.915789	0.245886	0.0132577	0.0954073	0.0670253	0.017282	0.00544606	0.0382474	0.0468838	0.0336605	0.0154532	0.0100859	0.00261281	0.0234772	0.0211893	0.0268774	0.0202203	0.0117523	0.00963713	0.00582727	0.00131688	0.0104166	0.0120095	0.0124786	0.0159912	0.0132373	0.00798584	0.00619984	0.00613268	0.00310131	0.000675408	5.98534	0.27158
27	35	0.85891	0.659015	5.86323	1	0.771429	1.16427	6.74138	6.08276	2.82843	1.40583	1	4	5.07039	0.0267006	17.0711	0.964286	0.837046	0.0489742	0.11737	0.0640474	0.0292307	0.0370071	0.0393031	0.0524813	0.0120587	0.0194221	0.0159682	0.0305277	0.0420292	0.0381441	0.0352341	0.0571516	0.0362882	0.0288757	0.019017	0.0284635	0.0781142	0.024497	0.0636384	0.0372197	0.0759266	0.0567141	0.0484488	0.0450536	0.0381785	0.0278815	0.26424	0.0322728
589	1210	2.25967	0.972142	27.385	1	0.486777	0.442542	57.0011	56.921	7	3.06981	3	13.4989	13.3606	-1.26314	129.326	0.910355	0.231462	0.00294739	0.108954	0.0548573	0.00538102	0.00234652	0.0478104	0.0469996	0.0263898	0.00222397	0.0049127	0.00225319	0.0250534	0.0275877	0.0247232	0.0161454	0.00204544	0.00233009	0.00321283	0.00205972	0.0126083	0.0148993	0.0148006	0.0150345	0.0110922	0.00150283	0.00121803	0.00257042	0.00194127	0.00180084	3.81404	0.241337
643	1872	2.17307	0.976793	28.6128	1	0.343483	0.460178	62.6318	58.6003	6.40312	3.11551	2.82843	13.5163	13.4148	-0.915088	132.51	0.910765	0.238408	0.0108923	0.0949962	0.064662	0.0130237	0.00541267	0.0399374	0.0463677	0.0327048	0.0128374	0.0066786	0.0036945	0.0245061	0.0227968	0.0267468	0.0198117	0.0107723	0.00619955	0.00433176	0.00282576	0.0127141	0.0122437	0.0142983	0.0159475	0.0131291	0.00708263	0.00579017	0.00288487	0.00328899	0.00221297	4.68231	0.230869
8	9	0.546802	0.612372	3.19154	1	0.888889	1.82881	3.4641	2.82843	1.41421	1.05178	1	2	2.73861	0.785398	7.41421	1	1.27324	0.159155	0.31831	0.159155	0.159155	0.159155	0.31831	0.159155	0.31831	0.159155	0.159155	0.159155	0.31831	0.159155	0.795775	0.159155	0.159155	0.159155	0.159155	0.159155	0.875352	0.159155	0.31831	0.159155	0.517254	0.159155	0.159155	0.159155	0.159155	0.159155	0.122103	0.0146334
210	690	3.0751	0.970067	16.3518	1	0.304348	0.325193	37.4002	35	5	1.84449	1.41421	9.42859	9.08218	-0.988478	90.0833	0.731707	0.21827	0.0238663	0.0810852	0.060775	0.0227557	0.00700502	0.0339636	0.0384712	0.0317081	0.0159918	0.00901293	0.00420757	0.0164338	0.018509	0.0226399	0.0195506	0.0160038	0.00884528	0.00355088	0.00380129	0.00445534	0.010019	0.0107683	0.014394	0.0129421	0.011738	0.00817782	0.00400275	0.00146523	0.00351584	1.25559	0.168627
704	2006	2.43771	0.976948	29.9393	1	0.350947	0.410221	66.8267	62.6498	7.07107	3.13234	3	14.1045	14.2661	-0.444103	146.853	0.864865	0.228372	0.0284598	0.0854386	0.0585181	0.0338771	0.0165001	0.0291604	0.0359812	0.0282139	0.0266647	0.024232	0.0106257	0.0133162	0.0116817	0.0175435	0.0166678	0.0186347	0.0190795	0.0162138	0.00732187	0.00315824	0.00353931	0.00440571	0.00937051	0.0108686	0.0109041	0.0113848	0.0120422	0.0105499	0.00531822	4.28432	0.258534
635	867	1.7432	0.95491	28.4343	1	0.732411	0.573658	52.5556	51.1957	8	3.58672	3.16228	15.1879	15.6035	0.133919	117.941	0.947761	0.308473	0.0113532	0.130771	0.0744571	0.00965385	0.00305985	0.0522253	0.0521315	0.0357496	0.00619863	0.00249876	0.00232774	0.0227629	0.0231648	0.0257511	0.0211265	0.00311679	0.00393477	0.00147289	0.00207365	0.00591874	0.00741856	0.0099771	0.0137103	0.0137615	0.000517099	0.0028614	0.00293475	0.00251575	0.00162859	4.54273	0.230701
1574	8888	4.43962	0.993929	44.7669	1	0.177093	0.225245	143.286	129.19	7.2111	3.29876	3.16228	18.2097	15.7647	0.675346	296.333	0.753471	0.120077	0.00323518	0.0451531	0.036405	0.00437734	0.00247747	0.021402	0.0264693	0.0198965	0.0032323	0.00428416	0.00173443	0.0158258	0.0159642	0.0174115	0.0130601	0.00285593	0.00419882	0.00344681	0.00122971	0.00962006	0.0130877	0.0110893	0.0124935	0.00935836	0.00248251	0.00360793	0.00384856	0.00268933	0.000894149	6.38302	0.503441
914	1540	2.37189	0.974116	34.1136	1	0.593506	0.421604	73.6906	69.8713	8	3.60234	3.16228	17.2619	16.6578	1.41362	165.054	0.881389	0.237852	0.00153212	0.0995286	0.0623689	0.0073809	0.00476657	0.0406766	0.0487986	0.0302443	0.00876163	0.00100066	0.00576596	0.0236408	0.0261605	0.02673	0.0176648	0.00695937	0.00413002	0.00359133	0.00548178	0.0120816	0.0149561	0.0148222	0.0156506	0.011224	0.00484357	0.00316015	0.00117384	0.00437274	0.00479871	3.2674	0.30605
1298	3920	3.99712	0.993599	40.653	1	0.331122	0.25018	127.481	114.237	7.61577	3.26368	3	15.7658	14.4003	-1.31057	255.338	0.809732	0.126641	0.00508359	0.0463729	0.039094	0.00223028	0.00292866	0.0165967	0.0314156	0.0205841	0.00343271	0.00277581	0.00163469	0.0121517	0.0178741	0.0204178	0.0130859	0.0027752	0.00182026	0.00220819	0.000936629	0.00898926	0.0122325	0.0139098	0.0139606	0.00918942	0.0022724	0.00204129	0.00136396	0.00162274	0.000558424	8.91841	0.469276
761	1206	2.59624	0.972176	31.1277	1	0.631012	0.385173	66.4596	66.2722	8	3.39914	3	15.4927	15.5683	-0.084025	157.569	0.869714	0.220614	0.0238885	0.0984212	0.050708	0.0286842	0.011403	0.0466774	0.0322462	0.0260917	0.0250106	0.016136	0.00754102	0.0225579	0.0147165	0.0173163	0.0165274	0.0167995	0.0165574	0.0097824	0.00584862	0.00321452	0.0101066	0.00414653	0.0120273	0.0111888	0.00777474	0.0115766	0.00941323	0.00710788	0.0047291	5.03624	0.299351
1049	1494	2.57065	0.981812	36.5462	1	0.702142	0.389006	84.6615	82.0549	8.24621	3.68793	3.60555	16.3449	16.0736	-1.54134	184.083	0.912174	0.19837	0.00426799	0.0887938	0.0509649	0.00249079	0.00412624	0.0415997	0.0415116	0.0257067	0.00443187	0.00346824	0.00278811	0.0241471	0.026294	0.0232655	0.0161484	0.0021337	0.00199191	0.00358981	0.00185959	0.0159285	0.0151867	0.0164837	0.0144119	0.0113376	0.00162361	9.86e-05	0.00270134	0.0027837	0.00128804	7.35912	0.355917
972	3285	2.92872	0.979885	35.1794	1	0.29589	0.341447	85.4104	83.3547	7.81025	3.32902	3.08114	17.7949	17.0446	0.500058	189.137	0.83006	0.178122	0.0167458	0.0777411	0.0434745	0.0245016	0.00557951	0.0300382	0.0332232	0.0221178	0.0238442	0.0124324	0.0023848	0.0103583	0.0173173	0.0185577	0.0143122	0.0185251	0.0153609	0.00611711	0.00127896	0.000787204	0.00830555	0.00896053	0.0129702	0.0102074	0.0121989	0.0139378	0.00775859	0.0036655	0.000760086	5.92753	0.331106
10	12	0.620236	0.612372	3.56825	1	0.833333	1.61229	3.91918	3.16228	2	1.14142	1	2	3.09839	1.5708	8.82843	1	1.14592	0.0916732	0.155845	0.155845	0.0916732	0.106341	0.195447	0.23505	0.0619711	0.0520704	0.244951	0.292474	0.314256	0.199408	0.0904852	0.00772989	0.0132596	0.322572	0.447717	0.164478	0.483756	0.00728634	0.0735035	0.221396	0.225514	0.13798	0.0742722	0.27458	0.11897	0.113806	0.15993	0.017258
433	665	1.58166	0.92311	23.48	1	0.651128	0.632247	38.236	37.1618	7.28011	3.24078	3	14.2302	14.7032	0.317681	92.7696	0.929185	0.399213	0.00770157	0.156356	0.0899434	0.00886311	0.00516451	0.0389847	0.0610513	0.0344047	0.0031313	0.00355143	0.00367538	0.0157414	0.010085	0.0235447	0.0150339	0.00212987	0.0039134	0.00163799	0.00282058	0.00246882	0.00377415	0.00226261	0.00648049	0.00868378	0.00339519	0.00159808	0.00478231	0.00181051	0.00208364	2.44865	0.170993
930	3486	3.50216	0.991109	34.4109	1	0.266781	0.285538	98.6079	89.5545	6.32456	2.93837	2.82843	14.2308	13.1202	-0.410706	202.309	0.813648	0.147645	0.00873367	0.0555241	0.0434712	0.0115986	0.00508402	0.0232453	0.0315512	0.0231003	0.0113393	0.00847067	0.00356269	0.016828	0.0159861	0.020309	0.0147173	0.0100112	0.00942545	0.00616738	0.00275994	0.0107224	0.0102157	0.0114966	0.0138722	0.0102694	0.00833891	0.00912733	0.00653462	0.0048188	0.00224124	5.93065	0.376898
559	1363	2.19329	0.962159	26.6785	1	0.410125	0.455936	52.6588	51	7.61577	3.08412	2.82843	14.6842	14.349	1.06586	124.125	0.8944	0.273641	0.0291559	0.110732	0.0644531	0.0372265	0.0126146	0.0408406	0.039125	0.0320277	0.0288282	0.0191307	0.00747903	0.0175736	0.0111604	0.0213613	0.0192039	0.0154481	0.0163393	0.0105782	0.00517691	0.00322236	0.00284354	0.00535615	0.0126609	0.0125033	0.0042977	0.00729951	0.00953619	0.00552067	0.00406431	3.41947	0.223896
745	1080	1.981	0.970447	30.7988	1	0.689815	0.504795	63.0732	59.5399	8	3.55635	3.16228	14.9907	15.2204	-0.138709	136.184	0.946633	0.267578	0.0108334	0.107819	0.0710888	0.00669263	0.00357261	0.0471546	0.0493317	0.0356517	0.00366732	0.00252975	0.00148528	0.0277817	0.0240112	0.0273236	0.0213525	0.00288142	0.00126429	0.00200275	0.000761872	0.0120648	0.0132527	0.012761	0.0159111	0.013828	0.00222345	0.00120555	0.00174945	0.00189006	0.00065222	4.89358	0.254887
302	468	1.28899	0.826918	19.6091	1	0.645299	0.775803	26.5202	25.7099	7.07107	3.05973	2.82843	14.1811	14.9129	1.20546	69.9411	0.937888	0.576301	0.0480153	0.170963	0.099241	0.0192458	0.0229148	0.00840008	0.0353672	0.0154587	0.00462032	0.00589585	0.0161006	0.0117594	0.015467	0.00237236	0.0170521	0.0100113	0.0124483	0.0056306	0.0156177	0.00917296	0.0104544	0.0130459	0.00303412	0.0155288	0.00437839	0.00827523	0.00558256	0.00795885	0.00893686	2.73681	0.125322
959	3120	2.47063	0.973022	34.9433	1	0.307372	0.404755	75.968	76.5768	8.48528	3.66623	3.60555	17.5339	17.5267	0.892579	172.551	0.89459	0.208226	0.018116	0.0971555	0.0495615	0.0164629	0.00620336	0.041491	0.042595	0.0239016	0.0149291	0.00599041	0.00366434	0.0220819	0.0240655	0.0232915	0.0145042	0.0118693	0.00763464	0.00222702	0.00285377	0.0109212	0.0128904	0.0142777	0.0143802	0.00983768	0.00838843	0.00674119	0.00311247	0.0026308	0.00234203	5.40633	0.304021
605	918	1.9371	0.962016	27.7545	1	0.659041	0.516235	54.5017	50.1597	7	3.31372	3	14.2836	14.8787	-1.44069	121.355	0.901639	0.306165	0.0515676	0.0945924	0.0749457	0.0481991	0.0352715	0.0181112	0.0383449	0.0269148	0.0301398	0.0346649	0.0214782	0.00648263	0.00503123	0.0113736	0.0106888	0.0177865	0.0137452	0.0202522	0.011314	0.00307273	0.00099263	0.000194445	0.00156097	0.00662604	0.00632817	0.00680327	0.00328977	0.00885411	0.00516016	3.9852	0.240436
741	1925	2.21703	0.965934	30.716	1	0.384935	0.451053	62.0161	61.9112	8.06226	3.48781	3.16228	16.3637	16.0492	0.997936	143.681	0.875887	0.246144	0.00874038	0.113763	0.0579194	0.0057222	0.00747075	0.0447483	0.051456	0.026222	0.0058821	0.00277933	0.00699811	0.0195902	0.0309538	0.0245947	0.0152358	0.00462766	0.00416889	0.00350987	0.00582398	0.0124864	0.0128202	0.0166211	0.012845	0.0100259	0.002333	0.00167391	0.00184571	0.00439896	0.00461423	6.22834	0.348394
679	918	1.88343	0.960842	29.4029	1	0.739651	0.530945	57.1838	53.2353	8	3.521	3.16228	15.5306	15.8454	-1.53096	126.77	0.916329	0.305056	0.0283145	0.110294	0.0787685	0.0345124	0.0124655	0.0386815	0.0444801	0.0388045	0.0269794	0.0172656	0.00755384	0.0161748	0.0139104	0.0231514	0.0223795	0.014254	0.0147057	0.00797357	0.00538894	0.00416913	0.00273934	0.00660482	0.0121478	0.0136262	0.00337171	0.00728031	0.00569711	0.00357333	0.0040902	4.22045	0.240421
464	576	1.45292	0.909466	24.306	1	0.805556	0.688271	38.3043	35.6931	7.28011	3.43686	3	14.5062	15.9261	-0.0266484	92.0416	0.933602	0.463723	0.0161377	0.149412	0.11099	0.0112449	0.0129526	0.0352623	0.0555951	0.0372413	0.00478238	0.0052287	0.00813585	0.0114068	0.00616656	0.0150932	0.00973906	0.00131257	0.00359382	0.00645731	0.00454859	0.00683663	0.00670046	0.00764502	0.00549372	0.00689172	0.000647029	0.00515959	0.00302935	0.00418493	0.00299584	4.51746	0.173739
802	1675	2.41418	0.977454	31.9553	1	0.478806	0.41422	72.1302	67.9117	7.07107	3.31553	3	15.1303	15.2302	-0.23765	155.983	0.869848	0.221409	0.0237782	0.0858487	0.0571871	0.0303042	0.0121415	0.0303469	0.0379543	0.0282959	0.024706	0.0211507	0.00686531	0.0138595	0.0151702	0.0192065	0.0176216	0.0166996	0.0197875	0.0123897	0.00450097	0.00582571	0.00490783	0.00564414	0.0117693	0.0121381	0.0101292	0.0131413	0.0114772	0.00763252	0.00323048	5.35114	0.296681
1260	4898	3.08963	0.985951	40.0535	1	0.257248	0.323664	106.064	95	8.60233	3.62922	3.60555	19.1468	17.7163	0.967659	221.179	0.813953	0.17776	0.00850297	0.0630681	0.0535166	0.0130049	0.00407662	0.0217594	0.0392286	0.0278878	0.0124436	0.0076549	0.00235467	0.0110414	0.0218241	0.0233997	0.0176593	0.0100484	0.0103625	0.00340362	0.00164547	0.00339408	0.0143619	0.0131766	0.0156179	0.0121787	0.00821267	0.00912879	0.00621062	0.00114761	0.00127853	7.81326	0.375647
457	756	1.46874	0.92459	24.122	1	0.604497	0.680858	39.3701	37.6962	7.61577	3.36185	3	14.3877	14.9986	1.1795	91.8406	0.950104	0.40948	0.0168521	0.152354	0.094786	0.0207114	0.00413782	0.0384858	0.0561793	0.0397211	0.0107736	0.00946777	0.0013798	0.00849333	0.0124686	0.0178227	0.0209026	0.00166207	0.00369875	0.0032333	0.00310658	0.000726807	0.00477114	0.00311959	0.00375384	0.0123344	0.00479285	0.00480945	0.00287593	0.00217315	0.00343403	2.949	6.11952
567	920	1.46257	0.921033	26.8687	1	0.616304	0.683729	43.2279	40.8044	8.24621	3.73179	3.60555	16.0769	16.8366	0.358154	102.083	0.95777	0.43359	0.00344816	0.153313	0.103186	0.00796959	0.00409317	0.0431882	0.0530083	0.0436177	0.00496711	0.0021174	0.00212672	0.00869027	0.00928773	0.0169201	0.0209921	0.00179684	0.00208745	0.00224084	0.00103543	0.00715099	0.00600685	0.00474154	0.00262833	0.0102629	0.00235805	0.00178	0.00200399	0.000850708	0.00177588	5.03932	0.176318
26	42	0.980615	0.788992	5.75363	1	0.619048	1.01977	7.47626	6.7082	2.23607	1.32858	1	4.24264	4.59344	-1.04248	17.8995	0.962963	0.73565	0.13177	0.0591035	0.125002	0.00684165	0.0744847	0.0736907	0.0578597	0.023334	0.00727725	0.0358402	0.00727198	0.0756531	0.0543131	0.0445257	0.0532356	0.0339634	0.0416259	0.0135223	0.0387531	0.0773422	0.0532056	0.0553449	0.0693589	0.0570996	0.0149917	0.0290993	0.0486098	0.0401038	0.00857925	0.256718	0.0311894
1399	5832	4.08569	0.986233	42.205	1	0.239883	0.244757	123.91	117.273	8.06226	3.35083	3.16228	21.8325	20.4901	1.14221	268.007	0.690523	0.129333	0.0195194	0.0495461	0.0320689	0.0259937	0.00942599	0.00990129	0.0223072	0.0156675	0.0225488	0.0171489	0.00567846	0.00204748	0.00519846	0.0121076	0.00967366	0.015861	0.0164298	0.0115644	0.00385351	0.00748726	0.00380338	0.00237251	0.00747946	0.00674305	0.00918585	0.0115214	0.0117828	0.00815944	0.00281116	7.06468	0.478874
1247	2675	3.57569	0.991745	39.8463	1	0.466168	0.279667	115.251	107.689	7.61577	3.34675	3	15.8392	14.7784	1.41498	236.711	0.834114	0.136909	0.00333215	0.0570515	0.0384829	0.00387906	0.00311123	0.0229674	0.0332497	0.0195213	0.00380121	0.00374722	0.00265156	0.0140181	0.0213184	0.0198041	0.0122521	0.00319778	0.00288714	0.00381834	0.00222765	0.00974674	0.0144292	0.0147106	0.0128768	0.00858171	0.00268557	0.00287091	0.00257177	0.00367327	0.00186658	8.64567	0.454688
709	1785	2.14888	0.958659	30.0454	1	0.397199	0.465359	57.1064	57.8014	8.06226	3.50419	3.16228	16.0787	16.25	1.03079	138.368	0.897468	0.270197	0.0132427	0.126352	0.0599963	0.0142026	0.00947087	0.0491372	0.0507993	0.0262637	0.00738469	0.0151944	0.0053964	0.0243647	0.0241932	0.0235279	0.0147945	0.00346001	0.00860865	0.0114848	0.00268752	0.0108828	0.00918199	0.0114598	0.0112035	0.00995041	0.00211726	0.000361141	0.00901199	0.00642291	0.00136367	4.04242	0.254124
602	1476	1.88892	0.956307	27.6856	1	0.407859	0.529403	52.1063	50.448	7.61577	3.35553	3.16228	14.8459	15.234	-0.898725	119.539	0.927581	0.301175	0.0217757	0.123644	0.0721709	0.0279192	0.00742474	0.0433863	0.0493826	0.0342566	0.0208768	0.0156346	0.00175646	0.0164723	0.0199143	0.0234485	0.0203987	0.0102337	0.0125497	0.00692747	0.000483133	0.0028523	0.00730356	0.00598741	0.0137079	0.0131589	0.00212526	0.00494243	0.00395123	0.00346774	0.00146953	2.3982	0.207019
1457	5236	4.27787	0.992659	43.071	1	0.278266	0.233761	135.805	123.968	8.24621	3.35387	3	17.8003	16.425	0.341041	279.865	0.749486	0.120713	0.00573912	0.0466746	0.0356081	0.00836267	0.00203596	0.0160479	0.0298834	0.0183642	0.00850973	0.00464007	0.000979556	0.0107855	0.0163215	0.0192069	0.0115433	0.00752265	0.00619469	0.00266063	0.000555155	0.00703321	0.0104075	0.012589	0.0131985	0.00805598	0.0061514	0.00697593	0.00375635	0.00172501	0.000332905	9.69036	0.50988
847	1794	2.47995	0.976915	32.8395	1	0.472129	0.403234	72.2386	71.4703	8	3.44477	3.16228	15.2364	15.4322	1.30193	162.468	0.907824	0.210628	0.00959472	0.0979861	0.0505791	0.014305	0.00323746	0.0420415	0.0432864	0.0246232	0.0135265	0.00730542	0.00150352	0.0235477	0.0236943	0.0242539	0.0150506	0.0108076	0.00828788	0.00388548	0.000952002	0.0100944	0.0145612	0.0133618	0.0157017	0.0102267	0.00724796	0.00696515	0.00465748	0.00227525	0.00078962	3.69534	0.301381
793	2350	2.17548	0.976434	31.7754	1	0.337447	0.459669	69.4882	63.7809	7.61577	3.4268	3.16228	14.7392	14.9967	-0.725555	147.238	0.923166	0.2482	0.0141076	0.0924321	0.0694196	0.01572	0.00993115	0.0358379	0.04794	0.0342942	0.0121454	0.0133103	0.00696781	0.0200874	0.0244108	0.0249978	0.0204955	0.00843991	0.0110913	0.00885072	0.00518945	0.00980367	0.0140063	0.0115726	0.0140621	0.0133281	0.00575005	0.00680904	0.00698842	0.00563972	0.00399296	5.42278	0.244404
754	1947	2.23243	0.974933	30.9842	1	0.387262	0.447942	66.9906	62.0322	7.2111	3.35996	3.16228	14.0278	14.9053	1.09833	145.439	0.913939	0.249486	0.0121194	0.0956246	0.0688702	0.0116353	0.0078546	0.034854	0.051693	0.0328153	0.00960695	0.00924913	0.00575174	0.0239725	0.023303	0.0285461	0.0185685	0.00747055	0.00692732	0.00662906	0.00454093	0.0147146	0.0121506	0.0140406	0.0154037	0.011628	0.00526575	0.00477892	0.0044672	0.00430508	0.00379897	5.20639	0.400641
3	4	0.309208	0.816497	1.95441	1	0.75	3.23407	2.3094	1.41421	1	1	1	0.707107	1.33333	0.785398	3.41421	1	1.90986	0.63662	1.90986	0.63662	0.63662	0.63662	1.90986	0.63662	1.90986	0.63662	0.63662	0.63662	1.90986	0.63662	1.90986	0.63662	0.63662	0.63662	0.63662	0.63662	1.90986	0.63662	1.90986	0.63662	1.90986	0.63662	0.63662	0.63662	0.63662	0.63662	0.061387	0.00631724
624	882	2.23643	0.949841	28.1869	1	0.707483	0.447142	51.6539	48.5077	7.61577	3.30559	3	16.1246	16.1539	1.53966	132.426	0.885106	0.337655	0.00456252	0.127371	0.0863489	0.00680073	0.00192405	0.0538959	0.0480419	0.0416128	0.00572283	0.00576424	0.00177257	0.017513	0.0248694	0.0179969	0.0245406	0.00499317	0.00491807	0.00348554	0.00152467	0.00382965	0.00791056	0.00481421	0.00766555	0.0153199	0.00367802	0.00248201	0.00563962	0.00285535	0.00108886	3.11701	0.251118
803	2580	2.67081	0.97086	31.9752	1	0.31124	0.374418	74.1847	69.3397	7.61577	3.21257	3	18.1789	17.7783	-0.528577	164.167	0.758979	0.212118	0.0279116	0.0771595	0.0550502	0.0351154	0.010041	0.0147295	0.0378219	0.027047	0.0305035	0.0180893	0.00493448	0.00150604	0.0103606	0.0215898	0.0163306	0.0203704	0.0188321	0.00871409	0.00322389	0.00685437	0.00274019	0.00739228	0.0134606	0.0108656	0.0108026	0.0122748	0.010667	0.00380303	0.00256078	7.19425	0.281773
759	2295	2.33824	0.974805	31.0868	1	0.330719	0.427672	69.9322	65.192	7.07107	3.24508	3	16.1734	15.599	0.716058	149.338	0.831325	0.227386	0.0196215	0.0866626	0.0609955	0.0262282	0.00749961	0.0255039	0.0450029	0.0298309	0.0241857	0.0138901	0.00358882	0.0134665	0.01663	0.025789	0.0177378	0.017821	0.0158402	0.0063428	0.00201437	0.00454735	0.00603475	0.010129	0.0157377	0.0116351	0.0117216	0.0118088	0.00819856	0.00270407	0.00114786	3.81987	0.256199
499	874	1.49776	0.921188	25.2061	1	0.570938	0.667664	40.7497	41.1461	8.06226	3.49853	3.16228	15.8	15.8564	1.07428	96.9117	0.948669	0.375279	0.0163809	0.161941	0.0778435	0.017305	0.00520962	0.0491319	0.0519284	0.0352184	0.0109093	0.0054927	0.00130474	0.00846835	0.0152343	0.0221812	0.0202929	0.00142049	0.00188463	0.00104452	0.00107516	0.00571496	0.00525298	0.00352592	0.0104051	0.0131393	0.00545879	0.00322468	0.00175255	0.00261294	0.00127431	2.71142	0.172457
1126	4536	3.61179	0.962099	37.8638	1	0.248236	0.276871	99.7982	88.2383	7.28011	3.23075	3	28.2025	27.215	0.86672	226.066	0.55992	0.184134	0.0416582	0.0387565	0.0453708	0.0475761	0.016022	0.0212551	0.013223	0.0225442	0.0234926	0.0286797	0.00613934	0.0259475	0.0145477	0.0049659	0.014883	0.00145293	0.0172099	0.0147275	0.002295	0.0165364	0.0149958	0.0122122	0.00473553	0.0107728	0.0100026	0.00215529	0.0102678	0.00777942	0.000604309	7.6199	0.410376
680	1140	2.10393	0.973275	29.4245	1	0.596491	0.475302	62.0305	57.4891	7	3.28817	3	14.0937	14.245	0.193052	134.083	0.906667	0.261197	0.00541354	0.101977	0.0715563	0.00477661	0.00157708	0.0452653	0.0486872	0.0361211	0.00348632	0.00203688	0.00117228	0.0298812	0.0226978	0.02809	0.0213687	0.00253592	0.0032604	0.00138691	0.000907249	0.0118601	0.015431	0.0121973	0.0166639	0.0135091	0.000665128	0.00248611	0.00116285	0.0020342	0.000533314	4.15747	0.239902
9	12	0.600731	0.694588	3.38514	1	0.75	1.66464	3.88575	3.16228	1.41421	1.09205	1	2	2.79544	0.354313	8.24264	1	1.14592	0.306637	0.331042	0.127324	0.306637	0.0829074	0.656992	0.127324	0.199667	0.306637	0.0829074	0.117668	0.819966	0.127324	0.283383	0.127324	0.306637	0.0829074	0.117668	0.271417	0.428827	0.127324	0.124019	0.127324	0.540336	0.306637	0.0829074	0.117668	0.271417	0.248816	0.137255	0.0145418
888	2772	2.69919	0.979595	33.6249	1	0.320346	0.370482	77.5549	74.4312	7.61577	3.3739	3.16228	16.2604	15.5871	-0.98867	173.551	0.854668	0.204086	0.00407403	0.0886603	0.0530761	0.00550726	0.00566922	0.0342628	0.0468395	0.0248861	0.000949628	0.00651276	0.0050956	0.0208448	0.0269735	0.0253181	0.0144136	0.00246978	0.00492555	0.00552719	0.00444607	0.0166165	0.0138446	0.0174819	0.0140807	0.00941738	0.00246511	0.00262323	0.0050863	0.00463394	0.00387038	4.78126	0.291279
781	2470	2.89327	0.982857	31.5341	1	0.316194	0.34563	76.4686	70.7107	6.7082	3.07502	2.82843	14.1115	14.0985	-1.1249	168.51	0.844324	0.19888	0.0127015	0.0770104	0.0569788	0.00478121	0.00883373	0.034587	0.0414828	0.0291097	0.0070226	0.00269723	0.00667922	0.0208238	0.0254135	0.0240247	0.0175697	0.00425808	0.0040104	0.00316654	0.00539757	0.0137737	0.0156639	0.0163519	0.0145005	0.01136	0.00413384	0.00214039	0.00236658	0.00347662	0.00444553	5.16869	0.281849
938	3010	2.85918	0.975511	34.5586	1	0.311628	0.349751	81.0634	78.2943	7.61577	3.35999	3	18.6571	17.8298	1.06942	183.581	0.788898	0.194828	0.0250729	0.0788965	0.0464634	0.0355398	0.00932048	0.0248289	0.0299979	0.0237369	0.0307952	0.0190983	0.00485794	0.00419795	0.0094058	0.0167732	0.0151763	0.0211727	0.0190285	0.0108521	0.00299271	0.00726622	0.00105965	0.00386892	0.0115023	0.0106378	0.0113999	0.0129091	0.011524	0.00686649	0.00193263	5.69488	0.347631
1340	3520	3.71236	0.991676	41.3055	1	0.380682	0.26937	119.781	112.539	7.28011	3.40993	3.16228	16.5395	15.4226	-0.239078	250.024	0.835411	0.134713	0.007244	0.0563649	0.0373752	0.0088188	0.00414665	0.0236244	0.0310329	0.0192765	0.00895628	0.00618779	0.00311848	0.0149836	0.0185346	0.0190629	0.0122262	0.0082842	0.00678983	0.00422066	0.00249934	0.00969446	0.0120465	0.0130211	0.0128607	0.00859689	0.00722991	0.00677184	0.00494942	0.003122	0.00201069	9.43571	0.485725
10	12	0.536007	0.791741	3.56825	1	0.833333	1.86565	4.54139	3.60555	1.41421	1.04142	1	2	2.77413	-0.318038	8.20711	0.909091	0.979415	0.153663	0.135611	0.230002	0.0591013	0.100992	0.228337	0.147712	0.135928	0.0908568	0.108719	0.0903824	0.253302	0.120501	0.280071	0.19459	0.133895	0.105025	0.124305	0.0949103	0.319362	0.124926	0.292433	0.431422	0.103662	0.0883412	0.098309	0.0651274	0.112008	0.0978973	0.131228	0.0191196
376	522	1.2777	0.881329	21.8801	1	0.720307	0.782659	31.8769	31.305	7.61577	3.35834	3	14.5131	15.0619	-0.375901	77.6985	0.964103	0.488508	0.0112056	0.17819	0.0984755	0.00566877	0.00227011	0.0287976	0.0486923	0.0375093	0.00412508	0.00149517	0.00238101	0.00632137	0.00453201	0.0103018	0.0184159	0.00117381	0.00342154	0.00387228	0.00189081	0.0128956	0.0146125	0.0127518	0.00246458	0.0106821	0.00259653	0.0027516	0.00213245	0.00299703	0.00119963	4.03661	0.141909
820	2090	2.0762	0.968948	32.3119	1	0.392344	0.481649	65.504	62.1289	8.48528	3.61731	3.60555	16.2924	16.1969	-0.537485	146.267	0.933941	0.270481	0.0108995	0.110078	0.070154	0.0137846	0.00537582	0.0475013	0.0477747	0.0352852	0.0123321	0.00677963	0.00391372	0.025955	0.0221748	0.0267249	0.0211556	0.00930789	0.00511255	0.00475616	0.00297723	0.00993361	0.0107186	0.0126079	0.0154722	0.0137327	0.00489018	0.00303026	0.00288214	0.00351915	0.00224452	4.94731	0.254505
670	918	1.79726	0.957524	29.2074	1	0.729847	0.556402	54.7259	53.1507	8	3.59888	3.16228	15.0251	15.7804	-0.0582472	123.012	0.935754	0.301972	0.0189544	0.126215	0.072767	0.0181995	0.0113216	0.0420197	0.0556615	0.0323724	0.0130605	0.0124771	0.00718447	0.0191344	0.023279	0.0252662	0.0180306	0.00855461	0.00562316	0.00892898	0.00450728	0.00910741	0.0060699	0.0105013	0.011105	0.0115846	0.00406388	0.00103185	0.00318882	0.00565136	0.00283981	3.50166	0.23624
6	6	0.477465	0.790569	2.76395	1	1	2.0944	3.26599	2.23607	1	1	1	1	2	1.5708	6	1	1.52789	2.83e-17	0.713014	0.509296	0	0	1.03896	0.835245	0.264834	1.41e-17	0	0	1.20194	0.346321	0.362619	0.957476	1.41e-17	0	0	3.53e-18	0.810799	0.789612	0.127935	0.9314	0.858062	1.41e-17	2.83e-17	2.83e-17	3.53e-18	0	0.141817	0.0123598
673	1672	1.80877	0.957365	29.2727	1	0.402512	0.552863	54.9295	52.4309	7.81025	3.57995	3.60555	15.0461	15.8681	0.664205	123.681	0.943899	0.31171	0.0356298	0.118226	0.0756164	0.0313169	0.0261206	0.0405949	0.0476225	0.0314357	0.0181817	0.0258884	0.0166678	0.0179724	0.0184913	0.0170743	0.0154519	0.010052	0.011809	0.0166164	0.0100662	0.00732898	0.00473422	0.00603535	0.00432697	0.00846146	0.00319944	0.00309173	0.00540899	0.0084136	0.0060153	3.99423	0.208286
664	1653	2.34502	0.975512	29.0763	1	0.401694	0.426435	63.239	61.7414	7.07107	3.14718	3	13.8539	13.9093	-0.448701	139.882	0.877147	0.221781	0.0135426	0.0981641	0.0545276	0.0173745	0.00853867	0.037575	0.0462733	0.0253562	0.0132494	0.0143464	0.00612869	0.0197019	0.0254113	0.0233984	0.0148985	0.0102059	0.0104206	0.0101678	0.00461303	0.010628	0.013289	0.0132892	0.0131349	0.00989583	0.00800071	0.0060021	0.00776379	0.00738041	0.00341684	4.47868	0.25861
967	1539	2.84649	0.986281	35.0888	1	0.62833	0.35131	89.3173	80.5047	8	3.32502	3	15.1931	14.7441	-0.0924512	185.983	0.844541	0.189974	0.00662938	0.069404	0.0569222	0.00754691	0.00238707	0.0291917	0.0405315	0.030066	0.00708149	0.00328662	0.00148588	0.017654	0.0239433	0.0242923	0.0191247	0.00618018	0.00414528	0.00149658	0.00124515	0.0101333	0.0159507	0.015207	0.0157044	0.0132678	0.00516568	0.00442906	0.00172274	0.00104255	0.00111549	5.35413	0.356298
743	2016	2.22913	0.974257	30.7574	1	0.368552	0.448605	67.3038	62.2656	7.2111	3.32213	3.16228	14.9204	15.173	1.04193	144.267	0.87309	0.244007	0.0176033	0.0916763	0.0676989	0.0187504	0.00780033	0.0319956	0.0486345	0.0333548	0.017733	0.00947405	0.0039728	0.016984	0.0231052	0.0264488	0.0198455	0.0134597	0.0113819	0.00346981	0.00224929	0.00914425	0.0104343	0.0132281	0.0149336	0.0129476	0.00935614	0.00829531	0.00568663	0.0010206	0.00136811	5.03574	0.253758
669	1833	2.11031	0.966909	29.1856	1	0.364975	0.473864	60.3905	57.8014	7.2111	3.27564	3	15.6053	15.4068	-0.617829	133.196	0.865459	0.254953	0.0371141	0.0959378	0.0616826	0.0410274	0.0183973	0.0210753	0.041319	0.0281417	0.0319969	0.0236234	0.010919	0.00460884	0.00914197	0.020873	0.0155892	0.0199113	0.0178323	0.0138713	0.00694797	0.00207643	0.0029016	0.00515679	0.0107886	0.00966307	0.00933391	0.00934939	0.00974676	0.0078631	0.0044875	3.47311	0.229786
1233	4128	3.43054	0.983535	39.622	1	0.298692	0.291499	104.887	101.951	8	3.4367	3.16228	21.104	18.955	-1.16153	230.551	0.770144	0.151039	0.0192895	0.0635706	0.0361972	0.0267913	0.0084851	0.0219217	0.0256116	0.0182747	0.0245285	0.0161195	0.00498848	0.00661332	0.00980107	0.0142992	0.0115971	0.0188253	0.0166314	0.0106303	0.0033486	0.0025389	0.00227466	0.00480789	0.00938251	0.00819942	0.0125786	0.0130807	0.0112656	0.0076624	0.00239197	8.0428	0.424918
837	1904	2.43033	0.972678	32.6451	1	0.439601	0.411467	73.3862	69.3758	7.2111	3.3606	3.16228	17.9834	17.0373	0.270937	159.882	0.808696	0.221421	0.0264922	0.0845249	0.0556904	0.0363931	0.00953248	0.025134	0.0351439	0.0284312	0.031283	0.0192792	0.0040837	0.00688277	0.00970929	0.0203153	0.0178328	0.0206346	0.0194001	0.0101123	0.00186467	0.00321318	0.000845996	0.00504178	0.0135276	0.0122177	0.0110642	0.0123679	0.0112001	0.00543436	0.000809325	5.39107	0.290791
612	792	1.45938	0.928198	27.9146	1	0.772727	0.685223	46.0047	43.4166	8.544	3.83864	3.60555	16.3458	17.1178	1.49182	105.941	0.957746	0.413381	0.00235244	0.149157	0.0999634	0.00927967	0.00537204	0.0431216	0.0557008	0.0427055	0.00603743	0.0034667	0.00344973	0.0119852	0.0128542	0.0184598	0.0214308	0.00133826	0.00467735	0.0039315	0.00181298	0.00191079	0.0047766	0.0014723	0.00253095	0.0115618	0.00228369	0.00219764	0.00212552	0.00204505	0.00161807	4.19106	0.206546
750	1550	2.33433	0.978353	30.9019	1	0.483871	0.428388	69.9697	63.6003	6.7082	3.24375	3	14.15	14.4797	-0.269692	148.326	0.890736	0.236077	0.0255413	0.081567	0.0656686	0.0291679	0.0165046	0.030227	0.0384392	0.0324877	0.0230672	0.0225512	0.0112041	0.0168937	0.0143289	0.0196969	0.0190608	0.0170602	0.0172428	0.015567	0.00784313	0.00620194	0.00600875	0.00599947	0.0103982	0.0121233	0.0107595	0.0115592	0.0110701	0.0101165	0.00555414	5.19258	0.275639
541	858	1.30202	0.878252	26.2454	1	0.630536	0.768037	38.1712	36.0555	8.544	3.91584	3.60555	16.9941	18.2534	0.506621	94.0833	0.95583	0.529864	0.01899	0.163665	0.113915	0.0107653	0.0113121	0.0220257	0.046154	0.0370113	0.00104307	0.00640253	0.00401314	0.00181211	0.00692745	0.00171354	0.0145837	0.00329865	0.00564772	0.0019843	0.00106683	0.0103749	0.0125301	0.014929	0.01069	0.00694108	0.00328318	0.00369588	0.0073458	0.00371109	0.00134404	6.66059	0.285695
918	1406	2.89478	0.977049	34.1882	1	0.652916	0.34545	76.1819	73.6817	8	3.57389	3.08114	16.0304	16.2278	0.0735773	182.74	0.885246	0.215295	0.0238979	0.0896909	0.0558419	0.0182955	0.0128576	0.0352932	0.0433194	0.0268707	0.0155628	0.0141416	0.00733448	0.0183531	0.0236528	0.022117	0.0160801	0.0112388	0.0133471	0.00885282	0.00426596	0.0109758	0.0116597	0.0126347	0.012184	0.0107437	0.00796566	0.00910778	0.00866087	0.00509897	0.00244301	6.44926	0.357351
379	666	2.17034	0.929521	21.9672	1	0.569069	0.460757	38.6743	37.108	8.06226	2.81149	2.23607	16.0096	14.2619	1.38536	101.669	0.787942	0.350441	0.0504799	0.11969	0.0795477	0.0508998	0.0191831	0.0393025	0.0312229	0.0391252	0.0216363	0.0199234	0.011604	0.0127989	0.00367745	0.0161438	0.0215889	0.00175344	0.0111785	0.0101888	0.00729435	0.00742032	0.00696729	0.0104626	0.00875523	0.0117209	0.00602312	0.00694441	0.00618754	0.00456242	0.0042111	2.43587	5.62275
1148	4335	3.22795	0.988655	38.2319	1	0.264821	0.309794	100.433	97.2471	7.28011	3.43486	3.16228	15.5789	15.0853	-1.05225	215.794	0.869697	0.154561	0.00774466	0.0694978	0.0404825	0.00668367	0.00571138	0.0283295	0.0372923	0.0197988	0.00608292	0.0036161	0.00427056	0.0188638	0.0219066	0.0222909	0.0119561	0.00560009	0.00472446	0.00246418	0.00320806	0.0123064	0.0148052	0.0149775	0.0145723	0.00803553	0.00470007	0.00440439	0.00318853	0.00203349	0.00242055	5.10327	0.366522
787	2378	2.40323	0.978608	31.655	1	0.33095	0.416106	70.4324	66.5733	7.28011	3.31583	3.16228	14.4059	14.4902	-0.571347	154.167	0.91088	0.226092	0.0103984	0.0932478	0.0607224	0.00647212	0.00675653	0.0410743	0.0455358	0.0304956	0.0054394	0.00604693	0.0050574	0.0232077	0.0266401	0.0249079	0.0186793	0.0045477	0.00368003	0.00501637	0.00409533	0.0105347	0.0177793	0.0136786	0.0154259	0.0124243	0.0033685	0.00266203	0.00284151	0.00421804	0.00338675	5.7635	0.263325
24	42	1.133	0.888641	5.52791	1	0.571429	0.88261	8.346	7.81025	2	1.21129	1	3.4	3.82751	0.792721	18.4853	0.923077	0.500947	0.088958	0.123184	0.0988885	0.0692089	0.0257075	0.0308296	0.0209158	0.0621774	0.00646694	0.0194879	0.0127012	0.0371769	0.0324667	0.0194821	0.0447669	0.0247219	0.013772	0.0149075	0.00609354	0.0505323	0.0285439	0.0398185	0.0373205	0.0383182	0.00763257	0.0135062	0.00359196	0.0082635	0.00258094	0.295155	0.0344701
949	2990	2.66906	0.968015	34.7607	1	0.317391	0.374664	76.3407	73.0616	9.84886	3.77268	3.16228	20.397	19.1533	1.06467	178.409	0.754372	0.226359	0.0396893	0.0810962	0.0622114	0.0331762	0.0134583	0.0294585	0.0384593	0.0309155	0.0222666	0.0177784	0.00529443	0.0148056	0.0152148	0.0201577	0.0183732	0.0161265	0.0145477	0.00876253	0.00248781	0.0047028	0.00624417	0.00770531	0.0111624	0.0118283	0.0107452	0.00868614	0.00894188	0.00351533	0.00223349	7.30098	0.318395
432	840	1.40702	0.900201	23.4529	1	0.514286	0.710724	36.2448	33.4215	7.61577	3.33853	2.91421	15.1084	15.7837	0.863642	87.397	0.949451	0.485912	0.0336507	0.146817	0.113181	0.0161803	0.0200042	0.0323725	0.051036	0.0330133	0.00864832	0.00706031	0.016121	0.0117692	0.00322565	0.0107359	0.00759491	0.00365729	0.00818954	0.00380679	0.0127785	0.0106073	0.00550685	0.00798671	0.0062186	0.00719344	0.00658516	0.00436226	0.00763927	0.00546565	0.00860692	2.21209	0.157092
460	918	1.56635	0.920649	24.201	1	0.501089	0.638426	39.2971	38.6005	7.61577	3.33303	3	14.7252	15.3412	-0.953804	95.1543	0.929293	0.393081	0.0638995	0.137563	0.0766498	0.060916	0.0287252	0.0211903	0.0356521	0.0299362	0.0245916	0.0285179	0.0136701	0.00187794	0.00243867	0.00984433	0.0151924	0.00390297	0.00645825	0.0103466	0.00707038	0.00268732	0.00263859	0.00255266	0.00460234	0.00840005	0.00751911	0.00824865	0.00319472	0.00328163	0.00397652	3.79739	0.165484
723	1296	2.9721	0.980908	30.3406	1	0.55787	0.336462	71.0394	72.0069	7.07107	3.06176	3	14.4189	13.815	1.46955	164.326	0.83008	0.177541	0.0135915	0.0857917	0.0408931	0.0172933	0.00660517	0.0374899	0.036523	0.019466	0.0157577	0.0118521	0.00369218	0.0162757	0.0241991	0.0183037	0.0121535	0.0128068	0.0124115	0.00773097	0.00223205	0.0086739	0.0123761	0.0132823	0.0108955	0.0086687	0.00924797	0.00991952	0.00858449	0.00532436	0.00137304	5.71658	0.310216
619	1800	2.16199	0.974209	28.0737	1	0.343889	0.462537	59.5804	56.7274	7.07107	3.1135	2.82843	13.6443	13.4441	-0.674853	129.681	0.925262	0.244915	0.0113264	0.101904	0.0636199	0.0139881	0.00640996	0.0461364	0.0446504	0.0323522	0.0132485	0.00736066	0.00528522	0.0252579	0.0232211	0.0254049	0.0197325	0.0101866	0.00663804	0.00478227	0.00459455	0.0108754	0.0125023	0.0133473	0.0156428	0.0130119	0.00624834	0.00493541	0.00378859	0.00347619	0.00397373	3.26917	0.21883
1112	3978	3.00137	0.982701	37.6277	1	0.279537	0.333181	96.1388	89.6939	7.2111	3.44191	3.16228	19.195	17.8047	1.03213	204.794	0.771686	0.175674	0.0190273	0.0676301	0.0465973	0.0263153	0.00882124	0.0191199	0.0341072	0.0233746	0.0240727	0.015984	0.00495929	0.00795201	0.0113478	0.0206705	0.0142961	0.0184085	0.0167127	0.00996627	0.00302126	0.0027539	0.00423264	0.00675935	0.0138798	0.00961086	0.0127921	0.0126272	0.0113112	0.00633824	0.00190913	5.80607	0.371084
1048	3420	2.82532	0.985702	36.5288	1	0.306433	0.353942	90.1019	84.534	7.28011	3.44789	3.16228	15.2735	15.1819	-0.49958	192.894	0.882155	0.186371	0.00224423	0.0779508	0.0511919	0.00184068	0.000852886	0.0325111	0.0423303	0.025741	0.00145809	0.00161357	0.00073829	0.0241375	0.0223332	0.0260035	0.0156252	0.000637142	0.0018063	0.000894268	0.000880493	0.0136905	0.0169164	0.0145276	0.0172062	0.0103897	0.00128105	0.00111521	0.00170402	0.000330022	0.000951331	3.62808	0.336584
6	6	0.477465	0.790569	2.76395	1	1	2.0944	3.26599	2.23607	1	1	1	1	2	0	6	1	1.52789	0	0.713014	0.509296	0	0	1.03896	0.835245	0.264834	0	0	0	1.20194	0.346321	0.362619	0.957476	0	0	0	0	0.810799	0.789612	0.127935	0.9314	0.858062	0	0	0	0	0	0.12607	0.0127718
1301	5992	4.37988	0.986243	40.6999	1	0.217123	0.228317	118.163	116.778	7.61577	3.31215	3	20.5957	19.5325	1.10518	267.593	0.675844	0.12147	0.0157214	0.0535168	0.029588	0.0193823	0.00744202	0.0225959	0.0217975	0.0152017	0.0207179	0.0117399	0.00389655	0.0104336	0.00997943	0.0129534	0.00975226	0.0161568	0.0137863	0.00752694	0.0021157	0.00271617	0.00361429	0.00590911	0.00896675	0.00697421	0.0122879	0.0120164	0.00932498	0.00477394	0.00116461	8.19628	0.478416
1272	4692	3.70265	0.990874	40.2438	1	0.2711	0.270077	114.08	108.632	8.06226	3.38851	3.16228	16.1853	15.3768	0.410417	243.279	0.833006	0.137239	0.00782268	0.0592979	0.0367097	0.0103773	0.00463527	0.0227296	0.0326141	0.0180729	0.00911479	0.00922483	0.00274305	0.0112163	0.0210954	0.0180088	0.0113382	0.00732535	0.0099889	0.00648223	0.00177802	0.00661925	0.013341	0.0127212	0.0114187	0.00804019	0.00614938	0.00838255	0.00794262	0.004528	0.00124707	9.54733	0.442603
1344	7695	4.4514	0.994628	41.3671	1	0.174659	0.224648	138.368	120.615	7.07107	3.17446	2.91421	15.8483	14.323	-0.711383	274.191	0.790588	0.117452	0.00396336	0.0393047	0.038044	0.00491072	0.0021124	0.0152218	0.0271718	0.0209317	0.00436327	0.00418972	0.0012296	0.010072	0.0159757	0.0180663	0.0137944	0.00371701	0.00478431	0.00297865	0.000782407	0.0042216	0.0129453	0.0112027	0.0130853	0.00989929	0.00310416	0.00477477	0.00362788	0.00220594	0.000514421	9.98726	0.469993
1140	4420	2.82238	0.986487	38.0985	1	0.257919	0.354311	96.8823	88.5268	7.81025	3.52745	3.60555	16.0294	15.873	0.703026	201.078	0.861678	0.18521	0.00646335	0.0708711	0.0537466	0.0063112	0.00590688	0.0334241	0.0379985	0.0282703	0.00472639	0.00753332	0.00474164	0.0220248	0.0227976	0.0226384	0.0178861	0.00316008	0.00651356	0.00636107	0.0038547	0.0124218	0.0167936	0.013783	0.0147289	0.0123002	0.00197392	0.00526259	0.00549906	0.00516142	0.00315669	6.45762	0.318441
1329	5760	3.7323	0.990915	41.1356	1	0.230729	0.267931	118.677	110.788	8.24621	3.45791	3.16228	17.0946	15.9605	0.521652	249.664	0.81086	0.137863	0.0116946	0.0553505	0.0379054	0.013868	0.00819047	0.0160301	0.0333982	0.0178703	0.0113927	0.0136783	0.00556307	0.00790214	0.0180846	0.0181288	0.0105555	0.0094033	0.012645	0.0106024	0.00402145	0.00363437	0.0106632	0.0104905	0.0107829	0.00704681	0.00781275	0.0103375	0.0102389	0.00814014	0.00304398	5.69728	0.42208
544	750	1.90722	0.960788	26.3181	1	0.725333	0.524324	50.1577	49.0918	7.07107	3.2298	3	14	13.9079	0.0508099	114.184	0.928328	0.287403	0.00976557	0.125196	0.0694473	0.00587489	0.00472729	0.0527343	0.0505773	0.0337375	0.00349904	0.00428589	0.00345536	0.0247496	0.0245879	0.0258998	0.0201799	0.00119041	0.00305276	0.00238357	0.00312875	0.00922255	0.00881867	0.0124066	0.0142865	0.0133402	0.00104347	0.00160921	0.00241239	0.00161757	0.00287899	3.26342	0.249287
1301	2575	3.19274	0.988089	40.6999	1	0.505243	0.31321	106.465	102.825	8.24621	3.63114	3.16228	17.6917	16.3831	-0.151987	228.468	0.858179	0.156671	0.00156894	0.0706707	0.040996	0.00280965	0.000426755	0.0323039	0.0356861	0.020757	0.00365239	0.000271489	0.000442215	0.0197937	0.0234135	0.0208696	0.0131503	0.00378146	0.000646	0.000748273	0.000349544	0.0125231	0.0162142	0.0151335	0.0138031	0.00929943	0.00351755	0.00168892	0.000636564	0.000709615	0.000274376	6.51676	0.437339
937	3182	4.09486	0.988966	34.5402	1	0.294469	0.244209	94.3812	90.824	6.7082	2.98033	2.82843	14.4147	13.982	-1.2428	219.581	0.811958	0.144627	0.00533631	0.0644304	0.0380034	0.00849822	0.00169697	0.030208	0.0316807	0.0194847	0.00898538	0.00550046	0.000533699	0.0152437	0.0229589	0.017485	0.0126496	0.00776918	0.00684141	0.00297003	0.000527584	0.00830982	0.0155286	0.0138099	0.0112467	0.00917125	0.00658744	0.00658409	0.00452258	0.00141293	0.000602152	8.28913	0.407401
20	25	0.807126	0.595398	5.04627	1	0.8	1.23896	5.67958	5	2	1.26213	1	3.79473	4.56315	-0.539494	14.2426	0.952381	0.848487	0.0920313	0.0772223	0.0479013	0.0326813	0.0988965	0.0251465	0.051419	0.051129	0.0393408	0.0218664	0.00640704	0.0434323	0.0205794	0.0260138	0.0222582	0.0122242	0.0238383	0.0122713	0.0293597	0.0678341	0.0409241	0.0497904	0.0337757	0.0347156	0.0786958	0.0713369	0.0536963	0.0483095	0.00729239	0.241627	0.0267033
746	1008	1.82417	0.95966	30.8194	1	0.740079	0.548195	58.3583	55.9017	8.24621	3.74047	3.60555	16.6586	16.4081	-1.47856	130.77	0.938365	0.303948	0.00616451	0.124981	0.0761512	0.00869473	0.00157637	0.0546281	0.0488827	0.0382987	0.00730939	0.00373357	0.000474995	0.0236916	0.0233763	0.0253601	0.023182	0.00426488	0.00322598	0.00160094	0.000286291	0.00603467	0.00820151	0.0110898	0.0141573	0.01509	0.00114997	0.000881713	0.0016387	0.000655957	0.000279107	5.21987	0.254002
666	1378	1.98254	0.968338	29.1201	1	0.483309	0.504402	58.9373	54.4059	7.07107	3.37795	3.16228	13.753	14.7132	-1.2493	128.811	0.935393	0.286479	0.00563247	0.107688	0.078716	0.00726997	0.00241637	0.0397526	0.0551322	0.0377787	0.00715446	0.0028338	0.00170956	0.0252507	0.0237624	0.0290548	0.0213745	0.00529203	0.0032838	0.00108084	0.00149462	0.0111554	0.0129739	0.0113749	0.0150483	0.0130542	0.00327384	0.00221131	0.00111139	0.000580862	0.00139174	4.85719	0.237781
808	2508	3.27547	0.989586	32.0746	1	0.322169	0.3053	89.5217	78.1857	6	2.85851	2.82843	13.48	12.8862	-0.30473	182.368	0.794494	0.167862	0.00677871	0.0554061	0.053663	0.00782698	0.00322024	0.0259006	0.0336963	0.0297671	0.00941564	0.00272506	0.00200256	0.0184274	0.0182623	0.0227464	0.0191967	0.00943027	0.00456727	0.00105325	0.00137344	0.0117905	0.0120368	0.013902	0.0157719	0.0132132	0.008337	0.00572638	0.00184206	0.000578116	0.00101121	3.10352	0.324346
666	1800	1.99131	0.969501	29.1201	1	0.37	0.502183	59.5711	55.9732	7.07107	3.34518	3.16228	14.152	14.6001	-0.871141	129.095	0.912329	0.27066	0.00940919	0.107511	0.0717128	0.00809295	0.00907347	0.0389182	0.0547219	0.0330735	0.00515623	0.00865877	0.00743696	0.0257109	0.0242415	0.0286104	0.0179141	0.00446017	0.00321104	0.00806724	0.005569	0.0110915	0.0146226	0.0115875	0.0151652	0.0104496	0.00249211	0.0026096	0.00175923	0.00661697	0.00383173	5.39774	0.219303
645	1596	2.40573	0.975347	28.6573	1	0.404135	0.415673	61.4991	60.9262	7.2111	3.11431	3	13.9195	13.5714	-1.17488	139.64	0.892116	0.221239	0.0102893	0.102084	0.0536376	0.00847052	0.00609296	0.0462671	0.0442424	0.026112	0.00626058	0.00850366	0.00401431	0.0272842	0.0247218	0.0241337	0.0158279	0.00421474	0.00564798	0.00729732	0.00257433	0.0142431	0.0144309	0.0140775	0.014509	0.0107412	0.00393874	0.00279492	0.00612831	0.00549518	0.00155961	4.22112	0.247913
1370	2704	3.18394	0.989288	41.7653	1	0.506657	0.314076	113.093	104.393	8.94427	3.70527	3.60555	17.6299	16.5088	-1.41328	234.125	0.855715	0.16006	0.00171376	0.0640974	0.0459538	0.00195023	0.00266002	0.0263411	0.0372366	0.0236867	0.00274383	0.00345682	0.00201422	0.0154669	0.0238051	0.0219156	0.0150681	0.00263531	0.00172155	0.00372866	0.00142639	0.00929514	0.0167804	0.0151435	0.0143394	0.0106284	0.00202484	0.00025183	0.00309161	0.00314568	0.00100424	7.82762	0.462104
11	16	0.674635	0.747471	3.74241	1	0.6875	1.48228	4.53332	3.60555	1.41421	1.11297	1	2.12132	3.01146	0.854718	9.65685	1	0.941745	0.114541	0.0501521	0.135584	0.0162803	0.131764	0.166217	0.118495	0.109185	0.103099	0.135252	0.18983	0.187352	0.17668	0.174057	0.138134	0.0712158	0.125064	0.219158	0.093301	0.156017	0.237674	0.160431	0.0849643	0.0695667	0.189434	0.127978	0.0627361	0.282971	0.23655	0.168688	0.0170748
957	4424	3.79108	0.989102	34.9069	1	0.21632	0.263777	102.249	93.4773	6.7082	2.98013	2.82843	15.9326	15.0546	-0.987442	213.522	0.737288	0.139447	0.00955563	0.0529055	0.0407394	0.0117144	0.00463137	0.0155888	0.033896	0.0206582	0.012097	0.00705523	0.0028399	0.00826327	0.0176626	0.0210185	0.0127943	0.0100278	0.0102845	0.0033084	0.00208086	0.0042676	0.00956662	0.0130991	0.0139673	0.00878402	0.00862406	0.00961695	0.00671445	0.00158179	0.00162498	8.22196	0.369986
32	56	1.04358	0.780097	6.38308	1	0.571429	0.958244	8.36748	7.81025	2.82843	1.36831	1	4.91935	5.23519	-1.04922	20.4853	0.914286	0.622169	0.123677	0.119888	0.0895626	0.0174221	0.0603863	0.0289677	0.0483479	0.01502	0.0120076	0.0255449	0.0215131	0.0253827	0.00704484	0.0112929	0.0389162	0.0272795	0.0563641	0.0228257	0.0126023	0.0317991	0.011206	0.0241094	0.0341148	0.0301615	0.0332363	0.0433454	0.0319946	0.0194996	0.0409898	0.254856	0.0385595
324	638	1.4751	0.899235	20.3108	1	0.507837	0.677922	31.7664	29.4109	6.40312	2.8622	2.82843	13.3128	13.8967	-1.01275	77.4975	0.887671	0.476913	0.0210841	0.143629	0.112907	0.0178893	0.0177951	0.0267695	0.0593891	0.0321629	0.00312024	0.00734912	0.00685578	0.0111042	0.00936523	0.00697938	0.0134579	0.00663072	0.00395936	0.00280667	0.00328803	0.00201448	0.00681588	0.0106267	0.00785113	0.0124185	0.00234783	0.00810122	0.00711661	0.00366935	0.00205599	2.45516	0.129808
726	2028	2.21851	0.968282	30.4035	1	0.357988	0.450752	62.1576	62.2013	7.81025	3.42093	3.16228	15.9108	15.5306	-0.609637	142.267	0.909774	0.238918	0.0214967	0.108311	0.0575173	0.0113411	0.0120079	0.0460931	0.0466045	0.0276335	0.0134843	0.00450147	0.00697509	0.0259887	0.0233693	0.0259815	0.0160777	0.0100324	0.00411484	0.00250913	0.00421385	0.0134531	0.0103779	0.0155961	0.0145997	0.0104046	0.00600653	0.00373988	0.0019285	0.00139999	0.00262125	4.77618	0.250935
925	1728	2.4276	0.979178	34.3183	1	0.535301	0.411929	77.7588	71.8053	8	3.53577	3.16228	15.6255	15.7854	1.36694	167.983	0.881792	0.228277	0.0151536	0.0869878	0.0632803	0.018446	0.0125638	0.0420197	0.0400797	0.0326416	0.0133796	0.01226	0.00963296	0.0248272	0.021706	0.0228081	0.0196597	0.00995076	0.0103835	0.00918504	0.00721722	0.0117175	0.0134729	0.011627	0.0140349	0.0123968	0.00683612	0.00716937	0.00769865	0.00684677	0.00529467	7.06738	0.313634
1190	3816	4.12175	0.98994	38.925	1	0.311845	0.242616	121.843	110.064	7.07107	3.05819	3	19.287	17.2396	-0.23665	248.267	0.683515	0.125075	0.0125547	0.04438	0.0365432	0.0172915	0.00579682	0.0132379	0.0259613	0.0191746	0.0155639	0.0122928	0.00310633	0.00718647	0.00997861	0.0166714	0.0121956	0.0128973	0.0129773	0.00839003	0.00178898	0.000263374	0.00510817	0.00655411	0.0117163	0.00854648	0.0103125	0.0106598	0.0101106	0.0057151	0.00109583	6.45246	0.471763
1352	4851	3.48644	0.991258	41.49	1	0.278705	0.286826	118.928	106.621	7.2111	3.45856	3.16228	16.2562	15.691	0.382746	243.38	0.841319	0.151427	0.00633663	0.0550558	0.0460869	0.00865507	0.00306655	0.0272234	0.0304327	0.0255457	0.00908739	0.00564033	0.00173636	0.0205827	0.016314	0.0206058	0.0166926	0.00854285	0.00613749	0.00394753	0.00103939	0.0117496	0.0128459	0.0116001	0.0148075	0.0117639	0.00749431	0.00635957	0.00426536	0.0028963	0.000613734	9.10187	0.439094
842	2275	2.56845	0.98054	32.7424	1	0.37011	0.38934	77.2757	71.1126	7.81025	3.31724	3	15.4647	15.1706	-0.415542	164.853	0.836147	0.211997	0.0134084	0.0803091	0.0595787	0.0163463	0.00713266	0.0246817	0.0468274	0.0289255	0.0154523	0.0113506	0.00405547	0.0140515	0.0225575	0.0259569	0.0172291	0.0123321	0.0118478	0.00616678	0.00277925	0.00657185	0.0130153	0.012262	0.0157633	0.0113544	0.00850923	0.0104512	0.00566168	0.00380217	0.00210533	4.98782	0.296788
1324	6365	3.67765	0.992261	41.0581	1	0.208013	0.271913	120.077	111.517	7.81025	3.39981	3.16228	15.4743	14.9098	-0.967692	247.362	0.847089	0.135556	0.00559616	0.0553	0.0387545	0.00623179	0.00532113	0.0242951	0.0314003	0.0201759	0.00734702	0.0038611	0.00391813	0.0172364	0.0188015	0.0197032	0.012729	0.00399638	0.00420836	0.00390289	0.00289998	0.012367	0.0130686	0.0136243	0.013237	0.00884274	0.00330446	0.00363197	0.00287487	0.00360879	0.00218688	7.6564	0.408881
849	3240	2.84459	0.984735	32.8783	1	0.262037	0.351545	80.7712	77.3369	7.07107	3.17304	2.82843	14.1421	14.0592	0.804695	174.208	0.869877	0.180736	0.0101782	0.078031	0.0476864	0.0103301	0.00576851	0.0354127	0.0380115	0.0241438	0.00793474	0.00988508	0.00316085	0.0197516	0.0245269	0.0206781	0.0153891	0.00526752	0.0100905	0.00645612	0.00189221	0.0106752	0.0169813	0.0127698	0.0134189	0.0108691	0.00364273	0.00774684	0.00748538	0.00408552	0.00124824	4.67539	0.290394
884	2850	2.83555	0.975894	33.5491	1	0.310175	0.352665	73.1816	73.7564	7.81025	3.46747	3.16228	16.0789	15.9715	0.872688	177.48	0.901121	0.206901	0.00642134	0.0998071	0.0486957	0.00579721	0.00265438	0.0449602	0.0437968	0.0231918	0.0032372	0.00307948	0.00211156	0.0253391	0.0269024	0.0233833	0.0140051	0.00410799	0.00234721	0.00202171	0.00188696	0.0133303	0.0165975	0.0151178	0.0141913	0.00952373	0.00278629	0.0025815	0.00210899	0.00215736	0.00164616	6.04176	0.313695
541	1026	2.23461	0.970271	26.2454	1	0.52729	0.447506	54.6878	53.9351	6.32456	3.0015	3	12.9908	13.2357	-0.18058	123.255	0.892739	0.235915	0.0233842	0.104195	0.0575599	0.0180867	0.0107338	0.0410647	0.0468048	0.027249	0.017102	0.00998945	0.0053685	0.0230378	0.0222844	0.0256123	0.0157527	0.0119726	0.0103411	0.00491122	0.00270482	0.0087742	0.0124075	0.0122691	0.0153275	0.0099748	0.00764924	0.00651697	0.00608244	0.00200285	0.00134065	4.01088	0.239902
534	1364	2.00832	0.960023	26.0751	1	0.391496	0.497928	50.9199	49.7393	7.07107	3.10532	2.82843	14.3243	14.2536	0.540759	116.089	0.878289	0.273793	0.0476151	0.104056	0.0598369	0.0482587	0.0246295	0.0171496	0.0413962	0.0221809	0.0316033	0.0320107	0.0134151	0.00270198	0.00704194	0.0144403	0.0102446	0.0171641	0.0185226	0.0179571	0.00764143	0.00461107	0.00103115	0.00338787	0.00560604	0.00577564	0.00708433	0.00731806	0.00548083	0.0106218	0.00423606	4.27333	0.20528
857	1216	1.96843	0.972428	33.0328	1	0.70477	0.508019	68.9983	63.7887	8	3.74926	3.60555	15.0312	16.0906	1.45843	145.598	0.942794	0.268166	0.00957048	0.102073	0.0743028	0.00515022	0.00597979	0.0420079	0.0513346	0.0366262	0.00326589	0.00548045	0.0039098	0.0286057	0.0228491	0.0287206	0.0211189	0.00190014	0.00419414	0.00387736	0.00269144	0.0141361	0.0132124	0.0130569	0.0155643	0.0131687	0.000889983	0.00286905	0.0026645	0.00265849	0.00195182	5.24657	0.274937
796	1452	2.28412	0.976724	31.8355	1	0.548209	0.437806	69.8785	66.7083	7.28011	3.40784	3.16228	14.9448	14.9891	-0.226478	151.154	0.918108	0.227753	0.00894813	0.096343	0.0593414	0.0133945	0.00222194	0.040759	0.0453778	0.029861	0.0132374	0.00610526	0.00032837	0.0217471	0.0250489	0.0252394	0.0185594	0.0104031	0.00767209	0.00240492	0.000288259	0.0106998	0.0137527	0.0141658	0.0157508	0.0127179	0.00687906	0.00679498	0.00329515	0.000865266	0.000493695	5.14545	0.279484
847	2747	2.76595	0.986727	32.8395	1	0.308336	0.36154	84.4272	74.793	6.40312	3.13309	3	13.7579	13.7098	1.09861	171.581	0.861648	0.192784	0.0115116	0.0653465	0.0591239	0.013356	0.00848186	0.026195	0.0392759	0.0309233	0.0117741	0.0107487	0.00667634	0.0185913	0.0193913	0.0241374	0.0189485	0.0104941	0.00951762	0.00833788	0.00536041	0.00903226	0.0137049	0.0122692	0.0153233	0.0124542	0.00838025	0.00868055	0.00677852	0.00641029	0.00432042	3.98308	0.295705
897	1394	2.97926	0.987104	33.7949	1	0.643472	0.335654	86.626	81.2219	7	3.19469	3	13.9041	13.867	1.49668	183.255	0.87855	0.173124	0.0092657	0.071145	0.0483406	0.00624921	0.00479402	0.035478	0.0353314	0.0257236	0.0070203	0.00400913	0.00280579	0.02213	0.0226399	0.02129	0.016579	0.00595381	0.00477506	0.00294741	0.00177084	0.0108643	0.0177748	0.0133389	0.0145889	0.011585	0.00470458	0.00477478	0.00230447	0.00214648	0.00133737	6.43066	0.38819
719	2184	2.50721	0.975203	30.2566	1	0.329212	0.39885	65.2372	64.6607	7.07107	3.25442	2.82843	14.4222	14.4379	0.977246	150.51	0.887654	0.218957	0.0143238	0.100185	0.0537689	0.0056788	0.00770122	0.0444066	0.0450905	0.0259417	0.00755599	0.00537848	0.00465679	0.0226725	0.0282056	0.02348	0.0156852	0.00590004	0.00152564	0.00404163	0.0033051	0.0107635	0.0169736	0.0149669	0.0138767	0.0105508	0.00455958	0.00348162	0.00111134	0.00306225	0.00259742	4.41321	0.257404
634	960	2.26694	0.976193	28.4119	1	0.660417	0.441123	61.4546	59.5399	7	3.1704	3	13.0371	13.3296	-0.0868081	134.391	0.904422	0.227711	0.011593	0.0995277	0.0572588	0.0127303	0.00898246	0.0392604	0.0478659	0.026801	0.00912017	0.0125931	0.00658426	0.0231708	0.0251966	0.0250516	0.0156102	0.00671139	0.00833211	0.00995908	0.00471445	0.0146658	0.0127489	0.0144409	0.0137211	0.0103447	0.00476345	0.00434848	0.00709342	0.00723726	0.00333643	4.22988	0.253254
808	1258	2.67056	0.985045	32.0746	1	0.642289	0.374453	78.2539	73.171	7	3.16693	3	13.157	13.4829	-1.49684	164.669	0.889868	0.192151	0.00568909	0.078665	0.0533952	0.0042661	0.00336347	0.0363793	0.0403468	0.0277947	0.00463931	0.00235423	0.00235523	0.0243253	0.0232771	0.0243947	0.0175032	0.00524639	0.00270735	0.00160128	0.00155749	0.0155844	0.0151116	0.0154898	0.0158234	0.0120916	0.00323391	0.00321531	0.00163636	0.00136821	0.000936535	4.96237	0.331807
574	816	1.83386	0.951791	27.034	1	0.703431	0.545298	49.0653	48.2701	8	3.40149	3	15.1158	15.0507	1.40384	115.012	0.933333	0.313665	0.00379542	0.136283	0.0733981	0.00265824	0.00408307	0.0585529	0.0485504	0.0362445	0.00076051	0.00205674	0.00367194	0.0210208	0.0236372	0.0235674	0.022068	0.00233457	0.0016969	0.00183655	0.00302854	0.000960109	0.00759275	0.00894255	0.013649	0.014444	0.0008869	0.00160935	0.00168093	0.00233477	0.00234098	3.84129	0.233814
388	806	1.5789	0.93613	22.2265	1	0.48139	0.633352	38.3552	35.5106	6.40312	2.98341	2.82843	13.0779	13.4878	0.975126	87.7401	0.900232	0.389747	0.021509	0.134641	0.0971238	0.0278986	0.00386854	0.0296299	0.0593872	0.0397151	0.0205624	0.00763477	0.000839868	0.0142679	0.0115905	0.0219245	0.0185842	0.00846131	0.00514514	0.0034096	0.00068021	0.00090697	0.00351512	0.0035421	0.00532596	0.00910548	0.00167247	0.00248533	0.00275584	0.00392068	0.000377031	1.89764	0.157641
1404	4360	3.82334	0.992081	42.2804	1	0.322018	0.261551	125.118	112.929	8	3.44556	3.16228	16.1012	15.7144	0.296844	259.723	0.818182	0.140173	0.00682209	0.05212	0.0420533	0.00838797	0.00449582	0.0184545	0.0332444	0.0218327	0.00806792	0.0069341	0.00330505	0.0113514	0.0188954	0.0205942	0.0137695	0.0073618	0.00688943	0.00551343	0.00258235	0.00805566	0.0112914	0.0139388	0.01347	0.0096213	0.00653325	0.00667108	0.00527515	0.00447062	0.00207249	9.26155	0.478492
14	20	0.772369	0.749873	4.22201	1	0.7	1.29472	5.18239	4.47214	2	1.16019	1	2.82843	3.42857	-0.942	11.6569	1	0.891268	0.117387	8.48e-17	0.157491	0.0799205	0.122258	0.157882	0.157491	0.0611685	0.0605291	0.063662	0.0123182	0.244462	0.157491	0.0611685	0.0898341	0.0631712	0.0397205	0.0842656	0.0409348	0.157882	0.157491	0.15225	0.0898341	0.107552	0.0609338	0.0410838	0.102813	0.0916648	0.0785037	0.109957	0.0204929
853	1704	2.60348	0.97672	32.9556	1	0.500587	0.384102	77.19	71.5891	7.28011	3.29232	3	17.4543	16.5585	-1.38506	167.054	0.815488	0.211917	0.0253587	0.0769922	0.0562525	0.0330402	0.0106961	0.0217132	0.0356815	0.028664	0.0284779	0.0192748	0.00555196	0.0035515	0.0128696	0.0192971	0.0181815	0.0193499	0.0198797	0.0102071	0.00342455	0.00415657	0.00180115	0.00588908	0.0125251	0.0126293	0.0112338	0.0135944	0.0109946	0.00573892	0.00237148	6.87778	0.30901
16	20	0.745453	0.648702	4.51352	1	0.8	1.34147	5.14945	4.47214	2	1.20267	1	3	3.91895	0.084416	12.2426	1	1.01859	0.16601	0.101859	0.127324	0.13784	0.0515623	0.22409	0.0865803	0.123917	0.113025	0.0724741	0.0400049	0.285206	0.0560225	0.125514	0.0865803	0.103288	0.0922919	0.0116717	0.0630549	0.19557	0.0495036	0.221713	0.138732	0.146535	0.107611	0.0904816	0.0245188	0.0980928	0.108267	0.200626	0.0245975
474	1392	3.13122	0.988676	24.5666	1	0.340517	0.319365	68.9515	59.4811	5.09902	2.39631	2.23607	10.9914	10.3474	-1.21387	136.569	0.763285	0.170581	0.00542904	0.0530423	0.055853	0.00850178	0.00427278	0.0174427	0.0387703	0.0296761	0.00814462	0.00622952	0.00259647	0.0120854	0.0209976	0.0243481	0.0187205	0.0057616	0.00522417	0.00489679	0.00147657	0.00920922	0.0130982	0.0152515	0.0155913	0.0128966	0.00442953	0.0040371	0.00451894	0.00346768	0.000799555	1.9892	0.248432
719	1925	2.35885	0.964103	30.2566	1	0.373506	0.423935	61.3295	62.434	7.61577	3.3362	3	16.5472	16.2846	0.523497	145.989	0.8779	0.234854	0.0243968	0.108487	0.0502198	0.0341978	0.00813242	0.0343141	0.0422357	0.0229807	0.0288145	0.0172779	0.00361232	0.00878821	0.0179971	0.0212987	0.0137892	0.0181034	0.017023	0.00863598	0.00202819	0.00164895	0.00353227	0.00967877	0.0128762	0.00941184	0.00891495	0.00995468	0.00881709	0.00469459	0.00150876	3.46777	0.261616
586	1000	1.93128	0.960267	27.3152	1	0.586	0.517792	53.2277	50.448	7	3.25928	3	14.5876	14.8549	1.34753	119.255	0.901538	0.29317	0.0169901	0.115307	0.0744953	0.0249104	0.00315954	0.0402946	0.0504165	0.0361694	0.0229026	0.00794729	0.00119809	0.0157368	0.0212548	0.0255929	0.021382	0.0140048	0.010636	0.000406805	0.00123436	0.00313715	0.00775578	0.00934647	0.014085	0.0137294	0.00582555	0.00572551	0.00302112	0.00218867	0.00090187	4.21199	0.23714
797	1260	2.15499	0.961046	31.8555	1	0.63254	0.46404	63.5958	62.6498	8	3.6184	3.16228	17.3692	17.5773	1.47756	146.912	0.873904	0.258541	0.041863	0.101604	0.0547779	0.0514847	0.0173016	0.0223124	0.0317981	0.0256428	0.0366631	0.0271446	0.00935679	0.00301737	0.00536115	0.0136854	0.0158024	0.0175745	0.0202411	0.0145738	0.00597914	0.00434033	0.00626882	0.00219147	0.0074208	0.0110654	0.0054488	0.00724661	0.0106894	0.00814325	0.00432154	5.39388	0.275593
777	1254	2.39785	0.977497	31.4533	1	0.619617	0.417041	69.5673	65.4905	7.61577	3.3616	3	14.2838	14.6752	1.43972	153.012	0.892078	0.230661	0.0183514	0.091814	0.0613929	0.0182629	0.01239	0.045613	0.0383993	0.0314771	0.0148333	0.0142051	0.00981084	0.0247319	0.0219005	0.0207024	0.0189645	0.0110386	0.0115011	0.010131	0.00817325	0.0104961	0.0131945	0.01061	0.0125738	0.0119274	0.0065331	0.00839729	0.00746727	0.00771318	0.00668299	5.09732	0.318196
1389	8692	5.11202	0.99445	42.0539	1	0.159802	0.195617	146.229	132.004	7.61577	3.06512	2.82843	17.8403	15.385	0.925048	298.712	0.70723	0.101348	0.000860598	0.0386628	0.0306448	0.0052925	0.0018336	0.0131558	0.0261176	0.0159082	0.00652266	0.000582619	0.00187167	0.0100461	0.0142925	0.0173732	0.00992527	0.00417676	0.00357364	0.00220864	0.00159065	0.00633659	0.010424	0.0115647	0.0121038	0.00682253	0.00416594	0.00265614	0.00131892	0.00276301	0.00130623	9.09055	0.50602
998	1974	3.66662	0.981984	35.6468	1	0.505572	0.272731	102.181	93.0215	6.32456	3.00779	3	19.48	19.3087	0.0132774	214.439	0.683094	0.14685	0.0260406	0.0458535	0.0382679	0.0322525	0.0130973	0.000137919	0.0217613	0.018781	0.0242068	0.021463	0.00811837	0.0090653	0.00194968	0.0122405	0.0113344	0.0132941	0.0174507	0.0144537	0.00564294	0.0148858	0.00734876	0.00331675	0.00803813	0.00749844	0.00332597	0.0103159	0.0109607	0.0107462	0.00407456	6.83676	0.404791
1590	3536	4.46894	0.994328	44.9939	1	0.449661	0.223767	145.951	136.624	8	3.44098	3	16.5554	15.5229	-1.43717	298.817	0.812053	0.10832	0.00354653	0.0457753	0.0304687	0.00185435	0.00327452	0.0178592	0.0275368	0.0153222	0.0027886	0.00394903	0.00282181	0.0103805	0.0183604	0.0164098	0.0095718	0.00135961	0.00311373	0.00388865	0.00246137	0.00745421	0.0125508	0.012981	0.0106938	0.0066891	0.00137678	0.00186453	0.00367125	0.00339253	0.00218497	12.2482	0.58706
819	2205	2.37269	0.976641	32.2922	1	0.371429	0.421463	70.6707	68	7.61577	3.41004	3.16228	15.1605	15.1857	1.11202	156.267	0.915084	0.22523	0.0127949	0.0969421	0.0571358	0.0175462	0.0059932	0.0431929	0.0420435	0.0290602	0.0161585	0.00989281	0.00361733	0.0239814	0.0217578	0.0240625	0.018055	0.012338	0.00985133	0.00631157	0.00234539	0.00949509	0.0127803	0.0123017	0.0153751	0.0122796	0.0080534	0.00703108	0.00634709	0.0041811	0.00156871	5.9946	0.284962
1079	3069	3.75964	0.992407	37.0652	1	0.35158	0.265983	109.579	101.39	6.32456	3.04746	3	13.8245	13.478	0.237329	225.782	0.861821	0.133641	0.00686772	0.053705	0.0381909	0.00907497	0.00347262	0.0244086	0.0289913	0.0204161	0.00915977	0.00622491	0.00217001	0.0143651	0.0184042	0.0177726	0.013393	0.00845539	0.00724467	0.00427203	0.00153181	0.0088637	0.0120268	0.012483	0.012146	0.00969428	0.00742278	0.00722525	0.00520001	0.00313264	0.00115571	7.41984	0.420539
627	1102	2.40296	0.9812	28.2546	1	0.568966	0.416153	66.9751	58.9406	6.32456	2.99137	3	12.9924	12.9259	-1.4077	137.598	0.843876	0.229799	0.00321097	0.075824	0.0714547	0.00263827	0.00411934	0.0269276	0.0494178	0.0359658	0.00421317	0.00295889	0.00404487	0.0206539	0.0239904	0.029062	0.0209457	0.00271913	0.000637481	0.00278663	0.00343637	0.0126888	0.0162114	0.0147991	0.0168025	0.0129788	0.00267462	0.00101354	0.000389992	0.00241797	0.00269975	2.98967	0.269917
533	1089	1.50702	0.925812	26.0507	1	0.48944	0.663562	42.627	41.1096	7.81025	3.57266	3.16228	15.305	16.1124	-0.737727	100.468	0.956912	0.40156	0.00985268	0.154359	0.0925863	0.00265344	0.0102051	0.0466342	0.0549494	0.0395353	0.0028382	0.00466911	0.00802349	0.0106949	0.0141265	0.0198327	0.02023	0.0026497	0.00208687	0.00417577	0.00573671	0.00500981	0.00386335	0.00154341	0.0060633	0.0113282	0.000749478	0.00176884	0.00186285	0.00282246	0.00370664	3.03134	0.166979
1160	2425	3.56379	0.986808	38.4312	1	0.478351	0.2806	99.6217	97.4936	8.06226	3.43257	3	16.6353	16.1285	-0.200597	227.924	0.857988	0.155387	0.00582769	0.0717014	0.0393107	0.0114871	0.00177085	0.0374737	0.0308873	0.0206996	0.0108813	0.0048316	0.00139366	0.0242791	0.019257	0.0187472	0.0134465	0.00935533	0.00726715	0.00191803	0.00111756	0.0129218	0.0145904	0.0117317	0.0131667	0.00959753	0.00801063	0.0067932	0.00394071	0.000894059	0.000884865	7.42364	0.422187
804	2553	2.79907	0.984439	31.9951	1	0.314924	0.357262	76.9313	75.1532	7.07107	3.1388	2.82843	13.4052	13.5189	-0.451857	168.167	0.903371	0.180796	0.00215226	0.0837518	0.0455833	0.00221495	0.00133253	0.038612	0.0398543	0.022651	0.00168619	0.00275896	0.00115248	0.0238521	0.0250325	0.0227932	0.0140775	0.000987454	0.000480779	0.00228954	0.00105288	0.0124	0.0184769	0.0145571	0.0151005	0.00969351	0.000466749	0.000753712	0.00136674	0.00176555	0.000934787	5.30843	0.297246
747	1008	2.11099	0.972023	30.8401	1	0.741071	0.47371	64.2368	62.2013	8	3.47863	3	15	15.0882	-0.0548443	140.77	0.931421	0.245828	0.0121099	0.106312	0.0619969	0.0120311	0.00676714	0.049543	0.0444737	0.0315145	0.0102702	0.00786056	0.00372644	0.0266153	0.0242391	0.0245941	0.0195534	0.00664884	0.00736016	0.00470342	0.00216683	0.012405	0.0123535	0.0136537	0.0150041	0.0132645	0.00336086	0.0049018	0.00462356	0.00273009	0.00151072	5.16831	0.264347
833	1872	2.76491	0.980871	32.567	1	0.444979	0.361676	76.9399	73.7631	7	3.21445	3	15.9976	14.9769	-1.30596	170.125	0.837186	0.194929	0.0120329	0.0833852	0.0502947	0.0178474	0.00492554	0.0289899	0.0429893	0.0243368	0.0174706	0.00942288	0.00285772	0.0159781	0.0209255	0.0249034	0.014561	0.0147522	0.0107574	0.00520583	0.00193625	0.00764058	0.010594	0.0136056	0.0156966	0.009728	0.0107147	0.0103622	0.00537314	0.00346442	0.00134866	4.97887	0.320928
705	1372	1.79153	0.955803	29.9605	1	0.513848	0.558183	55.8676	52	8.06226	3.65129	3.60555	15.9075	16.4256	-0.411303	125.983	0.94	0.331023	0.0126653	0.123788	0.0862167	0.0168677	0.00406562	0.0463426	0.0529697	0.0411039	0.0132534	0.00724596	0.00139948	0.0222968	0.019516	0.0264472	0.0225132	0.00743716	0.00515806	0.00322231	0.00105602	0.00328643	0.00803984	0.00685212	0.0129426	0.0126725	0.00179082	0.00134281	0.00196193	0.00129552	0.00141823	4.48135	0.227161
1438	6557	3.34475	0.991311	42.7892	1	0.219308	0.298976	121.621	109.659	8.06226	3.61544	3.60555	16.1657	15.9978	0.763549	245.848	0.889851	0.152259	0.0104311	0.055565	0.0467199	0.00247352	0.0057949	0.0255213	0.0332188	0.0253389	0.00287099	0.00160573	0.00376465	0.0187921	0.0192721	0.021738	0.0163042	0.00309037	0.000807988	0.00119026	0.00254687	0.0105404	0.0157991	0.0132046	0.0152612	0.0113359	0.00293484	0.00112269	0.000778139	0.000651188	0.00172675	7.08978	0.405661
913	1245	3.01024	0.988988	34.095	1	0.733333	0.3322	91.4532	82.2192	7.61577	3.17707	3	14	13.5348	1.56352	185.841	0.856473	0.171963	0.00431165	0.0630376	0.0519793	0.00487144	0.00266095	0.0248142	0.0390419	0.027235	0.00426302	0.00380933	0.00198439	0.0129873	0.0251668	0.0227413	0.0174686	0.00383323	0.00403913	0.00300519	0.00161581	0.0105118	0.0146268	0.016879	0.0142821	0.0123983	0.00351795	0.00258205	0.00320891	0.00231302	0.00140997	6.83239	0.35433
873	2596	2.43193	0.976737	33.3397	1	0.336287	0.411196	74.681	70.4557	8.544	3.44659	3.16228	17.1975	16.0148	0.94916	163.338	0.867793	0.223407	0.0203463	0.0891595	0.057876	0.0261242	0.0101618	0.0289459	0.0438343	0.0276187	0.0208964	0.0186191	0.00540429	0.0143936	0.0191216	0.0224746	0.0166488	0.0146522	0.0173189	0.0110459	0.00320755	0.00568362	0.00903609	0.00812973	0.0135015	0.0112276	0.00965626	0.0107422	0.0107414	0.00648491	0.00210839	4.96226	0.300786
800	2067	2.14518	0.967463	31.9154	1	0.387034	0.46616	65.648	62.6817	7.81025	3.51891	3.16228	16.9641	16.6097	-0.9745	146.853	0.870511	0.25925	0.0224185	0.104087	0.0646698	0.0299348	0.00895893	0.0342787	0.0461352	0.0309831	0.0249459	0.0167749	0.00405889	0.0152879	0.0175947	0.0246621	0.0180474	0.0172402	0.0133529	0.0102325	0.0015598	0.00106829	0.00777129	0.00890551	0.0145445	0.0115031	0.00945224	0.00740428	0.00737186	0.00640737	0.000362461	4.56983	0.256458
672	1425	2.31122	0.966029	29.2509	1	0.471579	0.432671	59.6463	59.4643	7.2111	3.31496	3	15.3738	15.4147	0.31713	139.705	0.871595	0.241973	0.028705	0.105304	0.0538384	0.0363189	0.0126075	0.0279942	0.0445597	0.0232861	0.0286389	0.0223862	0.00612423	0.00731602	0.0166614	0.0204227	0.0132803	0.017554	0.0198997	0.012073	0.00322937	0.0028414	0.00143024	0.00759107	0.0108297	0.00880721	0.0095056	0.00916906	0.0113754	0.00658975	0.00172245	4.53236	0.262593
509	644	1.72736	0.950469	25.4574	1	0.790373	0.578918	46.0427	45.2769	7	3.32634	3	13	14.3109	-0.0306912	105.113	0.958569	0.316136	0.0275219	0.132093	0.0749818	0.0179803	0.0143655	0.0500976	0.0513446	0.0346773	0.0124066	0.0108744	0.00816312	0.0150945	0.0256962	0.0215822	0.0200956	0.00579652	0.00750865	0.00561893	0.00476094	0.00651031	0.00419655	0.00993371	0.00992558	0.0127528	0.00134614	0.00255528	0.00341647	0.00357443	0.00300725	4.19193	0.196902
1127	3942	2.68319	0.983249	37.8806	1	0.285895	0.372691	90.3187	86.0233	8.06226	3.66088	3.60555	17.0457	16.4622	-0.954508	194.936	0.909605	0.193911	0.00990148	0.0824691	0.0512311	0.0133557	0.00470259	0.0396865	0.0373949	0.0268574	0.0127783	0.00803641	0.00307177	0.0235005	0.0219482	0.0220115	0.0171955	0.0108037	0.00842311	0.00539917	0.00228549	0.0111885	0.0147587	0.0127875	0.0147347	0.0120231	0.00811983	0.00745536	0.00546318	0.003973	0.00179119	5.03079	0.325765
1124	2808	3.89688	0.990007	37.8302	1	0.400285	0.256615	110.111	105.537	7	3.13953	3	17.039	15.5278	1.436	234.61	0.745358	0.12849	0.00927198	0.0558267	0.0336043	0.013559	0.0041984	0.0208721	0.02943	0.0165818	0.0132972	0.0093853	0.00213406	0.0102089	0.0170298	0.0170562	0.0103224	0.0113648	0.0112281	0.00595879	0.00120036	0.00353075	0.0105203	0.0105551	0.0113766	0.00721443	0.00951588	0.01019	0.00810232	0.0039061	0.000722093	10.43	0.45771
481	656	1.45468	0.914159	24.7473	1	0.733232	0.687434	38.9991	40.3113	8	3.56765	3.16228	15	15.8085	1.46083	93.7696	0.967807	0.375312	0.0270878	0.169201	0.071358	0.0243165	0.0108	0.0432904	0.0541935	0.0287372	0.0103213	0.0141378	0.00477016	0.00743413	0.0109291	0.0213542	0.0156311	0.00216044	0.00665914	0.00598894	0.00236672	0.00508414	0.00513451	0.00315129	0.0107609	0.00979652	0.00709074	0.00498483	0.00308104	0.0029613	0.00120281	3.18975	3.03293
846	2730	2.85331	0.985811	32.8201	1	0.30989	0.35047	81.2462	76.4853	7.2111	3.14066	3	13.6559	13.6377	-1.13508	174.167	0.892405	0.18367	0.00566394	0.0774537	0.0500748	0.00517521	0.00261068	0.0376719	0.0378834	0.0263132	0.00540303	0.00278656	0.00140625	0.0234931	0.0237007	0.0225791	0.016888	0.00478885	0.00341444	0.0013035	0.000842682	0.0123037	0.0175434	0.0140931	0.0153263	0.0118274	0.00352697	0.00417681	0.00130101	0.000648233	0.000543797	5.83157	0.304463
1085	3264	2.27726	0.976426	37.1681	1	0.332414	0.439124	80.4689	77.801	9.21954	3.92217	3.60555	17.4629	17.3693	-0.686186	176.208	0.928144	0.228228	0.0050327	0.100244	0.0582238	0.00410996	0.0026642	0.0464424	0.0449013	0.0293531	0.00314239	0.00265203	0.00210798	0.0245937	0.0275182	0.0243849	0.0183839	0.00223986	0.00253785	0.00144755	0.00201979	0.0112574	0.0171218	0.0142935	0.0154889	0.0126202	0.000949952	0.00275131	0.000896455	0.00114751	0.00193983	6.57876	0.432166
531	1218	1.82313	0.953096	26.0017	1	0.435961	0.548506	48.6455	46.6476	7.07107	3.20408	3	14.4471	14.7234	-1.01027	110.296	0.918685	0.310703	0.0355666	0.11814	0.0726935	0.0435276	0.0142906	0.0274277	0.0475348	0.0326435	0.0301635	0.0231451	0.00638674	0.00775094	0.0109968	0.0218529	0.0184239	0.0148092	0.0146105	0.011299	0.00292233	0.000359119	0.000587302	0.00322193	0.0113282	0.0115833	0.00335613	0.00469202	0.00364754	0.00591944	0.00121039	4.60664	0.190311
937	3240	3.0038	0.98189	34.5402	1	0.289198	0.332912	88.9358	81.6333	7	3.16505	3	18.6683	16.8489	0.501204	188.066	0.761789	0.179025	0.0143224	0.0666769	0.0500757	0.0225094	0.00406271	0.0216789	0.0351668	0.0262698	0.0224814	0.0108714	0.00164003	0.0092722	0.0144179	0.022348	0.0165767	0.0183617	0.0138493	0.00506285	0.00103193	0.000140182	0.00537785	0.0107929	0.0151782	0.0114281	0.0133198	0.0117017	0.00838705	0.00210622	0.00082564	4.42562	0.332265
844	2394	2.52607	0.977637	32.7813	1	0.352548	0.395872	75.6197	69.3542	7.07107	3.30001	3.16228	16.8856	15.9028	0.471117	163.681	0.813102	0.223413	0.0194513	0.0813509	0.061922	0.0268351	0.00793234	0.0309843	0.0388015	0.032003	0.0234553	0.0169032	0.00335665	0.0155138	0.0162022	0.0222779	0.0197927	0.0173802	0.0166575	0.00981427	0.00129785	0.00294209	0.00838954	0.00810731	0.0143268	0.0131251	0.011771	0.0109736	0.0109772	0.00532037	0.000423665	5.566	0.285084
713	1643	2.02537	0.960525	30.13	1	0.433962	0.493737	59.0961	58.1378	7.81025	3.4835	3.16228	16.3787	16.4401	0.486299	134.711	0.92	0.268586	0.0236641	0.114921	0.0619562	0.0334921	0.00653504	0.0407323	0.0434875	0.0304895	0.0276598	0.0150956	0.00193932	0.0129033	0.017921	0.0227931	0.0188818	0.0159992	0.0147379	0.00668233	0.000637441	0.00133611	0.00480568	0.00890544	0.0140219	0.0129291	0.00587456	0.00716579	0.00735323	0.00276638	0.000666022	4.64739	0.241047
1337	4366	4.47063	0.990192	41.2592	1	0.30623	0.223682	130.641	120.54	8	3.23299	3	19.3031	18.2521	0.260731	274.066	0.693465	0.116984	0.0104595	0.0453157	0.0335537	0.0120665	0.00433899	0.0126657	0.0285551	0.0170369	0.0120578	0.00726058	0.00236268	0.00435935	0.0154531	0.0176763	0.0106902	0.0107821	0.00901425	0.004275	0.00154694	0.00151916	0.00668046	0.0122954	0.0116668	0.00752672	0.00925434	0.00834544	0.00647485	0.00251477	0.00114697	9.03362	0.504463
722	2244	2.39267	0.975001	30.3196	1	0.321747	0.417943	64.7874	64.5368	7.61577	3.28595	2.91421	14.5596	14.3957	0.705102	147.338	0.915082	0.220715	0.00814627	0.103407	0.0526516	0.00883991	0.00532977	0.050367	0.0414918	0.0264023	0.0065837	0.00804599	0.00364164	0.0277132	0.0249881	0.0223996	0.0166203	0.00408214	0.00748797	0.00564025	0.00277094	0.0114342	0.0164073	0.0122808	0.0145439	0.0115212	0.00178353	0.0049446	0.00557758	0.00403806	0.00224763	4.55135	0.261036
1068	2328	3.51938	0.989846	36.8757	1	0.458763	0.284141	100.26	97.4936	8	3.28367	3	15.3451	14.2515	-0.168004	217.332	0.844269	0.143064	0.0105875	0.0643195	0.0377843	0.00455718	0.00557436	0.0277025	0.03414	0.0188544	0.0050693	0.00189409	0.00385395	0.0156094	0.0231047	0.0196563	0.011819	0.0055717	0.00239252	0.00154893	0.00281986	0.0109827	0.0148298	0.0155172	0.0126248	0.0083093	0.00395804	0.00292188	0.00144257	0.00156528	0.00209845	9.90924	0.42005
10	12	0.620236	0.790569	3.56825	1	0.833333	1.61229	4.38178	3.60555	1.41421	1.08284	1	2	2.68328	-0.463648	8.82843	1	0.979415	2.17e-17	0.0150679	0.226019	1.36e-18	0	0.0892485	0.226019	0.151129	0	0	6.08e-18	0.186254	0.180959	0.226641	0.120699	5.44e-18	1.54e-17	5.44e-18	0	0.239804	0.210952	0.27243	0.366367	0.199182	1.22e-17	3.74e-18	0	1.54e-17	2.72e-18	0.0934157	0.016846
1257	4760	3.06428	0.988554	40.0058	1	0.264076	0.326341	103.738	97.4166	7.61577	3.59366	3.60555	15.5167	15.6507	-1.02078	220.007	0.904968	0.168647	0.000957803	0.0708371	0.0467256	0.00127109	0.000444433	0.0343801	0.0360742	0.0246342	0.00213599	0.000954821	0.00017572	0.0218413	0.0232933	0.0216985	0.01589	0.00195152	0.000798437	0.00126397	9.5e-05	0.0136036	0.0165449	0.0149752	0.014573	0.011259	0.00155186	0.00122741	0.000501414	0.00113637	0.000249353	6.60539	0.373068
1482	8930	4.77131	0.985875	43.4389	1	0.165957	0.209586	139.309	130.138	7.2111	3.16132	2.91421	23.3507	23.3321	-0.778219	298.09	0.646315	0.111416	0.0127684	0.0428625	0.0295647	0.0191993	0.00449456	0.0118511	0.0207795	0.015728	0.0185533	0.0104917	0.00204403	0.00196181	0.00965643	0.0123397	0.0105344	0.014082	0.0132855	0.0057129	0.00112181	0.00726523	0.000914936	0.00644847	0.00873177	0.00782512	0.00869089	0.0118986	0.00835904	0.00341012	0.000693608	7.81614	0.5205
697	1098	2.16163	0.976446	29.7901	1	0.634791	0.462614	64.5639	60.6712	7	3.29246	3	13.7679	13.9304	1.44017	137.598	0.923179	0.240397	0.00243254	0.0988676	0.0644001	0.00501588	0.000885368	0.0444675	0.0469325	0.0326807	0.00208825	0.0015646	0.00116795	0.0282645	0.0243387	0.0271905	0.0198648	0.0023963	0.00106361	0.000901256	0.00106844	0.0135979	0.0153817	0.014227	0.0168614	0.0130787	0.00161205	0.000707015	0.00124578	0.00100763	0.000830929	5.44877	0.261326
15	16	0.69118	0.489898	4.37019	1	0.9375	1.4468	4.6188	4.24264	2	1.22761	1	3	4.02658	0.785398	11.4142	1	0.848826	0	0.15719	0	1.96e-18	0	0.15719	3.93e-18	0.0454105	7.85e-18	0	0	0.0950903	1.96e-18	0.0663691	0	2.2e-18	2.2e-18	1.96e-18	1.96e-18	0.103629	1.96e-18	0.0222093	0	0.0454105	7.85e-18	3.93e-18	1.47e-18	3.93e-18	0	0.163195	0.0214694
565	1147	1.58927	0.939314	26.8213	1	0.492589	0.629219	46.1319	46.2277	7.81025	3.55595	3.16228	15.1489	15.8259	0.681162	106.225	0.960884	0.336631	0.0265926	0.145084	0.0722338	0.0306594	0.0104558	0.0394518	0.0551918	0.0306545	0.0197646	0.0155166	0.00471621	0.0122764	0.0161685	0.0236745	0.0169598	0.00668701	0.00896207	0.00653698	0.00239515	0.00321799	0.000478209	0.00519435	0.0109113	0.0109979	0.00178896	0.00198105	0.0026537	0.00219061	0.00144177	3.86981	0.18378
1229	4462	3.49135	0.989777	39.5577	1	0.275437	0.286422	110.073	102.528	7.81025	3.36775	3.16228	16.2767	15.6993	-0.406216	232.208	0.838336	0.14886	0.0116935	0.0594904	0.0414636	0.0144516	0.00618264	0.024539	0.03125	0.0215975	0.0137602	0.0102814	0.00405918	0.0123103	0.0185937	0.0182243	0.0138807	0.0120521	0.0110335	0.00724005	0.0029931	0.00455278	0.0118493	0.0110193	0.0121925	0.00982483	0.00994566	0.0100125	0.00795761	0.0054109	0.00232938	8.61555	0.464897
831	1428	2.30524	0.965983	32.5279	1	0.581933	0.433794	67.0673	67.4759	8.06226	3.60744	3.16228	17.4653	17.3439	-0.105723	155.154	0.866528	0.231829	0.029364	0.103059	0.0493113	0.0394975	0.0113368	0.0291141	0.0384398	0.0227075	0.0327608	0.0200867	0.00608197	0.00432461	0.0134055	0.019193	0.0136633	0.0194724	0.0196767	0.0104834	0.00407903	0.00326077	0.00147127	0.00621051	0.0119204	0.0092354	0.00904771	0.0105781	0.0104625	0.00634973	0.00312738	5.60067	0.287129
1182	4080	3.08919	0.986485	38.7939	1	0.289706	0.323709	102.931	93.9149	8.06226	3.48513	3.16228	18.4741	16.8653	0.472582	214.208	0.798649	0.170631	0.0158761	0.0624417	0.0489003	0.0192878	0.00840718	0.0197847	0.0360937	0.0245892	0.016254	0.0159902	0.00453302	0.0111181	0.0168142	0.0203806	0.0152991	0.0125529	0.0160134	0.0105344	0.00257992	0.00549769	0.0085691	0.00933766	0.0128232	0.0106095	0.0103705	0.0116336	0.0121074	0.00658327	0.00151237	7.26967	0.386862
668	1836	2.37497	0.97682	29.1637	1	0.363834	0.421058	64.3567	60.0333	6.40312	3.07381	2.82843	14.0687	13.7762	-0.494278	141.196	0.877792	0.235994	0.00261617	0.0941181	0.0646666	0.0054489	0.00276931	0.0389067	0.048483	0.0321772	0.00352175	0.0042736	0.00261997	0.0266907	0.0243939	0.0276197	0.0192498	0.00195801	0.00350929	0.00199175	0.00212256	0.0162477	0.014075	0.0151116	0.0162335	0.0126554	0.00150454	0.00388399	0.00189539	0.0010154	0.00150305	2.91153	0.247669
734	1449	2.30278	0.973998	30.5705	1	0.506556	0.434258	66.3668	64.0312	7.28011	3.29328	3	15.2608	15.0358	-1.32683	145.74	0.895122	0.227941	0.00539801	0.0989646	0.0580279	0.0122006	0.00310283	0.0410887	0.0463773	0.028497	0.0128806	0.00250882	0.00436985	0.0216752	0.0256232	0.0255249	0.0172188	0.0106495	0.00512306	0.00308319	0.00425637	0.00992527	0.014303	0.0146622	0.0155128	0.0114519	0.00755662	0.0048674	0.00124471	0.0039537	0.00378112	5.13872	0.27039
1080	5183	3.53318	0.989604	37.0823	1	0.208374	0.283031	107.417	97.591	7.2111	3.18225	2.82843	16.9706	15.4489	0.791865	218.978	0.784314	0.144382	0.00837173	0.054142	0.0423413	0.0140855	0.00433521	0.018948	0.0327363	0.0220855	0.01408	0.00820825	0.00239579	0.0122855	0.0167136	0.0206834	0.0140016	0.010816	0.00999379	0.00513213	0.0013301	0.0079974	0.00928474	0.0123353	0.0139853	0.00981536	0.00902389	0.00904626	0.00684872	0.00318119	0.000714047	7.44613	0.364492
13	20	0.695192	0.594089	4.06843	1	0.65	1.43845	4.57417	4.12311	1.41421	1.12745	1	2.82843	3.67946	-1.3734	10.6569	0.928571	0.973654	0.146451	0.0572738	0.124065	0.0957694	0.0659467	0.165083	0.196773	0.116696	0.0520481	0.0885339	0.0813854	0.221915	0.285776	0.113617	0.0927887	0.041009	0.130577	0.0721385	0.0831633	0.204755	0.23035	0.177768	0.097382	0.102684	0.0606888	0.106047	0.0717531	0.0985306	0.101683	0.244099	0.0189059
13	16	0.642201	0.523557	4.06843	1	0.8125	1.55715	4.31867	3.60555	2	1.17251	1	2.82843	3.67946	-0.785398	10.2426	1	1.22427	0.0796861	0.243516	0.120922	0.136268	0.0900595	0.260399	0.190562	0.012355	0.189989	0.14794	0.17651	0.243189	0.270437	0.0562821	0.0561436	0.106015	0.0812195	0.182573	0.10783	0.228151	0.291637	0.134571	0.00947126	0.0999756	0.126503	0.151963	0.0515163	0.408082	0.358343	0.161852	0.0197604
1459	6716	4.0601	0.977928	43.1005	1	0.217242	0.246299	124.653	112.414	8.24621	3.50665	3.16228	27.1383	26.0453	-0.950006	272.836	0.611227	0.147001	0.0256217	0.0437487	0.0387555	0.0323278	0.011787	0.00384847	0.022053	0.019122	0.0229001	0.0222337	0.00597737	0.0175238	0.00228227	0.0103761	0.0124246	0.00985445	0.0195954	0.0132261	0.00352288	0.016092	0.00871047	0.00182185	0.00660458	0.00907549	0.000388192	0.00998183	0.0122796	0.00862994	0.00226485	9.83955	0.498192
908	1909	2.96221	0.985105	34.0015	1	0.475642	0.337586	83.6958	82.7345	7.61577	3.28769	3	14.9048	14.3918	0.188274	183.847	0.8689	0.168897	0.0132877	0.0778286	0.0415761	0.0147719	0.00721694	0.0312103	0.0376984	0.0197314	0.0138822	0.0104996	0.00487483	0.0193665	0.0200751	0.0216461	0.0115926	0.0122696	0.0103754	0.00774486	0.00347777	0.012084	0.0109695	0.0133236	0.0134511	0.00764513	0.00944679	0.00888031	0.00776386	0.0059739	0.00250213	6.58517	0.341314
1495	3132	3.53715	0.989146	43.629	1	0.477331	0.282714	125.544	115.974	9	3.70991	3.60555	19.9967	18.4473	-1.47149	257.782	0.778241	0.141334	0.0112828	0.055202	0.0399209	0.0158085	0.00453487	0.0180078	0.0322328	0.0203769	0.0151225	0.00952353	0.00242187	0.00950458	0.0163416	0.0199136	0.0127426	0.0122328	0.0107276	0.00635854	0.00144094	0.00233938	0.0100065	0.0110182	0.0135189	0.00882747	0.0103881	0.00908381	0.00793811	0.00433333	0.00096383	9.37636	0.50425
1302	5293	3.05479	0.98702	40.7156	1	0.245985	0.327355	103.722	99.6393	8.48528	3.67674	3.60555	17.2491	16.6575	0.735973	223.563	0.874412	0.166978	0.00481286	0.073896	0.0439447	0.00631024	0.00267784	0.0354019	0.0358239	0.0225676	0.00569132	0.00529853	0.00156316	0.0214298	0.0234752	0.0206945	0.014449	0.00479317	0.0052663	0.00389934	0.000956554	0.0124782	0.0165997	0.014198	0.0137211	0.0102621	0.00412227	0.00402295	0.00446517	0.00279138	0.000606624	5.95451	0.391165
504	900	1.9338	0.957022	25.332	1	0.56	0.517116	47.8973	45.8803	6.7082	3.09656	3	13.8493	13.8909	1.29153	110.669	0.885764	0.303642	0.0147884	0.124532	0.0745302	0.0073509	0.0176365	0.0464295	0.054867	0.03162	0.00111903	0.0122594	0.0146821	0.0248251	0.0234714	0.0249646	0.0149319	0.00378339	0.00327225	0.0119678	0.0109221	0.00849977	0.0102143	0.00916196	0.0105597	0.00705107	0.000906051	0.00185951	0.00313151	0.00844629	0.00764363	2.92074	0.207294
970	3300	2.97122	0.983922	35.1432	1	0.293939	0.336562	85.6446	83.2406	7.61577	3.34476	3.08114	15.2053	15.296	-0.476323	190.309	0.883424	0.177875	0.0114158	0.0797953	0.0446259	0.016379	0.00473826	0.0383299	0.0339844	0.0231369	0.0162662	0.0096344	0.00262122	0.0205003	0.0207204	0.0194031	0.014916	0.0134667	0.0107127	0.00641071	0.00166048	0.00842256	0.0134772	0.0115649	0.0130849	0.0105647	0.0102177	0.00955204	0.00680339	0.00468	0.00110517	7.09267	0.332799
936	1617	2.58368	0.981752	34.5218	1	0.57885	0.387045	81.8267	76.6551	8.06226	3.47983	3.16228	16.3231	15.5608	-0.125157	174.326	0.879699	0.202817	0.019195	0.0794515	0.0562994	0.0161281	0.00901499	0.0316325	0.0415026	0.0286387	0.0150289	0.00953569	0.00524277	0.0178781	0.0220114	0.0238564	0.0177031	0.0120994	0.0109013	0.00506786	0.00338347	0.0079155	0.0135918	0.0125721	0.0151904	0.0119448	0.00928755	0.00897616	0.00655079	0.00271058	0.00236367	6.79492	0.330159
1068	3060	3.04535	0.986743	36.8757	1	0.34902	0.328369	96.2359	89.1964	7.28011	3.35568	3.16228	16.1705	15.6183	0.361843	202.167	0.832424	0.170918	0.0155084	0.066003	0.0471003	0.0197605	0.00899368	0.0230632	0.0349358	0.0237672	0.0180511	0.0143129	0.00612947	0.0118525	0.0165933	0.020084	0.0147206	0.0147555	0.0146121	0.00969858	0.00470778	0.00313046	0.00941094	0.00896816	0.0132241	0.0099734	0.0108683	0.0132554	0.00903847	0.00734037	0.0037825	5.27967	0.356527
979	3243	2.63261	0.980987	35.3058	1	0.301881	0.379852	81.0243	79.925	7.61577	3.55255	3.16228	15.3683	15.7248	0.586254	179.966	0.912395	0.195132	0.00873537	0.0903048	0.0484269	0.00700159	0.00422624	0.0376925	0.0441157	0.0230131	0.00452502	0.00696912	0.00215429	0.0262489	0.0233507	0.02554	0.0134711	0.00289698	0.00503589	0.00464278	0.00133961	0.0162622	0.0149285	0.0149711	0.0160291	0.00881052	0.00168772	0.00371569	0.00404554	0.00292365	0.00102066	4.21979	0.305394
838	1190	2.45879	0.976905	32.6646	1	0.704202	0.406704	71.445	69.1158	8	3.47966	3	15.5175	15.2659	-1.5403	160.912	0.890542	0.223357	0.00452977	0.0983927	0.0568691	0.00796524	0.00148314	0.0508704	0.0400913	0.0299458	0.0072584	0.00256025	0.00113518	0.0275102	0.0253907	0.0226192	0.0192915	0.00573227	0.00430058	0.000461081	0.00091724	0.0113214	0.0166691	0.0135641	0.0149347	0.013473	0.00350442	0.00331915	0.00193904	0.000579021	0.000877668	5.7099	0.310033
[truncated: 7,196 more rows]
[truncated: 107 more columns]
