# Supplementary material for: ENOblock synergizes with colistin to treat Acinetobacter baumannii infections
Source: EMBO Mol Med. 2025 Oct 31;17(12):3496–524. doi: 10.1038/s44321-025-00331-2 (PMC12686454; doi:10.1038/s44321-025-00331-2)
Supplement: Supplementary file 7 — Source data Fig. 3 [file 44321_2025_331_MOESM7_ESM.zip › FIGURE 3/3D/RAW data for revised figure 3D SYTOX.xlsx]

## Sheet: SYTOX green intensity
Label	Intensity	Average	SEM	Group
Untreated-10min-A	143.62	135.889	5.05302	Untreated-10min
Untreated-10min-B	126.387
Untreated-10min-C	137.659
Untreated-30min-A	114.36	115.697	2.01802	Untreated-30min
Untreated-30min-B	119.664
Untreated-30min-C	113.068
Untreated-60min-A	123.117	122.058	1.07696	Untreated-60min
Untreated-60min-B	123.154
Untreated-60min-C	119.904
Enoblock 8 mg/L -10min-A	143.492	188.47	30.1241	Enoblock 8 mg/L -10min
Enoblock 8 mg/L -10min-B	245.674
Enoblock 8 mg/L -10min-C	176.245
Enoblock 8 mg/L -30min-A	349.11	280.189	34.4828	Enoblock 8 mg/L -30min
Enoblock 8 mg/L -30min-B	243.568
Enoblock 8 mg/L -30min-C	247.889
Enoblock 8 mg/L -60min-A	159.696	157.341	7.38502	Enoblock 8 mg/L -60min
Enoblock 8 mg/L -60min-B	168.791
Enoblock 8 mg/L -60min-C	143.536
Enoblock 16 mg/L -10min-A	1095.71	1187.67	47.6909	Enoblock 16 mg/L -10min
Enoblock 16 mg/L -10min-B	1211.73
Enoblock 16 mg/L -10min-C	1255.58
Enoblock 16 mg/L -30min-A	1103.76	1111.59	4.18124	Enoblock 16 mg/L -30min
Enoblock 16 mg/L -30min-B	1118.05
Enoblock 16 mg/L -30min-C	1112.95
Enoblock 16 mg/L -60min-A	1203.36	1222.3	9.87282	Enoblock 16 mg/L -60min
Enoblock 16 mg/L -60min-B	1236.6
Enoblock 16 mg/L -60min-C	1226.95
Enoblock 32 mg/L -10min-A	2550.27	2585.11	25.8314	Enoblock 32 mg/L -10min
Enoblock 32 mg/L -10min-B	2569.48
Enoblock 32 mg/L -10min-C	2635.56
Enoblock 32 mg/L -30min-A	3037.73	3066.67	15.1563	Enoblock 32 mg/L -30min
Enoblock 32 mg/L -30min-B	3073.31
Enoblock 32 mg/L -30min-C	3088.96
Enoblock 32 mg/L -60min-A	2662.26	2643.52	18.8271	Enoblock 32 mg/L -60min
Enoblock 32 mg/L -60min-B	2662.42
Enoblock 32 mg/L -60min-C	2605.86
Colistin 3.125 mg/L -10min-A	1423.46	1464.99	28.5684	Colistin 3.125 mg/L -10min
Colistin 3.125 mg/L -10min-B	1519.74
Colistin 3.125 mg/L -10min-C	1451.76
Colistin 3.125 mg/L -30min-A	2017.23	2123.34	74.6647	Colistin 3.125 mg/L -30min
Colistin 3.125 mg/L -30min-B	2267.39
Colistin 3.125 mg/L -30min-C	2085.41
Colistin 3.125 mg/L -60min-A	1990.32	1965.8	30.1044	Colistin 3.125 mg/L -60min
Colistin 3.125 mg/L -60min-B	2001.17
Colistin 3.125 mg/L -60min-C	1905.92
