# Supplementary material for: ENOblock synergizes with colistin to treat Acinetobacter baumannii infections
Source: EMBO Mol Med. 2025 Oct 31;17(12):3496–524. doi: 10.1038/s44321-025-00331-2 (PMC12686454; doi:10.1038/s44321-025-00331-2)
Supplement: Supplementary file 8 — Source data Fig. 4 [file 44321_2025_331_MOESM8_ESM.zip]

Archive with 32 entries (26 files):
- FIGURE 4/
- __MACOSX/._FIGURE 4
- FIGURE 4/.DS_Store
- __MACOSX/FIGURE 4/._.DS_Store
- FIGURE 4/4E/
- __MACOSX/FIGURE 4/._4E
- FIGURE 4/4B/
- __MACOSX/FIGURE 4/._4B
- FIGURE 4/4C/
- __MACOSX/FIGURE 4/._4C
- FIGURE 4/4D/
- __MACOSX/FIGURE 4/._4D
- FIGURE 4/4F/
- __MACOSX/FIGURE 4/._4F
- FIGURE 4/4E/Bacterial WT growth in presence of ENOblock.xlsx
- __MACOSX/FIGURE 4/4E/._Bacterial WT growth in presence of ENOblock.xlsx
- FIGURE 4/4B/FIT D207-S371A.xlsx
- __MACOSX/FIGURE 4/4B/._FIT D207-S371A.xlsx
- FIGURE 4/4B/DP WT.xlsx
- __MACOSX/FIGURE 4/4B/._DP WT.xlsx
- FIGURE 4/4B/FIT WT.xlsx
- __MACOSX/FIGURE 4/4B/._FIT WT.xlsx
- FIGURE 4/4B/DP D207A-S371A.xlsx
- __MACOSX/FIGURE 4/4B/._DP D207A-S371A.xlsx
- FIGURE 4/4B/SDS-PAGE Enolase.jpg
- __MACOSX/FIGURE 4/4B/._SDS-PAGE Enolase.jpg
- FIGURE 4/4C/Enolase activity.xlsx
- __MACOSX/FIGURE 4/4C/._Enolase activity.xlsx
- FIGURE 4/4D/MIC.xlsx
- __MACOSX/FIGURE 4/4D/._MIC.xlsx
- FIGURE 4/4F/Bacterial enolase mutant growth in presence of ENOblock.xlsx
- __MACOSX/FIGURE 4/4F/._Bacterial enolase mutant growth in presence of ENOblock.xlsx
