# Supplementary material for: ENOblock synergizes with colistin to treat Acinetobacter baumannii infections
Source: EMBO Mol Med. 2025 Oct 31;17(12):3496–524. doi: 10.1038/s44321-025-00331-2 (PMC12686454; doi:10.1038/s44321-025-00331-2)
Supplement: Supplementary file 8 — Source data Fig. 4 [file 44321_2025_331_MOESM8_ESM.zip › FIGURE 4/4E/Bacterial WT growth in presence of ENOblock.xlsx]

## Sheet: Hoja1
Time	Ab ATCC17978		Enoblock (8 mg/L)		Enoblock (16 mg/L)		Enoblock (32 mg/L)
	N1	N2	N1	N2	N1	N2	N1	N2
0	0.0157	0.0125333	0.0109	0.0074	0.0203667	0.0147333	0.133767	0.0755333
0.333205	0.0207333	0.0142333	0.0129	0.0087	0.0193333	0.0127667	0.125533	0.0531667
0.666521	0.0356	0.0213333	0.0175	0.00816667	0.0201333	0.0132333	0.119133	0.0483333
0.999838	0.0652333	0.0369	0.02635	0.0082	0.0203	0.0133667	0.113767	0.047
1.33315	0.117033	0.0686333	0.04195	0.0081	0.0204	0.0134	0.109867	0.0455333
1.66647	0.1957	0.1286	0.06925	0.00816667	0.0201333	0.0132667	0.106633	0.0442667
1.99979	0.304967	0.213833	0.1149	0.00896667	0.0202333	0.0131667	0.103333	0.0432
2.3331	0.460733	0.3248	0.1862	0.0102333	0.0203333	0.0132333	0.100967	0.0422667
2.66642	0.654667	0.457767	0.2912	0.0135333	0.0204	0.0134	0.0986333	0.0417333
2.99974	0.826633	0.6321	0.42865	0.0216333	0.0201	0.0134	0.0970333	0.0409
3.33305	0.9755	0.79	0.5724	0.0355667	0.0202	0.0133333	0.0948667	0.0404333
3.66637	1.0923	0.942233	0.71445	0.0600333	0.0198	0.0135667	0.0930667	0.0404333
3.99968	1.1883	1.06527	0.84455	0.0975	0.0198333	0.0132	0.0916	0.0393333
4.333	1.2641	1.16827	0.9425	0.153133	0.0199	0.0131	0.0903667	0.0389333
4.66632	1.32827	1.2483	1.0155	0.234133	0.0197	0.0132	0.0890667	0.0388667
4.99963	1.3842	1.31497	1.0788	0.353367	0.0196333	0.0132	0.0879333	0.0384667
5.33295	1.42597	1.373	1.1331	0.502033	0.0195333	0.0129667	0.0869	0.0378333
5.66627	1.46193	1.41897	1.18215	0.648167	0.0194	0.0131	0.0859667	0.0379
5.99958	1.489	1.45737	1.23135	0.790333	0.0192667	0.013	0.0851667	0.0376667
6.3329	1.51117	1.48517	1.27945	0.9083	0.0192333	0.013	0.0842333	0.0372667
6.66622	1.53123	1.50667	1.3194	1.0062	0.0191667	0.0129667	0.0836333	0.0370333
6.99953	1.5493	1.52313	1.3476	1.08777	0.0190333	0.0128	0.0829667	0.0367
7.33285	1.5639	1.53533	1.3723	1.1538	0.0190333	0.0126667	0.0822667	0.0365333
7.66617	1.57637	1.5468	1.3938	1.21093	0.0188667	0.0127667	0.0815667	0.0362667
7.99948	1.58713	1.5567	1.4155	1.26133	0.0187667	0.0125	0.0813	0.0360667
8.3328	1.59693	1.5646	1.432	1.30623	0.0187	0.0124	0.0811	0.0359667
8.66611	1.60417	1.57203	1.44615	1.34583	0.0185667	0.0122667	0.0807333	0.0357667
8.99943	1.6115	1.5787	1.4605	1.37947	0.0186	0.0123	0.0804667	0.0356667
9.33275	1.61953	1.58513	1.4765	1.4107	0.0185667	0.013	0.0801667	0.0354667
9.66606	1.62713	1.59097	1.4903	1.43617	0.0185667	0.0118667	0.0800667	0.0353
9.99938	1.63547	1.59627	1.49835	1.4595	0.0185667	0.0119333	0.0802	0.0351667
10.3327	1.64137	1.60093	1.50995	1.47913	0.0185	0.0116667	0.0798667	0.0353333
10.666	1.64533	1.60593	1.5165	1.49487	0.0184	0.0115333	0.0797667	0.0354667
10.9993	1.64923	1.6099	1.5248	1.5085	0.0182333	0.0113667	0.0794333	0.0348
11.3326	1.65313	1.61327	1.5305	1.5191	0.0182667	0.0112	0.0793	0.0347
11.666	1.65513	1.61703	1.53635	1.5291	0.0181667	0.0110667	0.0789667	0.0345667
11.9993	1.65703	1.61953	1.54185	1.53767	0.0178667	0.0110667	0.0790333	0.0345
12.3326	1.65857	1.6225	1.54735	1.5452	0.0177667	0.0108667	0.0787667	0.0344
12.6659	1.65713	1.62443	1.5547	1.5515	0.0177667	0.0107333	0.0787	0.0343333
12.9992	1.6559	1.62647	1.55715	1.55977	0.0176	0.0108	0.0786333	0.0341
13.3325	1.65487	1.62967	1.5609	1.56673	0.0175333	0.0106667	0.0785333	0.0341667
13.6659	1.65263	1.63177	1.5648	1.57187	0.0173333	0.0107333	0.0785667	0.0341667
13.9992	1.65247	1.63403	1.56625	1.57733	0.0172	0.0104333	0.0783667	0.0341
14.3325	1.6511	1.63577	1.57015	1.58207	0.0170333	0.0105667	0.0783	0.0339667
14.6658	1.64983	1.6365	1.56965	1.5865	0.0169	0.0104333	0.0782	0.034
14.9991	1.64717	1.6378	1.57135	1.59303	0.0166333	0.0101667	0.0780667	0.0339667
15.3324	1.64587	1.63683	1.576	1.59673	0.0164667	0.0099	0.0780333	0.0338333
15.6658	1.64363	1.63823	1.583	1.60193	0.0162333	0.0101	0.0777333	0.0338333
15.9991	1.64197	1.63773	1.58135	1.60667	0.0162	0.0099	0.0778	0.0337667
16.3324	1.63983	1.63643	1.5964	1.611	0.0159333	0.00966667	0.0777667	0.0336667
16.6657	1.6379	1.636	1.59585	1.61473	0.0158	0.0093	0.0776667	0.0335667
16.999	1.63557	1.6352	1.59815	1.6193	0.0154667	0.00956667	0.0775333	0.0336
17.3323	1.63363	1.63443	1.6183	1.62283	0.0153	0.00916667	0.0776667	0.0335
17.6657	1.63117	1.6326	1.604	1.6258	0.0152333	0.00916667	0.0774333	0.0335333
17.999	1.62963	1.63263	1.62165	1.62907	0.0149667	0.00903333	0.0774667	0.0333667
18.3323	1.62773	1.63137	1.60495	1.6312	0.0147667	0.00903333	0.0773333	0.0333667
18.6656	1.626	1.62927	1.6147	1.6338	0.0146	0.0088	0.0772	0.0332
18.9989	1.62523	1.62843	1.6236	1.6373	0.0146	0.00883333	0.077	0.0333
19.3322	1.62373	1.62553	1.60585	1.63983	0.0144	0.00873333	0.0770333	0.0331667
19.6656	1.6229	1.62553	1.62795	1.64197	0.0142667	0.00853333	0.0768	0.0331667
19.9989	1.62143	1.62407	1.62135	1.64217	0.0141	0.00863333	0.0769333	0.0331667
20.3322	1.62093	1.62203	1.6125	1.64353	0.0141667	0.00863333	0.0768	0.0330333
20.6655	1.61987	1.62273	1.6272	1.64497	0.0138333	0.0086	0.0766667	0.033
20.9988	1.61817	1.6234	1.6305	1.64663	0.0138	0.0084	0.0765667	0.0330333
21.3321	1.61777	1.6247	1.65175	1.6484	0.0135667	0.00813333	0.0764667	0.0328333
21.6655	1.61653	1.62497	1.6321	1.64947	0.0132667	0.0083	0.0765333	0.0329667
21.9988	1.6153	1.6249	1.6442	1.64987	0.0132333	0.00813333	0.0764333	0.0328
22.3321	1.6152	1.626	1.63565	1.64957	0.0133	0.0081	0.0764333	0.0327
22.6654	1.61437	1.62513	1.6417	1.64977	0.0132	0.00816667	0.0764	0.0326667
22.9987	1.61363	1.62557	1.63235	1.64933	0.0129667	0.00806667	0.0763333	0.0325
23.332	1.613	1.62457	1.6317	1.6483	0.0127	0.008	0.0761	0.0325
23.6654	1.6119	1.6261	1.5943	1.64723	0.0125667	0.0078	0.0760333	0.0323
