# Supplementary material for: ENOblock synergizes with colistin to treat Acinetobacter baumannii infections
Source: EMBO Mol Med. 2025 Oct 31;17(12):3496–524. doi: 10.1038/s44321-025-00331-2 (PMC12686454; doi:10.1038/s44321-025-00331-2)
Supplement: Supplementary file 8 — Source data Fig. 4 [file 44321_2025_331_MOESM8_ESM.zip › FIGURE 4/4B/FIT D207-S371A.xlsx]

## Sheet: Hoja1
Molar Ratio	Fit D207A-S371A	ΔH(kcal/mol)
0.026054	-0.737694
0.223095	-0.727232	-0.653661
0.422994	-0.704178	-0.679621
0.625752	-0.672255	-0.790247
0.831369	-0.627138	-0.595501
1.03984	-0.561729	-0.542278
1.25118	-0.464421	-0.535253
1.46537	-0.317318	-0.308544
1.68242	-0.098055	-0.090471
1.90233	0.205048	0.304922
2.1251	0.562523	0.43762
2.35073	0.901823	0.953458
2.57921	1.16492	1.16157
