# Supplementary material for: ENOblock synergizes with colistin to treat Acinetobacter baumannii infections
Source: EMBO Mol Med. 2025 Oct 31;17(12):3496–524. doi: 10.1038/s44321-025-00331-2 (PMC12686454; doi:10.1038/s44321-025-00331-2)
Supplement: Supplementary file 8 — Source data Fig. 4 [file 44321_2025_331_MOESM8_ESM.zip › FIGURE 4/4B/DP WT.xlsx]

## Sheet: Hoja1
Time (min)	DP(μcal/s)
0.083333	-3.5e-05
0.1	0.000215
0.116667	0.000305
0.133333	0.000446
0.15	0.000526
0.166667	0.000406
0.183333	0.000277
0.2	9.7e-05
0.216667	-0.000233
0.233333	-0.000312
0.25	-0.000272
0.266667	-0.000322
0.283333	-0.000211
0.3	-1.1e-05
0.316667	0.000149
0.333333	0.000179
0.35	5.9e-05
0.366667	-4.1e-05
0.383333	-0.000131
0.4	-0.000141
0.416667	-0.000161
0.433333	-0.000151
0.45	-3.2e-05
0.466667	3.8e-05
0.483333	1.8e-05
0.5	-2.3e-05
0.516667	3.7e-05
0.533333	0.000256
0.55	0.000536
0.566667	0.000705
0.583333	0.000805
0.6	0.000933
0.616667	0.001012
0.633333	0.001251
0.65	0.00128
0.666667	0.001279
0.683333	0.001338
0.7	0.001366
0.716667	0.001194
0.733333	0.000852
0.75	0.0005
0.766667	0.000358
0.783333	0.000236
0.8	0.000102
0.816667	6.8e-05
0.833333	6.4e-05
0.85	-0.00023
0.866667	-0.000554
0.883333	-0.000858
0.9	-0.001474
0.916667	-0.002132
0.933333	-0.002809
0.95	-0.003276
0.966667	-0.002573
0.983333	-0.00265
1	-0.00341
1.01667	-0.004231
1.03333	-0.000602
1.05	0.000908
1.06667	0.002487
1.08333	0.004106
1.1	0.005242
1.11667	0.006068
1.13333	0.000904
1.15	-0.010481
1.16667	-0.016635
1.18333	-0.020029
1.2	-0.019737
1.21667	-0.018365
1.23333	-0.016122
1.25	-0.01383
1.26667	-0.012148
1.28333	-0.010036
1.3	-0.008446
1.31667	-0.007407
1.33333	-0.006438
1.35	-0.005779
1.36667	-0.004941
1.38333	-0.004132
1.4	-0.003236
1.41667	-0.00224
1.43333	-0.001314
1.45	-0.001198
1.46667	-0.000923
1.48333	-0.000807
1.5	-0.000624
1.51667	-0.000481
1.53333	-0.000398
1.55	-0.000326
1.56667	-0.000183
1.58333	-8e-05
1.6	-0.00014
1.61667	-0.00023
1.63333	-0.00023
1.65	-0.000231
1.66667	-0.000111
1.68333	-5.1e-05
1.7	-5.3e-05
1.71667	-0.000106
1.73333	-2.9e-05
1.75	0.000118
1.76667	8.5e-05
1.78333	-8e-06
1.8	-2.3e-05
1.81667	8.1e-05
1.83333	2.6e-05
1.85	-9e-05
1.86667	-8.6e-05
1.88333	-3.1e-05
1.9	-5.9e-05
1.91667	-9.7e-05
1.93333	4.5e-05
1.95	-0.000233
1.96667	-0.000351
1.98333	-0.000349
2	-0.000579
2.01667	-0.000649
2.03333	-0.00068
2.05	-0.00054
2.06667	-0.00055
2.08333	-0.000541
2.1	-0.000233
2.11667	-0.000295
2.13333	-0.000567
2.15	-0.00072
2.16667	-0.000622
2.18333	-0.000524
2.2	-0.000528
2.21667	-0.000501
2.23333	-0.000125
2.25	8.1e-05
2.26667	0.000148
2.28333	0.000184
2.3	0.00055
2.31667	0.000756
2.33333	0.000821
2.35	0.000827
2.36667	0.000693
2.38333	0.000569
2.4	0.000435
2.41667	0.00043
2.43333	0.000386
2.45	0.000442
2.46667	0.000518
2.48333	0.000694
2.5	0.00069
2.51667	0.000596
2.53333	0.000603
2.55	0.000609
2.56667	0.000605
2.58333	0.000312
2.6	0.000248
2.61667	0.000145
2.63333	2.2e-05
2.65	-0.000111
2.66667	-0.000104
2.68333	-0.000117
2.7	-0.00011
2.71667	-0.000323
2.73333	-0.000125
2.75	7.2e-05
2.76667	-3e-05
2.78333	-0.000133
2.8	-5.5e-05
2.81667	-0.000167
2.83333	-0.000189
2.85	-0.000301
2.86667	-0.000444
2.88333	-0.000446
2.9	-0.000317
2.91667	-0.000499
2.93333	-0.00075
2.95	-0.000622
2.96667	-0.000383
2.98333	-4.5e-05
3	-0.000196
3.01667	-0.000317
3.03333	-0.000337
3.05	-0.000378
3.06667	-0.000379
3.08333	-0.00046
3.1	-0.000199
3.11667	-0.000129
3.13333	3.1e-05
3.15	0.000322
3.16667	0.000312
3.18333	0.000303
3.2	0.000395
3.21667	0.000387
3.23333	0.000639
3.25	0.000791
3.26667	0.000653
3.28333	0.000305
3.3	2.9e-05
3.31667	0.000243
3.33333	0.000528
3.35	0.000812
3.36667	0.000786
3.38333	0.00076
3.4	0.000946
3.41667	0.000882
3.43333	0.000479
3.45	7.5e-05
3.46667	0.000201
3.48333	0.001698
3.5	0.001976
3.51667	0.001414
3.53333	0.003192
3.55	0.000301
3.56667	-0.010431
3.58333	-0.005943
3.6	0.009967
3.61667	0.021097
3.63333	0.029017
3.65	0.029767
3.66667	0.011177
3.68333	-0.028382
3.7	-0.079721
3.71667	-0.12494
3.73333	-0.150808
3.75	-0.150666
3.76667	-0.139065
3.78333	-0.112283
3.8	-0.084761
3.81667	-0.057808
3.83333	-0.030605
3.85	-0.010822
3.86667	0.002301
3.88333	0.012014
3.9	0.015948
3.91667	0.019712
3.93333	0.019265
3.95	0.018609
3.96667	0.018213
3.98333	0.017737
4	0.017212
4.01667	0.016586
4.03333	0.015911
4.05	0.014896
4.06667	0.014051
4.08333	0.013045
4.1	0.01213
4.11667	0.011446
4.13333	0.010641
4.15	0.009666
4.16667	0.008511
4.18333	0.007327
4.2	0.005942
4.21667	0.004978
4.23333	0.004423
4.25	0.004179
4.26667	0.003434
4.28333	0.00277
4.3	0.002196
4.31667	0.001561
4.33333	0.000877
4.35	0.000242
4.36667	-0.000192
4.38333	-0.000486
4.4	-0.000931
4.41667	-0.001085
4.43333	-0.00125
4.45	-0.001224
4.46667	-0.001109
4.48333	-0.000964
4.5	-0.000998
4.51667	-0.001143
4.53333	-0.001138
4.55	-0.001253
4.56667	-0.001448
4.58333	-0.001533
4.6	-0.001369
4.61667	-0.001174
4.63333	-0.00107
4.65	-0.001016
4.66667	-0.000841
4.68333	-0.000647
4.7	-0.000633
4.71667	-0.00045
4.73333	-0.000266
4.75	-3e-06
4.76667	0.000151
4.78333	0.000194
4.8	9.7e-05
4.81667	8e-05
4.83333	6.2e-05
4.85	8.5e-05
4.86667	5.8e-05
4.88333	0.00011
4.9	-9.8e-05
4.91667	-0.000266
4.93333	-0.000485
4.95	-0.000543
4.96667	-0.000542
4.98333	-0.00064
5	-0.000769
5.01667	-0.000599
5.03333	-0.000578
5.05	-0.000667
5.06667	-0.000557
5.08333	-0.000516
5.1	-0.000626
5.11667	-0.000606
5.13333	-0.000476
5.15	-0.000436
5.16667	-0.000556
5.18333	-0.000486
5.2	-0.000256
5.21667	-0.000137
5.23333	-0.000137
5.25	-0.000127
5.26667	-2.7e-05
5.28333	-3.8e-05
5.3	1.3e-05
5.31667	0.000133
5.33333	0.000143
5.35	0.000164
5.36667	6.4e-05
5.38333	-4.6e-05
5.4	-0.000145
5.41667	-0.000303
5.43333	-0.000401
5.45	-0.00047
5.46667	-0.000338
5.48333	-0.000336
5.5	-0.000293
5.51667	-0.00049
5.53333	-0.000636
5.55	-0.000682
5.56667	-0.000589
5.58333	-0.000265
5.6	-1.9e-05
5.61667	-4.3e-05
5.63333	0.000124
5.65	0.000261
5.66667	0.000377
5.68333	0.000474
5.7	0.000614
5.71667	0.000744
5.73333	0.000855
5.75	0.000776
5.76667	0.000667
5.78333	0.000628
5.8	0.000732
5.81667	0.001227
5.83333	0.001693
5.85	0.002059
5.86667	0.002355
5.88333	0.00236
5.9	0.00212
5.91667	0.002261
5.93333	0.002501
5.95	0.002652
5.96667	0.003843
5.98333	0.005164
6	0.004768
6.01667	0.002254
6.03333	0.001459
6.05	-0.001485
6.06667	-0.006829
6.08333	-0.001954
6.1	0.016714
6.11667	0.031814
6.13333	0.039633
6.15	0.035052
6.16667	0.013821
6.18333	-0.022669
6.2	-0.070438
6.21667	-0.114626
6.23333	-0.142224
6.25	-0.145892
6.26667	-0.13758
6.28333	-0.111908
6.3	-0.084215
6.31667	-0.058841
6.33333	-0.037187
6.35	-0.016953
6.36667	-0.000149
6.38333	0.005355
6.4	0.013019
6.41667	0.018354
6.43333	0.021448
6.45	0.021073
6.46667	0.021108
6.48333	0.020823
6.5	0.020217
6.51667	0.019362
6.53333	0.018017
6.55	0.016901
6.56667	0.016146
6.58333	0.01529
6.6	0.014474
6.61667	0.013408
6.63333	0.012452
6.65	0.011095
6.66667	0.010019
6.68333	0.009043
6.7	0.007785
6.71667	0.006507
6.73333	0.005248
6.75	0.00442
6.76667	0.003951
6.78333	0.003823
6.8	0.003453
6.81667	0.002972
6.83333	0.00243
6.85	0.001819
6.86667	0.001458
6.88333	0.000866
6.9	0.000423
6.91667	0.000428
6.93333	0.000572
6.95	0.000397
6.96667	0.000192
6.98333	-3.3e-05
7	-0.000361
7.01667	-0.000571
7.03333	-0.000591
7.05	-0.000721
7.06667	-0.000931
7.08333	-0.001251
7.1	-0.001355
7.11667	-0.00154
7.13333	-0.001526
7.15	-0.001432
7.16667	-0.001438
7.18333	-0.001513
7.2	-0.001613
7.21667	-0.001566
7.23333	-0.001468
7.25	-0.001641
7.26667	-0.001663
7.28333	-0.001585
7.3	-0.001552
7.31667	-0.001452
7.33333	-0.001292
7.35	-0.001082
7.36667	-0.000911
7.38333	-0.000911
7.4	-0.000905
7.41667	-0.000752
7.43333	-0.00083
7.45	-0.000697
7.46667	-0.000544
7.48333	-0.000541
7.5	-0.000612
7.51667	-0.000766
7.53333	-0.000861
7.55	-0.000865
7.56667	-0.001009
7.58333	-0.001053
7.6	-0.00106
7.61667	-0.001051
7.63333	-0.000971
7.65	-0.000761
7.66667	-0.000711
7.68333	-0.000541
7.7	-0.000704
7.71667	-0.000699
7.73333	-0.000594
7.75	-0.000559
7.76667	-0.000305
7.78333	-0.00031
7.8	-0.000356
7.81667	8.5e-05
7.83333	0.000417
7.85	0.000739
7.86667	0.00086
7.88333	0.001012
7.9	0.001153
7.91667	0.000933
7.93333	0.000843
7.95	0.000783
7.96667	0.000583
7.98333	0.000623
8	0.000212
8.01667	0.000272
8.03333	0.000452
8.05	0.000371
8.06667	0.000401
8.08333	0.00044
8.1	0.00044
8.11667	0.000281
8.13333	-4.9e-05
8.15	-9e-06
8.16667	0.000291
8.18333	0.000221
8.2	9.2e-05
8.21667	0.000294
8.23333	0.000416
8.25	0.000758
8.26667	0.000859
8.28333	0.001141
8.3	0.001594
8.31667	0.001418
8.33333	0.001281
8.35	0.001235
8.36667	0.001219
8.38333	0.001223
8.4	0.001168
8.41667	0.000914
8.43333	0.00119
8.45	0.000886
8.46667	0.000523
8.48333	-0.000331
8.5	0.000966
8.51667	0.000524
8.53333	-0.000388
8.55	-0.00214
8.56667	-0.004141
8.58333	-0.000653
8.6	0.012696
8.61667	0.029896
8.63333	0.038245
8.65	0.030745
8.66667	0.014625
8.68333	-0.020475
8.7	-0.071435
8.71667	-0.117844
8.73333	-0.147593
8.75	-0.154593
8.76667	-0.142812
8.78333	-0.118181
8.8	-0.09219
8.81667	-0.061718
8.83333	-0.035497
8.85	-0.018665
8.86667	-0.008484
8.88333	0.003418
8.9	0.01096
8.91667	0.015841
8.93333	0.017983
8.95	0.018915
8.96667	0.019396
8.98333	0.018968
9	0.01806
9.01667	0.017081
9.03333	0.016123
9.05	0.015284
9.06667	0.014636
9.08333	0.013867
9.1	0.013088
9.11667	0.012109
9.13333	0.01111
9.15	0.0099
9.16667	0.008741
9.18333	0.007492
9.2	0.006402
9.21667	0.005501
9.23333	0.004621
9.25	0.003661
9.26667	0.00272
9.28333	0.00183
9.3	0.001358
9.31667	0.000626
9.33333	4.4e-05
9.35	-0.000598
9.36667	-0.00143
9.38333	-0.001952
9.4	-0.002065
9.41667	-0.001879
9.43333	-0.001914
9.45	-0.002118
9.46667	-0.001972
9.48333	-0.001756
9.5	-0.001831
9.51667	-0.001848
9.53333	-0.001975
9.55	-0.001882
9.56667	-0.002099
9.58333	-0.002215
9.6	-0.002193
9.61667	-0.002073
9.63333	-0.002043
9.65	-0.001993
9.66667	-0.001812
9.68333	-0.001552
9.7	-0.001433
9.71667	-0.001497
9.73333	-0.0018
9.75	-0.001863
9.76667	-0.001906
9.78333	-0.001839
9.8	-0.001704
9.81667	-0.00151
9.83333	-0.001266
9.85	-0.001123
9.86667	-0.000819
9.88333	-0.000505
9.9	-0.000272
9.91667	-0.000221
9.93333	-0.000249
9.95	-0.000198
9.96667	4e-06
9.98333	0.000285
10	0.000356
10.0167	0.000107
10.0333	0.000208
10.05	0.000468
10.0667	0.000699
10.0833	0.000929
10.1	0.00112
10.1167	0.001191
10.1333	0.001361
10.15	0.001492
10.1667	0.001393
10.1833	0.001564
10.2	0.002105
10.2167	0.001386
10.2333	0.000958
10.25	0.00068
10.2667	0.000631
10.2833	0.000653
10.3	0.000765
10.3167	0.000827
10.3333	0.00074
10.35	0.000563
10.3667	0.000335
10.3833	-0.000132
10.4	-0.000459
10.4167	-0.000556
10.4333	-0.000703
10.45	-0.00074
10.4667	-0.000506
10.4833	-0.000473
10.5	-0.00042
10.5167	-0.000556
10.5333	-0.000792
10.55	-0.001068
10.5667	-0.000905
10.5833	-0.000621
10.6	-0.000407
10.6167	-0.000343
10.6333	-0.000528
10.65	-0.000714
10.6667	-0.00061
10.6833	-0.000156
10.7	0.000239
10.7167	0.000534
10.7333	0.000539
10.75	0.000434
10.7667	0.000549
10.7833	0.000834
10.8	0.00104
10.8167	0.000846
10.8333	0.000733
10.85	0.000869
10.8667	0.001005
10.8833	0.000421
10.9	-2.2e-05
10.9167	0.000356
10.9333	0.000303
10.95	-0.00051
10.9667	-0.000602
10.9833	-0.001715
11	-0.004187
11.0167	-0.003028
11.0333	-0.00035
11.05	-0.001391
11.0667	-0.004533
11.0833	0.002686
11.1	0.019394
11.1167	0.037874
11.1333	0.047333
11.15	0.043152
11.1667	0.023421
11.1833	-0.017849
11.2	-0.06833
11.2167	-0.11927
11.2333	-0.15106
11.25	-0.15889
11.2667	-0.15072
11.2833	-0.128611
11.3	-0.101171
11.3167	-0.07257
11.3333	-0.04486
11.35	-0.02203
11.3667	-0.008449
11.3833	-0.001309
11.4	0.005621
11.4167	0.010592
11.4333	0.014072
11.45	0.016143
11.4667	0.016403
11.4833	0.016484
11.5	0.016214
11.5167	0.015995
11.5333	0.015205
11.55	0.014756
11.5667	0.014866
11.5833	0.013987
11.6	0.013097
11.6167	0.012158
11.6333	0.010908
11.65	0.009088
11.6667	0.007279
11.6833	0.006629
11.7	0.006379
11.7167	0.005959
11.7333	0.005369
11.75	0.004599
11.7667	0.004079
11.7833	0.003499
11.8	0.002969
11.8167	0.002279
11.8333	0.001968
11.85	0.001697
11.8667	0.001487
11.8833	0.001216
11.9	0.000786
11.9167	0.000274
11.9333	0.000133
11.95	-8.8e-05
11.9667	-0.0003
11.9833	-0.000441
12	-0.000443
12.0167	-0.000575
12.0333	-0.000467
12.05	-0.00054
12.0667	-0.000722
12.0833	-0.000704
12.1	-0.000577
12.1167	-0.00069
12.1333	-0.000844
12.15	-0.000857
12.1667	-0.00076
12.1833	-0.000814
12.2	-0.000828
12.2167	-0.000862
12.2333	-0.000917
12.25	-0.000832
12.2667	-0.000787
12.2833	-0.000721
12.3	-0.000716
12.3167	-0.000552
12.3333	-0.000428
12.35	-0.000414
12.3667	-0.00033
12.3833	-0.000186
12.4	-2e-06
12.4167	0.000171
12.4333	0.000344
12.45	0.000648
12.4667	0.000861
12.4833	0.000934
12.5	0.000697
12.5167	0.00058
12.5333	0.000503
12.55	0.000465
12.5667	0.000388
12.5833	0.000371
12.6	0.000264
12.6167	0.000126
12.6333	-7.1e-05
12.65	-0.000209
12.6667	-0.000397
12.6833	-0.000684
12.7	-0.000952
12.7167	-0.00099
12.7333	-0.000857
12.75	-0.000815
12.7667	-0.000943
12.7833	-0.001281
12.8	-0.001569
12.8167	-0.001787
12.8333	-0.001735
12.85	-0.001472
12.8667	-0.00137
12.8833	-0.001268
12.9	-0.001266
12.9167	-0.001302
12.9333	-0.001209
12.95	-0.001006
12.9667	-0.000753
12.9833	-0.000409
13	-6.6e-05
13.0167	0.00011
13.0333	0.000626
13.05	0.000992
13.0667	0.001098
13.0833	0.000893
13.1	0.00078
13.1167	0.00089
13.1333	0.00092
13.15	0.00113
13.1667	0.00124
13.1833	0.00136
13.2	0.001691
13.2167	0.001947
13.2333	0.001632
13.25	0.001348
13.2667	0.001363
13.2833	0.001458
13.3	0.001485
13.3167	0.001356
13.3333	0.001268
13.35	0.001039
13.3667	0.000741
13.3833	0.000592
13.4	0.000815
13.4167	0.001182
13.4333	0.001499
13.45	0.002056
13.4667	0.002584
13.4833	0.002611
13.5	0.002749
13.5167	0.003272
13.5333	0.003794
13.55	0.001807
13.5667	-0.002501
13.5833	0.000312
13.6	0.016215
13.6167	0.037462
13.6333	0.051179
13.65	0.053136
13.6667	0.037403
13.6833	-0.00343
13.7	-0.055222
13.7167	-0.107531
13.7333	-0.14591
13.75	-0.166489
13.7667	-0.160829
13.7833	-0.136648
13.8	-0.106636
13.8167	-0.075573
13.8333	-0.049079
13.85	-0.028165
13.8667	-0.012281
13.8833	-0.001637
13.9	0.004457
13.9167	0.008573
13.9333	0.010009
13.95	0.010735
13.9667	0.011861
13.9833	0.012287
14	0.013244
14.0167	0.013731
14.0333	0.013609
14.05	0.013806
14.0667	0.014204
14.0833	0.014031
14.1	0.013849
14.1167	0.013587
14.1333	0.013685
14.15	0.013384
14.1667	0.012872
14.1833	0.01283
14.2	0.011939
14.2167	0.010937
14.2333	0.010425
14.25	0.009833
14.2667	0.008621
14.2833	0.00812
14.3	0.002588
14.3167	-0.006175
14.3333	-0.011627
14.35	-0.01417
14.3667	-0.011723
14.3833	-0.010985
14.4	-0.009928
14.4167	-0.008672
14.4333	-0.007856
14.45	-0.00732
14.4667	-0.006724
14.4833	-0.006129
14.5	-0.005593
14.5167	-0.005469
14.5333	-0.004886
14.55	-0.004522
14.5667	-0.004029
14.5833	-0.003735
14.6	-0.003552
14.6167	-0.003712
14.6333	-0.003541
14.65	-0.003591
14.6667	-0.0033
14.6833	-0.00282
14.7	-0.00256
14.7167	-0.002463
14.7333	-0.002127
14.75	-0.00211
14.7667	-0.002253
14.7833	-0.002227
14.8	-0.001891
14.8167	-0.001749
14.8333	-0.001717
14.85	-0.001655
14.8667	-0.001823
14.8833	-0.002031
14.9	-0.001819
14.9167	-0.001552
14.9333	-0.001496
14.95	-0.001439
14.9667	-0.001682
14.9833	-0.002015
15	-0.002099
15.0167	-0.002007
15.0333	-0.002435
15.05	-0.003083
15.0667	-0.003251
15.0833	-0.00294
15.1	-0.002178
15.1167	-0.00178
15.1333	-0.001492
15.15	-0.001174
15.1667	-0.000286
15.1833	-0.000108
15.2	-0.00023
15.2167	-3.4e-05
15.2333	0.000272
15.25	0.000388
15.2667	0.000584
15.2833	0.000851
15.3	0.001007
15.3167	0.001174
15.3333	0.001291
15.35	0.001267
15.3667	0.001194
15.3833	0.001051
15.4	0.001258
15.4167	0.001397
15.4333	0.001356
15.45	0.001355
15.4667	0.001254
15.4833	0.001314
15.5	0.001423
15.5167	0.001626
15.5333	0.001679
15.55	0.001721
15.5667	0.001874
15.5833	0.001837
15.6	0.00178
15.6167	0.001597
15.6333	0.001674
15.65	0.001761
15.6667	0.001378
15.6833	0.001225
15.7	0.001112
15.7167	0.000823
15.7333	0.000803
15.75	0.000654
15.7667	0.000455
15.7833	0.000476
15.8	0.000567
15.8167	0.000601
15.8333	0.000295
15.85	-0.000271
15.8667	-0.000678
15.8833	-0.000934
15.9	-0.00072
15.9167	-0.000564
15.9333	-0.000548
15.95	-4.2e-05
15.9667	-6e-06
15.9833	-0.000539
16	-0.001743
16.0167	-0.001626
16.0333	-0.001489
16.05	0.001399
16.0667	0.004536
16.0833	0.020493
16.1	0.048011
16.1167	0.079639
16.1333	0.097366
16.15	0.095774
16.1667	0.077292
16.1833	0.03267
16.2	-0.033662
16.2167	-0.100104
16.2333	-0.149847
16.25	-0.169129
16.2667	-0.166721
16.2833	-0.154104
16.3	-0.125826
16.3167	-0.097529
16.3333	-0.071433
16.35	-0.044956
16.3667	-0.025639
16.3833	-0.012493
16.4	-0.001916
16.4167	0.004259
16.4333	0.008354
16.45	0.010669
16.4667	0.013144
16.4833	0.014489
16.5	0.014744
16.5167	0.014376
16.5333	0.013869
16.55	0.013351
16.5667	0.013424
16.5833	0.013126
16.6	0.012439
16.6167	0.011708
16.6333	0.011117
16.65	0.010286
16.6667	0.009236
16.6833	0.008085
16.7	0.006934
16.7167	0.005989
16.7333	0.004915
16.75	0.0041
16.7667	0.003615
16.7833	0.00301
16.8	0.002495
16.8167	0.002116
16.8333	0.001696
16.85	0.001077
16.8667	0.000577
16.8833	0.000208
16.9	-0.000242
16.9167	-0.000347
16.9333	-0.000412
16.95	-0.000677
16.9667	-0.000872
16.9833	-0.001057
17	-0.001053
17.0167	-0.001044
17.0333	-0.001235
17.05	-0.001277
17.0667	-0.001408
17.0833	-0.001739
17.1	-0.002071
17.1167	-0.002229
17.1333	-0.002348
17.15	-0.002336
17.1667	-0.002425
17.1833	-0.002833
17.2	-0.003121
17.2167	-0.002707
17.2333	-0.002554
17.25	-0.0025
17.2667	-0.002286
17.2833	-0.002083
17.3	-0.002089
17.3167	-0.002453
17.3333	-0.002698
17.35	-0.002903
17.3667	-0.002817
17.3833	-0.002702
17.4	-0.002527
17.4167	-0.002029
17.4333	-0.001762
17.45	-0.001194
17.4667	-0.000707
17.4833	-0.00049
17.5	-0.000353
17.5167	-0.000542
17.5333	-0.000391
17.55	-0.000311
17.5667	9.9e-05
17.5833	0.00098
17.6	0.00143
17.6167	0.000956
17.6333	0.001601
17.65	0.001846
17.6667	0.000622
17.6833	0.000617
17.7	0.000672
17.7167	0.000294
17.7333	-0.000855
17.75	-0.001724
17.7667	-0.002062
17.7833	-0.002001
17.8	-0.00139
17.8167	-0.001651
17.8333	-0.001682
17.85	-0.001424
17.8667	-0.000905
17.8833	-0.001196
17.9	-0.001138
17.9167	-0.00109
17.9333	-0.000642
17.95	0.000436
17.9667	0.000994
17.9833	0.000841
18	0.000499
18.0167	-3.2e-05
18.0333	0.000167
18.05	0.000707
18.0667	0.000836
18.0833	0.000605
18.1	0.000734
18.1167	0.001117
18.1333	0.001109
18.15	0.001012
18.1667	0.000865
18.1833	0.000747
18.2	0.00067
18.2167	0.000948
18.2333	0.001195
18.25	0.001633
18.2667	0.001721
18.2833	0.001539
18.3	0.001537
18.3167	0.001691
18.3333	0.001675
18.35	0.001899
18.3667	0.002103
18.3833	0.001578
18.4	0.001542
18.4167	0.001762
18.4333	0.001383
18.45	0.000844
18.4667	-3.5e-05
18.4833	-3.4e-05
18.5	-0.001052
18.5167	-0.004176
18.5333	0.001072
18.55	0.00567
18.5667	0.017057
18.5833	0.045795
18.6	0.094142
18.6167	0.143155
18.6333	0.186169
18.65	0.209213
18.6667	0.200856
18.6833	0.14847
18.7	0.069134
18.7167	-0.016507
18.7333	-0.094098
18.75	-0.132918
18.7667	-0.144679
18.7833	-0.137269
18.8	-0.11653
18.8167	-0.091006
18.8333	-0.062771
18.85	-0.046216
18.8667	-0.025941
18.8833	-0.011276
18.9	-0.004631
18.9167	0.001928
18.9333	0.007778
18.95	0.009917
18.9667	0.007897
18.9833	0.005277
19	0.003357
19.0167	0.002021
19.0333	0.000905
19.05	0.00033
19.0667	-0.000236
19.0833	-0.000952
19.1	-0.001487
19.1167	-0.002219
19.1333	-0.00335
19.15	-0.004312
19.1667	-0.004833
19.1833	-0.005545
19.2	-0.005976
19.2167	-0.006534
19.2333	-0.007312
19.25	-0.008239
19.2667	-0.008987
19.2833	-0.010634
19.3	-0.012702
19.3167	-0.009456
19.3333	-0.001721
19.35	-0.001465
19.3667	-0.004419
19.3833	-0.007783
19.4	-0.009217
19.4167	-0.009039
19.4333	-0.00836
19.45	-0.008741
19.4667	-0.009272
19.4833	-0.009813
19.5	-0.009914
19.5167	-0.009433
19.5333	-0.009292
19.55	-0.00872
19.5667	-0.007828
19.5833	-0.006737
19.6	-0.006315
19.6167	-0.006052
19.6333	-0.005798
19.65	-0.005764
19.6667	-0.00495
19.6833	-0.004837
19.7	-0.005003
19.7167	-0.004668
19.7333	-0.004102
19.75	-0.003996
19.7667	-0.004111
19.7833	-0.004215
19.8	-0.004119
19.8167	-0.004452
19.8333	-0.004925
19.85	-0.005198
19.8667	-0.005451
19.8833	-0.005484
19.9	-0.005587
19.9167	-0.005779
19.9333	-0.00559
19.95	-0.004792
19.9667	-0.004424
19.9833	-0.004426
20	-0.004327
20.0167	-0.004279
20.0333	-0.004
20.05	-0.003861
20.0667	-0.003502
20.0833	-0.002543
20.1	-0.001954
20.1167	-0.001595
20.1333	-0.002825
20.15	-0.003356
20.1667	-0.004117
20.1833	-0.005228
20.2	-0.005398
20.2167	-0.006669
20.2333	-0.00717
20.25	-0.008461
20.2667	-0.009442
20.2833	-0.008153
20.3	-0.003683
20.3167	-0.001965
20.3333	-0.002276
20.35	-0.002097
20.3667	-0.002329
20.3833	-0.00247
20.4	-0.002321
20.4167	-0.001943
20.4333	-0.001035
20.45	-0.000448
20.4667	0.00015
20.4833	1.8e-05
20.5	0.000256
20.5167	0.000563
20.5333	0.001049
20.55	0.001536
20.5667	0.000913
20.5833	0.000489
20.6	0.000686
20.6167	0.001191
20.6333	0.001596
20.65	0.001551
20.6667	0.001136
20.6833	0.000801
20.7	0.000446
20.7167	-0.000181
20.7333	-0.000468
20.75	-0.000715
20.7667	-0.001132
20.7833	-0.001359
20.8	-0.001756
20.8167	-0.001865
20.8333	-0.001555
20.85	-0.001214
20.8667	-0.001294
20.8833	-0.001563
20.9	-0.001753
20.9167	-0.001884
20.9333	-0.001927
20.95	-0.001929
20.9667	-0.001731
20.9833	-0.000963
21	0.000194
21.0167	-0.00273
21.0333	-0.007965
21.05	-0.00396
21.0667	0.007555
21.0833	0.03966
21.1	0.096025
21.1167	0.162299
21.1333	0.219031
21.15	0.256164
21.1667	0.261966
21.1833	0.227419
21.2	0.163161
21.2167	0.081022
21.2333	-0.000798
21.25	-0.062358
21.2667	-0.093907
21.2833	-0.103447
21.3	-0.095537
21.3167	-0.077088
21.3333	-0.05581
21.35	-0.033162
21.3667	-0.019544
21.3833	-0.006835
21.4	-0.000157
21.4167	0.00432
21.4333	0.007336
21.45	0.007372
21.4667	0.008239
21.4833	0.008495
21.5	0.008251
21.5167	0.008416
21.5333	0.008321
21.55	0.008596
21.5667	0.00694
21.5833	0.004795
21.6	-0.0004
21.6167	-0.005787
21.6333	-0.006073
21.65	-0.00519
21.6667	-0.004287
21.6833	-0.004494
21.7	-0.00534
21.7167	-0.005238
21.7333	-0.005086
21.75	-0.005044
21.7667	-0.006192
21.7833	-0.00679
21.8	-0.007668
21.8167	-0.009046
21.8333	-0.010765
21.85	-0.011234
21.8667	-0.012423
21.8833	-0.013062
21.9	-0.013921
21.9167	-0.01541
21.9333	-0.01518
21.95	-0.01208
21.9667	-0.007529
21.9833	-0.006179
22	-0.006339
22.0167	-0.006299
22.0333	-0.007709
22.05	-0.008659
22.0667	-0.00876
22.0833	-0.00995
22.1	-0.01099
22.1167	-0.011421
22.1333	-0.011631
22.15	-0.011302
22.1667	-0.010942
22.1833	-0.010383
22.2	-0.010244
22.2167	-0.010664
22.2333	-0.010905
22.25	-0.010276
22.2667	-0.009326
22.2833	-0.008507
22.3	-0.007678
22.3167	-0.006708
22.3333	-0.005839
22.35	-0.00486
22.3667	-0.00388
22.3833	-0.003051
22.4	-0.002311
22.4167	-0.002512
22.4333	-0.002842
22.45	-0.002442
22.4667	-0.001583
22.4833	-0.000873
22.5	-0.000933
22.5167	-0.001383
22.5333	-0.003793
22.55	-0.004173
22.5667	-0.003552
22.5833	-0.003102
22.6	-0.003372
22.6167	-0.003581
22.6333	-0.00359
22.65	-0.003789
22.6667	-0.004068
22.6833	-0.003977
22.7	-0.003166
22.7167	-0.002835
22.7333	-0.002833
22.75	-0.002201
22.7667	-0.001959
22.7833	-0.002227
22.8	-0.002325
22.8167	-0.002742
22.8333	-0.002399
22.85	-0.001876
22.8667	-0.001403
22.8833	-9e-05
22.9	0.000393
22.9167	0.000657
22.9333	0.001622
22.95	0.002296
22.9667	0.001681
22.9833	0.001306
23	0.00139
23.0167	0.001566
23.0333	0.001292
23.05	0.000548
23.0667	-0.000626
23.0833	-0.00232
23.1	-0.003684
23.1167	-0.003996
23.1333	-0.004168
23.15	-0.00384
23.1667	-0.002772
23.1833	-0.002234
23.2	-0.001847
23.2167	-0.001307
23.2333	-0.000187
23.25	0.000383
23.2667	0.000433
23.2833	0.000813
23.3	0.002123
23.3167	0.003034
23.3333	0.003607
23.35	0.002989
23.3667	0.002211
23.3833	0.002143
23.4	0.001546
23.4167	0.001439
23.4333	0.001434
23.45	0.000229
23.4667	-0.001317
23.4833	-0.001942
23.5	-0.001447
23.5167	0.002359
23.5333	0.003236
23.55	0.004293
23.5667	0.012039
23.5833	0.038076
23.6	0.097633
23.6167	0.170951
23.6333	0.24469
23.65	0.292239
23.6667	0.309228
23.6833	0.291397
23.7	0.228855
23.7167	0.137745
23.7333	0.044866
23.75	-0.023264
23.7667	-0.060923
23.7833	-0.075492
23.8	-0.069182
23.8167	-0.04826
23.8333	-0.028948
23.85	-0.010686
23.8667	-0.003314
23.8833	-0.000722
23.9	0.00615
23.9167	0.012023
23.9333	0.016876
23.95	0.02266
23.9667	0.021793
23.9833	0.017557
24	0.01353
24.0167	0.011534
24.0333	0.008488
24.05	0.005873
24.0667	0.004037
24.0833	0.003162
24.1	0.002526
24.1167	0.001371
24.1333	0.000826
24.15	0.000542
24.1667	7.7e-05
24.1833	-0.000858
24.2	-0.001192
24.2167	-0.001317
24.2333	-0.001571
24.25	-0.002025
24.2667	-0.001679
24.2833	-0.000583
24.3	-0.000457
24.3167	-0.001081
24.3333	-0.009985
24.35	-0.016859
24.3667	-0.017472
24.3833	-0.014426
24.4	-0.01133
24.4167	-0.011413
24.4333	-0.011707
24.45	-0.01148
24.4667	-0.010164
24.4833	-0.008398
24.5	-0.007171
24.5167	-0.006975
24.5333	-0.006218
24.55	-0.004202
24.5667	-0.002155
24.5833	0.000371
24.6	0.000107
24.6167	-0.006396
24.6333	-0.01007
24.65	-0.011464
24.6667	-0.013338
24.6833	-0.012342
24.7	-0.011966
24.7167	-0.01212
24.7333	-0.010625
24.75	-0.008169
24.7667	-0.007253
24.7833	-0.007178
24.8	-0.006592
24.8167	-0.005237
24.8333	-0.003752
24.85	-0.003467
24.8667	-0.003703
24.8833	-0.003558
24.9	-0.003483
24.9167	-0.003549
24.9333	-0.003865
24.95	-0.002921
24.9667	-0.002137
24.9833	-0.001443
25	-0.001299
25.0167	-0.001426
25.0333	-0.000173
25.05	0.002699
25.0667	0.007502
25.0833	0.010875
25.1	0.009847
25.1167	0.010249
25.1333	0.008501
25.15	0.004962
25.1667	0.002153
25.1833	-4.6e-05
25.2	-0.001814
25.2167	-0.002774
25.2333	-0.003264
25.25	-0.002695
25.2667	-0.002625
25.2833	-0.003406
25.3	-0.003606
25.3167	-0.003107
25.3333	-0.00291
25.35	-0.001942
25.3667	-0.001474
25.3833	-0.001046
25.4	-0.000829
25.4167	-0.000682
25.4333	-0.000176
25.45	0.000139
25.4667	0.000275
25.4833	0.000681
25.5	0.001206
25.5167	0.001621
25.5333	0.001904
25.55	0.002057
25.5667	0.002101
25.5833	0.002164
25.6	0.002417
25.6167	0.002579
25.6333	0.00288
25.65	0.003311
25.6667	0.003652
25.6833	0.004322
25.7	0.005163
25.7167	0.005523
25.7333	0.006771
25.75	0.007489
25.7667	0.007847
25.7833	0.008835
25.8	0.011763
25.8167	0.010969
25.8333	0.000264
25.85	-0.005281
25.8667	-0.004736
25.8833	-0.002181
25.9	-0.001256
25.9167	-0.000912
25.9333	-0.001011
25.95	-0.000249
25.9667	0.000283
25.9833	-0.000305
26	-0.001093
26.0167	-0.001383
26.0333	0.000266
26.05	0.003855
26.0667	0.020474
26.0833	0.049293
26.1	0.105562
26.1167	0.176819
26.1333	0.245815
26.15	0.296651
26.1667	0.318127
26.1833	0.299873
26.2	0.2412
26.2167	0.152834
26.2333	0.072218
26.25	0.010421
26.2667	-0.029495
26.2833	-0.047392
26.3	-0.046768
26.3167	-0.034056
26.3333	-0.013835
26.35	0.000807
26.3667	0.012438
26.3833	0.025209
26.4	0.02832
26.4167	0.02893
26.4333	0.027219
26.45	0.026478
26.4667	0.025627
26.4833	0.024696
26.5	0.023525
26.5167	0.022023
26.5333	0.02064
26.55	0.018587
26.5667	0.016484
26.5833	0.014771
26.6	0.013208
26.6167	0.011314
26.6333	0.008939
26.65	0.006224
26.6667	0.00289
26.6833	0.000365
26.7	-0.00069
26.7167	-0.002015
26.7333	-0.003062
26.75	-0.004528
26.7667	-0.005584
26.7833	-0.006641
26.8	-0.007937
26.8167	-0.008764
26.8333	-0.009202
26.85	-0.009239
26.8667	-0.008887
26.8833	-0.008215
26.9	-0.007982
26.9167	-0.007991
26.9333	-0.007919
26.95	-0.007958
26.9667	-0.007967
26.9833	-0.007486
27	-0.006645
27.0167	-0.006844
27.0333	-0.007284
27.05	-0.007344
27.0667	-0.007753
27.0833	-0.008583
27.1	-0.008893
27.1167	-0.008963
27.1333	-0.009404
27.15	-0.010144
27.1667	-0.010495
27.1833	-0.011375
27.2	-0.011976
27.2167	-0.012507
27.2333	-0.012388
27.25	-0.008549
27.2667	-0.00585
27.2833	-0.005021
27.3	-0.003522
27.3167	-0.003443
27.3333	-0.003135
27.35	-0.002526
27.3667	-0.002487
27.3833	-0.002249
27.4	-0.00207
27.4167	-0.001772
27.4333	-0.002023
27.45	-0.002475
27.4667	-0.002856
27.4833	-0.003148
27.5	-0.002509
27.5167	-0.002151
27.5333	-0.002192
27.55	-0.002044
27.5667	-0.002345
27.5833	-0.002357
27.6	-0.001938
27.6167	-0.003119
27.6333	-0.003471
27.65	-0.003322
27.6667	-0.002753
27.6833	-0.002854
27.7	-0.002225
27.7167	-0.001246
27.7333	-0.000487
27.75	-0.000688
27.7667	-0.000788
27.7833	-0.000349
27.8	-9e-05
27.8167	-0.00025
27.8333	-0.00017
27.85	0.00064
27.8667	0.00107
27.8833	0.00111
27.9	0.0016
27.9167	0.00181
27.9333	0.001401
27.95	0.000692
27.9667	0.000583
27.9833	0.000364
28	0.000235
28.0167	0.000336
28.0333	0.000168
28.05	-1e-05
28.0667	0.000332
28.0833	0.000444
28.1	0.000736
28.1167	0.000908
28.1333	0.000692
28.15	0.000645
28.1667	0.000558
28.1833	0.000541
28.2	0.000485
28.2167	4.8e-05
28.2333	0.000203
28.25	0.000217
28.2667	0.000421
28.2833	0.000596
28.3	0.00041
28.3167	-0.000125
28.3333	-0.00037
28.35	-0.000415
28.3667	-0.00016
28.3833	-0.000384
28.4	-0.000809
28.4167	-0.000644
28.4333	-0.000168
28.45	-0.000322
28.4667	-0.000646
28.4833	-2.1e-05
28.5	0.001605
28.5167	0.003681
28.5333	0.006137
28.55	0.009824
28.5667	0.01924
28.5833	0.045576
28.6	0.103962
28.6167	0.178048
28.6333	0.243515
28.65	0.291272
28.6667	0.314408
28.6833	0.301495
28.7	0.240241
28.7167	0.160228
28.7333	0.084665
28.75	0.024412
28.7667	-0.013121
28.7833	-0.032445
28.8	-0.034828
28.8167	-0.022761
28.8333	-0.006164
28.85	0.010493
28.8667	0.020671
28.8833	0.027678
28.9	0.030285
28.9167	0.031482
28.9333	0.031269
28.95	0.030036
28.9667	0.029804
28.9833	0.028531
29	0.026118
29.0167	0.023415
29.0333	0.016273
29.05	0.00846
29.0667	0.006218
29.0833	0.007015
29.1	0.006472
29.1167	0.00543
29.1333	0.004737
29.15	0.003444
29.1667	0.002242
29.1833	0.001119
29.2	0.000527
29.2167	-0.000326
29.2333	-0.000729
29.25	-0.001121
29.2667	-0.002124
29.2833	-0.002937
29.3	-0.003679
29.3167	-0.004642
29.3333	-0.005005
29.35	-0.004997
29.3667	-0.00518
29.3833	-0.005873
29.4	-0.006466
29.4167	-0.006588
29.4333	-0.006451
29.45	-0.006554
29.4667	-0.006307
29.4833	-0.00606
29.5	-0.006303
29.5167	-0.006486
29.5333	-0.006519
29.55	-0.006172
29.5667	-0.005975
29.5833	-0.005879
29.6	-0.005592
29.6167	-0.005235
29.6333	-0.005148
29.65	-0.004792
29.6667	-0.004645
29.6833	-0.004319
29.7	-0.003982
29.7167	-0.003646
29.7333	-0.003349
29.75	-0.002933
29.7667	-0.002337
29.7833	-0.001831
29.8	-0.001685
29.8167	-0.001628
29.8333	-0.001653
29.85	-0.001517
29.8667	-0.001221
29.8833	-0.001215
29.9	-0.00109
29.9167	-0.000634
29.9333	-0.000279
29.95	3.7e-05
29.9667	0.000222
29.9833	0.000257
30	0.000412
30.0167	0.000608
30.0333	0.000412
30.05	-0.000253
30.0667	-0.000738
30.0833	-0.001114
30.1	-0.001459
30.1167	-0.001864
30.1333	-0.00201
30.15	-0.002146
30.1667	-0.002222
30.1833	-0.002698
30.2	-0.002924
30.2167	-0.0029
30.2333	-0.002516
30.25	-0.002582
30.2667	-0.002518
30.2833	-0.002464
30.3	-0.00242
30.3167	-0.002425
30.3333	-0.00228
30.35	-0.001775
30.3667	-0.001339
30.3833	-0.001164
30.4	-0.000628
30.4167	-0.000222
30.4333	0.000227
30.45	0.000596
30.4667	0.000986
30.4833	0.001345
30.5	0.001705
30.5167	0.002125
30.5333	0.002282
30.55	0.002208
30.5667	0.002144
30.5833	0.00204
30.6	0.001846
30.6167	0.002234
30.6333	0.002529
30.65	0.002624
30.6667	0.002898
30.6833	0.002713
30.7	0.002528
30.7167	0.002605
30.7333	0.002669
30.75	0.003234
30.7667	0.003368
30.7833	0.003432
30.8	0.002807
30.8167	0.002473
30.8333	0.002196
30.85	0.00143
30.8667	0.000863
30.8833	0.000497
30.9	0.00031
30.9167	-0.000685
30.9333	-0.001514
30.95	-0.002233
30.9667	-0.002662
30.9833	-0.004141
31	-0.0052
31.0167	-0.006119
31.0333	-0.008262
31.05	-0.004404
31.0667	0.006833
31.0833	0.03079
31.1	0.078497
31.1167	0.147634
31.1333	0.223636
31.15	0.286898
31.1667	0.32153
31.1833	0.314132
31.2	0.266884
31.2167	0.190166
31.2333	0.109672
31.25	0.042377
31.2667	-0.001577
31.2833	-0.025942
31.3	-0.033106
31.3167	-0.025731
31.3333	-0.009373
31.35	0.004775
31.3667	0.019363
31.3833	0.025031
31.4	0.031959
31.4167	0.033137
31.4333	0.032895
31.45	0.032024
31.4667	0.031333
31.4833	0.030822
31.5	0.029881
31.5167	0.02872
31.5333	0.027919
31.55	0.025678
31.5667	0.019577
31.5833	0.014406
31.6	0.013804
31.6167	0.013223
31.6333	0.012031
31.65	0.010168
31.6667	0.007966
31.6833	0.006183
31.7	0.004901
31.7167	0.003518
31.7333	0.002373
31.75	0.002098
31.7667	0.001562
31.7833	0.000907
31.8	-0.000228
31.8167	-0.001493
31.8333	-0.002222
31.85	-0.002121
31.8667	-0.0016
31.8833	-0.002409
31.9	-0.003578
31.9167	-0.004277
31.9333	-0.004611
31.95	-0.005005
31.9667	-0.005159
31.9833	-0.005303
32	-0.005677
32.0167	-0.006052
32.0333	-0.006412
32.05	-0.006532
32.0667	-0.006472
32.0833	-0.006833
32.1	-0.006893
32.1167	-0.006724
32.1333	-0.006622
32.15	-0.006349
32.1667	-0.006067
32.1833	-0.005765
32.2	-0.005363
32.2167	-0.005281
32.2333	-0.005248
32.25	-0.005104
32.2667	-0.005031
32.2833	-0.004917
32.3	-0.004694
32.3167	-0.004331
32.3333	-0.004118
32.35	-0.004184
32.3667	-0.004131
32.3833	-0.003917
32.4	-0.003354
32.4167	-0.002751
32.4333	-0.002338
32.45	-0.001995
32.4667	-0.001852
32.4833	-0.001749
32.5	-0.001726
32.5167	-0.001414
32.5333	-0.001091
32.55	-0.001188
32.5667	-0.000895
32.5833	-0.000522
32.6	-0.000399
32.6167	-0.000457
32.6333	-0.000173
32.65	6.1e-05
32.6667	6.6e-05
32.6833	9e-05
32.7	-6.6e-05
32.7167	-0.000362
32.7333	-0.000745
32.75	-0.001058
32.7667	-0.000991
32.7833	-0.000904
32.8	-0.000537
32.8167	-0.00025
32.8333	0.000311
32.85	0.000563
32.8667	0.000824
32.8833	0.000976
32.9	0.001037
32.9167	0.001039
32.9333	0.000786
32.95	0.000574
32.9667	0.000282
32.9833	-4e-05
33	0.000147
33.0167	0.000525
33.0333	0.00072
33.05	0.000576
33.0667	0.000451
33.0833	0.000627
33.1	0.000642
33.1167	0.000537
33.1333	0.000532
33.15	0.000606
33.1667	0.00083
33.1833	0.000715
33.2	0.000519
33.2167	0.000543
33.2333	0.000737
33.25	0.000931
33.2667	0.001075
33.2833	0.00134
33.3	0.001904
33.3167	0.001698
33.3333	0.001682
33.35	0.001086
33.3667	0.000701
33.3833	0.000815
[truncated: 8 more rows]
