# Supplementary material for: ENOblock synergizes with colistin to treat Acinetobacter baumannii infections
Source: EMBO Mol Med. 2025 Oct 31;17(12):3496–524. doi: 10.1038/s44321-025-00331-2 (PMC12686454; doi:10.1038/s44321-025-00331-2)
Supplement: Supplementary file 8 — Source data Fig. 4 [file 44321_2025_331_MOESM8_ESM.zip › FIGURE 4/4B/FIT WT.xlsx]

## Sheet: Hoja1
Fit_X	Fit_Y	ΔH(kcal/mol)
0.026054	-1.67177
0.223095	-1.66478	-1.72389
0.422994	-1.64846	-1.62222
0.625752	-1.62363	-1.61033
0.831369	-1.58421	-1.55258
1.03984	-1.51817	-1.52534
1.25118	-1.40241	-1.3912
1.46537	-1.20139	-1.21944
1.68242	-0.901871	-0.918405
1.90233	-0.58215	-0.542123
2.1251	-0.347401	-0.368076
2.35073	-0.209985	-0.220524
2.57921	-0.133729	-0.124065
