# Supplementary material for: ENOblock synergizes with colistin to treat Acinetobacter baumannii infections
Source: EMBO Mol Med. 2025 Oct 31;17(12):3496–524. doi: 10.1038/s44321-025-00331-2 (PMC12686454; doi:10.1038/s44321-025-00331-2)
Supplement: Supplementary file 8 — Source data Fig. 4 [file 44321_2025_331_MOESM8_ESM.zip › FIGURE 4/4B/DP D207A-S371A.xlsx]

## Sheet: Hoja1
Time (min)	DP(μcal/s)
0.083333	-0.002082
0.1	-0.001259
0.116667	-0.000957
0.133333	-0.000725
0.15	-0.000303
0.166667	-0.000301
0.183333	-0.000119
0.2	-0.000395
0.216667	-0.000432
0.233333	-0.000449
0.25	-5.6e-05
0.266667	0.000288
0.283333	2.1e-05
0.3	-0.000883
0.316667	-0.001728
0.333333	-0.002012
0.35	-0.001636
0.366667	-0.00102
0.383333	-0.000414
0.4	-0.000124
0.416667	-0.000383
0.433333	0.000178
0.45	0.000169
0.466667	3e-05
0.483333	0.000801
0.5	0.00195
0.516667	0.002519
0.533333	0.002778
0.55	0.002927
0.566667	0.002217
0.583333	0.001116
0.6	-3.5e-05
0.616667	-0.000436
0.633333	9.3e-05
0.65	5.3e-05
0.666667	0.000192
0.683333	0.000111
0.7	-0.000909
0.716667	-0.00087
0.733333	-0.00053
0.75	-0.00055
0.766667	-0.00048
0.783333	-0.000451
0.8	-0.000241
0.816667	-6e-05
0.833333	0.000181
0.85	0.000642
0.866667	0.000592
0.883333	0.000343
0.9	0.000715
0.916667	0.001027
0.933333	0.00097
0.95	0.000833
0.966667	0.001075
0.983333	0.001038
1	0.000941
1.01667	0.004076
1.03333	0.00308
1.05	0.000465
1.06667	-0.001751
1.08333	-0.002936
1.1	-0.003971
1.11667	-0.004755
1.13333	-0.00525
1.15	-0.005004
1.16667	-0.004748
1.18333	-0.004862
1.2	-0.005296
1.21667	-0.00566
1.23333	-0.005893
1.25	-0.005707
1.26667	-0.00496
1.28333	-0.004164
1.3	-0.003968
1.31667	-0.003842
1.33333	-0.003605
1.35	-0.003048
1.36667	-0.002512
1.38333	-0.001985
1.4	-0.00114
1.41667	-0.000674
1.43333	-0.000718
1.45	-0.000583
1.46667	-0.000427
1.48333	-0.000191
1.5	0.000493
1.51667	0.001068
1.53333	0.001342
1.55	0.001167
1.56667	0.000821
1.58333	0.000836
1.6	0.001438
1.61667	0.00184
1.63333	0.001903
1.65	0.002436
1.66667	0.002648
1.68333	0.003391
1.7	0.001389
1.71667	-0.001323
1.73333	-0.001954
1.75	-0.002415
1.76667	-0.002907
1.78333	-0.003958
1.8	-0.005137
1.81667	-0.005125
1.83333	-0.004433
1.85	-0.004591
1.86667	-0.004699
1.88333	-0.002317
1.9	0.006629
1.91667	0.016275
1.93333	0.015812
1.95	0.006678
1.96667	0.000794
1.98333	-0.001299
2	-0.0029
2.01667	-0.002211
2.03333	-0.000581
2.05	0.000348
2.06667	0.000838
2.08333	0.001237
2.1	0.001145
2.11667	0.000793
2.13333	0.000731
2.15	0.000649
2.16667	0.000627
2.18333	0.000885
2.2	0.001516
2.21667	0.001517
2.23333	0.000958
2.25	0.001099
2.26667	0.00118
2.28333	0.000781
2.3	0.00036
2.31667	2.7e-05
2.33333	-0.000376
2.35	-0.000859
2.36667	-0.001352
2.38333	-0.001425
2.4	-0.001216
2.41667	-0.00098
2.43333	-0.000844
2.45	-0.000728
2.46667	-0.000662
2.48333	-0.001406
2.5	-0.001663
2.51667	-0.001084
2.53333	0.000204
2.55	0.002723
2.56667	-0.001788
2.58333	-0.011499
2.6	-0.010457
2.61667	-0.00824
2.63333	-0.005843
2.65	-0.004286
2.66667	-0.003619
2.68333	-0.003842
2.7	-0.003959
2.71667	-0.002772
2.73333	-0.002044
2.75	-0.002517
2.76667	-0.003799
2.78333	-0.006222
2.8	-0.009132
2.81667	-0.005616
2.83333	0.01058
2.85	0.018826
2.86667	0.016632
2.88333	0.001428
2.9	-0.007367
2.91667	-0.005543
2.93333	-0.004549
2.95	-0.003045
2.96667	-0.003012
2.98333	-0.003808
3	-0.004038
3.01667	-0.003579
3.03333	-0.00317
3.05	-0.003121
3.06667	-0.003232
3.08333	-0.004292
3.1	-0.004207
3.11667	-0.002791
3.13333	-0.000974
3.15	0.001282
3.16667	0.014568
3.18333	0.029355
3.2	0.035107
3.21667	0.031583
3.23333	0.022769
3.25	0.011685
3.26667	0.001241
3.28333	-0.006793
3.3	-0.009967
3.31667	-0.008649
3.33333	-0.00711
3.35	-0.005972
3.36667	-0.006233
3.38333	-0.006845
3.4	-0.006195
3.41667	-0.005605
3.43333	-0.005574
3.45	-0.005324
3.46667	-0.006294
3.48333	-0.005953
3.5	-0.000824
3.51667	0.002275
3.53333	0.004014
3.55	-0.006017
3.56667	-0.024588
3.58333	-0.044249
3.6	-0.062531
3.61667	-0.074204
3.63333	-0.084057
3.65	-0.09714
3.66667	-0.108272
3.68333	-0.107835
3.7	-0.10693
3.71667	-0.110955
3.73333	-0.11262
3.75	-0.101385
3.76667	-0.08554
3.78333	-0.068645
3.8	-0.052432
3.81667	-0.03625
3.83333	-0.017467
3.85	0.000795
3.86667	0.015677
3.88333	0.017809
3.9	0.016519
3.91667	0.005958
3.93333	-0.006893
3.95	-0.020364
3.96667	-0.021815
3.98333	-0.019336
4	-0.01556
4.01667	-0.012004
4.03333	-0.008659
4.05	-0.007004
4.06667	-0.006628
4.08333	-0.006623
4.1	-0.006641
4.11667	-0.0061
4.13333	-0.005558
4.15	-0.005227
4.16667	-0.004616
4.18333	-0.003815
4.2	-0.003507
4.21667	-0.00379
4.23333	-0.003824
4.25	-0.003687
4.26667	-0.00355
4.28333	-0.003214
4.3	-0.003061
4.31667	-0.002949
4.33333	-0.002968
4.35	-0.002846
4.36667	-0.002495
4.38333	-0.002223
4.4	-0.002226
4.41667	-0.00231
4.43333	-0.002294
4.45	-0.002308
4.46667	-0.002312
4.48333	-0.002015
4.5	-0.001794
4.51667	-0.001694
4.53333	-0.001374
4.55	-0.001264
4.56667	-0.001284
4.58333	-0.001284
4.6	-0.001458
4.61667	-0.001675
4.63333	-0.001641
4.65	-0.001447
4.66667	-0.000934
4.68333	-0.00067
4.7	-0.000671
4.71667	-0.000495
4.73333	-0.000188
4.75	-8.1e-05
4.76667	-9.4e-05
4.78333	-9.8e-05
4.8	-0.000116
4.81667	-0.000126
4.83333	-0.000256
4.85	-0.000636
4.86667	-0.000747
4.88333	-0.000567
4.9	-0.000322
4.91667	-4.9e-05
4.93333	0.000215
4.95	0.000338
4.96667	0.000251
4.98333	0.000204
5	-8.7e-05
5.01667	-0.00027
5.03333	-0.000583
5.05	-0.000776
5.06667	-0.000989
5.08333	-0.001062
5.1	-0.001118
5.11667	-0.001246
5.13333	-0.001404
5.15	-0.001422
5.16667	-0.001181
5.18333	-0.000859
5.2	-0.000829
5.21667	-0.00088
5.23333	-0.000851
5.25	-0.000792
5.26667	-0.000733
5.28333	-0.000504
5.3	-0.000195
5.31667	6.4e-05
5.33333	0.000324
5.35	0.000403
5.36667	0.000343
5.38333	0.000392
5.4	0.000534
5.41667	0.000548
5.43333	0.000692
5.45	0.000666
5.46667	0.00062
5.48333	0.000484
5.5	0.000413
5.51667	0.000435
5.53333	0.000417
5.55	0.000419
5.56667	0.00034
5.58333	0.000382
5.6	0.000291
5.61667	0.000344
5.63333	0.000166
5.65	8.9e-05
5.66667	0.000211
5.68333	0.000574
5.7	0.000755
5.71667	0.00086
5.73333	0.001046
5.75	0.001101
5.76667	0.001306
5.78333	0.001342
5.8	0.001117
5.81667	0.001156
5.83333	0.001286
5.85	0.001426
5.86667	0.001505
5.88333	0.001445
5.9	0.001214
5.91667	0.001117
5.93333	0.000781
5.95	0.000535
5.96667	0.000788
5.98333	0.002062
6	0.002334
6.01667	0.0013
6.03333	-0.002205
6.05	-0.011349
6.06667	-0.026853
6.08333	-0.040537
6.1	-0.053474
6.11667	-0.065568
6.13333	-0.086322
6.15	-0.096726
6.16667	-0.10377
6.18333	-0.113384
6.2	-0.119133
6.21667	-0.121249
6.23333	-0.114165
6.25	-0.104781
6.26667	-0.088627
6.28333	-0.075653
6.3	-0.061055
6.31667	-0.046295
6.33333	-0.034955
6.35	-0.029135
6.36667	-0.021895
6.38333	-0.016955
6.4	-0.014683
6.41667	-0.013819
6.43333	-0.013056
6.45	-0.012122
6.46667	-0.011369
6.48333	-0.010475
6.5	-0.00958
6.51667	-0.008725
6.53333	-0.00776
6.55	-0.007065
6.56667	-0.00661
6.58333	-0.006304
6.6	-0.005929
6.61667	-0.005695
6.63333	-0.00532
6.65	-0.004876
6.66667	-0.004581
6.68333	-0.004186
6.7	-0.003873
6.71667	-0.003591
6.73333	-0.003289
6.75	-0.003098
6.76667	-0.002996
6.78333	-0.002924
6.8	-0.002975
6.81667	-0.003108
6.83333	-0.00323
6.85	-0.003393
6.86667	-0.003216
6.88333	-0.003049
6.9	-0.002916
6.91667	-0.002646
6.93333	-0.002516
6.95	-0.002256
6.96667	-0.002186
6.98333	-0.002116
7	-0.001971
7.01667	-0.00184
7.03333	-0.001939
7.05	-0.002028
7.06667	-0.002067
7.08333	-0.002046
7.1	-0.002002
7.11667	-0.001962
7.13333	-0.001822
7.15	-0.001312
7.16667	-0.000952
7.18333	-0.000813
7.2	-0.00071
7.21667	-0.000622
7.23333	-0.000584
7.25	-0.000607
7.26667	-0.000599
7.28333	-0.000531
7.3	-0.00033
7.31667	-0.000404
7.33333	-0.000448
7.35	-0.000352
7.36667	-0.000347
7.38333	-0.000321
7.4	-0.000281
7.41667	-0.000326
7.43333	-0.00034
7.45	-0.000235
7.46667	-0.00026
7.48333	-0.000385
7.5	-0.000435
7.51667	-0.000199
7.53333	-3e-06
7.55	0.000213
7.56667	0.000518
7.58333	0.000684
7.6	0.000766
7.61667	0.000624
7.63333	0.000522
7.65	0.000531
7.66667	0.000559
7.68333	0.000467
7.7	0.000632
7.71667	0.001024
7.73333	0.001365
7.75	0.001707
7.76667	0.001759
7.78333	0.001741
7.8	0.001859
7.81667	0.001954
7.83333	0.001879
7.85	0.001573
7.86667	0.001378
7.88333	0.001063
7.9	0.000794
7.91667	0.000719
7.93333	0.000735
7.95	0.000791
7.96667	0.000927
7.98333	0.000983
8	0.001041
8.01667	0.001174
8.03333	0.001217
8.05	0.000799
8.06667	0.000412
8.08333	0.000275
8.1	-2e-06
8.11667	-0.000228
8.13333	-0.000404
8.15	-0.00064
8.16667	-0.000816
8.18333	-0.000912
8.2	-0.00106
8.21667	-0.00122
8.23333	-0.00126
8.25	-0.00144
8.26667	-0.00169
8.28333	-0.00171
8.3	-0.001834
8.31667	-0.002022
8.33333	-0.00243
8.35	-0.002888
8.36667	-0.003116
8.38333	-0.003144
8.4	-0.003117
8.41667	-0.003375
8.43333	-0.003442
8.45	-0.00364
8.46667	-0.004218
8.48333	-0.005136
8.5	-0.006907
8.51667	-0.006272
8.53333	-0.004507
8.55	-0.016403
8.56667	-0.032298
8.58333	-0.044293
8.6	-0.05512
8.61667	-0.066389
8.63333	-0.080739
8.65	-0.088178
8.66667	-0.092247
8.68333	-0.099816
8.7	-0.110035
8.71667	-0.112845
8.73333	-0.110665
8.75	-0.104074
8.76667	-0.091994
8.78333	-0.080723
8.8	-0.067781
8.81667	-0.056138
8.83333	-0.047944
8.85	-0.039611
8.86667	-0.036717
8.88333	-0.029044
8.9	-0.026636
8.91667	-0.025336
8.93333	-0.024066
8.95	-0.022736
8.96667	-0.021596
8.98333	-0.020785
9	-0.02012
9.01667	-0.019179
9.03333	-0.018519
9.05	-0.018189
9.06667	-0.017798
9.08333	-0.017398
9.1	-0.01684
9.11667	-0.016216
9.13333	-0.015662
9.15	-0.015287
9.16667	-0.015003
9.18333	-0.014729
9.2	-0.014426
9.21667	-0.014224
9.23333	-0.013963
9.25	-0.013711
9.26667	-0.013219
9.28333	-0.012628
9.3	-0.012206
9.31667	-0.011663
9.33333	-0.011261
9.35	-0.010508
9.36667	-0.010026
9.38333	-0.009653
9.4	-0.008999
9.41667	-0.008682
9.43333	-0.008215
9.45	-0.007558
9.46667	-0.007031
9.48333	-0.006284
9.5	-0.005483
9.51667	-0.004738
9.53333	-0.004023
9.55	-0.003328
9.56667	-0.002873
9.58333	-0.002368
9.6	-0.001968
9.61667	-0.001781
9.63333	-0.001464
9.65	-0.001238
9.66667	-0.001081
9.68333	-0.000764
9.7	-0.000471
9.71667	-0.00028
9.73333	5.2e-05
9.75	0.000374
9.76667	0.000516
9.78333	0.000528
9.8	0.000517
9.81667	0.000568
9.83333	0.000618
9.85	0.000829
9.86667	0.000989
9.88333	0.001289
9.9	0.001559
9.91667	0.00157
9.93333	0.001482
9.95	0.001384
9.96667	0.001566
9.98333	0.001828
10	0.002209
10.0167	0.002183
10.0333	0.002227
10.05	0.002201
10.0667	0.001945
10.0833	0.001669
10.1	0.001672
10.1167	0.001347
10.1333	0.000852
10.15	0.000267
10.1667	-8.8e-05
10.1833	-0.000483
10.2	-0.000611
10.2167	-0.000668
10.2333	-0.000706
10.25	-0.000753
10.2667	-0.00072
10.2833	-0.000588
10.3	-0.00064
10.3167	-0.000783
10.3333	-0.000946
10.35	-0.000949
10.3667	-0.000812
10.3833	-0.000695
10.4	-0.000444
10.4167	-4.5e-05
10.4333	0.000294
10.45	0.000343
10.4667	0.000412
10.4833	0.000391
10.5	0.000294
10.5167	0.000234
10.5333	0.000273
10.55	5.2e-05
10.5667	0.000282
10.5833	0.000521
10.6	0.000444
10.6167	0.000462
10.6333	0.00055
10.65	0.000687
10.6667	0.000355
10.6833	0.000233
10.7	-0.000307
10.7167	-0.001033
10.7333	-0.001209
10.75	-0.001206
10.7667	-0.001042
10.7833	-0.000668
10.8	-0.000483
10.8167	-0.000265
10.8333	-0.000668
10.85	-0.001
10.8667	-0.000923
10.8833	-0.000905
10.9	-0.001047
10.9167	-0.000677
10.9333	0.000374
10.95	0.000824
10.9667	0.000554
10.9833	0.000174
11	-3.5e-05
11.0167	0.000547
11.0333	-0.00079
11.05	-0.002818
11.0667	-0.011375
11.0833	-0.025783
11.1	-0.03784
11.1167	-0.049336
11.1333	-0.059571
11.15	-0.073467
11.1667	-0.077083
11.1833	-0.082289
11.2	-0.089874
11.2167	-0.099859
11.2333	-0.104813
11.25	-0.105257
11.2667	-0.099042
11.2833	-0.086396
11.3	-0.07713
11.3167	-0.067994
11.3333	-0.055197
11.35	-0.044451
11.3667	-0.035744
11.3833	-0.027698
11.4	-0.025701
11.4167	-0.023024
11.4333	-0.019587
11.45	-0.01725
11.4667	-0.015413
11.4833	-0.013866
11.5	-0.012579
11.5167	-0.011412
11.5333	-0.010465
11.55	-0.009748
11.5667	-0.008951
11.5833	-0.007824
11.6	-0.006787
11.6167	-0.00589
11.6333	-0.005263
11.65	-0.004887
11.6667	-0.00448
11.6833	-0.004003
11.7	-0.003567
11.7167	-0.003221
11.7333	-0.002965
11.75	-0.002639
11.7667	-0.002253
11.7833	-0.001967
11.8	-0.001762
11.8167	-0.001647
11.8333	-0.001652
11.85	-0.001688
11.8667	-0.001653
11.8833	-0.001668
11.9	-0.001674
11.9167	-0.001681
11.9333	-0.001488
11.95	-0.001365
11.9667	-0.001342
11.9833	-0.001279
12	-0.001107
12.0167	-0.000996
12.0333	-0.000965
12.05	-0.000764
12.0667	-0.000583
12.0833	-0.000732
12.1	-0.001072
12.1167	-0.001233
12.1333	-0.001235
12.15	-0.001137
12.1667	-0.001018
12.1833	-0.00075
12.2	-0.000612
12.2167	-0.000367
12.2333	-0.000252
12.25	-0.000456
12.2667	-0.000711
12.2833	-0.000875
12.3	-0.000751
12.3167	-0.000778
12.3333	-0.001066
12.35	-0.001234
12.3667	-0.001352
12.3833	-0.00135
12.4	-0.001488
12.4167	-0.001328
12.4333	-0.001099
12.45	-0.001009
12.4667	-0.000929
12.4833	-0.0007
12.5	-0.00057
12.5167	-0.00056
12.5333	-0.000441
12.55	-0.000241
12.5667	3.8e-05
12.5833	0.000208
12.6	0.000328
12.6167	0.000331
12.6333	0.000203
12.65	0.000306
12.6667	0.000458
12.6833	0.000641
12.7	0.000815
12.7167	0.001054
12.7333	0.001242
12.75	0.001331
12.7667	0.00135
12.7833	0.001348
12.8	0.001179
12.8167	0.000816
12.8333	0.000862
12.85	0.000899
12.8667	0.000786
12.8833	0.000793
12.9	0.000721
12.9167	0.000657
12.9333	0.000722
12.95	0.000847
12.9667	0.001073
12.9833	0.001258
13	0.001315
13.0167	0.001158
13.0333	0.000921
13.05	0.000685
13.0667	0.000468
13.0833	0.000161
13.1	-9.4e-05
13.1167	-0.000155
13.1333	-0.000196
13.15	-0.000147
13.1667	-0.000348
13.1833	-0.000499
13.2	-0.000579
13.2167	-0.000676
13.2333	-0.000493
13.25	-0.00039
13.2667	-0.000357
13.2833	-0.000425
13.3	-0.000591
13.3167	-0.000826
13.3333	-0.000971
13.35	-0.000806
13.3667	-0.000821
13.3833	-0.000736
13.4	-0.000341
13.4167	-0.000105
13.4333	0.000161
13.45	0.000588
13.4667	-6e-06
13.4833	-0.00062
13.5	-0.000393
13.5167	3.4e-05
13.5333	-0.000239
13.55	-0.002711
13.5667	-0.018824
13.5833	-0.035907
13.6	-0.045919
13.6167	-0.053912
13.6333	-0.061054
13.65	-0.070346
13.6667	-0.072738
13.6833	-0.07834
13.7	-0.087892
13.7167	-0.095373
13.7333	-0.097395
13.75	-0.098177
13.7667	-0.093318
13.7833	-0.08274
13.8	-0.070522
13.8167	-0.064443
13.8333	-0.053885
13.85	-0.046727
13.8667	-0.039778
13.8833	-0.03136
13.9	-0.025782
13.9167	-0.020944
13.9333	-0.017696
13.95	-0.015578
13.9667	-0.01366
13.9833	-0.012312
14	-0.011154
14.0167	-0.010166
14.0333	-0.009539
14.05	-0.008382
14.0667	-0.006914
14.0833	-0.005687
14.1	-0.004789
14.1167	-0.004043
14.1333	-0.003667
14.15	-0.00302
14.1667	-0.002524
14.1833	-0.002147
14.2	-0.001951
14.2167	-0.001526
14.2333	-0.001441
14.25	-0.001266
14.2667	-0.00099
14.2833	-0.000855
14.3	-0.00062
14.3167	-0.000307
14.3333	0.000167
14.35	0.00025
14.3667	0.000234
14.3833	6.7e-05
14.4	-0.000119
14.4167	-0.000208
14.4333	-0.000166
14.45	-0.000145
14.4667	-0.000133
14.4833	2.9e-05
14.5	1e-05
14.5167	-0.000171
14.5333	-0.000331
14.55	-0.000282
14.5667	-0.000203
14.5833	-0.000163
14.6	-0.000125
14.6167	-0.000148
14.6333	-0.000311
14.65	-0.000594
14.6667	-0.000768
14.6833	-0.000711
14.7	-0.000675
14.7167	-0.000641
14.7333	-0.000517
14.75	-0.000393
14.7667	-0.000299
14.7833	-0.000226
14.8	-0.000242
14.8167	-0.000292
14.8333	-0.000131
14.85	-3e-05
14.8667	2e-05
14.8833	1e-06
14.9	-0.000149
14.9167	-0.000262
14.9333	-0.000355
14.95	-0.000418
14.9667	-0.000481
14.9833	-0.000424
15	-0.000538
15.0167	-0.000634
15.0333	-0.000631
15.05	-0.000578
15.0667	-0.000604
15.0833	-0.000581
15.1	-0.000558
15.1167	-0.000448
15.1333	-0.000247
15.15	-0.000197
15.1667	-0.000226
15.1833	-0.000316
15.2	-0.000256
15.2167	-0.000197
15.2333	-0.000118
15.25	-0.00013
15.2667	-0.000151
15.2833	-0.000102
15.3	-4e-06
15.3167	9.5e-05
15.3333	0.000393
15.35	0.000522
15.3667	0.00045
15.3833	0.000339
15.4	0.000227
15.4167	-3.3e-05
15.4333	-0.000183
15.45	-0.000323
15.4667	-0.000373
15.4833	-0.000383
15.5	-0.000423
15.5167	-0.000431
15.5333	-0.000448
15.55	-0.000425
15.5667	-0.000183
15.5833	6e-05
15.6	0.000253
15.6167	0.00038
15.6333	0.000427
15.65	0.000334
15.6667	0.000201
15.6833	0.000278
15.7	0.000416
15.7167	0.000609
15.7333	0.000832
15.75	0.001015
15.7667	0.000939
15.7833	0.000822
15.8	0.000726
15.8167	0.000626
15.8333	0.000626
15.85	0.000677
15.8667	0.000627
15.8833	0.000347
15.9	0.000158
15.9167	8.5e-05
15.9333	7.3e-05
15.95	-0.00028
15.9667	-0.000893
15.9833	-0.000195
16	0.000212
16.0167	-0.000184
16.0333	-0.000879
16.05	-0.005455
16.0667	-0.014131
16.0833	-0.028167
16.1	-0.040343
16.1167	-0.045343
16.1333	-0.051873
16.15	-0.056753
16.1667	-0.063842
16.1833	-0.072042
16.2	-0.078512
16.2167	-0.084696
16.2333	-0.08875
16.25	-0.090214
16.2667	-0.089568
16.2833	-0.084432
16.3	-0.072335
16.3167	-0.066764
16.3333	-0.057463
16.35	-0.048931
16.3667	-0.04438
16.3833	-0.036978
16.4	-0.031617
16.4167	-0.027321
16.4333	-0.024424
16.45	-0.022178
16.4667	-0.020212
16.4833	-0.018025
16.5	-0.016059
16.5167	-0.014898
16.5333	-0.013307
16.55	-0.011196
16.5667	-0.009565
16.5833	-0.008644
16.6	-0.008033
16.6167	-0.007458
16.6333	-0.006763
16.65	-0.005998
16.6667	-0.005333
16.6833	-0.004968
16.7	-0.004703
16.7167	-0.004284
16.7333	-0.004016
16.75	-0.004007
16.7667	-0.003968
16.7833	-0.00399
16.8	-0.003831
16.8167	-0.003599
16.8333	-0.003337
16.85	-0.003175
16.8667	-0.002943
16.8833	-0.003031
16.9	-0.002859
16.9167	-0.002544
16.9333	-0.002269
16.95	-0.002094
16.9667	-0.001989
16.9833	-0.002064
17	-0.00201
17.0167	-0.001702
17.0333	-0.001265
17.05	-0.000928
17.0667	-0.00053
17.0833	-0.000373
17.1	-0.000256
17.1167	-0.000466
17.1333	-0.000567
17.15	-0.000528
17.1667	-0.000488
17.1833	-0.000639
17.2	-0.000459
17.2167	-0.000339
17.2333	-0.000558
17.25	-0.000857
17.2667	-0.001126
17.2833	-0.001125
17.3	-0.001294
17.3167	-0.001482
17.3333	-0.001539
17.35	-0.001507
17.3667	-0.001555
17.3833	-0.001733
17.4	-0.001681
17.4167	-0.001668
17.4333	-0.001505
17.45	-0.001052
17.4667	-0.000799
17.4833	-0.000566
17.5	-0.000453
17.5167	-0.000319
17.5333	-0.000185
17.55	-0.000111
17.5667	0.000162
17.5833	0.000316
17.6	0.00049
17.6167	0.000635
17.6333	0.000551
17.65	0.000576
17.6667	0.000441
17.6833	0.000246
17.7	0.000202
17.7167	0.000438
17.7333	0.000615
17.75	0.000552
17.7667	0.000289
17.7833	0.000136
17.8	3e-06
17.8167	4.1e-05
17.8333	3.9e-05
17.85	-7.2e-05
17.8667	-0.000184
17.8833	-3.6e-05
17.9	0.000342
17.9167	0.000251
17.9333	0.00011
17.95	0.000119
17.9667	0.000438
17.9833	0.000697
18	0.000876
18.0167	0.000875
18.0333	0.000774
18.05	0.000443
18.0667	0.000192
18.0833	0.000551
18.1	0.00064
18.1167	0.000507
18.1333	0.000374
18.15	0.000212
18.1667	-6.1e-05
18.1833	-0.000374
18.2	-0.000256
18.2167	-0.000602
18.2333	-0.000949
18.25	-0.000955
18.2667	-0.000592
18.2833	-0.000338
18.3	-0.000664
18.3167	-0.000386
18.3333	-0.000297
18.35	-0.000919
18.3667	-0.001071
18.3833	-0.000983
18.4	-0.000654
18.4167	-8.1e-05
18.4333	0.000521
18.45	-0.000107
18.4667	-0.000615
18.4833	0.000427
18.5	0.00298
18.5167	0.009036
18.5333	0.014592
18.55	0.014728
18.5667	0.005394
18.5833	-0.00502
18.6	-0.007524
18.6167	-0.007494
18.6333	-0.009595
18.65	-0.011125
18.6667	-0.017225
18.6833	-0.020726
18.7	-0.031396
18.7167	-0.052672
18.7333	-0.067459
18.75	-0.080536
18.7667	-0.085953
18.7833	-0.08546
18.8	-0.076407
18.8167	-0.067749
18.8333	-0.059703
18.85	-0.049226
18.8667	-0.035649
18.8833	-0.026123
18.9	-0.029056
18.9167	-0.028425
18.9333	-0.026655
18.95	-0.026075
18.9667	-0.022845
18.9833	-0.019885
19	-0.016955
19.0167	-0.013771
19.0333	-0.012427
19.05	-0.011594
19.0667	-0.00961
19.0833	-0.007347
19.1	-0.006243
19.1167	-0.006446
19.1333	-0.010449
19.15	-0.015612
19.1667	-0.017465
19.1833	-0.018909
19.2	-0.015012
19.2167	-0.004791
19.2333	0.004709
19.25	0.006609
19.2667	0.006819
19.2833	0.005089
19.3	0.004459
19.3167	0.003823
19.3333	0.002926
19.35	0.001289
19.3667	-0.000267
19.3833	-0.001604
19.4	-0.000901
19.4167	-0.000434
19.4333	-0.000388
19.45	-0.001271
19.4667	-0.001145
19.4833	-0.001149
19.5	-0.000523
19.5167	0.000688
19.5333	0.002307
19.55	0.002136
19.5667	0.001245
19.5833	0.004535
19.6	0.009794
19.6167	0.014247
19.6333	0.00887
19.65	0.003772
19.6667	-0.010436
19.6833	-0.018164
19.7	-0.016672
19.7167	-0.011795
19.7333	-0.00587
19.75	-0.007305
19.7667	0.01009
19.7833	0.018355
19.8	0.01381
19.8167	0.0124
19.8333	0.010357
19.85	0.008995
19.8667	0.008673
19.8833	0.007441
19.9	0.007039
19.9167	0.005811
19.9333	0.005062
19.95	0.004143
19.9667	0.004043
19.9833	0.004144
20	0.002795
20.0167	0.005209
20.0333	0.003503
20.05	-0.010934
20.0667	-0.015261
20.0833	-0.015927
20.1	-0.008374
20.1167	0.002254
20.1333	0.00534
20.15	0.002236
20.1667	0.003012
20.1833	0.002718
20.2	0.001904
20.2167	0.003663
20.2333	0.001211
20.25	-0.00466
20.2667	-0.008042
20.2833	-0.004934
20.3	0.002244
20.3167	0.004786
20.3333	-0.007884
20.35	-0.013144
20.3667	-0.007803
20.3833	0.002027
20.4	0.007777
20.4167	0.006563
20.4333	0.003709
20.45	-0.004446
20.4667	-0.00852
20.4833	-0.013215
20.5	-0.014149
20.5167	-0.012263
20.5333	-0.005866
20.55	-0.002479
20.5667	-0.001962
20.5833	-0.001395
20.6	-0.000758
20.6167	-0.000618
20.6333	0.000145
20.65	-0.000122
20.6667	0.000591
20.6833	0.002905
20.7	0.023268
20.7167	0.039065
20.7333	0.030569
20.75	0.016923
20.7667	0.004257
20.7833	-0.004239
20.8	-0.000355
20.8167	-0.000139
20.8333	-0.000105
20.85	0.000138
20.8667	-0.000859
20.8833	-0.000605
20.9	-0.001942
20.9167	-0.001993
20.9333	-0.004528
20.95	-0.007524
20.9667	-0.01055
20.9833	-0.013736
21	-0.015701
21.0167	-0.019475
21.0333	-0.013515
21.05	-0.003515
21.0667	0.010335
21.0833	0.004895
21.1	0.023735
21.1167	0.056585
21.1333	0.076769
21.15	0.085903
21.1667	0.093416
21.1833	0.09176
21.2	0.061744
21.2167	0.031385
21.2333	0.00483
21.25	-0.027005
21.2667	-0.04245
21.2833	-0.052675
21.3	-0.05674
21.3167	-0.054628
21.3333	-0.051414
21.35	-0.04864
21.3667	-0.045126
21.3833	-0.042682
21.4	-0.040258
21.4167	-0.036869
21.4333	-0.035258
21.45	-0.035938
21.4667	-0.039947
21.4833	-0.038966
21.5	-0.031615
21.5167	-0.025341
21.5333	-0.009355
21.55	-0.00167
21.5667	-0.004804
21.5833	-0.006048
21.6	-0.010153
21.6167	-0.036915
21.6333	-0.037147
21.65	-0.033249
21.6667	-0.029241
21.6833	-0.024403
21.7	-0.023015
21.7167	-0.008247
21.7333	0.007251
21.75	0.01072
21.7667	0.006718
21.7833	0.001816
21.8	0.000405
21.8167	0.019392
21.8333	0.022408
21.85	-0.005326
21.8667	-0.018739
21.8833	-0.031903
21.9	-0.031576
21.9167	-0.01903
21.9333	-0.009143
21.95	0.002163
21.9667	0.00479
21.9833	0.009956
22	0.009593
22.0167	0.008859
22.0333	0.008079
22.05	0.008039
22.0667	0.007149
22.0833	0.00581
22.1	0.00503
22.1167	0.004775
22.1333	0.000798
22.15	-0.00911
22.1667	-0.005058
22.1833	0.008835
22.2	0.020337
22.2167	0.032645
22.2333	0.02985
22.25	0.020396
22.2667	0.006351
22.2833	0.006247
22.3	0.000642
22.3167	-0.003397
22.3333	-0.007813
22.35	-0.011399
22.3667	-0.012046
22.3833	0.004208
22.4	0.023162
22.4167	0.015086
22.4333	0.004347
22.45	-0.003283
22.4667	-0.008902
22.4833	-0.006942
22.5	-0.006641
22.5167	-0.007984
22.5333	-0.0089
22.55	-0.009766
22.5667	-0.012011
22.5833	-0.017087
22.6	-0.013912
22.6167	0.005059
22.6333	0.016923
22.65	0.005976
22.6667	-0.01478
22.6833	-0.019777
22.7	-0.020313
22.7167	-0.020246
22.7333	-0.020569
22.75	-0.014472
22.7667	-0.009944
22.7833	-0.008687
22.8	0.00029
22.8167	-5.2e-05
22.8333	-0.00021
22.85	-6.8e-05
22.8667	-0.001577
22.8833	-0.002325
22.9	-0.001623
22.9167	0.011291
22.9333	0.018515
22.95	0.012159
22.9667	0.008544
22.9833	0.003448
23	0.001282
23.0167	0.000937
23.0333	0.001595
23.05	0.000294
23.0667	-0.000647
23.0833	9.2e-05
23.1	0.002401
23.1167	0.005724
23.1333	0.008444
23.15	0.003284
23.1667	-0.018236
23.1833	-0.026795
23.2	-0.024235
23.2167	-0.023145
23.2333	-0.015865
23.25	-0.002755
23.2667	0.003195
23.2833	0.005176
23.3	0.004606
23.3167	0.00233
23.3333	0.001483
23.35	-0.002293
23.3667	-0.00238
23.3833	0.004413
23.4	0.018336
23.4167	0.022587
23.4333	0.032315
23.45	0.031304
23.4667	0.030322
23.4833	0.028581
23.5	0.013129
23.5167	-0.005382
23.5333	-0.012685
23.55	-0.000697
23.5667	0.001351
23.5833	0.010009
23.6	0.050567
23.6167	0.10113
23.6333	0.149071
23.65	0.189191
23.6667	0.215141
23.6833	0.205501
23.7	0.165151
23.7167	0.117822
23.7333	0.076337
23.75	0.037692
23.7667	0.022417
23.7833	0.022572
23.8	0.003746
23.8167	-0.010963
23.8333	-0.020521
23.85	-0.021589
23.8667	-0.023487
23.8833	-0.045125
23.9	-0.050133
23.9167	-0.04236
23.9333	-0.030768
23.95	-0.032157
23.9667	-0.032005
23.9833	-0.031644
24	-0.032092
24.0167	-0.033264
24.0333	-0.033671
24.05	-0.033927
24.0667	-0.035024
24.0833	-0.03809
24.1	-0.037677
24.1167	-0.025541
24.1333	-0.014823
24.15	-0.009575
24.1667	-0.010578
24.1833	-0.01124
24.2	-0.008022
24.2167	0.000174
24.2333	0.002189
24.25	-0.003077
24.2667	-0.009292
24.2833	-0.008498
24.3	-0.019753
24.3167	-0.021264
24.3333	-0.007161
24.35	0.000763
24.3667	0.004947
24.3833	0.006341
24.4	0.003855
24.4167	0.003218
24.4333	0.003034
24.45	0.002899
24.4667	0.001194
24.4833	0.00303
24.5	0.003835
24.5167	0.009115
24.5333	0.021672
24.55	0.026389
24.5667	0.026076
24.5833	0.026663
24.6	0.02692
24.6167	0.027788
24.6333	0.0257
24.65	0.013872
24.6667	-0.006086
24.6833	-0.009464
24.7	-0.015131
24.7167	-0.019724
24.7333	-0.023466
24.75	-0.029158
24.7667	-0.03759
24.7833	-0.042171
24.8	-0.044663
24.8167	-0.047484
24.8333	-0.05044
24.85	-0.051605
24.8667	-0.033
24.8833	-0.002635
24.9	0.01994
24.9167	0.014946
24.9333	-0.008065
24.95	-0.017945
24.9667	-0.025345
24.9833	-0.027906
25	-0.023936
25.0167	-0.003905
25.0333	0.01072
25.05	0.006854
25.0667	0.000558
25.0833	-0.000398
25.1	-0.001783
25.1167	0.001468
25.1333	0.007677
25.15	0.009706
25.1667	0.012105
25.1833	0.010194
25.2	0.007603
25.2167	0.005941
25.2333	0.01756
25.25	0.021529
25.2667	0.012127
25.2833	0.002716
25.3	-0.000775
25.3167	-0.008431
25.3333	-0.005341
25.35	0.001399
25.3667	0.01771
25.3833	0.03383
25.4	0.027581
25.4167	0.014947
25.4333	-0.002169
25.45	-0.005445
25.4667	-0.002791
25.4833	0.000613
25.5	0.003917
25.5167	0.009081
25.5333	0.011147
25.55	0.027574
25.5667	0.035891
25.5833	0.033298
25.6	0.015325
25.6167	0.002078
25.6333	-0.009269
25.65	-0.013365
25.6667	-0.011021
25.6833	-0.008698
25.7	-0.005544
25.7167	-0.002862
25.7333	-0.001118
25.75	-0.000125
25.7667	0.000209
25.7833	-0.000907
25.8	-0.000943
25.8167	-0.000117
25.8333	-0.000975
25.85	-0.001963
25.8667	-0.0022
25.8833	-0.001568
25.9	-0.002776
25.9167	-0.004296
25.9333	-0.002756
25.95	-0.002305
25.9667	-0.001154
25.9833	-0.002203
26	-9.3e-05
26.0167	0.000142
26.0333	-0.000886
26.05	-0.002183
26.0667	-0.003861
26.0833	0.013101
26.1	0.038043
26.1167	0.084437
26.1333	0.137314
26.15	0.184092
26.1667	0.236129
26.1833	0.279147
26.2	0.276014
26.2167	0.24561
26.2333	0.199147
26.25	0.156833
26.2667	0.13868
26.2833	0.123467
26.3	0.098543
26.3167	0.061716
26.3333	0.028205
26.35	-0.002465
26.3667	-0.027255
26.3833	-0.032165
26.4	-0.033786
26.4167	-0.038083
26.4333	-0.037436
26.45	-0.03858
26.4667	-0.037973
26.4833	-0.034917
26.5	-0.03206
26.5167	-0.034543
26.5333	-0.041736
26.55	-0.056498
26.5667	-0.052541
26.5833	-0.033934
26.6	-0.027986
26.6167	-0.026401
26.6333	-0.025459
26.65	-0.027497
26.6667	-0.028885
26.6833	-0.031273
26.7	-0.034931
26.7167	-0.038854
26.7333	-0.043904
26.75	-0.036253
26.7667	-0.011083
26.7833	0.007088
26.8	0.005948
26.8167	-0.000569
26.8333	-0.017826
26.85	-0.028503
26.8667	-0.026071
26.8833	-0.025958
26.9	-0.032425
26.9167	-0.038292
26.9333	-0.042683
26.95	-0.041714
26.9667	-0.026085
26.9833	-0.021436
27	-0.023687
27.0167	-0.02483
27.0333	-0.017551
27.05	-0.010342
27.0667	-0.006753
27.0833	-0.004244
27.1	-0.002485
27.1167	-0.00887
27.1333	-0.022757
27.15	-0.024074
27.1667	-0.018321
27.1833	-0.012308
27.2	-0.007295
27.2167	-0.008727
27.2333	-0.009372
27.25	-0.012227
27.2667	-0.013573
27.2833	-0.006858
27.3	0.003757
27.3167	0.00659
27.3333	0.006935
27.35	0.00639
27.3667	0.006375
27.3833	0.001689
27.4	-0.007806
27.4167	-0.010188
27.4333	-0.009843
27.45	-0.009237
27.4667	-0.008882
27.4833	-0.007466
27.5	-0.007751
27.5167	-0.004567
27.5333	0.003145
27.55	0.011727
27.5667	0.016818
27.5833	0.01395
27.6	0.010972
27.6167	0.006938
27.6333	0.005892
27.65	0.005696
27.6667	0.0042
27.6833	0.003123
27.7	0.003257
27.7167	0.002658
27.7333	0.000779
27.75	0.010531
27.7667	0.018973
27.7833	0.019345
27.8	0.001657
27.8167	-0.002386
27.8333	-0.003889
27.85	-0.004562
27.8667	-0.003425
27.8833	-0.003998
27.9	-0.004991
27.9167	-0.006101
27.9333	-0.006826
27.95	-0.00751
27.9667	-0.008415
27.9833	-0.008709
28	-0.009444
28.0167	-0.011205
28.0333	-0.012239
28.05	-0.012914
28.0667	-0.013159
28.0833	-0.014983
28.1	-0.013398
28.1167	0.004385
28.1333	0.015935
28.15	0.017774
28.1667	0.014964
28.1833	0.011713
28.2	0.011313
28.2167	0.009035
28.2333	0.007883
28.25	0.005901
28.2667	0.004129
28.2833	0.003128
28.3	0.002046
28.3167	0.001257
28.3333	-0.000574
28.35	-0.001064
28.3667	-0.002634
28.3833	-0.003895
28.4	-0.004335
28.4167	0.008777
28.4333	0.018217
28.45	0.013318
28.4667	0.007868
28.4833	0.004159
28.5	-0.006801
28.5167	-0.0123
28.5333	-0.015604
28.55	-0.016918
28.5667	-0.014202
28.5833	0.003524
28.6	0.05482
28.6167	0.123213
28.6333	0.193885
28.65	0.247587
28.6667	0.307039
28.6833	0.341951
28.7	0.340822
28.7167	0.307419
28.7333	0.265978
28.75	0.219236
28.7667	0.164625
28.7833	0.136464
28.8	0.122292
28.8167	0.100143
28.8333	0.078469
28.85	0.058295
28.8667	0.047671
28.8833	0.028657
28.9	0.014593
28.9167	0.002529
28.9333	-0.010367
28.95	-0.007563
28.9667	-0.007549
28.9833	-0.006495
29	-0.0058
29.0167	-0.005629
29.0333	-0.006256
29.05	-0.012514
29.0667	-0.023151
29.0833	-0.026998
29.1	-0.022625
29.1167	-0.011837
29.1333	-0.008295
29.15	-0.018003
29.1667	-0.032371
29.1833	-0.038958
29.2	-0.039936
29.2167	-0.038971
29.2333	-0.037239
29.25	-0.035586
29.2667	-0.031884
29.2833	-0.025592
29.3	-0.018669
29.3167	-0.012637
29.3333	-0.011214
29.35	-0.01157
29.3667	-0.019467
29.3833	-0.029854
29.4	-0.032701
29.4167	-0.02916
29.4333	-0.016255
29.45	-0.00946
29.4667	-0.000876
29.4833	0.000879
29.5	0.000363
29.5167	-0.002126
29.5333	-0.002609
29.55	-0.002892
29.5667	-0.003955
29.5833	-0.005748
29.6	-0.005821
29.6167	-0.00502
29.6333	-0.012187
29.65	-0.014684
29.6667	-0.020191
29.6833	-0.022998
29.7	-0.020535
29.7167	-0.010586
29.7333	0.004139
29.75	0.013334
29.7667	0.012089
29.7833	0.007494
29.8	0.001299
29.8167	-0.007776
29.8333	-0.008434
29.85	-0.007571
29.8667	-0.006579
29.8833	-0.004827
29.9	-0.003095
29.9167	-0.001888
29.9333	-0.000321
29.95	0.000586
29.9667	-0.000247
29.9833	-0.00036
30	0.000627
30.0167	0.001683
30.0333	0.002515
30.05	0.001958
30.0667	0.0017
30.0833	0.003462
30.1	0.007555
30.1167	0.01244
30.1333	0.011196
30.15	0.009163
30.1667	0.007529
30.1833	0.005165
30.2	0.004211
30.2167	0.003972
30.2333	0.003452
30.25	0.003162
30.2667	0.002942
30.2833	0.001662
30.3	0.000811
30.3167	0.000246
30.3333	-0.000237
30.35	-0.000771
30.3667	-0.000945
30.3833	-0.001169
30.4	-0.000922
30.4167	-0.001141
30.4333	-0.001456
30.45	-0.001821
30.4667	-0.002247
30.4833	-0.003552
30.5	-0.004427
30.5167	-0.004467
30.5333	-0.00408
30.55	-0.005382
30.5667	-0.017495
30.5833	-0.016848
30.6	-0.007761
30.6167	0.008334
30.6333	0.018414
30.65	0.019684
30.6667	0.015524
30.6833	0.012645
30.7	0.010195
30.7167	0.007504
30.7333	0.006274
30.75	0.006144
30.7667	0.004315
30.7833	0.003015
30.8	0.001805
30.8167	0.000913
30.8333	0.000119
30.85	-0.000355
30.8667	-0.000529
30.8833	-0.000574
30.9	-0.000158
30.9167	0.000144
30.9333	0.000457
30.95	-0.000679
30.9667	-0.000866
30.9833	-0.000362
31	0.001321
31.0167	0.001429
31.0333	0.001283
31.05	0.001457
31.0667	-0.00029
31.0833	0.008134
31.1	0.040488
31.1167	0.087625
31.1333	0.142761
31.15	0.203757
31.1667	0.267934
31.1833	0.32396
31.2	0.345107
31.2167	0.343045
31.2333	0.312997
31.25	0.276049
31.2667	0.237631
31.2833	0.202642
31.3	0.170904
31.3167	0.142607
31.3333	0.123377
31.35	0.103216
31.3667	0.082416
31.3833	0.067576
31.4	0.046326
31.4167	0.032205
31.4333	0.021706
31.45	0.008636
31.4667	-0.003544
31.4833	-0.010933
31.5	-0.013073
31.5167	-0.015023
31.5333	-0.0139
31.55	-0.012147
31.5667	-0.012033
31.5833	-0.01015
31.6	-0.006696
31.6167	-0.005334
31.6333	-0.012995
31.65	-0.025446
31.6667	-0.035726
31.6833	-0.038347
31.7	-0.036988
31.7167	-0.035161
31.7333	-0.031033
31.75	-0.019136
31.7667	-0.017548
31.7833	-0.019201
31.8	-0.018893
31.8167	-0.018248
31.8333	-0.01836
31.85	-0.018581
31.8667	-0.018183
31.8833	-0.017304
31.9	-0.016505
31.9167	-0.01586
31.9333	-0.015028
31.95	-0.014086
31.9667	-0.013214
31.9833	-0.012702
32	-0.011989
32.0167	-0.010091
32.0333	-0.008623
32.05	-0.007504
32.0667	-0.006696
32.0833	-0.005127
32.1	-0.003799
32.1167	-0.002474
32.1333	-0.001494
32.15	-0.000904
32.1667	-0.000324
32.1833	-0.001094
32.2	-0.001434
32.2167	-0.005758
32.2333	-0.009837
32.25	-0.010496
32.2667	-0.011785
32.2833	-0.011514
32.3	-0.009133
32.3167	-0.001755
32.3333	0.004234
32.35	0.006202
32.3667	0.006881
32.3833	0.00621
32.4	0.005739
32.4167	0.005445
32.4333	0.004062
32.45	0.002788
32.4667	0.002215
32.4833	0.001251
32.5	-0.000153
32.5167	-0.001088
32.5333	-0.003079
32.55	-0.00639
32.5667	-0.007691
32.5833	0.000117
32.6	0.009246
32.6167	0.007544
32.6333	0.00325
32.65	-1.3e-05
32.6667	-0.001647
32.6833	-0.001161
32.7	-0.001374
32.7167	-0.003199
32.7333	-0.003851
32.75	-0.002933
32.7667	-0.001945
32.7833	-0.001057
32.8	-0.001389
32.8167	-0.001562
32.8333	-0.000836
32.85	0.000179
32.8667	0.000335
32.8833	0.00027
32.9	0.000276
32.9167	0.000411
32.9333	0.000572
32.95	-0.000108
32.9667	-0.001107
32.9833	0.000673
33	0.002734
33.0167	0.004554
33.0333	0.005907
33.05	0.010409
33.0667	0.010791
33.0833	0.009153
33.1	0.007746
33.1167	0.003158
33.1333	-0.001877
33.15	-0.004122
33.1667	-0.004437
33.1833	-0.003852
33.2	-0.004167
33.2167	-0.003842
33.2333	-0.003027
33.25	-0.001763
33.2667	-0.001058
33.2833	-0.001033
33.3	-0.000358
33.3167	0.000727
33.3333	0.001502
33.35	0.002068
33.3667	0.001723
33.3833	0.001378
[truncated: 8 more rows]
