# Supplementary material for: ENOblock synergizes with colistin to treat Acinetobacter baumannii infections
Source: EMBO Mol Med. 2025 Oct 31;17(12):3496–524. doi: 10.1038/s44321-025-00331-2 (PMC12686454; doi:10.1038/s44321-025-00331-2)
Supplement: Supplementary file 8 — Source data Fig. 4 [file 44321_2025_331_MOESM8_ESM.zip › FIGURE 4/4C/Enolase activity.xlsx]

## Sheet: Hoja1
Group	Enolase activity (mU/mL)	Average	SEM
Ab ATCC 17978 N1	2.10146	3.79883	0.979976
Ab ATCC 17978 N2	5.4962
Ab ATCC 17978 N3	3.79883
Ab ATCC 17978 Δeno N1	0	0.0163683	0.00852768
Ab ATCC 17978 Δeno N2	0.0204025
Ab ATCC 17978 Δeno N3	0.0287025
