# Supplementary material for: ENOblock synergizes with colistin to treat Acinetobacter baumannii infections
Source: EMBO Mol Med. 2025 Oct 31;17(12):3496–524. doi: 10.1038/s44321-025-00331-2 (PMC12686454; doi:10.1038/s44321-025-00331-2)
Supplement: Supplementary file 8 — Source data Fig. 4 [file 44321_2025_331_MOESM8_ESM.zip › FIGURE 4/4D/MIC.xlsx]

## Sheet: Hoja1
	MIC (mg/L)
	N1	N2
Ab ATCC 17978	8	8
Ab ATCC 17978 Δeno	32	32
Ab ATCC 17978 Δeno + PEP	32	32
