# Supplementary material for: ENOblock synergizes with colistin to treat Acinetobacter baumannii infections
Source: EMBO Mol Med. 2025 Oct 31;17(12):3496–524. doi: 10.1038/s44321-025-00331-2 (PMC12686454; doi:10.1038/s44321-025-00331-2)
Supplement: Supplementary file 8 — Source data Fig. 4 [file 44321_2025_331_MOESM8_ESM.zip › FIGURE 4/4F/Bacterial enolase mutant growth in presence of ENOblock.xlsx]

## Sheet: Hoja1
Time	Δeno		Enoblock (8 mg/L)		Enoblock (16 mg/L)		Enoblock (32 mg/L)
	N1	N2	N1	N2	N1	N2	N1	N2
0	0.0008	0.00486667	-0.0003	0.00271667	0.00026667	0.0029	-0.00046667	0.00213333
0.333205	0.00133333	0.0066	1.3878e-17	0.00346667	6.6667e-05	0.00353333	-0.00086667	0.00193333
0.666521	0.002	0.00953333	0.0008	0.00541667	0.00016667	0.00563333	-0.00086667	0.00333333
0.999838	0.0025	0.0143333	0.0006	0.00836667	0.00056667	0.00883333	-0.00103333	0.0053
1.33315	0.0033	0.0218333	0.0013	0.0123167	0.00063333	0.0154667	-0.001	0.00823333
1.66647	0.00426667	0.0348333	0.0019	0.0196667	0.00133333	0.0198333	-0.00066667	0.0150333
1.99979	0.00666667	0.0523333	0.00295	0.0302667	0.0034	0.0316333	-0.00093333	0.0225667
2.3331	0.00903333	0.0691667	0.00465	0.0445167	0.00383333	0.0450667	-0.00076667	0.0335333
2.66642	0.0149333	0.0891333	0.00735	0.0580667	0.00493333	0.0606	0.0003	0.0427667
2.99974	0.0173	0.1121	0.00935	0.0735167	0.0067	0.077	-0.00043333	0.053
3.33305	0.0239333	0.1357	0.0121	0.0897667	0.0091	0.0946667	-0.00063333	0.0662333
3.66637	0.0329667	0.160033	0.016	0.106717	0.0122667	0.109767	-0.00076667	0.0764333
3.99968	0.0428667	0.189933	0.02025	0.125567	0.0147333	0.1294	-0.00043333	0.0892333
4.333	0.0545667	0.222433	0.0272	0.146917	0.0184	0.1494	0.00113333	0.103933
4.66632	0.0685667	0.2581	0.03375	0.171717	0.0239	0.1707	0.00203333	0.122267
4.99963	0.0869333	0.302133	0.04255	0.199767	0.0303667	0.196067	0.0052	0.136533
5.33295	0.111833	0.3515	0.05465	0.233467	0.0398667	0.2256	0.0118333	0.154767
5.66627	0.146367	0.406833	0.0717	0.271067	0.0560333	0.258933	0.0255333	0.179767
5.99958	0.198233	0.4688	0.09515	0.317767	0.0847667	0.3004	0.0514	0.204267
6.3329	0.278433	0.530167	0.13745	0.367217	0.135167	0.345233	0.1014	0.234667
6.66622	0.3926	0.592133	0.2083	0.418417	0.213367	0.391933	0.184833	0.266967
6.99953	0.533233	0.6502	0.31975	0.471617	0.3202	0.437767	0.3057	0.287967
7.33285	0.6741	0.706967	0.4552	0.532167	0.456267	0.476833	0.459967	0.3154
7.66617	0.8102	0.761667	0.6096	0.587617	0.601067	0.5252	0.618033	0.335333
7.99948	0.910967	0.811633	0.749	0.641867	0.734533	0.5706	0.747	0.357467
8.3328	0.9659	0.851767	0.8547	0.689417	0.8367	0.6131	0.8414	0.3824
8.66611	0.998233	0.894333	0.91725	0.738267	0.906467	0.6568	0.898433	0.4004
8.99943	1.04347	0.935833	0.9656	0.784767	0.954133	0.704667	0.949567	0.4279
9.33275	1.08367	0.970533	1.011	0.825817	1.00027	0.749033	1.00043	0.451467
9.66606	1.11653	1.00193	1.0541	0.860067	1.043	0.7916	1.04217	0.4873
9.99938	1.1415	1.02893	1.09075	0.893717	1.07353	0.831633	1.07467	0.517767
10.3327	1.1676	1.05043	1.1258	0.926717	1.10133	0.863233	1.09797	0.546167
10.666	1.19027	1.0734	1.15045	0.954317	1.12403	0.8929	1.1206	0.574133
10.9993	1.2163	1.0978	1.16945	0.977917	1.1481	0.926967	1.1447	0.606733
11.3326	1.23773	1.1234	1.18945	1.00092	1.1718	0.952533	1.16947	0.644733
11.666	1.26173	1.1432	1.2105	1.02432	1.20277	0.9758	1.19153	0.6822
11.9993	1.27897	1.15643	1.23035	1.04282	1.23377	0.997267	1.21307	0.7156
12.3326	1.29963	1.1671	1.2508	1.06132	1.26023	1.01697	1.23143	0.746433
12.6659	1.31367	1.17707	1.2667	1.08102	1.28127	1.03687	1.24817	0.775867
12.9992	1.32623	1.18647	1.28175	1.10167	1.2966	1.05537	1.2664	0.8034
13.3325	1.33743	1.1958	1.29865	1.11527	1.30737	1.0792	1.28423	0.829133
13.6659	1.34873	1.2029	1.31485	1.12462	1.31703	1.09233	1.3012	0.855333
13.9992	1.36243	1.21383	1.32925	1.13637	1.3279	1.10613	1.316	0.880933
14.3325	1.37433	1.2213	1.34045	1.14572	1.3367	1.11467	1.32963	0.902167
14.6658	1.38353	1.23017	1.3512	1.15717	1.3445	1.1291	1.3428	0.9233
14.9991	1.39317	1.24193	1.36025	1.16602	1.3507	1.13747	1.3542	0.938167
15.3324	1.40213	1.2413	1.36795	1.17542	1.35743	1.14593	1.36557	0.951033
15.6658	1.41	1.25467	1.3762	1.18832	1.36337	1.15267	1.3759	0.9671
15.9991	1.417	1.26933	1.3831	1.20032	1.3695	1.16	1.38537	0.9828
16.3324	1.4237	1.279	1.3911	1.21177	1.37517	1.16963	1.39423	0.997167
16.6657	1.4265	1.2827	1.3954	1.22192	1.38017	1.1802	1.40257	1.0119
16.999	1.43223	1.29383	1.4014	1.23272	1.38617	1.19023	1.4101	1.02417
17.3323	1.43493	1.30603	1.4052	1.24207	1.39013	1.20083	1.41707	1.03743
17.6657	1.43843	1.30993	1.40845	1.24887	1.39347	1.21087	1.42193	1.0504
17.999	1.44097	1.3188	1.41105	1.25852	1.3967	1.22047	1.4266	1.06713
18.3323	1.44293	1.3306	1.41385	1.26887	1.39877	1.23317	1.42887	1.0824
18.6656	1.4429	1.33843	1.41505	1.27952	1.3998	1.24393	1.42877	1.09717
18.9989	1.44477	1.34677	1.41595	1.28947	1.40127	1.2563	1.4286	1.11163
19.3322	1.44667	1.35107	1.4173	1.30127	1.402	1.2673	1.4267	1.12377
19.6656	1.4484	1.36143	1.41955	1.30782	1.40303	1.28457	1.42413	1.1359
19.9989	1.4489	1.3669	1.41905	1.31387	1.4022	1.28913	1.42007	1.14823
20.3322	1.4499	1.3723	1.4203	1.32827	1.40243	1.2997	1.4173	1.15927
20.6655	1.4507	1.37367	1.41955	1.33587	1.4021	1.31057	1.4141	1.17207
20.9988	1.4509	1.38263	1.4186	1.34332	1.4006	1.3196	1.40983	1.18577
21.3321	1.45183	1.38667	1.418	1.36427	1.39993	1.32747	1.40667	1.19723
21.6655	1.45187	1.3919	1.41695	1.35707	1.3993	1.33343	1.40407	1.20807
21.9988	1.45217	1.39353	1.41555	1.36507	1.39747	1.34617	1.40023	1.21767
22.3321	1.45413	1.3998	1.4164	1.37187	1.39793	1.35303	1.39863	1.23303
22.6654	1.45587	1.40487	1.41545	1.38297	1.39753	1.3624	1.3962	1.24453
22.9987	1.4569	1.41003	1.41485	1.38687	1.3964	1.3656	1.39383	1.25613
23.332	1.45777	1.41647	1.41335	1.40442	1.3947	1.37433	1.39077	1.2644
23.6654	1.4597	1.41783	1.41305	1.40557	1.39367	1.37847	1.3883	1.2769
