# Supplementary material for: ENOblock synergizes with colistin to treat Acinetobacter baumannii infections
Source: EMBO Mol Med. 2025 Oct 31;17(12):3496–524. doi: 10.1038/s44321-025-00331-2 (PMC12686454; doi:10.1038/s44321-025-00331-2)
Supplement: Supplementary file 9 — Source data Fig. 5 [file 44321_2025_331_MOESM9_ESM.zip]

Archive with 48 entries (44 files):
- FIGURE 5/
- __MACOSX/._FIGURE 5
- FIGURE 5/.DS_Store
- __MACOSX/FIGURE 5/._.DS_Store
- FIGURE 5/5C/
- __MACOSX/FIGURE 5/._5C
- FIGURE 5/5D/
- __MACOSX/FIGURE 5/._5D
- FIGURE 5/5B/
- __MACOSX/FIGURE 5/._5B
- FIGURE 5/5C/Bacterial invasion.xlsx
- __MACOSX/FIGURE 5/5C/._Bacterial invasion.xlsx
- FIGURE 5/5D/Ab CR17 Untreated anti-OmpA.tif
- __MACOSX/FIGURE 5/5D/._Ab CR17 Untreated anti-OmpA.tif
- FIGURE 5/5D/Ab ATCC 17978 ENOblock DAPI.tif
- __MACOSX/FIGURE 5/5D/._Ab ATCC 17978 ENOblock DAPI.tif
- FIGURE 5/5D/Ab CR17 Untreated anti-fibronectin.tif
- __MACOSX/FIGURE 5/5D/._Ab CR17 Untreated anti-fibronectin.tif
- FIGURE 5/5D/Ab CR17 ENOblock anti-fibronectin.tif
- __MACOSX/FIGURE 5/5D/._Ab CR17 ENOblock anti-fibronectin.tif
- FIGURE 5/5D/Ab ATCC 17978 Untreated DAPI.tif
- __MACOSX/FIGURE 5/5D/._Ab ATCC 17978 Untreated DAPI.tif
- FIGURE 5/5D/Ab ATCC 17978 Untreated anti-fibronectin.tif
- __MACOSX/FIGURE 5/5D/._Ab ATCC 17978 Untreated anti-fibronectin.tif
- FIGURE 5/5D/Ab CR17 Untreated DAPI.tif
- __MACOSX/FIGURE 5/5D/._Ab CR17 Untreated DAPI.tif
- FIGURE 5/5D/Ab ATCC 17978 merge.tif
- __MACOSX/FIGURE 5/5D/._Ab ATCC 17978 merge.tif
- FIGURE 5/5D/Ab ATCC 17978 Untreated anti-OmpA.tif
- __MACOSX/FIGURE 5/5D/._Ab ATCC 17978 Untreated anti-OmpA.tif
- FIGURE 5/5D/Ab ATCC 17978 ENOblock anti-OmpA.tif
- __MACOSX/FIGURE 5/5D/._Ab ATCC 17978 ENOblock anti-OmpA.tif
- FIGURE 5/5D/Ab ATCC 17978 ENOblock anti-fibronectin.tif
- __MACOSX/FIGURE 5/5D/._Ab ATCC 17978 ENOblock anti-fibronectin.tif
- FIGURE 5/5D/Ab CR17 ENOblock merge.tif
- __MACOSX/FIGURE 5/5D/._Ab CR17 ENOblock merge.tif
- FIGURE 5/5D/Ab ATCC 17978 ENOblock merge.tif
- __MACOSX/FIGURE 5/5D/._Ab ATCC 17978 ENOblock merge.tif
- FIGURE 5/5D/Ab CR17 merge.tif
- __MACOSX/FIGURE 5/5D/._Ab CR17 merge.tif
- FIGURE 5/5D/Ab CR17 ENOblock DAPI.tif
- __MACOSX/FIGURE 5/5D/._Ab CR17 ENOblock DAPI.tif
- FIGURE 5/5D/Ab CR17 ENOblock anti-OmpA.tif
- __MACOSX/FIGURE 5/5D/._Ab CR17 ENOblock anti-OmpA.tif
- FIGURE 5/5B/~$Bacterial adherence.xlsx
- __MACOSX/FIGURE 5/5B/._~$Bacterial adherence.xlsx
- FIGURE 5/5B/Bacterial adherence.xlsx
- __MACOSX/FIGURE 5/5B/._Bacterial adherence.xlsx
