# Supplementary material for: ENOblock synergizes with colistin to treat Acinetobacter baumannii infections
Source: EMBO Mol Med. 2025 Oct 31;17(12):3496–524. doi: 10.1038/s44321-025-00331-2 (PMC12686454; doi:10.1038/s44321-025-00331-2)
Supplement: Supplementary file 9 — Source data Fig. 5 [file 44321_2025_331_MOESM9_ESM.zip › FIGURE 5/5C/Bacterial invasion.xlsx]

## Sheet: Hoja1
Epithelial cells	% of invasion	Average	SEM
Ab ATCC 17978 N1	100	100	0
Ab ATCC 17978 N2	100
Ab ATCC 17978 N3	100
Ab ATCC 17978 + ENOblock N1	22.2222	24.2072	2.62657
Ab ATCC 17978 + ENOblock N2	29.4118
Ab ATCC 17978 + ENOblock N3	20.9877
Ab CR17 N1	100	100	0
Ab CR17 N2	100
Ab CR17 N3	100
Ab CR17 + ENOblock N1	46.4286	54.1967	5.03727
Ab CR17 + ENOblock N2	52.5253
Ab CR17 + ENOblock N3	63.6364
Macrophages	% of invasion	Average	SEM
Ab ATCC 17978 N1	100	100	0
Ab ATCC 17978 N2	100
Ab ATCC 17978 N3	100
Ab ATCC 17978 + ENOblock N1	36.3803	33.189	2.89266
Ab ATCC 17978 + ENOblock N2	35.7724
Ab ATCC 17978 + ENOblock N3	27.4143
Ab CR17 N1	100	100	0
Ab CR17 N2	100
Ab CR17 N3	100
Ab CR17 + ENOblock N1	58.3333	59.3908	1.98603
Ab CR17 + ENOblock N2	56.6038
Ab CR17 + ENOblock N3	63.2353
