# Supplementary material for: ENOblock synergizes with colistin to treat Acinetobacter baumannii infections
Source: EMBO Mol Med. 2025 Oct 31;17(12):3496–524. doi: 10.1038/s44321-025-00331-2 (PMC12686454; doi:10.1038/s44321-025-00331-2)
Supplement: Supplementary file 9 — Source data Fig. 5 [file 44321_2025_331_MOESM9_ESM.zip › FIGURE 5/5B/Bacterial adherence.xlsx]

## Sheet: Hoja1
Epithelial cells	% of adherence	Average	SEM
Ab ATCC 17978 N1	100	100	0
Ab ATCC 17978 N2	100
Ab ATCC 17978 N3	100
Ab ATCC 17978 + ENOblock N1	56.5891	53.0036	7.20132
Ab ATCC 17978 + ENOblock N2	39.1304
Ab ATCC 17978 + ENOblock N3	63.2911
Ab CR17 N1	100	100	0
Ab CR17 N2	100
Ab CR17 N3	100
Ab CR17 + ENOblock N1	55.8719	68.9819	7.11277
Ab CR17 + ENOblock N2	70.7547
Ab CR17 + ENOblock N3	80.3191
Macrophages	% of adherence	Average	SEM
Ab ATCC 17978 N1	100	100	0
Ab ATCC 17978 N2	100
Ab ATCC 17978 N3	100
Ab ATCC 17978 + ENOblock N1	57.9235
Ab ATCC 17978 + ENOblock N2	66.0256
Ab ATCC 17978 + ENOblock N3	45.5357	56.495	5.9579
Ab CR17 N1	100	100	0
Ab CR17 N2	100
Ab CR17 N3	100
Ab CR17 + ENOblock N1	71.4286	71.2229	5.53292
Ab CR17 + ENOblock N2	61.5385
Ab CR17 + ENOblock N3	80.7018
