# Supplementary material for: ENOblock synergizes with colistin to treat Acinetobacter baumannii infections
Source: EMBO Mol Med. 2025 Oct 31;17(12):3496–524. doi: 10.1038/s44321-025-00331-2 (PMC12686454; doi:10.1038/s44321-025-00331-2)
Supplement: Supplementary file 10 — Source data Fig. 6 [file 44321_2025_331_MOESM10_ESM.zip]

Archive with 46 entries (42 files):
- FIGURE 6/
- __MACOSX/._FIGURE 6
- FIGURE 6/.DS_Store
- __MACOSX/FIGURE 6/._.DS_Store
- FIGURE 6/6E/
- __MACOSX/FIGURE 6/._6E
- FIGURE 6/6A-D/
- __MACOSX/FIGURE 6/._6A-D
- FIGURE 6/6E/Bacterial adherence.xlsx
- __MACOSX/FIGURE 6/6E/._Bacterial adherence.xlsx
- FIGURE 6/6A-D/.DS_Store
- __MACOSX/FIGURE 6/6A-D/._.DS_Store
- FIGURE 6/6A-D/TMT PROTEOMICS/
- __MACOSX/FIGURE 6/6A-D/._TMT PROTEOMICS
- FIGURE 6/6A-D/TMT PROTEOMICS/C_vs_CB_epiteliales_proc.xlsx
- __MACOSX/FIGURE 6/6A-D/TMT PROTEOMICS/._C_vs_CB_epiteliales_proc.xlsx
- FIGURE 6/6A-D/TMT PROTEOMICS/C_vs_CB_Macrophages_proc.xlsx
- __MACOSX/FIGURE 6/6A-D/TMT PROTEOMICS/._C_vs_CB_Macrophages_proc.xlsx
- FIGURE 6/6A-D/TMT PROTEOMICS/BACTERIA_vs_BACTERIA_INFECTED_EPIHTELIAL_CELLS_Proteins.txt
- __MACOSX/FIGURE 6/6A-D/TMT PROTEOMICS/._BACTERIA_vs_BACTERIA_INFECTED_EPIHTELIAL_CELLS_Proteins.txt
- FIGURE 6/6A-D/TMT PROTEOMICS/shared_proteins.xlsx
- __MACOSX/FIGURE 6/6A-D/TMT PROTEOMICS/._shared_proteins.xlsx
- FIGURE 6/6A-D/TMT PROTEOMICS/B_vs_CB_Macrophages_proc.xlsx
- __MACOSX/FIGURE 6/6A-D/TMT PROTEOMICS/._B_vs_CB_Macrophages_proc.xlsx
- FIGURE 6/6A-D/TMT PROTEOMICS/._EPITHELIAL_CELLS_vs_INFECTED_EPITHELIAL_CELLS_Proteins.txt
- __MACOSX/FIGURE 6/6A-D/TMT PROTEOMICS/._._EPITHELIAL_CELLS_vs_INFECTED_EPITHELIAL_CELLS_Proteins.txt
- FIGURE 6/6A-D/TMT PROTEOMICS/MACROPHAGES_vs_INFECTED_MACROPHAGES_Proteins.txt
- __MACOSX/FIGURE 6/6A-D/TMT PROTEOMICS/._MACROPHAGES_vs_INFECTED_MACROPHAGES_Proteins.txt
- FIGURE 6/6A-D/TMT PROTEOMICS/._MACROPHAGES_vs_INFECTED_MACROPHAGES_Proteins.txt
- __MACOSX/FIGURE 6/6A-D/TMT PROTEOMICS/._._MACROPHAGES_vs_INFECTED_MACROPHAGES_Proteins.txt
- FIGURE 6/6A-D/TMT PROTEOMICS/real_prot_epithelial cells_A. baumannii ATCC 17978_volcano_input.xlsx
- __MACOSX/FIGURE 6/6A-D/TMT PROTEOMICS/._real_prot_epithelial cells_A. baumannii ATCC 17978_volcano_input.xlsx
- FIGURE 6/6A-D/TMT PROTEOMICS/EPITHELIAL_CELLS_vs_INFECTED_EPITHELIAL_CELLS_Proteins.txt
- __MACOSX/FIGURE 6/6A-D/TMT PROTEOMICS/._EPITHELIAL_CELLS_vs_INFECTED_EPITHELIAL_CELLS_Proteins.txt
- FIGURE 6/6A-D/TMT PROTEOMICS/._BACTERIA_vs_BACTERIA_INFECTED_EPIHTELIAL_CELLS_Proteins.txt
- __MACOSX/FIGURE 6/6A-D/TMT PROTEOMICS/._._BACTERIA_vs_BACTERIA_INFECTED_EPIHTELIAL_CELLS_Proteins.txt
- FIGURE 6/6A-D/TMT PROTEOMICS/._BACTERIA_vs_BACTERIA_INFECTED_MACROPHAGES_Proteins.txt
- __MACOSX/FIGURE 6/6A-D/TMT PROTEOMICS/._._BACTERIA_vs_BACTERIA_INFECTED_MACROPHAGES_Proteins.txt
- FIGURE 6/6A-D/TMT PROTEOMICS/B_vs_BC_epiteliales_proc.xlsx
- __MACOSX/FIGURE 6/6A-D/TMT PROTEOMICS/._B_vs_BC_epiteliales_proc.xlsx
- FIGURE 6/6A-D/TMT PROTEOMICS/DEP.xlsx
- __MACOSX/FIGURE 6/6A-D/TMT PROTEOMICS/._DEP.xlsx
- FIGURE 6/6A-D/TMT PROTEOMICS/real_prot_volcano_Macrophages_A. baumannii ATCC 17978_input.xlsx
- __MACOSX/FIGURE 6/6A-D/TMT PROTEOMICS/._real_prot_volcano_Macrophages_A. baumannii ATCC 17978_input.xlsx
- FIGURE 6/6A-D/TMT PROTEOMICS/BACTERIA_vs_BACTERIA_INFECTED_MACROPHAGES_Proteins.txt
- __MACOSX/FIGURE 6/6A-D/TMT PROTEOMICS/._BACTERIA_vs_BACTERIA_INFECTED_MACROPHAGES_Proteins.txt
