# Supplementary material for: ENOblock synergizes with colistin to treat Acinetobacter baumannii infections
Source: EMBO Mol Med. 2025 Oct 31;17(12):3496–524. doi: 10.1038/s44321-025-00331-2 (PMC12686454; doi:10.1038/s44321-025-00331-2)
Supplement: Supplementary file 10 — Source data Fig. 6 [file 44321_2025_331_MOESM10_ESM.zip › FIGURE 6/6E/Bacterial adherence.xlsx]

## Sheet: Hoja1
Epithelial cells	% of adherence	Average	SEM
Ab ATCC 17978 N1	100	100	0
Ab ATCC 17978 N2	100
Ab ATCC 17978 N3	100
Ab ATCC 17978 Δeno N1	9.45946	18.3241	6.35499
Ab ATCC 17978 Δeno N2	30.6444
Ab ATCC 17978 Δeno N3	14.8683
Ab ATCC 17978 Δeno + PEP N1	23.7322	33.8007	17.5313
Ab ATCC 17978 Δeno + PEP N2	9.74889
Ab ATCC 17978 Δeno + PEP N3	67.9211
