# Supplementary material for: ENOblock synergizes with colistin to treat Acinetobacter baumannii infections
Source: EMBO Mol Med. 2025 Oct 31;17(12):3496–524. doi: 10.1038/s44321-025-00331-2 (PMC12686454; doi:10.1038/s44321-025-00331-2)
Supplement: Supplementary file 10 — Source data Fig. 6 [file 44321_2025_331_MOESM10_ESM.zip › FIGURE 6/6A-D/TMT PROTEOMICS/C_vs_CB_epiteliales_proc.xlsx]

## Sheet: Sheet1
Unnamed: 0	Accession	Description	Abundance Ratio log2 Cell-Bacteria Cell	Abundance Ratio P-Value Cell-Bacteria Cell
2	P49448	Glutamate dehydrogenase 2, mitochondrial [OS=Homo sapiens]	0.06	0.0217337
5	Q6IBS0	Twinfilin-2 [OS=Homo sapiens]	0.02	0.997816
7	Q96IU4	Putative protein-lysine deacylase ABHD14B [OS=Homo sapiens]	-0.12	0.963894
17	P62263	Small ribosomal subunit protein uS11 [OS=Homo sapiens]	-0.05	0.526274
21	P68133	Actin, alpha skeletal muscle [OS=Homo sapiens]	0	0.760537
22	P26368	Splicing factor U2AF 65 kDa subunit [OS=Homo sapiens]	-0.08	0.319716
24	Q16181	Septin-7 [OS=Homo sapiens]	-0.09	0.704424
25	P40227	T-complex protein 1 subunit zeta [OS=Homo sapiens]	-0.07	0.0232545
27	Q9H9B4	Sideroflexin-1 [OS=Homo sapiens]	0.03	0.341987
29	Q14498	RNA-binding protein 39 [OS=Homo sapiens]	0.11	0.0433739
34	Q15041	ADP-ribosylation factor-like protein 6-interacting protein 1 [OS=Homo sapiens]	0.03	0.897311
35	P0DP23	Calmodulin-1 [OS=Homo sapiens]	-0.08	0.226851
36	A0MZ66	Shootin-1 [OS=Homo sapiens]	-0.21	0.192933
39	P46777	Large ribosomal subunit protein uL18 [OS=Homo sapiens]	-0.05	0.14718
41	Q8WWM7	Ataxin-2-like protein [OS=Homo sapiens]	0.28	0.0402767
42	P13804	Electron transfer flavoprotein subunit alpha, mitochondrial [OS=Homo sapiens]	0.11	0.465948
55	P62701	Small ribosomal subunit protein eS4, X isoform [OS=Homo sapiens]	-0.12	0.0905086
58	Q9UJS0	Electrogenic aspartate/glutamate antiporter SLC25A13, mitochondrial [OS=Homo sapiens]	-0.29	0.492333
63	Q9NYF8	Bcl-2-associated transcription factor 1 [OS=Homo sapiens]	-0.1	0.299463
64	P78371	T-complex protein 1 subunit beta [OS=Homo sapiens]	0.05	0.260252
65	P62851	Small ribosomal subunit protein eS25 [OS=Homo sapiens]	0.12	0.182862
66	Q9Y281	Cofilin-2 [OS=Homo sapiens]	-0.1	0.283087
70	Q8WUM4	Programmed cell death 6-interacting protein [OS=Homo sapiens]	0.05	0.693223
71	O43707	Alpha-actinin-4 [OS=Homo sapiens]	0.02	0.828287
77	P49588	Alanine--tRNA ligase, cytoplasmic [OS=Homo sapiens]	-0.01	0.722524
80	P51570	Galactokinase [OS=Homo sapiens]	0.19	0.061362
81	Q5JXB2	Putative ubiquitin-conjugating enzyme E2 N-like [OS=Homo sapiens]	-0.07	0.453477
82	P00167	Cytochrome b5 [OS=Homo sapiens]	0.21	0.17525
85	P42330	Aldo-keto reductase family 1 member C3 [OS=Homo sapiens]	0.02	0.950575
90	P57053	Histone H2B type F-S [OS=Homo sapiens]	0.04	0.468349
93	P26599	Polypyrimidine tract-binding protein 1 [OS=Homo sapiens]	0.1	0.746685
95	P43897	Elongation factor Ts, mitochondrial [OS=Homo sapiens]	0.17	0.504687
100	P33527	Multidrug resistance-associated protein 1 [OS=Homo sapiens]	-0.22	0.509457
101	Q99614	Tetratricopeptide repeat protein 1 [OS=Homo sapiens]	-0.07	0.867031
107	P83731	Large ribosomal subunit protein eL24 [OS=Homo sapiens]	-0.12	0.203216
112	O43242	26S proteasome non-ATPase regulatory subunit 3 [OS=Homo sapiens]	0	0.4262
114	P10515	Dihydrolipoyllysine-residue acetyltransferase component of pyruvate dehydrogenase complex, mitochondrial [OS=Homo sapiens]	-0.12	0.266974
118	P55884	Eukaryotic translation initiation factor 3 subunit B [OS=Homo sapiens]	0.1	0.511411
123	P06703	Protein S100-A6 [OS=Homo sapiens]	-0.05	0.161509
127	P19105	Myosin regulatory light chain 12A [OS=Homo sapiens]	-0.06	0.188689
128	O60568	Multifunctional procollagen lysine hydroxylase and glycosyltransferase LH3 [OS=Homo sapiens]	0.16	0.538793
130	Q9UNM6	26S proteasome non-ATPase regulatory subunit 13 [OS=Homo sapiens]	-0.11	0.208534
133	Q9NUQ9	CYFIP-related Rac1 interactor B [OS=Homo sapiens]	0.02	0.660998
139	Q9BTM1	Histone H2A.J [OS=Homo sapiens]	0.01	0.847683
141	P04843	Dolichyl-diphosphooligosaccharide--protein glycosyltransferase subunit 1 [OS=Homo sapiens]	-0.05	0.0943425
143	Q8IVF2	Protein AHNAK2 [OS=Homo sapiens]	-0.05	0.0820231
148	P31937	3-hydroxyisobutyrate dehydrogenase, mitochondrial [OS=Homo sapiens]	-0.09	0.770312
149	P14866	Heterogeneous nuclear ribonucleoprotein L [OS=Homo sapiens]	0.01	0.31325
154	P46459	Vesicle-fusing ATPase [OS=Homo sapiens]	-0.06	0.730866
155	P04080	Cystatin-B [OS=Homo sapiens]	0.08	0.405977
157	Q96HE7	ERO1-like protein alpha [OS=Homo sapiens]	-0.13	0.0432151
163	P38117	Electron transfer flavoprotein subunit beta [OS=Homo sapiens]	0.02	0.482477
165	P27824	Calnexin [OS=Homo sapiens]	0.04	0.052111
167	P08134	Rho-related GTP-binding protein RhoC [OS=Homo sapiens]	-0.09	0.0572304
168	P62807	Histone H2B type 1-C/E/F/G/I [OS=Homo sapiens]	0.04	0.468349
170	P51572	B-cell receptor-associated protein 31 [OS=Homo sapiens]	-0.11	0.331388
174	P25705	ATP synthase subunit alpha, mitochondrial [OS=Homo sapiens]	0.03	0.917451
176	P06576	ATP synthase subunit beta, mitochondrial [OS=Homo sapiens]	0.05	0.0871613
181	P22314	Ubiquitin-like modifier-activating enzyme 1 [OS=Homo sapiens]	-0.07	0.0381115
183	P68431	Histone H3.1 [OS=Homo sapiens]	-0.12	0.259447
188	Q9H910	Jupiter microtubule associated homolog 2 [OS=Homo sapiens]	0.05	0.508214
204	P12081	Histidine--tRNA ligase, cytoplasmic [OS=Homo sapiens]	0.11	0.50448
205	P60174	Triosephosphate isomerase [OS=Homo sapiens]	0.04	0.971711
209	O60869	Endothelial differentiation-related factor 1 [OS=Homo sapiens]	-0.02	0.676679
215	Q99714	3-hydroxyacyl-CoA dehydrogenase type-2 [OS=Homo sapiens]	0.11	0.106602
219	P10412	Histone H1.4 [OS=Homo sapiens]	0.06	0.32268
221	P31689	DnaJ homolog subfamily A member 1 [OS=Homo sapiens]	0.01	0.534898
224	P35579	Myosin-9 [OS=Homo sapiens]	0	0.425261
228	P30626	Sorcin [OS=Homo sapiens]	0.03	0.838919
230	P62736	Actin, aortic smooth muscle [OS=Homo sapiens]	0	0.760537
239	P00338	L-lactate dehydrogenase A chain [OS=Homo sapiens]	0.03	0.38426
243	P16070	CD44 antigen [OS=Homo sapiens]	-0.16	0.263912
244	P0DMV9	Heat shock 70 kDa protein 1B [OS=Homo sapiens]	0.1	0.436154
245	P09669	Cytochrome c oxidase subunit 6C [OS=Homo sapiens]	-0.09	0.311166
246	Q86V81	THO complex subunit 4 [OS=Homo sapiens]	-0.11	0.405699
254	O00469	Procollagen-lysine,2-oxoglutarate 5-dioxygenase 2 [OS=Homo sapiens]	-0.05	0.610768
259	Q14108	Lysosome membrane protein 2 [OS=Homo sapiens]	0	0.856377
278	Q9P2R3	Rabankyrin-5 [OS=Homo sapiens]	0.01	0.577155
286	Q969X5	Endoplasmic reticulum-Golgi intermediate compartment protein 1 [OS=Homo sapiens]	0.07	0.493155
289	P23634	Plasma membrane calcium-transporting ATPase 4 [OS=Homo sapiens]	-0.14	0.139747
290	P43490	Nicotinamide phosphoribosyltransferase [OS=Homo sapiens]	-0.04	0.143038
291	P51858	Hepatoma-derived growth factor [OS=Homo sapiens]	-0.07	0.577445
296	Q6PIU2	Neutral cholesterol ester hydrolase 1 [OS=Homo sapiens]	-0.23	0.29441
298	Q06210	Glutamine--fructose-6-phosphate aminotransferase [isomerizing] 1 [OS=Homo sapiens]	0.01	0.859325
299	P55084	Trifunctional enzyme subunit beta, mitochondrial [OS=Homo sapiens]	-0.13	0.634495
301	P46782	Small ribosomal subunit protein uS7 [OS=Homo sapiens]	-0.11	0.0969046
302	P46781	Small ribosomal subunit protein uS4 [OS=Homo sapiens]	0.02	0.159341
303	Q07955	Serine/arginine-rich splicing factor 1 [OS=Homo sapiens]	-0.09	0.200175
309	P06756	Integrin alpha-V [OS=Homo sapiens]	0.22	0.14354
310	Q9Y3F4	Serine-threonine kinase receptor-associated protein [OS=Homo sapiens]	0.01	0.842923
311	P63313	Thymosin beta-10 [OS=Homo sapiens]	0.14	0.608068
323	P55265	Double-stranded RNA-specific adenosine deaminase [OS=Homo sapiens]	-0.07	0.143972
327	P27105	Stomatin [OS=Homo sapiens]	0.03	0.511314
329	P04083	Annexin A1 [OS=Homo sapiens]	-0.01	0.481553
332	P12004	Proliferating cell nuclear antigen [OS=Homo sapiens]	-0.05	0.126052
333	P31930	Cytochrome b-c1 complex subunit 1, mitochondrial [OS=Homo sapiens]	-0.01	0.93641
335	P48637	Glutathione synthetase [OS=Homo sapiens]	-0.13	0.540356
341	P06899	Histone H2B type 1-J [OS=Homo sapiens]	0.19	0.157238
344	P24666	Low molecular weight phosphotyrosine protein phosphatase [OS=Homo sapiens]	0.01	0.855921
345	P14868	Aspartate--tRNA ligase, cytoplasmic [OS=Homo sapiens]	-0.01	0.662897
347	Q8NBQ5	Estradiol 17-beta-dehydrogenase 11 [OS=Homo sapiens]	0.02	0.669863
349	Q14568	Heat shock protein HSP 90-alpha A2 [OS=Homo sapiens]	-0.11	0.868153
351	Q12860	Contactin-1 [OS=Homo sapiens]	-0.08	0.201881
357	Q9H4A4	Aminopeptidase B [OS=Homo sapiens]	-0.1	0.209046
365	Q9HDC9	Adipocyte plasma membrane-associated protein [OS=Homo sapiens]	0.01	0.515124
371	Q9Y277	Voltage-dependent anion-selective channel protein 3 [OS=Homo sapiens]	0.16	0.0841346
373	P54577	Tyrosine--tRNA ligase, cytoplasmic [OS=Homo sapiens]	0.1	0.55735
374	O60493	Sorting nexin-3 [OS=Homo sapiens]	0.08	0.378883
380	P23526	Adenosylhomocysteinase [OS=Homo sapiens]	-0.03	0.877515
382	P15121	Aldo-keto reductase family 1 member B1 [OS=Homo sapiens]	0.05	0.095462
390	P00491	Purine nucleoside phosphorylase [OS=Homo sapiens]	0.32	0.460165
395	P11177	Pyruvate dehydrogenase E1 component subunit beta, mitochondrial [OS=Homo sapiens]	0.01	0.96944
401	P62854	Small ribosomal subunit protein eS26 [OS=Homo sapiens]	0.21	0.21035
402	Q93084	Sarcoplasmic/endoplasmic reticulum calcium ATPase 3 [OS=Homo sapiens]	0.04	0.117598
403	P62993	Growth factor receptor-bound protein 2 [OS=Homo sapiens]	-0.21	0.20357
411	P19388	DNA-directed RNA polymerases I, II, and III subunit RPABC1 [OS=Homo sapiens]	0.06	0.456487
414	P46087	Probable 28S rRNA (cytosine(4447)-C(5))-methyltransferase [OS=Homo sapiens]	-0.06	0.857196
418	P13639	Elongation factor 2 [OS=Homo sapiens]	-0.03	0.72461
423	P0CG48	Polyubiquitin-C [OS=Homo sapiens]	0.1	0.599325
425	P31939	Bifunctional purine biosynthesis protein ATIC [OS=Homo sapiens]	0.02	0.437138
427	P61011	Signal recognition particle subunit SRP54 [OS=Homo sapiens]	0.38	0.00353009
428	A0A075B767	Peptidyl-prolyl cis-trans isomerase A-like 4H [OS=Homo sapiens]	0.09	0.799687
434	P16152	Carbonyl reductase [NADPH] 1 [OS=Homo sapiens]	0.02	0.523553
438	P09429	High mobility group protein B1 [OS=Homo sapiens]	-0.02	0.980864
439	P19338	Nucleolin [OS=Homo sapiens]	-0.04	0.0554697
450	O75369	Filamin-B [OS=Homo sapiens]	0.03	0.417053
457	P36542	ATP synthase subunit gamma, mitochondrial [OS=Homo sapiens]	-0.02	0.86838
460	Q13492	Phosphatidylinositol-binding clathrin assembly protein [OS=Homo sapiens]	-0.01	0.591429
462	Q9NX63	MICOS complex subunit MIC19 [OS=Homo sapiens]	0.25	0.219661
465	P0DN37	Peptidyl-prolyl cis-trans isomerase A-like 4G [OS=Homo sapiens]	0.09	0.799687
467	Q562R1	Beta-actin-like protein 2 [OS=Homo sapiens]	0.23	0.0696062
468	Q14103	Heterogeneous nuclear ribonucleoprotein D0 [OS=Homo sapiens]	-0.07	0.560962
472	Q8N257	Histone H2B type 3-B [OS=Homo sapiens]	0.19	0.158439
479	Q3ZCQ8	Mitochondrial import inner membrane translocase subunit TIM50 [OS=Homo sapiens]	0.2	0.189605
480	Q06830	Peroxiredoxin-1 [OS=Homo sapiens]	0.02	0.159855
486	P63010	AP-2 complex subunit beta [OS=Homo sapiens]	-0.02	0.563602
489	Q15819	Ubiquitin-conjugating enzyme E2 variant 2 [OS=Homo sapiens]	0.09	0.764227
493	P50570	Dynamin-2 [OS=Homo sapiens]	0.13	0.413142
501	P15880	Small ribosomal subunit protein uS5 [OS=Homo sapiens]	0.03	0.9708
502	O00487	26S proteasome non-ATPase regulatory subunit 14 [OS=Homo sapiens]	0.01	0.751332
503	P11586	C-1-tetrahydrofolate synthase, cytoplasmic [OS=Homo sapiens]	0.03	0.073325
504	P31948	Stress-induced-phosphoprotein 1 [OS=Homo sapiens]	-0.04	0.576292
505	P60660	Myosin light polypeptide 6 [OS=Homo sapiens]	0.04	0.125549
506	Q9P2E9	Ribosome-binding protein 1 [OS=Homo sapiens]	-0.08	0.0263719
507	Q00688	Peptidyl-prolyl cis-trans isomerase FKBP3 [OS=Homo sapiens]	-0.01	0.479977
511	Q9UQ80	Proliferation-associated protein 2G4 [OS=Homo sapiens]	-0.05	0.404018
514	O43747	AP-1 complex subunit gamma-1 [OS=Homo sapiens]	-0.17	0.117444
516	P61247	Small ribosomal subunit protein eS1 [OS=Homo sapiens]	0.08	0.16205
518	P61254	Large ribosomal subunit protein uL24 [OS=Homo sapiens]	0.09	0.248534
525	P55786	Puromycin-sensitive aminopeptidase [OS=Homo sapiens]	0.01	0.708174
526	Q16719	Kynureninase [OS=Homo sapiens]	-0.06	0.381141
527	Q9Y262	Eukaryotic translation initiation factor 3 subunit L [OS=Homo sapiens]	-0.02	0.310683
530	P26639	Threonine--tRNA ligase 1, cytoplasmic [OS=Homo sapiens]	-0.07	0.496938
536	O75828	Carbonyl reductase [NADPH] 3 [OS=Homo sapiens]	-0.01	0.42181
537	P63279	SUMO-conjugating enzyme UBC9 [OS=Homo sapiens]	0.01	0.552708
540	P61981	14-3-3 protein gamma [OS=Homo sapiens]	0.02	0.636581
542	O60841	Eukaryotic translation initiation factor 5B [OS=Homo sapiens]	-0.24	0.553941
544	P54725	UV excision repair protein RAD23 homolog A [OS=Homo sapiens]	-0.12	0.557406
546	Q12905	Interleukin enhancer-binding factor 2 [OS=Homo sapiens]	0.02	0.443815
547	Q16643	Drebrin [OS=Homo sapiens]	-0.03	0.779996
548	P22695	Cytochrome b-c1 complex subunit 2, mitochondrial [OS=Homo sapiens]	-0.04	0.27833
554	P11021	Endoplasmic reticulum chaperone BiP [OS=Homo sapiens]	0.14	0.137217
557	P82979	SAP domain-containing ribonucleoprotein [OS=Homo sapiens]	0.07	0.337514
558	P80723	Brain acid soluble protein 1 [OS=Homo sapiens]	0.1	0.0393817
567	Q15365	Poly(rC)-binding protein 1 [OS=Homo sapiens]	0.09	0.199696
570	Q9H8Y8	Golgi reassembly-stacking protein 2 [OS=Homo sapiens]	0.18	0.447544
571	P02545	Prelamin-A/C [OS=Homo sapiens]	-0.01	0.688722
574	P67809	Y-box-binding protein 1 [OS=Homo sapiens]	0.01	0.986991
577	P11717	Cation-independent mannose-6-phosphate receptor [OS=Homo sapiens]	-0.03	0.687423
578	P60900	Proteasome subunit alpha type-6 [OS=Homo sapiens]	0.06	0.256431
581	Q92945	Far upstream element-binding protein 2 [OS=Homo sapiens]	-0.04	0.543541
583	Q9NQ39	Putative ribosomal protein eS10-like [OS=Homo sapiens]	0.06	0.507094
586	P08962	CD63 antigen [OS=Homo sapiens]	-0.11	0.254398
587	O00194	Ras-related protein Rab-27B [OS=Homo sapiens]	-0.09	0.418515
589	Q13596	Sorting nexin-1 [OS=Homo sapiens]	0.02	0.865851
590	P42167	Lamina-associated polypeptide 2, isoforms beta/gamma [OS=Homo sapiens]	-0.33	0.00973846
591	P04406	Glyceraldehyde-3-phosphate dehydrogenase [OS=Homo sapiens]	0.06	0.113712
596	P48444	Coatomer subunit delta [OS=Homo sapiens]	0	0.62038
600	Q8NFI4	Putative protein FAM10A5 [OS=Homo sapiens]	0.11	0.0121889
601	O94925	Glutaminase kidney isoform, mitochondrial [OS=Homo sapiens]	0.04	0.693416
604	Q8NBS9	Thioredoxin domain-containing protein 5 [OS=Homo sapiens]	-0.04	0.544454
605	P62913	Large ribosomal subunit protein uL5 [OS=Homo sapiens]	-0.13	0.183042
610	P43243	Matrin-3 [OS=Homo sapiens]	-0.08	0.0929019
614	Q9Y265	RuvB-like 1 [OS=Homo sapiens]	-0.04	0.623064
619	Q9UHD1	Cysteine and histidine-rich domain-containing protein 1 [OS=Homo sapiens]	0.19	0.0265419
621	O00264	Membrane-associated progesterone receptor component 1 [OS=Homo sapiens]	0.02	0.988265
633	Q9BVK6	Transmembrane emp24 domain-containing protein 9 [OS=Homo sapiens]	0.04	0.276066
635	P00352	Aldehyde dehydrogenase 1A1 [OS=Homo sapiens]	0.04	0.0722408
644	P07910	Heterogeneous nuclear ribonucleoproteins C1/C2 [OS=Homo sapiens]	0.03	0.0488684
647	P15153	Ras-related C3 botulinum toxin substrate 2 [OS=Homo sapiens]	-0.05	0.24183
654	P14923	Junction plakoglobin [OS=Homo sapiens]	-0.16	0.418267
659	P40939	Trifunctional enzyme subunit alpha, mitochondrial [OS=Homo sapiens]	0.05	0.132901
667	Q8TC12	Retinol dehydrogenase 11 [OS=Homo sapiens]	0.02	0.587823
672	P60763	Ras-related C3 botulinum toxin substrate 3 [OS=Homo sapiens]	-0.01	0.410231
673	Q08945	FACT complex subunit SSRP1 [OS=Homo sapiens]	-0.08	0.177282
674	Q969H8	Myeloid-derived growth factor [OS=Homo sapiens]	0.29	0.182324
675	P0DME0	Protein SETSIP [OS=Homo sapiens]	-0.11	0.029019
683	P15259	Phosphoglycerate mutase 2 [OS=Homo sapiens]	0.03	0.0687117
684	P67936	Tropomyosin alpha-4 chain [OS=Homo sapiens]	0	0.52589
685	P35232	Prohibitin 1 [OS=Homo sapiens]	-0.01	0.909589
690	P62081	Small ribosomal subunit protein eS7 [OS=Homo sapiens]	-0.12	0.166009
692	Q7Z2K6	Endoplasmic reticulum metallopeptidase 1 [OS=Homo sapiens]	0	0.509664
699	P35754	Glutaredoxin-1 [OS=Homo sapiens]	0.06	0.951563
701	Q99873	Protein arginine N-methyltransferase 1 [OS=Homo sapiens]	-0.01	0.970557
703	Q14966	Zinc finger protein 638 [OS=Homo sapiens]	0.03	0.995845
704	P53999	Activated RNA polymerase II transcriptional coactivator p15 [OS=Homo sapiens]	-0.05	0.00735137
705	Q92499	ATP-dependent RNA helicase DDX1 [OS=Homo sapiens]	-0.1	0.0895204
707	P00492	Hypoxanthine-guanine phosphoribosyltransferase [OS=Homo sapiens]	0.24	0.122975
710	Q9UMY4	Sorting nexin-12 [OS=Homo sapiens]	0.09	0.88574
711	Q13813	Spectrin alpha chain, non-erythrocytic 1 [OS=Homo sapiens]	0.2	0.217509
719	O76003	Glutaredoxin-3 [OS=Homo sapiens]	0.02	0.993258
720	P0CG47	Polyubiquitin-B [OS=Homo sapiens]	0.1	0.599325
722	P51149	Ras-related protein Rab-7a [OS=Homo sapiens]	-0.08	0.139405
727	Q9UHG3	Prenylcysteine oxidase 1 [OS=Homo sapiens]	-0.12	0.769777
731	P35637	RNA-binding protein FUS [OS=Homo sapiens]	0.03	0.470942
739	P07355	Annexin A2 [OS=Homo sapiens]	0.01	0.53783
740	Q9Y679	Lipid droplet-regulating VLDL assembly factor AUP1 [OS=Homo sapiens]	0.19	0.152127
742	Q99880	Histone H2B type 1-L [OS=Homo sapiens]	0.04	0.468349
745	A6NEC2	Puromycin-sensitive aminopeptidase-like protein [OS=Homo sapiens]	0.01	0.676231
759	Q5JTV8	Torsin-1A-interacting protein 1 [OS=Homo sapiens]	-0.04	0.736866
767	P48307	Tissue factor pathway inhibitor 2 [OS=Homo sapiens]	0.15	0.155574
768	P31040	Succinate dehydrogenase [ubiquinone] flavoprotein subunit, mitochondrial [OS=Homo sapiens]	0.01	0.611045
774	P52815	Large ribosomal subunit protein bL12m [OS=Homo sapiens]	-0.08	0.638598
778	P23396	Small ribosomal subunit protein uS3 [OS=Homo sapiens]	0.02	0.0755927
789	O43633	Charged multivesicular body protein 2a [OS=Homo sapiens]	-0.09	0.136357
791	P41091	Eukaryotic translation initiation factor 2 subunit 3 [OS=Homo sapiens]	-0.02	0.389654
799	Q07021	Complement component 1 Q subcomponent-binding protein, mitochondrial [OS=Homo sapiens]	-0.11	0.71451
813	P18621	Large ribosomal subunit protein uL22 [OS=Homo sapiens]	0	0.584103
815	P52594	Arf-GAP domain and FG repeat-containing protein 1 [OS=Homo sapiens]	-0.17	0.451803
818	P13073	Cytochrome c oxidase subunit 4 isoform 1, mitochondrial [OS=Homo sapiens]	-0.13	0.0132778
820	O43776	Asparagine--tRNA ligase, cytoplasmic [OS=Homo sapiens]	-0.4	0.217397
823	P23246	Splicing factor, proline- and glutamine-rich [OS=Homo sapiens]	0.05	0.233683
824	P28070	Proteasome subunit beta type-4 [OS=Homo sapiens]	0.06	0.546381
828	Q16720	Plasma membrane calcium-transporting ATPase 3 [OS=Homo sapiens]	0.01	0.937761
835	Q9UIA9	Exportin-7 [OS=Homo sapiens]	0.09	0.74989
836	Q9UBQ0	Vacuolar protein sorting-associated protein 29 [OS=Homo sapiens]	0.04	0.264405
837	Q07666	KH domain-containing, RNA-binding, signal transduction-associated protein 1 [OS=Homo sapiens]	-0.96	0.619673
839	Q14978	Nucleolar and coiled-body phosphoprotein 1 [OS=Homo sapiens]	0.02	0.863621
840	P54136	Arginine--tRNA ligase, cytoplasmic [OS=Homo sapiens]	-0.01	0.682321
843	Q8NBJ5	Procollagen galactosyltransferase 1 [OS=Homo sapiens]	0.08	0.569743
844	P62888	Large ribosomal subunit protein eL30 [OS=Homo sapiens]	0.12	0.207578
845	P14678	Small nuclear ribonucleoprotein-associated proteins B and B' [OS=Homo sapiens]	-0.03	0.639012
846	Q2VIR3	Eukaryotic translation initiation factor 2 subunit 3B [OS=Homo sapiens]	-0.02	0.389654
852	Q5VYK3	Proteasome adapter and scaffold protein ECM29 [OS=Homo sapiens]	-0.03	0.680845
859	P15559	NAD(P)H dehydrogenase [quinone] 1 [OS=Homo sapiens]	-0.05	0.501904
861	Q13162	Peroxiredoxin-4 [OS=Homo sapiens]	-0.06	0.120547
867	O95433	Activator of 90 kDa heat shock protein ATPase homolog 1 [OS=Homo sapiens]	-0.04	0.344758
868	P63241	Eukaryotic translation initiation factor 5A-1 [OS=Homo sapiens]	-0.01	0.607021
870	P12956	X-ray repair cross-complementing protein 6 [OS=Homo sapiens]	-0.08	0.171491
872	P52597	Heterogeneous nuclear ribonucleoprotein F [OS=Homo sapiens]	-0.08	0.568422
875	P62937	Peptidyl-prolyl cis-trans isomerase A [OS=Homo sapiens]	0.02	0.855397
878	P46778	Large ribosomal subunit protein eL21 [OS=Homo sapiens]	-0.01	0.489154
879	P35268	Large ribosomal subunit protein eL22 [OS=Homo sapiens]	0.07	0.0723396
887	P78347	General transcription factor II-I [OS=Homo sapiens]	0.02	0.592774
889	Q01518	Adenylyl cyclase-associated protein 1 [OS=Homo sapiens]	-0.01	0.551915
893	Q9BRA2	Thioredoxin domain-containing protein 17 [OS=Homo sapiens]	0.3	0.444343
894	Q13247	Serine/arginine-rich splicing factor 6 [OS=Homo sapiens]	-0.01	0.489794
895	P63208	S-phase kinase-associated protein 1 [OS=Homo sapiens]	-0.08	0.582122
896	Q15907	Ras-related protein Rab-11B [OS=Homo sapiens]	0.01	0.781791
897	Q9H267	Vacuolar protein sorting-associated protein 33B [OS=Homo sapiens]	-0.22	0.128113
898	Q9NPH2	Inositol-3-phosphate synthase 1 [OS=Homo sapiens]	-0.25	0.204681
901	P53396	ATP-citrate synthase [OS=Homo sapiens]	0.04	0.401873
902	P24752	Acetyl-CoA acetyltransferase, mitochondrial [OS=Homo sapiens]	0.11	0.533037
904	P07741	Adenine phosphoribosyltransferase [OS=Homo sapiens]	0.07	0.114781
908	O00151	PDZ and LIM domain protein 1 [OS=Homo sapiens]	0.09	0.160363
909	B7ZW38	Heterogeneous nuclear ribonucleoprotein C-like 3 [OS=Homo sapiens]	0.05	0.169485
910	Q92841	Probable ATP-dependent RNA helicase DDX17 [OS=Homo sapiens]	-0.27	0.00384497
913	Q13501	Sequestosome-1 [OS=Homo sapiens]	0.1	0.0687294
914	Q15418	Ribosomal protein S6 kinase alpha-1 [OS=Homo sapiens]	-0.21	0.072594
917	P36871	Phosphoglucomutase-1 [OS=Homo sapiens]	0.02	0.562244
919	P62910	Large ribosomal subunit protein eL32 [OS=Homo sapiens]	0.03	0.487503
928	P61353	Large ribosomal subunit protein eL27 [OS=Homo sapiens]	-0.03	0.648454
929	P49773	Adenosine 5'-monophosphoramidase HINT1 [OS=Homo sapiens]	-0.05	0.42395
931	O43790	Keratin, type II cuticular Hb6 [OS=Homo sapiens]	-0.15	0.192801
934	P49748	Very long-chain specific acyl-CoA dehydrogenase, mitochondrial [OS=Homo sapiens]	0.08	0.58605
938	P45973	Chromobox protein homolog 5 [OS=Homo sapiens]	0.01	0.805031
940	P07099	Epoxide hydrolase 1 [OS=Homo sapiens]	0	0.892864
942	P62877	E3 ubiquitin-protein ligase RBX1 [OS=Homo sapiens]	0.09	0.117693
943	Q8TDB8	Solute carrier family 2, facilitated glucose transporter member 14 [OS=Homo sapiens]	0.04	0.45576
945	P05091	Aldehyde dehydrogenase, mitochondrial [OS=Homo sapiens]	-0.42	0.0286078
948	P62495	Eukaryotic peptide chain release factor subunit 1 [OS=Homo sapiens]	0.13	0.356094
949	Q9BR76	Coronin-1B [OS=Homo sapiens]	-0.06	0.252086
952	P49589	Cysteine--tRNA ligase, cytoplasmic [OS=Homo sapiens]	0.28	0.276635
953	Q9GZP8	Immortalization up-regulated protein [OS=Homo sapiens]	0.27	0.0368922
959	P23588	Eukaryotic translation initiation factor 4B [OS=Homo sapiens]	0.03	0.423611
963	P22626	Heterogeneous nuclear ribonucleoproteins A2/B1 [OS=Homo sapiens]	-0.02	0.427522
968	Q16762	Thiosulfate sulfurtransferase [OS=Homo sapiens]	-0.02	0.108042
970	Q13557	Calcium/calmodulin-dependent protein kinase type II subunit delta [OS=Homo sapiens]	-0.11	0.212961
973	Q15185	Prostaglandin E synthase 3 [OS=Homo sapiens]	0.05	0.507987
976	Q13011	Delta(3,5)-Delta(2,4)-dienoyl-CoA isomerase, mitochondrial [OS=Homo sapiens]	0.01	0.267967
978	P07814	Bifunctional glutamate/proline--tRNA ligase [OS=Homo sapiens]	-0.06	0.290706
983	Q15691	Microtubule-associated protein RP/EB family member 1 [OS=Homo sapiens]	-0.05	0.854495
984	O43169	Cytochrome b5 type B [OS=Homo sapiens]	-0.02	0.600638
988	Q9BZH6	WD repeat-containing protein 11 [OS=Homo sapiens]	-0.12	0.272409
992	P30101	Protein disulfide-isomerase A3 [OS=Homo sapiens]	-0.09	0.405798
1000	P31942	Heterogeneous nuclear ribonucleoprotein H3 [OS=Homo sapiens]	-0.2	0.135504
1001	P62805	Histone H4 [OS=Homo sapiens]	-0.17	0.366134
1003	Q8N4Q1	Mitochondrial intermembrane space import and assembly protein 40 [OS=Homo sapiens]	0.07	0.605033
1004	Q13155	Aminoacyl tRNA synthase complex-interacting multifunctional protein 2 [OS=Homo sapiens]	0.08	0.989611
1008	P61978	Heterogeneous nuclear ribonucleoprotein K [OS=Homo sapiens]	-0.01	0.325542
1009	P24534	Elongation factor 1-beta [OS=Homo sapiens]	0	0.816383
1016	Q96FW1	Ubiquitin thioesterase OTUB1 [OS=Homo sapiens]	0.03	0.79057
1020	Q15019	Septin-2 [OS=Homo sapiens]	0.25	0.0746872
1022	P05198	Eukaryotic translation initiation factor 2 subunit 1 [OS=Homo sapiens]	-0.02	0.763593
1023	A6NCN2	Putative keratin-87 protein [OS=Homo sapiens]	-0.05	0.418281
1027	P62424	Large ribosomal subunit protein eL8 [OS=Homo sapiens]	0.02	0.390549
1034	O94905	Erlin-2 [OS=Homo sapiens]	0.05	0.012713
1041	P16615	Sarcoplasmic/endoplasmic reticulum calcium ATPase 2 [OS=Homo sapiens]	-0.03	0.457383
1042	Q15155	BOS complex subunit NOMO1 [OS=Homo sapiens]	0.1	0.707118
1048	P40261	Nicotinamide N-methyltransferase [OS=Homo sapiens]	-0.01	0.939873
1050	Q15637	Splicing factor 1 [OS=Homo sapiens]	0.16	0.146866
1051	Q9HB71	Calcyclin-binding protein [OS=Homo sapiens]	-0.05	0.873224
1052	P07737	Profilin-1 [OS=Homo sapiens]	-0.04	0.593452
1054	Q96AY3	Peptidyl-prolyl cis-trans isomerase FKBP10 [OS=Homo sapiens]	-0.3	0.299699
1057	P14314	Glucosidase 2 subunit beta [OS=Homo sapiens]	-0.02	0.430475
1058	Q9NVS9	Pyridoxine-5'-phosphate oxidase [OS=Homo sapiens]	-0.37	0.00455831
1063	Q99877	Histone H2B type 1-N [OS=Homo sapiens]	0.04	0.468349
1068	O14818	Proteasome subunit alpha type-7 [OS=Homo sapiens]	-0.1	0.423094
1070	Q5VTE0	Putative elongation factor 1-alpha-like 3 [OS=Homo sapiens]	0.02	0.303922
1077	Q9NQC3	Reticulon-4 [OS=Homo sapiens]	0.09	0.1036
1078	P41250	Glycine--tRNA ligase [OS=Homo sapiens]	-0.09	0.0460126
1079	Q7KZF4	Staphylococcal nuclease domain-containing protein 1 [OS=Homo sapiens]	0.05	0.748952
1080	B2RPK0	Putative high mobility group protein B1-like 1 [OS=Homo sapiens]	0.02	0.892886
1084	Q5T4S7	E3 ubiquitin-protein ligase UBR4 [OS=Homo sapiens]	0	0.921122
1088	P0C0S8	Histone H2A type 1 [OS=Homo sapiens]	0.01	0.847683
1089	P07384	Calpain-1 catalytic subunit [OS=Homo sapiens]	-0.01	0.785075
1090	Q92526	T-complex protein 1 subunit zeta-2 [OS=Homo sapiens]	-0.05	0.477415
1094	P63244	Small ribosomal subunit protein RACK1 [OS=Homo sapiens]	0	0.761906
1115	P10909	Clusterin [OS=Homo sapiens]	0	0.432604
1118	Q9H0D6	5'-3' exoribonuclease 2 [OS=Homo sapiens]	-0.12	0.998355
1122	P14324	Farnesyl pyrophosphate synthase [OS=Homo sapiens]	0.04	0.292469
1125	Q1KMD3	Heterogeneous nuclear ribonucleoprotein U-like protein 2 [OS=Homo sapiens]	-0.21	0.413742
1137	Q06323	Proteasome activator complex subunit 1 [OS=Homo sapiens]	0.05	0.605674
1139	P13637	Sodium/potassium-transporting ATPase subunit alpha-3 [OS=Homo sapiens]	0.07	0.0969869
1149	P29966	Myristoylated alanine-rich C-kinase substrate [OS=Homo sapiens]	-0.04	0.478327
1151	P27348	14-3-3 protein theta [OS=Homo sapiens]	0	0.422018
1162	P14649	Myosin light chain 6B [OS=Homo sapiens]	0.04	0.0364829
1164	Q7Z6Z7	E3 ubiquitin-protein ligase HUWE1 [OS=Homo sapiens]	-0.15	0.214293
1165	P06753	Tropomyosin alpha-3 chain [OS=Homo sapiens]	0	0.647096
1168	Q9BV36	Melanophilin [OS=Homo sapiens]	0.45	0.874244
1171	Q9UNX3	Ribosomal protein uL24-like [OS=Homo sapiens]	0.09	0.248534
1172	O75153	Clustered mitochondria protein homolog [OS=Homo sapiens]	-0.03	0.605743
1174	O00170	AH receptor-interacting protein [OS=Homo sapiens]	-0.17	0.392207
1175	Q9Y6G9	Cytoplasmic dynein 1 light intermediate chain 1 [OS=Homo sapiens]	0.04	0.485622
1176	P62191	26S proteasome regulatory subunit 4 [OS=Homo sapiens]	0	0.511821
1180	P05556	Integrin beta-1 [OS=Homo sapiens]	-0.02	0.287508
1193	P52209	6-phosphogluconate dehydrogenase, decarboxylating [OS=Homo sapiens]	0.01	0.277063
1196	P05787	Keratin, type II cytoskeletal 8 [OS=Homo sapiens]	-0.01	0.365622
1204	P27635	Large ribosomal subunit protein uL16 [OS=Homo sapiens]	-0.05	0.144823
1206	Q15233	Non-POU domain-containing octamer-binding protein [OS=Homo sapiens]	-0.14	0.0770652
1207	P61088	Ubiquitin-conjugating enzyme E2 N [OS=Homo sapiens]	-0.07	0.453477
1210	P52907	F-actin-capping protein subunit alpha-1 [OS=Homo sapiens]	0.01	0.430638
1217	P62942	Peptidyl-prolyl cis-trans isomerase FKBP1A [OS=Homo sapiens]	-0.13	0.484117
1218	P55795	Heterogeneous nuclear ribonucleoprotein H2 [OS=Homo sapiens]	0.08	0.72598
1223	Q9UHD8	Septin-9 [OS=Homo sapiens]	-0.08	0.110918
1227	P11940	Polyadenylate-binding protein 1 [OS=Homo sapiens]	-0.01	0.847402
1228	P22392	Nucleoside diphosphate kinase B [OS=Homo sapiens]	-0.01	0.285005
1231	P17516	Aldo-keto reductase family 1 member C4 [OS=Homo sapiens]	0.02	0.0334292
1237	Q7L1Q6	eIF5-mimic protein 2 [OS=Homo sapiens]	-0.07	0.000653416
1241	Q08211	ATP-dependent RNA helicase A [OS=Homo sapiens]	0.01	0.591043
1244	P08758	Annexin A5 [OS=Homo sapiens]	0.03	0.767713
1245	P53675	Clathrin heavy chain 2 [OS=Homo sapiens]	-0.02	0.307919
1247	Q8NFJ5	Retinoic acid-induced protein 3 [OS=Homo sapiens]	0.01	0.416345
1254	O00303	Eukaryotic translation initiation factor 3 subunit F [OS=Homo sapiens]	0.01	0.782272
1258	P08708	Small ribosomal subunit protein eS17 [OS=Homo sapiens]	0.06	0.243757
1261	P48643	T-complex protein 1 subunit epsilon [OS=Homo sapiens]	0.03	0.349947
1265	P62195	26S proteasome regulatory subunit 8 [OS=Homo sapiens]	0.02	0.7549
1267	Q01469	Fatty acid-binding protein 5 [OS=Homo sapiens]	0.27	0.0838644
1270	P02795	Metallothionein-2 [OS=Homo sapiens]	0.05	0.215338
1275	P12270	Nucleoprotein TPR [OS=Homo sapiens]	0.03	0.148219
1276	P09960	Leukotriene A-4 hydrolase [OS=Homo sapiens]	-0.06	0.0900613
1287	O60701	UDP-glucose 6-dehydrogenase [OS=Homo sapiens]	0.02	0.505497
1296	P62244	Small ribosomal subunit protein uS8 [OS=Homo sapiens]	0.02	0.799711
1301	P05455	Lupus La protein [OS=Homo sapiens]	-0.09	0.474967
1303	Q99439	Calponin-2 [OS=Homo sapiens]	-0.09	0.283973
1306	Q03135	Caveolin-1 [OS=Homo sapiens]	-0.08	0.789877
1309	P63162	Small nuclear ribonucleoprotein-associated protein N [OS=Homo sapiens]	-0.03	0.639012
1310	O14907	Tax1-binding protein 3 [OS=Homo sapiens]	-0.11	0.160739
1315	P02786	Transferrin receptor protein 1 [OS=Homo sapiens]	-0.04	0.383535
1319	Q5JQF8	Polyadenylate-binding protein 1-like 2 [OS=Homo sapiens]	-0.21	0.00564204
1324	P46776	Large ribosomal subunit protein uL15 [OS=Homo sapiens]	-0.08	0.635641
1326	Q15056	Eukaryotic translation initiation factor 4H [OS=Homo sapiens]	-0.13	0.120987
1327	P09622	Dihydrolipoyl dehydrogenase, mitochondrial [OS=Homo sapiens]	0.39	0.201093
1329	Q8N1F7	Nuclear pore complex protein Nup93 [OS=Homo sapiens]	0.2	0.0360336
1334	P63096	Guanine nucleotide-binding protein G(i) subunit alpha-1 [OS=Homo sapiens]	0.16	0.289577
1336	Q9UJZ1	Stomatin-like protein 2, mitochondrial [OS=Homo sapiens]	0.09	0.373826
1342	Q13428	Treacle protein [OS=Homo sapiens]	0.06	0.378861
1361	Q9NPJ3	Acyl-coenzyme A thioesterase 13 [OS=Homo sapiens]	-0.05	0.499248
1365	P46940	Ras GTPase-activating-like protein IQGAP1 [OS=Homo sapiens]	-0.04	0.304222
1367	Q9NQR4	Omega-amidase NIT2 [OS=Homo sapiens]	0.09	0.25587
1373	Q86UP2	Kinectin [OS=Homo sapiens]	0.07	0.0141238
1377	P09496	Clathrin light chain A [OS=Homo sapiens]	-0.06	0.522986
1379	O75844	CAAX prenyl protease 1 homolog [OS=Homo sapiens]	-0.26	0.322249
1388	P99999	Cytochrome c [OS=Homo sapiens]	-0.13	0.209059
1392	Q6FI13	Histone H2A type 2-A [OS=Homo sapiens]	0.01	0.847683
1393	P11387	DNA topoisomerase 1 [OS=Homo sapiens]	0.1	0.393709
1395	O00410	Importin-5 [OS=Homo sapiens]	-0.12	0.098888
1397	P30084	Enoyl-CoA hydratase, mitochondrial [OS=Homo sapiens]	0.22	0.00165108
1399	P60983	Glia maturation factor beta [OS=Homo sapiens]	0.12	0.350907
1401	O95336	6-phosphogluconolactonase [OS=Homo sapiens]	-0.16	0.444598
1407	P25789	Proteasome subunit alpha type-4 [OS=Homo sapiens]	-0.07	0.488586
1421	P17301	Integrin alpha-2 [OS=Homo sapiens]	-0.19	0.076401
1422	P68366	Tubulin alpha-4A chain [OS=Homo sapiens]	-0.01	0.643958
1423	Q16891	MICOS complex subunit MIC60 [OS=Homo sapiens]	-0.07	0.284912
1438	P52758	2-iminobutanoate/2-iminopropanoate deaminase [OS=Homo sapiens]	-0.01	0.480086
1442	O75223	Gamma-glutamylcyclotransferase [OS=Homo sapiens]	-0.1	0.397177
1451	Q15717	ELAV-like protein 1 [OS=Homo sapiens]	-0.04	0.729281
1455	P62258	14-3-3 protein epsilon [OS=Homo sapiens]	0.04	0.560034
1459	P17812	CTP synthase 1 [OS=Homo sapiens]	-0.01	0.266156
1462	P07339	Cathepsin D [OS=Homo sapiens]	-0.03	0.89464
1463	Q9Y6Y8	SEC23-interacting protein [OS=Homo sapiens]	-0.17	0.140829
1465	Q9H4G0	Band 4.1-like protein 1 [OS=Homo sapiens]	0.14	0.476684
1469	O14548	Cytochrome c oxidase subunit 7A-related protein, mitochondrial [OS=Homo sapiens]	0.12	0.854418
1474	Q07065	Cytoskeleton-associated protein 4 [OS=Homo sapiens]	0.01	0.568044
1476	P09651	Heterogeneous nuclear ribonucleoprotein A1 [OS=Homo sapiens]	-0.14	0.252745
1477	P36776	Lon protease homolog, mitochondrial [OS=Homo sapiens]	-0.68	0.427914
1480	Q9NUU7	ATP-dependent RNA helicase DDX19A [OS=Homo sapiens]	0.08	0.105896
1481	P07602	Prosaposin [OS=Homo sapiens]	-0.08	0.182193
1488	Q15293	Reticulocalbin-1 [OS=Homo sapiens]	0.02	0.69995
1490	P54727	UV excision repair protein RAD23 homolog B [OS=Homo sapiens]	-0.1	0.651311
1491	P05387	Large ribosomal subunit protein P2 [OS=Homo sapiens]	0.1	0.17135
1497	P60981	Destrin [OS=Homo sapiens]	-0.07	0.321597
1504	O43768	Alpha-endosulfine [OS=Homo sapiens]	0.2	0.572986
1507	P68036	Ubiquitin-conjugating enzyme E2 L3 [OS=Homo sapiens]	0.14	0.11644
1510	Q15165	Serum paraoxonase/arylesterase 2 [OS=Homo sapiens]	0.11	0.0336693
1511	Q16666	Gamma-interferon-inducible protein 16 [OS=Homo sapiens]	0.5	0.46489
1512	P30838	Aldehyde dehydrogenase, dimeric NADP-preferring [OS=Homo sapiens]	-0.02	0.204943
1514	P62879	Guanine nucleotide-binding protein G(I)/G(S)/G(T) subunit beta-2 [OS=Homo sapiens]	0.18	0.057977
1520	P14854	Cytochrome c oxidase subunit 6B1 [OS=Homo sapiens]	-0.05	0.220144
1522	O15144	Actin-related protein 2/3 complex subunit 2 [OS=Homo sapiens]	-0.12	0.362798
1523	Q00325	Solute carrier family 25 member 3 [OS=Homo sapiens]	0.03	0.2842
1533	P78385	Keratin, type II cuticular Hb3 [OS=Homo sapiens]	-0.14	0.186992
1539	P27797	Calreticulin [OS=Homo sapiens]	0.05	0.22378
1551	Q99497	Parkinson disease protein 7 [OS=Homo sapiens]	-0.21	0.108266
1557	Q15029	116 kDa U5 small nuclear ribonucleoprotein component [OS=Homo sapiens]	-0.13	0.0544201
1558	P20340	Ras-related protein Rab-6A [OS=Homo sapiens]	0.06	0.116095
1561	B2RXH8	Heterogeneous nuclear ribonucleoprotein C-like 2 [OS=Homo sapiens]	0.05	0.169485
1569	P61289	Proteasome activator complex subunit 3 [OS=Homo sapiens]	-0.11	0.326192
1570	P22087	rRNA 2'-O-methyltransferase fibrillarin [OS=Homo sapiens]	0.16	0.00573711
1571	Q12907	Vesicular integral-membrane protein VIP36 [OS=Homo sapiens]	-0.04	0.760457
1573	P37802	Transgelin-2 [OS=Homo sapiens]	-0.02	0.945016
1575	P62249	Small ribosomal subunit protein uS9 [OS=Homo sapiens]	0.04	0.0226879
1578	P69849	BOS complex subunit NOMO3 [OS=Homo sapiens]	0.1	0.707118
1583	P46063	ATP-dependent DNA helicase Q1 [OS=Homo sapiens]	-0.01	0.546194
1595	P22307	Sterol carrier protein 2 [OS=Homo sapiens]	-0.05	0.756409
1607	O15143	Actin-related protein 2/3 complex subunit 1B [OS=Homo sapiens]	0.05	0.382103
1614	P17844	Probable ATP-dependent RNA helicase DDX5 [OS=Homo sapiens]	-0.17	0.494981
1618	O43143	ATP-dependent RNA helicase DHX15 [OS=Homo sapiens]	-0.14	0.0566364
1627	P09211	Glutathione S-transferase P [OS=Homo sapiens]	0.02	0.0344872
1628	Q14CN4	Keratin, type II cytoskeletal 72 [OS=Homo sapiens]	0.03	0.711178
1631	P09661	U2 small nuclear ribonucleoprotein A' [OS=Homo sapiens]	0.06	0.481208
1632	Q14847	LIM and SH3 domain protein 1 [OS=Homo sapiens]	0	0.983329
1635	Q9BQG0	Myb-binding protein 1A [OS=Homo sapiens]	0.16	0.426202
1641	P42166	Lamina-associated polypeptide 2, isoform alpha [OS=Homo sapiens]	0.07	0.884625
1643	P18124	Large ribosomal subunit protein uL30 [OS=Homo sapiens]	-0.14	0.137819
1644	O75436	Vacuolar protein sorting-associated protein 26A [OS=Homo sapiens]	0.01	0.660425
1650	P37837	Transaldolase [OS=Homo sapiens]	0.06	0.109264
1657	Q01081	Splicing factor U2AF 35 kDa subunit [OS=Homo sapiens]	-0.13	0.0238435
1663	Q96HS1	Serine/threonine-protein phosphatase PGAM5, mitochondrial [OS=Homo sapiens]	0.18	0.00368712
1670	P08574	Cytochrome c1, heme protein, mitochondrial [OS=Homo sapiens]	0.16	0.495696
1673	O43396	Thioredoxin-like protein 1 [OS=Homo sapiens]	-0.01	0.536658
1676	Q9HD42	Charged multivesicular body protein 1a [OS=Homo sapiens]	0.05	0.208481
1683	P25325	3-mercaptopyruvate sulfurtransferase [OS=Homo sapiens]	-0.03	0.41898
1691	P13797	Plastin-3 [OS=Homo sapiens]	-0.01	0.76459
1694	Q9P2R7	Succinate--CoA ligase [ADP-forming] subunit beta, mitochondrial [OS=Homo sapiens]	0.07	0.605995
1696	P07954	Fumarate hydratase, mitochondrial [OS=Homo sapiens]	0.26	0.0347181
1699	P38646	Stress-70 protein, mitochondrial [OS=Homo sapiens]	0	0.766561
1703	P06733	Alpha-enolase [OS=Homo sapiens]	0.02	0.224444
1705	P63000	Ras-related C3 botulinum toxin substrate 1 [OS=Homo sapiens]	-0.01	0.396872
1710	P10809	60 kDa heat shock protein, mitochondrial [OS=Homo sapiens]	0.01	0.0875297
1712	P04179	Superoxide dismutase [Mn], mitochondrial [OS=Homo sapiens]	-0.07	0.549041
1713	Q04695	Keratin, type I cytoskeletal 17 [OS=Homo sapiens]	-0.08	0.00111639
1722	Q6P2Q9	Pre-mRNA-processing-splicing factor 8 [OS=Homo sapiens]	-0.15	0.229083
1724	O14975	Long-chain fatty acid transport protein 2 [OS=Homo sapiens]	-0.14	0.326662
1728	Q9UL46	Proteasome activator complex subunit 2 [OS=Homo sapiens]	-0.11	0.147579
1733	Q96TA1	Protein Niban 2 [OS=Homo sapiens]	0.41	0.0791354
1735	O60739	Eukaryotic translation initiation factor 1b [OS=Homo sapiens]	0.28	0.407213
1740	Q02790	Peptidyl-prolyl cis-trans isomerase FKBP4 [OS=Homo sapiens]	0.02	0.825971
1743	Q8IYD1	Eukaryotic peptide chain release factor GTP-binding subunit ERF3B [OS=Homo sapiens]	-0.31	0.367965
1753	P48047	ATP synthase subunit O, mitochondrial [OS=Homo sapiens]	0.02	0.312458
1757	P06748	Nucleophosmin [OS=Homo sapiens]	-0.04	0.052097
1759	Q71DI3	Histone H3.2 [OS=Homo sapiens]	-0.12	0.259447
1761	P61586	Transforming protein RhoA [OS=Homo sapiens]	-0.09	0.0572304
1762	Q00610	Clathrin heavy chain 1 [OS=Homo sapiens]	0.01	0.797108
1764	P30740	Leukocyte elastase inhibitor [OS=Homo sapiens]	-0.08	0.405284
1765	P62834	Ras-related protein Rap-1A [OS=Homo sapiens]	-0.18	0.220634
1767	O95373	Importin-7 [OS=Homo sapiens]	0.09	0.215594
1768	Q96KP4	Cytosolic non-specific dipeptidase [OS=Homo sapiens]	0.02	0.702796
1771	P20671	Histone H2A type 1-D [OS=Homo sapiens]	0.01	0.847683
1772	P41252	Isoleucine--tRNA ligase, cytoplasmic [OS=Homo sapiens]	0.02	0.70206
1781	P48506	Glutamate--cysteine ligase catalytic subunit [OS=Homo sapiens]	-0.23	0.0672896
1785	Q9HC38	Glyoxalase domain-containing protein 4 [OS=Homo sapiens]	0.02	0.375721
1793	P43686	26S proteasome regulatory subunit 6B [OS=Homo sapiens]	0.05	0.267519
1794	P38919	Eukaryotic initiation factor 4A-III [OS=Homo sapiens]	-0.06	0.237478
1807	Q9GZT3	SRA stem-loop-interacting RNA-binding protein, mitochondrial [OS=Homo sapiens]	0	0.762559
1810	P48509	CD151 antigen [OS=Homo sapiens]	0.11	0.181214
1814	P61313	Large ribosomal subunit protein eL15 [OS=Homo sapiens]	0.04	0.638959
1815	P84103	Serine/arginine-rich splicing factor 3 [OS=Homo sapiens]	-0.01	0.703063
1816	P02794	Ferritin heavy chain [OS=Homo sapiens]	0.12	0.239401
1829	P31949	Protein S100-A11 [OS=Homo sapiens]	0.03	0.274782
1832	P11166	Solute carrier family 2, facilitated glucose transporter member 1 [OS=Homo sapiens]	0.02	0.741847
1838	Q9H845	Complex I assembly factor ACAD9, mitochondrial [OS=Homo sapiens]	0.13	0.278992
1842	Q3ZCM7	Tubulin beta-8 chain [OS=Homo sapiens]	-0.01	0.550413
1855	Q09028	Histone-binding protein RBBP4 [OS=Homo sapiens]	-0.04	0.555441
1859	P12268	Inosine-5'-monophosphate dehydrogenase 2 [OS=Homo sapiens]	-0.01	0.927893
1860	Q9UKM9	RNA-binding protein Raly [OS=Homo sapiens]	0.08	0.684564
1863	P53621	Coatomer subunit alpha [OS=Homo sapiens]	0	0.989819
1866	P55010	Eukaryotic translation initiation factor 5 [OS=Homo sapiens]	0.01	0.828082
1868	Q9BQE3	Tubulin alpha-1C chain [OS=Homo sapiens]	0.02	0.979315
1875	P84085	ADP-ribosylation factor 5 [OS=Homo sapiens]	0.18	0.380539
1878	Q9NRV9	Heme-binding protein 1 [OS=Homo sapiens]	-0.3	0.334168
1881	P14618	Pyruvate kinase PKM [OS=Homo sapiens]	0.01	0.0196749
1885	P08754	Guanine nucleotide-binding protein G(i) subunit alpha-3 [OS=Homo sapiens]	0.11	0.643707
1886	Q9UHX1	Poly(U)-binding-splicing factor PUF60 [OS=Homo sapiens]	-0.04	0.783308
1887	Q7L014	Probable ATP-dependent RNA helicase DDX46 [OS=Homo sapiens]	0.33	0.436485
1897	Q96C19	EF-hand domain-containing protein D2 [OS=Homo sapiens]	1.12	0.32648
1903	Q9Y3B3	Transmembrane emp24 domain-containing protein 7 [OS=Homo sapiens]	0.17	0.258526
1908	Q14019	Coactosin-like protein [OS=Homo sapiens]	-0.04	0.0135046
1909	P07437	Tubulin beta chain [OS=Homo sapiens]	0.01	0.286593
1921	Q9BXP5	Serrate RNA effector molecule homolog [OS=Homo sapiens]	0.01	0.622706
1926	Q16630	Cleavage and polyadenylation specificity factor subunit 6 [OS=Homo sapiens]	-0.06	0.648834
1931	O15020	Spectrin beta chain, non-erythrocytic 2 [OS=Homo sapiens]	0	0.680582
1935	P20042	Eukaryotic translation initiation factor 2 subunit 2 [OS=Homo sapiens]	0.11	0.0566816
1938	P23193	Transcription elongation factor A protein 1 [OS=Homo sapiens]	0.04	0.774556
1940	P49368	T-complex protein 1 subunit gamma [OS=Homo sapiens]	0	0.636194
1941	P19440	Glutathione hydrolase 1 proenzyme [OS=Homo sapiens]	0.06	0.685545
1948	P35659	Protein DEK [OS=Homo sapiens]	0.06	0.999431
1950	P62826	GTP-binding nuclear protein Ran [OS=Homo sapiens]	-0.06	0.24531
1955	P68371	Tubulin beta-4B chain [OS=Homo sapiens]	0	0.510029
1956	Q58FF3	Putative endoplasmin-like protein [OS=Homo sapiens]	-0.18	0.154155
1960	Q99798	Aconitate hydratase, mitochondrial [OS=Homo sapiens]	-0.09	0.919154
1962	P50454	Serpin H1 [OS=Homo sapiens]	-0.03	0.48766
1963	P50395	Rab GDP dissociation inhibitor beta [OS=Homo sapiens]	-0.01	0.776671
1964	Q13838	Spliceosome RNA helicase DDX39B [OS=Homo sapiens]	0.08	0.476106
1965	P23527	Histone H2B type 1-O [OS=Homo sapiens]	0.19	0.157238
1967	Q9UNZ2	NSFL1 cofactor p47 [OS=Homo sapiens]	-0.04	0.60129
1968	O15173	Membrane-associated progesterone receptor component 2 [OS=Homo sapiens]	0.53	0.232962
1971	P68032	Actin, alpha cardiac muscle 1 [OS=Homo sapiens]	0	0.760537
1976	P07108	Acyl-CoA-binding protein [OS=Homo sapiens]	0.05	0.126022
1979	Q96E39	RNA binding motif protein, X-linked-like-1 [OS=Homo sapiens]	-0.05	0.391948
1985	P25398	Small ribosomal subunit protein eS12 [OS=Homo sapiens]	-0.08	0.201209
1987	Q92598	Heat shock protein 105 kDa [OS=Homo sapiens]	0.03	0.276912
1988	P78527	DNA-dependent protein kinase catalytic subunit [OS=Homo sapiens]	0.03	0.110091
1990	Q01082	Spectrin beta chain, non-erythrocytic 1 [OS=Homo sapiens]	-0.1	0.0778815
1995	P56537	Eukaryotic translation initiation factor 6 [OS=Homo sapiens]	0.07	0.133782
1996	P10599	Thioredoxin [OS=Homo sapiens]	0.01	0.544142
2001	O75083	WD repeat-containing protein 1 [OS=Homo sapiens]	0.13	0.332756
2003	P61158	Actin-related protein 3 [OS=Homo sapiens]	-0.08	0.176746
2013	Q15084	Protein disulfide-isomerase A6 [OS=Homo sapiens]	-0.02	0.850089
2014	P62750	Large ribosomal subunit protein uL23 [OS=Homo sapiens]	-0.09	0.220343
2016	P00387	NADH-cytochrome b5 reductase 3 [OS=Homo sapiens]	-0.04	0.705351
2017	P52272	Heterogeneous nuclear ribonucleoprotein M [OS=Homo sapiens]	-0.02	0.958597
2027	Q16543	Hsp90 co-chaperone Cdc37 [OS=Homo sapiens]	-0.1	0.0812703
2044	O14983	Sarcoplasmic/endoplasmic reticulum calcium ATPase 1 [OS=Homo sapiens]	-0.08	0.503559
2049	P00505	Aspartate aminotransferase, mitochondrial [OS=Homo sapiens]	0	0.90489
2050	P39748	Flap endonuclease 1 [OS=Homo sapiens]	0.23	0.258965
2062	P23284	Peptidyl-prolyl cis-trans isomerase B [OS=Homo sapiens]	-0.02	0.177727
2063	Q08170	Serine/arginine-rich splicing factor 4 [OS=Homo sapiens]	-0.01	0.489794
2071	P07951	Tropomyosin beta chain [OS=Homo sapiens]	-0.17	0.316451
2090	Q9UI30	Multifunctional methyltransferase subunit TRM112-like protein [OS=Homo sapiens]	-0.14	0.263563
2093	Q13442	28 kDa heat- and acid-stable phosphoprotein [OS=Homo sapiens]	0.02	0.826198
2094	O43852	Calumenin [OS=Homo sapiens]	0.08	0.650521
2096	Q14152	Eukaryotic translation initiation factor 3 subunit A [OS=Homo sapiens]	-0.08	0.295199
2099	O95571	Persulfide dioxygenase ETHE1, mitochondrial [OS=Homo sapiens]	0.35	0.150915
2102	P40925	Malate dehydrogenase, cytoplasmic [OS=Homo sapiens]	-0.03	0.760726
2107	P35606	Coatomer subunit beta' [OS=Homo sapiens]	-0.43	0.0671847
2108	P35613	Basigin [OS=Homo sapiens]	-0.02	0.383454
2109	Q99613	Eukaryotic translation initiation factor 3 subunit C [OS=Homo sapiens]	0.1	0.374848
2111	Q07812	Apoptosis regulator BAX [OS=Homo sapiens]	0.14	0.0658586
2118	P26640	Valine--tRNA ligase [OS=Homo sapiens]	0.21	0.957024
2120	Q9Y617	Phosphoserine aminotransferase [OS=Homo sapiens]	-0.14	0.122716
2121	Q15363	Transmembrane emp24 domain-containing protein 2 [OS=Homo sapiens]	0.15	0.171829
2128	Q9BRJ6	Uncharacterized protein C7orf50 [OS=Homo sapiens]	-0.05	0.794622
2129	P25787	Proteasome subunit alpha type-2 [OS=Homo sapiens]	0.01	0.782484
2134	O43765	Small glutamine-rich tetratricopeptide repeat-containing protein alpha [OS=Homo sapiens]	-0.08	0.373464
2138	P08559	Pyruvate dehydrogenase E1 component subunit alpha, somatic form, mitochondrial [OS=Homo sapiens]	-0.28	0.746926
2139	Q13200	26S proteasome non-ATPase regulatory subunit 2 [OS=Homo sapiens]	0	0.625691
2142	O00429	Dynamin-1-like protein [OS=Homo sapiens]	0.32	0.197309
2143	P46821	Microtubule-associated protein 1B [OS=Homo sapiens]	0.06	0.593275
2146	P30043	Flavin reductase (NADPH) [OS=Homo sapiens]	0.05	0.188834
2149	Q96HC4	PDZ and LIM domain protein 5 [OS=Homo sapiens]	0.04	0.452291
2150	P30405	Peptidyl-prolyl cis-trans isomerase F, mitochondrial [OS=Homo sapiens]	0.04	0.474801
2152	P55145	Mesencephalic astrocyte-derived neurotrophic factor [OS=Homo sapiens]	0	0.964766
2153	P61619	Protein transport protein Sec61 subunit alpha isoform 1 [OS=Homo sapiens]	-0.14	0.038845
2154	Q6IS14	Eukaryotic translation initiation factor 5A-1-like [OS=Homo sapiens]	-0.03	0.387857
2157	Q5QNW6	Histone H2B type 2-F [OS=Homo sapiens]	0.04	0.468349
2159	Q7Z417	FMR1-interacting protein NUFIP2 [OS=Homo sapiens]	-0.06	0.876796
2164	Q9UBE0	SUMO-activating enzyme subunit 1 [OS=Homo sapiens]	-0.08	0.863809
2167	Q9UNH7	Sorting nexin-6 [OS=Homo sapiens]	-0.14	0.292538
2171	P36507	Dual specificity mitogen-activated protein kinase kinase 2 [OS=Homo sapiens]	-0.19	0.211955
2176	Q14247	Src substrate cortactin [OS=Homo sapiens]	0.04	0.432491
2178	O95470	Sphingosine-1-phosphate lyase 1 [OS=Homo sapiens]	0.6	0.665228
2183	P07858	Cathepsin B [OS=Homo sapiens]	-0.03	0.200721
2185	Q99436	Proteasome subunit beta type-7 [OS=Homo sapiens]	0.02	0.605085
2191	P46783	Small ribosomal subunit protein eS10 [OS=Homo sapiens]	0.02	0.939635
2196	Q16555	Dihydropyrimidinase-related protein 2 [OS=Homo sapiens]	0.08	0.107016
2198	Q02878	Large ribosomal subunit protein eL6 [OS=Homo sapiens]	0.01	0.540177
2208	Q13151	Heterogeneous nuclear ribonucleoprotein A0 [OS=Homo sapiens]	-0.06	0.242211
2215	P27708	Multifunctional protein CAD [OS=Homo sapiens]	0.03	0.519599
2219	P36405	ADP-ribosylation factor-like protein 3 [OS=Homo sapiens]	0.19	0.44679
2225	O43399	Tumor protein D54 [OS=Homo sapiens]	0.06	0.257372
2229	P61081	NEDD8-conjugating enzyme Ubc12 [OS=Homo sapiens]	-0.08	0.366562
2236	Q14764	Major vault protein [OS=Homo sapiens]	-0.02	0.101609
2238	P62328	Thymosin beta-4 [OS=Homo sapiens]	0.13	0.163519
2239	Q99879	Histone H2B type 1-M [OS=Homo sapiens]	0.04	0.468349
2250	P33176	Kinesin-1 heavy chain [OS=Homo sapiens]	0.17	0.11326
2251	Q8N163	Cell cycle and apoptosis regulator protein 2 [OS=Homo sapiens]	0.13	0.149845
2260	P39019	Small ribosomal subunit protein eS19 [OS=Homo sapiens]	0.04	0.252964
2262	Q00341	Vigilin [OS=Homo sapiens]	0.06	0.986348
2268	O75367	Core histone macro-H2A.1 [OS=Homo sapiens]	-0.07	0.179465
2269	P63267	Actin, gamma-enteric smooth muscle [OS=Homo sapiens]	0	0.760537
2272	Q9NTK5	Obg-like ATPase 1 [OS=Homo sapiens]	-0.05	0.821455
2284	A6NMY6	Putative annexin A2-like protein [OS=Homo sapiens]	0	0.478604
2286	P21399	Cytoplasmic aconitate hydratase [OS=Homo sapiens]	-0.03	0.907319
2295	P21281	V-type proton ATPase subunit B, brain isoform [OS=Homo sapiens]	-0.09	0.282809
2301	Q8N3D4	EH domain-binding protein 1-like protein 1 [OS=Homo sapiens]	-0.05	0.412085
2303	P0C0S5	Histone H2A.Z [OS=Homo sapiens]	-0.06	0.633153
2309	P09601	Heme oxygenase 1 [OS=Homo sapiens]	-0.02	0.696389
2311	O75131	Copine-3 [OS=Homo sapiens]	0.05	0.982911
2316	Q8IZP2	Putative protein FAM10A4 [OS=Homo sapiens]	0.11	0.0121889
2321	Q9UK32	Ribosomal protein S6 kinase alpha-6 [OS=Homo sapiens]	-0.21	0.072594
2323	P39656	Dolichyl-diphosphooligosaccharide--protein glycosyltransferase 48 kDa subunit [OS=Homo sapiens]	-0.15	0.317343
2325	P62906	Large ribosomal subunit protein uL1 [OS=Homo sapiens]	-0.05	0.242887
2326	P49327	Fatty acid synthase [OS=Homo sapiens]	0	0.492241
2334	Q92879	CUGBP Elav-like family member 1 [OS=Homo sapiens]	0.12	0.122266
2336	Q93077	Histone H2A type 1-C [OS=Homo sapiens]	0.01	0.847683
2338	P51648	Aldehyde dehydrogenase family 3 member A2 [OS=Homo sapiens]	0.12	0.486062
2343	Q13509	Tubulin beta-3 chain [OS=Homo sapiens]	0.05	0.273354
2345	Q13283	Ras GTPase-activating protein-binding protein 1 [OS=Homo sapiens]	0.09	0.39048
2352	Q99615	DnaJ homolog subfamily C member 7 [OS=Homo sapiens]	-0.01	0.724456
2356	Q9NSD9	Phenylalanine--tRNA ligase beta subunit [OS=Homo sapiens]	0	0.816012
2362	P04792	Heat shock protein beta-1 [OS=Homo sapiens]	0.02	0.562279
2365	Q9H3K6	BolA-like protein 2 [OS=Homo sapiens]	-0.03	0.655633
2373	O75534	Cold shock domain-containing protein E1 [OS=Homo sapiens]	-0.18	0.310309
2375	O60218	Aldo-keto reductase family 1 member B10 [OS=Homo sapiens]	0.07	0.187755
2376	P57088	Transmembrane protein 33 [OS=Homo sapiens]	0.05	0.644305
2378	Q16881	Thioredoxin reductase 1, cytoplasmic [OS=Homo sapiens]	-0.05	0.209033
2388	O75822	Eukaryotic translation initiation factor 3 subunit J [OS=Homo sapiens]	0	0.68906
2397	P46108	Adapter molecule crk [OS=Homo sapiens]	-0.27	0.241364
2399	O75874	Isocitrate dehydrogenase [NADP] cytoplasmic [OS=Homo sapiens]	0.01	0.376474
2401	Q15349	Ribosomal protein S6 kinase alpha-2 [OS=Homo sapiens]	-0.21	0.072594
2408	Q7Z434	Mitochondrial antiviral-signaling protein [OS=Homo sapiens]	0.09	0.540576
2410	P41219	Peripherin [OS=Homo sapiens]	-0.02	0.712726
2412	P13796	Plastin-2 [OS=Homo sapiens]	-0.06	0.391465
2416	P42126	Enoyl-CoA delta isomerase 1, mitochondrial [OS=Homo sapiens]	0.04	0.625084
2418	Q8TCJ2	Dolichyl-diphosphooligosaccharide--protein glycosyltransferase subunit STT3B [OS=Homo sapiens]	-0.01	0.595465
2421	P55036	26S proteasome non-ATPase regulatory subunit 4 [OS=Homo sapiens]	-0.03	0.931894
2422	P35354	Prostaglandin G/H synthase 2 [OS=Homo sapiens]	0.15	0.136475
2430	O43390	Heterogeneous nuclear ribonucleoprotein R [OS=Homo sapiens]	0.06	0.59895
2432	P50995	Annexin A11 [OS=Homo sapiens]	-0.11	0.349101
2436	P49915	GMP synthase [glutamine-hydrolyzing] [OS=Homo sapiens]	0.03	0.966138
2439	Q8IV08	5'-3' exonuclease PLD3 [OS=Homo sapiens]	0.05	0.533661
2441	A0A2R8Y4L2	Heterogeneous nuclear ribonucleoprotein A1-like 3 [OS=Homo sapiens]	-0.15	0.279866
2443	Q9Y3U8	Large ribosomal subunit protein eL36 [OS=Homo sapiens]	0.03	0.952868
2445	Q99460	26S proteasome non-ATPase regulatory subunit 1 [OS=Homo sapiens]	0.01	0.945575
2446	Q9H361	Polyadenylate-binding protein 3 [OS=Homo sapiens]	-0.03	0.651375
2447	P52292	Importin subunit alpha-1 [OS=Homo sapiens]	-0.31	0.0781204
2448	Q13765	Nascent polypeptide-associated complex subunit alpha [OS=Homo sapiens]	-0.08	0.25942
2450	P61106	Ras-related protein Rab-14 [OS=Homo sapiens]	-0.08	0.430085
2452	P21333	Filamin-A [OS=Homo sapiens]	0.01	0.411963
2455	P62917	Large ribosomal subunit protein uL2 [OS=Homo sapiens]	-0.19	0.155888
2457	P00403	Cytochrome c oxidase subunit 2 [OS=Homo sapiens]	-0.14	0.0754731
2458	P50402	Emerin [OS=Homo sapiens]	0	0.90555
2459	P49411	Elongation factor Tu, mitochondrial [OS=Homo sapiens]	0.08	0.959255
2461	P62241	Small ribosomal subunit protein eS8 [OS=Homo sapiens]	0.04	0.100749
2463	P51148	Ras-related protein Rab-5C [OS=Homo sapiens]	-0.02	0.821299
2465	P30046	D-dopachrome decarboxylase [OS=Homo sapiens]	-0.12	0.0828998
2466	O60361	Putative nucleoside diphosphate kinase [OS=Homo sapiens]	-0.01	0.341161
2467	O60763	General vesicular transport factor p115 [OS=Homo sapiens]	0.1	0.237754
2469	Q9Y490	Talin-1 [OS=Homo sapiens]	0.05	0.508871
2470	Q9P0M6	Core histone macro-H2A.2 [OS=Homo sapiens]	0.07	0.919971
2472	P62987	Ubiquitin-ribosomal protein eL40 fusion protein [OS=Homo sapiens]	0.1	0.599325
2473	P62316	Small nuclear ribonucleoprotein Sm D2 [OS=Homo sapiens]	0.06	0.0807481
2476	P62277	Small ribosomal subunit protein uS15 [OS=Homo sapiens]	-0.1	0.316099
2482	P20618	Proteasome subunit beta type-1 [OS=Homo sapiens]	0.12	0.359095
2485	O43583	Density-regulated protein [OS=Homo sapiens]	0.04	0.22593
2490	P06493	Cyclin-dependent kinase 1 [OS=Homo sapiens]	0.03	0.749362
2493	Q7Z7H5	Transmembrane emp24 domain-containing protein 4 [OS=Homo sapiens]	-0.13	0.209074
2496	P38159	RNA-binding motif protein, X chromosome [OS=Homo sapiens]	-0.06	0.0344297
2497	P35580	Myosin-10 [OS=Homo sapiens]	-0.11	0.0412659
2500	P18085	ADP-ribosylation factor 4 [OS=Homo sapiens]	0.06	0.922534
2501	P34897	Serine hydroxymethyltransferase, mitochondrial [OS=Homo sapiens]	0.04	0.805991
2509	P59998	Actin-related protein 2/3 complex subunit 4 [OS=Homo sapiens]	-0.04	0.320349
2513	Q04637	Eukaryotic translation initiation factor 4 gamma 1 [OS=Homo sapiens]	-0.07	0.325375
2514	P61086	Ubiquitin-conjugating enzyme E2 K [OS=Homo sapiens]	-0.18	0.0714951
2516	Q05397	Focal adhesion kinase 1 [OS=Homo sapiens]	-0.16	0.322086
2517	P42224	Signal transducer and activator of transcription 1-alpha/beta [OS=Homo sapiens]	0.13	0.349251
2518	O15460	Prolyl 4-hydroxylase subunit alpha-2 [OS=Homo sapiens]	0.13	0.199399
2519	O75390	Citrate synthase, mitochondrial [OS=Homo sapiens]	-0.03	0.662306
2521	P09936	Ubiquitin carboxyl-terminal hydrolase isozyme L1 [OS=Homo sapiens]	-0.01	0.858566
2523	Q99536	Synaptic vesicle membrane protein VAT-1 homolog [OS=Homo sapiens]	0.01	0.675037
2528	Q15046	Lysine--tRNA ligase [OS=Homo sapiens]	-0.14	0.145345
2532	P31150	Rab GDP dissociation inhibitor alpha [OS=Homo sapiens]	0.16	0.113043
2536	O95831	Apoptosis-inducing factor 1, mitochondrial [OS=Homo sapiens]	0.02	0.637678
2538	Q9UBT2	SUMO-activating enzyme subunit 2 [OS=Homo sapiens]	-0.02	0.988409
2541	Q63HN8	E3 ubiquitin-protein ligase RNF213 [OS=Homo sapiens]	0.06	0.44283
2542	P36957	Dihydrolipoyllysine-residue succinyltransferase component of 2-oxoglutarate dehydrogenase complex, mitochondrial [OS=Homo sapiens]	0	0.444657
2552	Q9BZZ5	Apoptosis inhibitor 5 [OS=Homo sapiens]	0.06	0.883479
2565	P25786	Proteasome subunit alpha type-1 [OS=Homo sapiens]	0.07	0.0371722
2575	Q14444	Caprin-1 [OS=Homo sapiens]	0.04	0.2461
2578	P08727	Keratin, type I cytoskeletal 19 [OS=Homo sapiens]	-0.05	0.0743838
2579	Q5TEC6	Histone H3-7 [OS=Homo sapiens]	-0.05	0.29923
2581	Q9Y6E2	eIF5-mimic protein 1 [OS=Homo sapiens]	0.04	0.511946
2588	P09972	Fructose-bisphosphate aldolase C [OS=Homo sapiens]	0.06	0.200312
2595	P62491	Ras-related protein Rab-11A [OS=Homo sapiens]	0.01	0.781791
2596	P52895	Aldo-keto reductase family 1 member C2 [OS=Homo sapiens]	0.04	0.169839
2597	Q9P0L0	Vesicle-associated membrane protein-associated protein A [OS=Homo sapiens]	-0.03	0.577855
2603	Q96PK6	RNA-binding protein 14 [OS=Homo sapiens]	0.17	0.0534801
2608	Q16629	Serine/arginine-rich splicing factor 7 [OS=Homo sapiens]	0.17	0.0706118
2609	P47755	F-actin-capping protein subunit alpha-2 [OS=Homo sapiens]	0	0.836772
2611	P04350	Tubulin beta-4A chain [OS=Homo sapiens]	0.01	0.336038
2614	P60866	Small ribosomal subunit protein uS10 [OS=Homo sapiens]	0.09	0.0414871
2615	Q15181	Inorganic pyrophosphatase [OS=Homo sapiens]	0.03	0.398539
2619	P22090	Small ribosomal subunit protein eS4, Y isoform 1 [OS=Homo sapiens]	-0.31	0.0418986
2620	Q5JPE7	BOS complex subunit NOMO2 [OS=Homo sapiens]	0.1	0.707118
2628	P49207	Large ribosomal subunit protein eL34 [OS=Homo sapiens]	0.03	0.335579
2629	Q9UK76	Jupiter microtubule associated homolog 1 [OS=Homo sapiens]	-0.01	0.713533
2630	P30040	Endoplasmic reticulum resident protein 29 [OS=Homo sapiens]	0.01	0.9003
2631	Q08J23	RNA cytosine C(5)-methyltransferase NSUN2 [OS=Homo sapiens]	0.18	0.407897
2634	P18859	ATP synthase-coupling factor 6, mitochondrial [OS=Homo sapiens]	0.21	0.878828
2636	Q96N66	Lysophospholipid acyltransferase 7 [OS=Homo sapiens]	-0.2	0.506985
2638	Q9NZM1	Myoferlin [OS=Homo sapiens]	0.03	0.106221
2642	Q9H444	Charged multivesicular body protein 4b [OS=Homo sapiens]	-0.03	0.707582
2644	P08621	U1 small nuclear ribonucleoprotein 70 kDa [OS=Homo sapiens]	0.21	0.42979
2647	P15531	Nucleoside diphosphate kinase A [OS=Homo sapiens]	0.04	0.732451
2648	Q8N0Y7	Probable phosphoglycerate mutase 4 [OS=Homo sapiens]	0.01	0.456479
2649	P26196	Probable ATP-dependent RNA helicase DDX6 [OS=Homo sapiens]	0.01	0.918564
2661	O00159	Unconventional myosin-Ic [OS=Homo sapiens]	-0.01	0.928831
2662	P05388	Large ribosomal subunit protein uL10 [OS=Homo sapiens]	0.01	0.473025
2665	Q9BXJ9	N-alpha-acetyltransferase 15, NatA auxiliary subunit [OS=Homo sapiens]	-0.3	0.00580576
2668	P05026	Sodium/potassium-transporting ATPase subunit beta-1 [OS=Homo sapiens]	0.06	0.76008
2669	P21283	V-type proton ATPase subunit C 1 [OS=Homo sapiens]	0.03	0.797484
2670	P20020	Plasma membrane calcium-transporting ATPase 1 [OS=Homo sapiens]	0.02	0.480234
2672	Q96QD8	Sodium-coupled neutral amino acid symporter 2 [OS=Homo sapiens]	-0.07	0.388986
2678	O43688	Phospholipid phosphatase 2 [OS=Homo sapiens]	0.08	0.920158
2684	Q86VP6	Cullin-associated NEDD8-dissociated protein 1 [OS=Homo sapiens]	0	0.464333
2686	Q13561	Dynactin subunit 2 [OS=Homo sapiens]	-0.15	0.304117
2690	P62820	Ras-related protein Rab-1A [OS=Homo sapiens]	0.08	0.0317685
2698	P13010	X-ray repair cross-complementing protein 5 [OS=Homo sapiens]	0.03	0.163447
2699	P06865	Beta-hexosaminidase subunit alpha [OS=Homo sapiens]	-0.13	0.50446
2703	O75964	ATP synthase subunit g, mitochondrial [OS=Homo sapiens]	0.18	0.835042
2708	P58107	Epiplakin [OS=Homo sapiens]	-0.03	0.336863
2717	P28074	Proteasome subunit beta type-5 [OS=Homo sapiens]	0.11	0.209539
2719	Q9NZI8	Insulin-like growth factor 2 mRNA-binding protein 1 [OS=Homo sapiens]	-0.07	0.0679716
2727	Q01844	RNA-binding protein EWS [OS=Homo sapiens]	-0.02	0.956236
2734	Q9P035	Very-long-chain (3R)-3-hydroxyacyl-CoA dehydratase 3 [OS=Homo sapiens]	-0.09	0.597169
2736	O75347	Tubulin-specific chaperone A [OS=Homo sapiens]	-0.02	0.433355
2737	P14625	Endoplasmin [OS=Homo sapiens]	-0.01	0.704173
2738	Q14203	Dynactin subunit 1 [OS=Homo sapiens]	-0.12	0.355593
2740	Q96AE4	Far upstream element-binding protein 1 [OS=Homo sapiens]	0.04	0.847433
2752	Q9Y394	Dehydrogenase/reductase SDR family member 7 [OS=Homo sapiens]	-0.06	0.0630392
2753	Q15424	Scaffold attachment factor B1 [OS=Homo sapiens]	-0.04	0.376057
2754	Q9H3U1	Protein unc-45 homolog A [OS=Homo sapiens]	0.32	0.063771
2755	P27816	Microtubule-associated protein 4 [OS=Homo sapiens]	0.05	0.507131
2758	P11216	Glycogen phosphorylase, brain form [OS=Homo sapiens]	-0.07	0.726489
2762	Q02952	A-kinase anchor protein 12 [OS=Homo sapiens]	0.22	0.0973099
2763	P30050	Large ribosomal subunit protein uL11 [OS=Homo sapiens]	0.02	0.988899
2767	Q99961	Endophilin-A2 [OS=Homo sapiens]	0.12	0.365942
2771	Q16777	Histone H2A type 2-C [OS=Homo sapiens]	0.01	0.847683
2772	Q9BQ67	Glutamate-rich WD repeat-containing protein 1 [OS=Homo sapiens]	-0.12	0.0845068
2776	Q7L7L0	Histone H2A type 3 [OS=Homo sapiens]	0.01	0.847683
2779	Q99729	Heterogeneous nuclear ribonucleoprotein A/B [OS=Homo sapiens]	-0.09	0.93708
2780	P53597	Succinate--CoA ligase [ADP/GDP-forming] subunit alpha, mitochondrial [OS=Homo sapiens]	0.09	0.0877748
2782	P26641	Elongation factor 1-gamma [OS=Homo sapiens]	-0.04	0.320738
2786	Q9Y4G6	Talin-2 [OS=Homo sapiens]	0.03	0.367615
2790	Q9UBS4	DnaJ homolog subfamily B member 11 [OS=Homo sapiens]	-0.15	0.613099
2791	P61026	Ras-related protein Rab-10 [OS=Homo sapiens]	-0.03	0.732489
2806	Q9UIJ7	GTP:AMP phosphotransferase AK3, mitochondrial [OS=Homo sapiens]	0.01	0.387261
2809	Q13185	Chromobox protein homolog 3 [OS=Homo sapiens]	-0.05	0.0805689
2811	P45974	Ubiquitin carboxyl-terminal hydrolase 5 [OS=Homo sapiens]	-0.04	0.284633
2812	P04075	Fructose-bisphosphate aldolase A [OS=Homo sapiens]	-0.02	0.0853111
2819	P04632	Calpain small subunit 1 [OS=Homo sapiens]	-0.01	0.596821
2820	P63104	14-3-3 protein zeta/delta [OS=Homo sapiens]	0.02	0.101944
2821	P58546	Myotrophin [OS=Homo sapiens]	0.12	0.866243
2823	Q53T59	HCLS1-binding protein 3 [OS=Homo sapiens]	-0.09	0.699078
2825	Q05639	Elongation factor 1-alpha 2 [OS=Homo sapiens]	0.03	0.394026
2835	P18754	Regulator of chromosome condensation [OS=Homo sapiens]	-0.11	0.949613
2836	Q96KB5	Lymphokine-activated killer T-cell-originated protein kinase [OS=Homo sapiens]	-0.07	0.921752
2838	P43304	Glycerol-3-phosphate dehydrogenase, mitochondrial [OS=Homo sapiens]	0.03	0.910712
2839	Q8WW12	PEST proteolytic signal-containing nuclear protein [OS=Homo sapiens]	-0.2	0.197185
2844	P27695	DNA-(apurinic or apyrimidinic site) endonuclease [OS=Homo sapiens]	0.05	0.245919
2846	P15428	15-hydroxyprostaglandin dehydrogenase [NAD(+)] [OS=Homo sapiens]	0.08	0.452243
2849	P26373	Large ribosomal subunit protein eL13 [OS=Homo sapiens]	0.06	0.363906
2851	Q12792	Twinfilin-1 [OS=Homo sapiens]	-0.08	0.989453
2852	Q12906	Interleukin enhancer-binding factor 3 [OS=Homo sapiens]	0.05	0.910615
2853	P78417	Glutathione S-transferase omega-1 [OS=Homo sapiens]	-0.01	0.723194
2861	P23368	NAD-dependent malic enzyme, mitochondrial [OS=Homo sapiens]	0.09	0.448509
2862	P08729	Keratin, type II cytoskeletal 7 [OS=Homo sapiens]	-0.11	0.00138983
2864	P84243	Histone H3.3 [OS=Homo sapiens]	-0.12	0.259447
2867	Q9NR28	Diablo IAP-binding mitochondrial protein [OS=Homo sapiens]	0.19	0.104588
2876	P69905	Hemoglobin subunit alpha [OS=Homo sapiens]	-0.18	0.706263
2878	P39023	Large ribosomal subunit protein uL3 [OS=Homo sapiens]	-0.03	0.975467
2881	P29692	Elongation factor 1-delta [OS=Homo sapiens]	0	0.554545
2885	Q58FG0	Putative heat shock protein HSP 90-alpha A5 [OS=Homo sapiens]	-0.02	0.195816
2887	P28838	Cytosol aminopeptidase [OS=Homo sapiens]	0.08	0.331871
2888	Q06124	Tyrosine-protein phosphatase non-receptor type 11 [OS=Homo sapiens]	-0.03	0.681901
2889	P38606	V-type proton ATPase catalytic subunit A [OS=Homo sapiens]	0.15	0.203184
2891	Q71UI9	Histone H2A.V [OS=Homo sapiens]	-0.06	0.633153
2893	Q14914	Prostaglandin reductase 1 [OS=Homo sapiens]	0.03	0.102514
2900	P50991	T-complex protein 1 subunit delta [OS=Homo sapiens]	-0.02	0.635786
2901	F5H284	Peptidyl-prolyl cis-trans isomerase A-like 4D [OS=Homo sapiens]	0.09	0.799687
2904	P33240	Cleavage stimulation factor subunit 2 [OS=Homo sapiens]	0.13	0.182051
2906	P35998	26S proteasome regulatory subunit 7 [OS=Homo sapiens]	-0.01	0.726959
2907	P12236	ADP/ATP translocase 3 [OS=Homo sapiens]	-0.08	0.253002
2910	Q04837	Single-stranded DNA-binding protein, mitochondrial [OS=Homo sapiens]	0.11	0.291473
2917	P39687	Acidic leucine-rich nuclear phosphoprotein 32 family member A [OS=Homo sapiens]	-0.03	0.554863
2923	P09382	Galectin-1 [OS=Homo sapiens]	-0.01	0.656857
2924	P08670	Vimentin [OS=Homo sapiens]	-0.04	0.202
2929	P19367	Hexokinase-1 [OS=Homo sapiens]	0.03	0.151575
2932	O15118	NPC intracellular cholesterol transporter 1 [OS=Homo sapiens]	-0.01	0.43446
2933	P00390	Glutathione reductase, mitochondrial [OS=Homo sapiens]	0	0.659811
2934	P13674	Prolyl 4-hydroxylase subunit alpha-1 [OS=Homo sapiens]	-0.07	0.315677
2936	Q15393	Splicing factor 3B subunit 3 [OS=Homo sapiens]	0.08	0.213055
2945	P21964	Catechol O-methyltransferase [OS=Homo sapiens]	0	0.477928
2948	O75477	Erlin-1 [OS=Homo sapiens]	-0.14	0.251163
2954	P49792	E3 SUMO-protein ligase RanBP2 [OS=Homo sapiens]	-0.01	0.978987
2960	Q14974	Importin subunit beta-1 [OS=Homo sapiens]	0.09	0.106242
2962	P09012	U1 small nuclear ribonucleoprotein A [OS=Homo sapiens]	-0.04	0.810529
2969	P52565	Rho GDP-dissociation inhibitor 1 [OS=Homo sapiens]	-0.03	0.193184
2971	P11908	Ribose-phosphate pyrophosphokinase 2 [OS=Homo sapiens]	0.01	0.670441
2975	Q02880	DNA topoisomerase 2-beta [OS=Homo sapiens]	0.04	0.845879
2976	Q9UJU6	Drebrin-like protein [OS=Homo sapiens]	-0.27	0.0911831
2978	Q01105	Protein SET [OS=Homo sapiens]	-0.07	0.152916
2979	P55072	Transitional endoplasmic reticulum ATPase [OS=Homo sapiens]	-0.02	0.373785
2980	Q14165	Malectin [OS=Homo sapiens]	0	0.701956
2981	Q9H832	Ubiquitin-conjugating enzyme E2 Z [OS=Homo sapiens]	0.04	0.317689
2985	O43657	Tetraspanin-6 [OS=Homo sapiens]	-0.16	0.768374
2988	P23381	Tryptophan--tRNA ligase, cytoplasmic [OS=Homo sapiens]	0.12	0.456164
2989	Q9UMX0	Ubiquilin-1 [OS=Homo sapiens]	-0.31	0.0994656
2997	P56192	Methionine--tRNA ligase, cytoplasmic [OS=Homo sapiens]	-0.01	0.727461
2998	Q16658	Fascin [OS=Homo sapiens]	-0.06	0.184626
3000	Q9NR45	Sialic acid synthase [OS=Homo sapiens]	0.19	0.219073
3001	P50914	Large ribosomal subunit protein eL14 [OS=Homo sapiens]	-0.02	0.801048
3004	P07900	Heat shock protein HSP 90-alpha [OS=Homo sapiens]	0.03	0.587322
3005	P02768	Albumin [OS=Homo sapiens]	-0.89	0.617536
3008	P63220	Small ribosomal subunit protein eS21 [OS=Homo sapiens]	0	0.472115
3013	P18206	Vinculin [OS=Homo sapiens]	0.01	0.318573
3017	P31947	14-3-3 protein sigma [OS=Homo sapiens]	0.12	0.300454
3025	P31946	14-3-3 protein beta/alpha [OS=Homo sapiens]	-0.03	0.784959
3029	Q14244	Ensconsin [OS=Homo sapiens]	-0.03	0.251051
3030	Q7L5N1	COP9 signalosome complex subunit 6 [OS=Homo sapiens]	0.12	0.356045
3035	A0A0B4J2A2	Peptidyl-prolyl cis-trans isomerase A-like 4C [OS=Homo sapiens]	0.09	0.799687
3052	O95994	Anterior gradient protein 2 homolog [OS=Homo sapiens]	0.33	0.0600973
3056	P17980	26S proteasome regulatory subunit 6A [OS=Homo sapiens]	-0.05	0.223283
3063	Q9Y6N5	Sulfide:quinone oxidoreductase, mitochondrial [OS=Homo sapiens]	0.11	0.0403171
3067	O43760	Synaptogyrin-2 [OS=Homo sapiens]	-0.02	0.905281
3069	Q99832	T-complex protein 1 subunit eta [OS=Homo sapiens]	-0.01	0.614749
3070	P51991	Heterogeneous nuclear ribonucleoprotein A3 [OS=Homo sapiens]	-0.08	0.397435
3073	P28331	NADH-ubiquinone oxidoreductase 75 kDa subunit, mitochondrial [OS=Homo sapiens]	0.02	0.504449
3078	O43432	Eukaryotic translation initiation factor 4 gamma 3 [OS=Homo sapiens]	0.06	0.187182
3081	Q9Y230	RuvB-like 2 [OS=Homo sapiens]	0.01	0.221048
3093	Q13347	Eukaryotic translation initiation factor 3 subunit I [OS=Homo sapiens]	-0.44	0.019771
3096	Q9NR30	Nucleolar RNA helicase 2 [OS=Homo sapiens]	0.03	0.898731
3099	P04908	Histone H2A type 1-B/E [OS=Homo sapiens]	0.01	0.847683
3101	O15347	High mobility group protein B3 [OS=Homo sapiens]	-0.03	0.278549
3107	Q16778	Histone H2B type 2-E [OS=Homo sapiens]	0.19	0.157238
3109	O00625	Pirin [OS=Homo sapiens]	0.11	0.539653
3110	P61204	ADP-ribosylation factor 3 [OS=Homo sapiens]	-0.03	0.969458
3111	Q9BZE4	GTP-binding protein 4 [OS=Homo sapiens]	-0.18	0.0144012
3117	P14174	Macrophage migration inhibitory factor [OS=Homo sapiens]	0.1	0.162095
3119	P43487	Ran-specific GTPase-activating protein [OS=Homo sapiens]	0.1	0.178171
3129	P18669	Phosphoglycerate mutase 1 [OS=Homo sapiens]	-0.04	0.269808
3131	P02765	Alpha-2-HS-glycoprotein [OS=Homo sapiens]	-0.37	0.651265
3132	O00571	ATP-dependent RNA helicase DDX3X [OS=Homo sapiens]	-0.03	0.222261
3133	Q6NVV1	Putative ribosomal protein uL13-like [OS=Homo sapiens]	0	0.786517
3136	P08865	Small ribosomal subunit protein uS2 [OS=Homo sapiens]	0.09	0.447174
3143	O43684	Mitotic checkpoint protein BUB3 [OS=Homo sapiens]	0.12	0.908075
3145	Q92734	Protein TFG [OS=Homo sapiens]	-0.21	0.0920596
3157	P13667	Protein disulfide-isomerase A4 [OS=Homo sapiens]	-0.05	0.921536
3161	P11169	Solute carrier family 2, facilitated glucose transporter member 3 [OS=Homo sapiens]	0.04	0.45576
3165	P29401	Transketolase [OS=Homo sapiens]	0.01	0.793451
3168	O60749	Sorting nexin-2 [OS=Homo sapiens]	0.41	0.0504366
3177	Q9UMS4	Pre-mRNA-processing factor 19 [OS=Homo sapiens]	0.01	0.670764
3179	P13489	Ribonuclease inhibitor [OS=Homo sapiens]	-0.05	0.619397
3182	Q9Y570	Protein phosphatase methylesterase 1 [OS=Homo sapiens]	0.53	0.918889
3186	P58876	Histone H2B type 1-D [OS=Homo sapiens]	0.04	0.468349
3189	P05023	Sodium/potassium-transporting ATPase subunit alpha-1 [OS=Homo sapiens]	0.02	0.751381
3190	O00139	Kinesin-like protein KIF2A [OS=Homo sapiens]	-0.03	0.364312
3193	Q14573	Inositol 1,4,5-trisphosphate receptor type 3 [OS=Homo sapiens]	0.07	0.700797
3199	P57721	Poly(rC)-binding protein 3 [OS=Homo sapiens]	-0.01	0.451947
3200	P05141	ADP/ATP translocase 2 [OS=Homo sapiens]	-0.03	0.492052
3204	P08238	Heat shock protein HSP 90-beta [OS=Homo sapiens]	0.01	0.342564
3209	P32969	Large ribosomal subunit protein uL6 [OS=Homo sapiens]	-0.02	0.742726
3222	P55060	Exportin-2 [OS=Homo sapiens]	0.04	0.0465683
3224	O00231	26S proteasome non-ATPase regulatory subunit 11 [OS=Homo sapiens]	-0.22	0.0609088
3225	Q12797	Aspartyl/asparaginyl beta-hydroxylase [OS=Homo sapiens]	-0.01	0.727295
3227	P09543	2',3'-cyclic-nucleotide 3'-phosphodiesterase [OS=Homo sapiens]	0.08	0.20544
3231	O95299	NADH dehydrogenase [ubiquinone] 1 alpha subcomplex subunit 10, mitochondrial [OS=Homo sapiens]	0.21	0.253563
3233	P21980	Protein-glutamine gamma-glutamyltransferase 2 [OS=Homo sapiens]	-0.01	0.485506
3236	Q9BUJ2	Heterogeneous nuclear ribonucleoprotein U-like protein 1 [OS=Homo sapiens]	-0.1	0.300825
3237	E9PAV3	Nascent polypeptide-associated complex subunit alpha, muscle-specific form [OS=Homo sapiens]	-0.08	0.25942
3241	P61160	Actin-related protein 2 [OS=Homo sapiens]	0.01	0.747704
3251	Q96QK1	Vacuolar protein sorting-associated protein 35 [OS=Homo sapiens]	-0.16	0.128545
3254	O95302	Peptidyl-prolyl cis-trans isomerase FKBP9 [OS=Homo sapiens]	0.47	0.333077
3256	Q01813	ATP-dependent 6-phosphofructokinase, platelet type [OS=Homo sapiens]	0	0.836552
3258	P12955	Xaa-Pro dipeptidase [OS=Homo sapiens]	0.07	0.047832
3263	P06396	Gelsolin [OS=Homo sapiens]	0.31	0.0609254
3265	P62333	26S proteasome regulatory subunit 10B [OS=Homo sapiens]	0.05	0.744213
3269	Q9Y520	Protein PRRC2C [OS=Homo sapiens]	0.12	0.442834
3278	Q9UNS2	COP9 signalosome complex subunit 3 [OS=Homo sapiens]	0.1	0.959366
3279	P40926	Malate dehydrogenase, mitochondrial [OS=Homo sapiens]	-0.04	0.422092
3281	Q14677	Clathrin interactor 1 [OS=Homo sapiens]	-0.54	0.352963
3286	P07237	Protein disulfide-isomerase [OS=Homo sapiens]	0.04	0.23554
3292	P17096	High mobility group protein HMG-I/HMG-Y [OS=Homo sapiens]	-0.02	0.160138
3293	P49959	Double-strand break repair protein MRE11 [OS=Homo sapiens]	-0.22	0.155064
3294	O00560	Syntenin-1 [OS=Homo sapiens]	-0.1	0.388005
3295	O75475	PC4 and SFRS1-interacting protein [OS=Homo sapiens]	-0.01	0.323767
3299	Q96KK5	Histone H2A type 1-H [OS=Homo sapiens]	0.01	0.847683
3302	Q99623	Prohibitin-2 [OS=Homo sapiens]	-0.02	0.322421
3304	P54920	Alpha-soluble NSF attachment protein [OS=Homo sapiens]	0.1	0.36812
3308	Q6P1J9	Parafibromin [OS=Homo sapiens]	0.23	0.589038
3310	Q9H0L4	Cleavage stimulation factor subunit 2 tau variant [OS=Homo sapiens]	0.13	0.182051
3311	P62829	Large ribosomal subunit protein uL14 [OS=Homo sapiens]	-0.04	0.497364
3314	P47985	Cytochrome b-c1 complex subunit Rieske, mitochondrial [OS=Homo sapiens]	-0.01	0.512698
3315	Q96S97	Myeloid-associated differentiation marker [OS=Homo sapiens]	0.26	0.17066
3316	P04114	Apolipoprotein B-100 [OS=Homo sapiens]	0.04	0.521334
3321	P49902	Cytosolic purine 5'-nucleotidase [OS=Homo sapiens]	-0.24	0.0153889
3322	P46779	Large ribosomal subunit protein eL28 [OS=Homo sapiens]	-0.02	0.114329
3323	P07711	Procathepsin L [OS=Homo sapiens]	-0.4	0.0489869
3324	Q9P2J5	Leucine--tRNA ligase, cytoplasmic [OS=Homo sapiens]	0.01	0.87432
3325	O00232	26S proteasome non-ATPase regulatory subunit 12 [OS=Homo sapiens]	0.03	0.880174
3326	O75608	Acyl-protein thioesterase 1 [OS=Homo sapiens]	0	0.450965
3329	P49321	Nuclear autoantigenic sperm protein [OS=Homo sapiens]	0.17	0.0553922
3330	Q14533	Keratin, type II cuticular Hb1 [OS=Homo sapiens]	-0.15	0.192801
3333	P04844	Dolichyl-diphosphooligosaccharide--protein glycosyltransferase subunit 2 [OS=Homo sapiens]	-0.06	0.129797
3335	Q9Y3I0	RNA-splicing ligase RtcB homolog [OS=Homo sapiens]	0.04	0.729316
3336	Q13263	Transcription intermediary factor 1-beta [OS=Homo sapiens]	0.08	0.239874
3338	Q9Y3A6	Transmembrane emp24 domain-containing protein 5 [OS=Homo sapiens]	0.05	0.054568
3343	Q8NC51	SERPINE1 mRNA-binding protein 1 [OS=Homo sapiens]	-0.03	0.129732
3352	Q14204	Cytoplasmic dynein 1 heavy chain 1 [OS=Homo sapiens]	0.03	0.864035
3359	P01023	Alpha-2-macroglobulin [OS=Homo sapiens]	-0.22	0.280865
3360	P30044	Peroxiredoxin-5, mitochondrial [OS=Homo sapiens]	0	0.636381
3365	O95573	Fatty acid CoA ligase Acsl3 [OS=Homo sapiens]	0.05	0.824167
3367	O60814	Histone H2B type 1-K [OS=Homo sapiens]	0.04	0.468349
3369	P23921	Ribonucleoside-diphosphate reductase large subunit [OS=Homo sapiens]	0.46	0.131979
3382	P34932	Heat shock 70 kDa protein 4 [OS=Homo sapiens]	0.07	0.500986
3385	P63092	Guanine nucleotide-binding protein G(s) subunit alpha isoforms short [OS=Homo sapiens]	-0.2	0.474939
3386	P45880	Voltage-dependent anion-selective channel protein 2 [OS=Homo sapiens]	0.06	0.268616
3392	O15067	Phosphoribosylformylglycinamidine synthase [OS=Homo sapiens]	-0.3	0.223137
3394	Q9NSE4	Isoleucine--tRNA ligase, mitochondrial [OS=Homo sapiens]	0.12	0.987076
3401	P21926	CD9 antigen [OS=Homo sapiens]	-0.12	0.385197
3405	P26038	Moesin [OS=Homo sapiens]	-0.03	0.513427
3409	Q92900	Regulator of nonsense transcripts 1 [OS=Homo sapiens]	-0.17	0.00403789
3410	A6NIZ1	Ras-related protein Rap-1b-like protein [OS=Homo sapiens]	-0.16	0.279621
3414	P26447	Protein S100-A4 [OS=Homo sapiens]	-0.07	0.152112
3416	Q9H2G2	STE20-like serine/threonine-protein kinase [OS=Homo sapiens]	-0.16	0.79791
3421	P08195	Amino acid transporter heavy chain SLC3A2 [OS=Homo sapiens]	0.02	0.808088
3422	Q16851	UTP--glucose-1-phosphate uridylyltransferase [OS=Homo sapiens]	0.03	0.286127
3427	O75947	ATP synthase subunit d, mitochondrial [OS=Homo sapiens]	0.05	0.216904
3434	P22234	Bifunctional phosphoribosylaminoimidazole carboxylase/phosphoribosylaminoimidazole succinocarboxamide synthetase [OS=Homo sapiens]	-0.07	0.449264
3436	P47897	Glutamine--tRNA ligase [OS=Homo sapiens]	-0.37	0.138908
3439	A6NHG4	D-dopachrome decarboxylase-like protein [OS=Homo sapiens]	-0.12	0.0828998
3443	O43837	Isocitrate dehydrogenase [NAD] subunit beta, mitochondrial [OS=Homo sapiens]	0.12	0.00909403
3446	Q05682	Caldesmon [OS=Homo sapiens]	-0.22	0.299784
3453	O14908	PDZ domain-containing protein GIPC1 [OS=Homo sapiens]	0.13	0.360855
3457	P09104	Gamma-enolase [OS=Homo sapiens]	0.06	0.274832
3459	Q9UQ35	Serine/arginine repetitive matrix protein 2 [OS=Homo sapiens]	-0.21	0.0432062
3460	P42704	Leucine-rich PPR motif-containing protein, mitochondrial [OS=Homo sapiens]	0.01	0.421536
3461	P47756	F-actin-capping protein subunit beta [OS=Homo sapiens]	0.02	0.679774
3462	P21796	Voltage-dependent anion-selective channel protein 1 [OS=Homo sapiens]	-0.05	0.226691
3463	P31943	Heterogeneous nuclear ribonucleoprotein H [OS=Homo sapiens]	0.02	0.897908
3464	P50990	T-complex protein 1 subunit theta [OS=Homo sapiens]	-0.02	0.284628
3467	P30048	Thioredoxin-dependent peroxide reductase, mitochondrial [OS=Homo sapiens]	-0.07	0.0790979
3469	O95782	AP-2 complex subunit alpha-1 [OS=Homo sapiens]	0.12	0.136771
3471	P62899	Large ribosomal subunit protein eL31 [OS=Homo sapiens]	0.02	0.613893
3475	Q9NYL9	Tropomodulin-3 [OS=Homo sapiens]	-0.01	0.566528
3478	O00299	Chloride intracellular channel protein 1 [OS=Homo sapiens]	-0.05	0.623972
3481	P09874	Poly [ADP-ribose] polymerase 1 [OS=Homo sapiens]	-0.01	0.747584
3486	Q8N2K0	Lysophosphatidylserine lipase ABHD12 [OS=Homo sapiens]	-0.1	0.154357
3487	Q53H82	Endoribonuclease LACTB2 [OS=Homo sapiens]	0.04	0.549891
3491	P40429	Large ribosomal subunit protein uL13 [OS=Homo sapiens]	-0.05	0.167211
3492	Q9Y536	Peptidyl-prolyl cis-trans isomerase A-like 4A [OS=Homo sapiens]	0.09	0.928789
3494	P00558	Phosphoglycerate kinase 1 [OS=Homo sapiens]	0	0.570953
3496	P20073	Annexin A7 [OS=Homo sapiens]	-0.09	0.0500057
3498	O14980	Exportin-1 [OS=Homo sapiens]	0.08	0.577562
3500	P51659	Peroxisomal multifunctional enzyme type 2 [OS=Homo sapiens]	0.16	0.104336
3506	O60812	Heterogeneous nuclear ribonucleoprotein C-like 1 [OS=Homo sapiens]	0.05	0.169485
3507	P49721	Proteasome subunit beta type-2 [OS=Homo sapiens]	-0.04	0.659021
3510	Q99584	Protein S100-A13 [OS=Homo sapiens]	-0.05	0.847481
3516	P61457	Pterin-4-alpha-carbinolamine dehydratase [OS=Homo sapiens]	-0.08	0.0479753
3520	P15170	Eukaryotic peptide chain release factor GTP-binding subunit ERF3A [OS=Homo sapiens]	0.03	0.707927
3521	Q92887	ATP-binding cassette sub-family C member 2 [OS=Homo sapiens]	0.02	0.57556
3523	Q92973	Transportin-1 [OS=Homo sapiens]	-0.02	0.604786
3526	P78386	Keratin, type II cuticular Hb5 [OS=Homo sapiens]	-0.05	0.836131
3529	P05783	Keratin, type I cytoskeletal 18 [OS=Homo sapiens]	-0.02	0.916195
3535	P35237	Serpin B6 [OS=Homo sapiens]	-0.12	0.808478
3538	P50502	Hsc70-interacting protein [OS=Homo sapiens]	0.11	0.0121889
3546	P35813	Protein phosphatase 1A [OS=Homo sapiens]	-0.2	0.408836
3551	P84098	Large ribosomal subunit protein eL19 [OS=Homo sapiens]	0.11	0.00379636
3552	P31153	S-adenosylmethionine synthase isoform type-2 [OS=Homo sapiens]	-0.01	0.712224
3554	P60228	Eukaryotic translation initiation factor 3 subunit E [OS=Homo sapiens]	-0.15	0.117992
3558	O15511	Actin-related protein 2/3 complex subunit 5 [OS=Homo sapiens]	0.24	0.0383638
3561	P11142	Heat shock cognate 71 kDa protein [OS=Homo sapiens]	-0.01	0.450163
3562	Q9Y2W1	Thyroid hormone receptor-associated protein 3 [OS=Homo sapiens]	0.09	0.118389
3564	P61224	Ras-related protein Rap-1b [OS=Homo sapiens]	-0.17	0.201505
3567	P15311	Ezrin [OS=Homo sapiens]	-0.1	0.10246
3569	P46060	Ran GTPase-activating protein 1 [OS=Homo sapiens]	-0.11	0.327821
3570	Q9NRW1	Ras-related protein Rab-6B [OS=Homo sapiens]	0.06	0.116095
3573	P62873	Guanine nucleotide-binding protein G(I)/G(S)/G(T) subunit beta-1 [OS=Homo sapiens]	-0.05	0.764351
3576	P12814	Alpha-actinin-1 [OS=Homo sapiens]	-0.01	0.608021
3577	Q12931	Heat shock protein 75 kDa, mitochondrial [OS=Homo sapiens]	0.37	0.287813
3580	P15924	Desmoplakin [OS=Homo sapiens]	-0.01	0.910374
3581	Q15366	Poly(rC)-binding protein 2 [OS=Homo sapiens]	-0.01	0.975445
3583	Q02543	Large ribosomal subunit protein eL20 [OS=Homo sapiens]	0.09	0.0246619
3584	P40121	Macrophage-capping protein [OS=Homo sapiens]	-0.18	0.628382
3585	P61604	10 kDa heat shock protein, mitochondrial [OS=Homo sapiens]	0.01	0.724956
3588	O60664	Perilipin-3 [OS=Homo sapiens]	0.11	0.437081
3590	Q09666	Neuroblast differentiation-associated protein AHNAK [OS=Homo sapiens]	-0.02	0.840813
3592	P42677	Small ribosomal subunit protein eS27 [OS=Homo sapiens]	0.25	0.284342
3594	Q99426	Tubulin-folding cofactor B [OS=Homo sapiens]	0.04	0.463932
3598	Q9H2U2	Inorganic pyrophosphatase 2, mitochondrial [OS=Homo sapiens]	0.19	0.294674
3606	P35241	Radixin [OS=Homo sapiens]	-0.04	0.310453
3608	P62280	Small ribosomal subunit protein uS17 [OS=Homo sapiens]	0.02	0.23528
3610	P60842	Eukaryotic initiation factor 4A-I [OS=Homo sapiens]	0.05	0.829776
3611	P20674	Cytochrome c oxidase subunit 5A, mitochondrial [OS=Homo sapiens]	-0.04	0.954181
3614	P51114	RNA-binding protein FXR1 [OS=Homo sapiens]	-0.2	0.0575836
3621	Q93079	Histone H2B type 1-H [OS=Homo sapiens]	0.04	0.468349
3628	P23528	Cofilin-1 [OS=Homo sapiens]	0.04	0.230273
3631	Q13085	Acetyl-CoA carboxylase 1 [OS=Homo sapiens]	0.17	0.206275
3637	Q13733	Sodium/potassium-transporting ATPase subunit alpha-4 [OS=Homo sapiens]	-0.01	0.814216
3639	P62269	Small ribosomal subunit protein uS13 [OS=Homo sapiens]	-0.01	0.954205
3644	P16401	Histone H1.5 [OS=Homo sapiens]	-0.02	0.833645
3645	P33993	DNA replication licensing factor MCM7 [OS=Homo sapiens]	-0.05	0.33098
3646	Q16204	Coiled-coil domain-containing protein 6 [OS=Homo sapiens]	0.18	0.145975
3652	Q99878	Histone H2A type 1-J [OS=Homo sapiens]	0.01	0.847683
3653	Q96L21	Ribosomal protein uL16-like [OS=Homo sapiens]	-0.35	0.837257
3654	Q5JWF2	Guanine nucleotide-binding protein G(s) subunit alpha isoforms XLas [OS=Homo sapiens]	-0.2	0.474939
3657	P16435	NADPH--cytochrome P450 reductase [OS=Homo sapiens]	0.04	0.537219
3658	P49419	Alpha-aminoadipic semialdehyde dehydrogenase [OS=Homo sapiens]	-0.18	0.261495
3662	P84077	ADP-ribosylation factor 1 [OS=Homo sapiens]	-0.03	0.969458
3663	P62847	Small ribosomal subunit protein eS24 [OS=Homo sapiens]	0	0.429937
3664	O15371	Eukaryotic translation initiation factor 3 subunit D [OS=Homo sapiens]	-0.04	0.378143
3667	P62979	Ubiquitin-ribosomal protein eS31 fusion protein [OS=Homo sapiens]	0.1	0.5958
3669	P04264	Keratin, type II cytoskeletal 1 [OS=Homo sapiens]	0.17	0.252702
3671	Q9NVJ2	ADP-ribosylation factor-like protein 8B [OS=Homo sapiens]	-0.01	0.568652
3672	P36578	Large ribosomal subunit protein uL4 [OS=Homo sapiens]	-0.02	0.758662
3674	P17987	T-complex protein 1 subunit alpha [OS=Homo sapiens]	0.12	0.721108
3679	P54886	Delta-1-pyrroline-5-carboxylate synthase [OS=Homo sapiens]	0.09	0.00718453
3680	Q8TCS8	Polyribonucleotide nucleotidyltransferase 1, mitochondrial [OS=Homo sapiens]	0.3	0.289717
3690	P51665	26S proteasome non-ATPase regulatory subunit 7 [OS=Homo sapiens]	0.2	0.173428
3695	Q96AG4	Leucine-rich repeat-containing protein 59 [OS=Homo sapiens]	0.07	0.730947
3701	Q99471	Prefoldin subunit 5 [OS=Homo sapiens]	-0.05	0.806901
3702	Q9Y266	Nuclear migration protein nudC [OS=Homo sapiens]	-0.11	0.793311
3703	Q9UBQ7	Glyoxylate reductase/hydroxypyruvate reductase [OS=Homo sapiens]	0.13	0.574853
3715	P49023	Paxillin [OS=Homo sapiens]	0.33	0.533798
3716	P36543	V-type proton ATPase subunit E 1 [OS=Homo sapiens]	0.01	0.311462
3720	Q32P51	Heterogeneous nuclear ribonucleoprotein A1-like 2 [OS=Homo sapiens]	-0.21	0.255686
3721	P49755	Transmembrane emp24 domain-containing protein 10 [OS=Homo sapiens]	-0.06	0.809337
3727	P00367	Glutamate dehydrogenase 1, mitochondrial [OS=Homo sapiens]	0.11	0.0178047
3729	Q9NTJ3	Structural maintenance of chromosomes protein 4 [OS=Homo sapiens]	-0.07	0.180368
3734	P21291	Cysteine and glycine-rich protein 1 [OS=Homo sapiens]	0.01	0.662273
3737	P11413	Glucose-6-phosphate 1-dehydrogenase [OS=Homo sapiens]	-0.04	0.327282
3738	Q01814	Plasma membrane calcium-transporting ATPase 2 [OS=Homo sapiens]	-0.14	0.139747
3739	P47712	Cytosolic phospholipase A2 [OS=Homo sapiens]	0.12	0.0890614
3744	Q58FF8	Putative heat shock protein HSP 90-beta 2 [OS=Homo sapiens]	0.14	0.107606
3749	P07205	Phosphoglycerate kinase 2 [OS=Homo sapiens]	-0.02	0.413668
3753	P25788	Proteasome subunit alpha type-3 [OS=Homo sapiens]	-0.04	0.588203
3756	P25205	DNA replication licensing factor MCM3 [OS=Homo sapiens]	-0.1	0.362361
3760	Q92878	DNA repair protein RAD50 [OS=Homo sapiens]	-0.05	0.472193
3763	P55209	Nucleosome assembly protein 1-like 1 [OS=Homo sapiens]	0.02	0.768445
3766	P32322	Pyrroline-5-carboxylate reductase 1, mitochondrial [OS=Homo sapiens]	0.01	0.756001
3770	P11766	Alcohol dehydrogenase class-3 [OS=Homo sapiens]	-0.02	0.626422
3775	P06744	Glucose-6-phosphate isomerase [OS=Homo sapiens]	-0.01	0.343859
3778	Q14318	Peptidyl-prolyl cis-trans isomerase FKBP8 [OS=Homo sapiens]	0	0.878035
3779	P43034	Platelet-activating factor acetylhydrolase IB subunit beta [OS=Homo sapiens]	0.07	0.618873
3785	P20810	Calpastatin [OS=Homo sapiens]	-0.01	0.876303
3786	P07195	L-lactate dehydrogenase B chain [OS=Homo sapiens]	0.02	0.33905
3795	Q8IVT2	Mitotic interactor and substrate of PLK1 [OS=Homo sapiens]	-0.08	0.459469
3797	P60709	Actin, cytoplasmic 1 [OS=Homo sapiens]	0.04	0.436198
3807	Q00839	Heterogeneous nuclear ribonucleoprotein U [OS=Homo sapiens]	0.05	0.289908
3816	P50993	Sodium/potassium-transporting ATPase subunit alpha-2 [OS=Homo sapiens]	0.03	0.673994
3826	P18077	Large ribosomal subunit protein eL33 [OS=Homo sapiens]	-0.07	0.114291
3830	Q32MZ4	Leucine-rich repeat flightless-interacting protein 1 [OS=Homo sapiens]	0.07	0.193166
3832	P55327	Tumor protein D52 [OS=Homo sapiens]	0.01	0.997289
3842	P16949	Stathmin [OS=Homo sapiens]	-0.07	0.036193
3852	P16278	Beta-galactosidase [OS=Homo sapiens]	-0.17	0.648196
3853	P26006	Integrin alpha-3 [OS=Homo sapiens]	0.02	0.549795
3854	Q8TD47	Small ribosomal subunit protein eS4, Y isoform 2 [OS=Homo sapiens]	-0.22	0.115798
3858	Q9UMR2	ATP-dependent RNA helicase DDX19B [OS=Homo sapiens]	0.08	0.105896
3863	P51452	Dual specificity protein phosphatase 3 [OS=Homo sapiens]	0.14	0.698646
3864	P13645	Keratin, type I cytoskeletal 10 [OS=Homo sapiens]	0.2	0.363949
3870	P09525	Annexin A4 [OS=Homo sapiens]	0	0.683669
3874	O43237	Cytoplasmic dynein 1 light intermediate chain 2 [OS=Homo sapiens]	-0.07	0.440538
3878	Q14697	Neutral alpha-glucosidase AB [OS=Homo sapiens]	-0.01	0.874219
3882	B5ME19	Eukaryotic translation initiation factor 3 subunit C-like protein [OS=Homo sapiens]	0.1	0.374848
3883	P33778	Histone H2B type 1-B [OS=Homo sapiens]	0.19	0.157238
3884	Q9BUP3	Oxidoreductase HTATIP2 [OS=Homo sapiens]	-0.16	0.542845
3888	P28066	Proteasome subunit alpha type-5 [OS=Homo sapiens]	0	0.924443
3890	P20592	Interferon-induced GTP-binding protein Mx2 [OS=Homo sapiens]	0.16	0.501278
3901	Q70UQ0	Inhibitor of nuclear factor kappa-B kinase-interacting protein [OS=Homo sapiens]	0.09	0.580853
3908	P53618	Coatomer subunit beta [OS=Homo sapiens]	0.05	0.41277
3911	Q9GZV4	Eukaryotic translation initiation factor 5A-2 [OS=Homo sapiens]	-0.07	0.288516
3915	Q9UKY7	Protein CDV3 homolog [OS=Homo sapiens]	0.47	0.343997
3917	Q15102	Platelet-activating factor acetylhydrolase IB subunit alpha1 [OS=Homo sapiens]	-0.37	0.292184
3919	P30520	Adenylosuccinate synthetase isozyme 2 [OS=Homo sapiens]	0.16	0.348292
3926	P10606	Cytochrome c oxidase subunit 5B, mitochondrial [OS=Homo sapiens]	-0.01	0.623328
3931	Q9UHB9	Signal recognition particle subunit SRP68 [OS=Homo sapiens]	0.49	0.480689
3941	A0A8I5KQE6	Small ribosomal subunit protein uS2B [OS=Homo sapiens]	0.07	0.980978
3944	P17655	Calpain-2 catalytic subunit [OS=Homo sapiens]	0.02	0.214951
3947	Q01650	Large neutral amino acids transporter small subunit 1 [OS=Homo sapiens]	0.13	0.218673
3948	Q07020	Large ribosomal subunit protein eL18 [OS=Homo sapiens]	-0.04	0.259692
3949	Q9Y678	Coatomer subunit gamma-1 [OS=Homo sapiens]	0.02	0.291944
3950	O14950	Myosin regulatory light chain 12B [OS=Homo sapiens]	-0.06	0.188689
3951	P30153	Serine/threonine-protein phosphatase 2A 65 kDa regulatory subunit A alpha isoform [OS=Homo sapiens]	0	0.818268
3958	O14579	Coatomer subunit epsilon [OS=Homo sapiens]	-0.07	0.152363
3959	P49821	NADH dehydrogenase [ubiquinone] flavoprotein 1, mitochondrial [OS=Homo sapiens]	0	0.972233
3971	P51812	Ribosomal protein S6 kinase alpha-3 [OS=Homo sapiens]	-0.11	0.284522
3973	Q9BTT0	Acidic leucine-rich nuclear phosphoprotein 32 family member E [OS=Homo sapiens]	0.07	0.557626
3976	O60506	Heterogeneous nuclear ribonucleoprotein Q [OS=Homo sapiens]	-0.14	0.00904342
3982	Q16695	Histone H3.1t [OS=Homo sapiens]	-0.05	0.483243
3984	P20700	Lamin-B1 [OS=Homo sapiens]	-0.05	0.00344377
3985	P54652	Heat shock-related 70 kDa protein 2 [OS=Homo sapiens]	0.05	0.44516
3987	Q92688	Acidic leucine-rich nuclear phosphoprotein 32 family member B [OS=Homo sapiens]	-0.08	0.278473
3989	P68104	Elongation factor 1-alpha 1 [OS=Homo sapiens]	0.02	0.303922
3994	P00441	Superoxide dismutase [Cu-Zn] [OS=Homo sapiens]	0	0.562394
3996	Q9NR22	Protein arginine N-methyltransferase 8 [OS=Homo sapiens]	0.1	0.650995
4003	P49458	Signal recognition particle 9 kDa protein [OS=Homo sapiens]	0.05	0.957347
4009	P62753	Small ribosomal subunit protein eS6 [OS=Homo sapiens]	-0.15	0.167766
4012	P10620	Microsomal glutathione S-transferase 1 [OS=Homo sapiens]	0.22	0.150176
4016	Q15369	Elongin-C [OS=Homo sapiens]	0.01	0.698735
4020	Q04917	14-3-3 protein eta [OS=Homo sapiens]	0.01	0.799082
4025	Q15257	Serine/threonine-protein phosphatase 2A activator [OS=Homo sapiens]	0.16	0.520265
4029	Q86TX2	Acyl-coenzyme A thioesterase 1 [OS=Homo sapiens]	-0.19	0.241657
4033	O94808	Glutamine--fructose-6-phosphate aminotransferase [isomerizing] 2 [OS=Homo sapiens]	-0.07	0.558468
4042	P00533	Epidermal growth factor receptor [OS=Homo sapiens]	-0.09	0.548148
4046	Q96BM9	ADP-ribosylation factor-like protein 8A [OS=Homo sapiens]	0.03	0.94522
4047	Q6PI48	Aspartate--tRNA ligase, mitochondrial [OS=Homo sapiens]	0.25	0.0502119
4051	P0DN26	Peptidyl-prolyl cis-trans isomerase A-like 4F [OS=Homo sapiens]	0.09	0.799687
4052	O43324	Eukaryotic translation elongation factor 1 epsilon-1 [OS=Homo sapiens]	0.06	0.415519
4056	Q15149	Plectin [OS=Homo sapiens]	-0.05	0.0893799
4057	P53004	Biliverdin reductase A [OS=Homo sapiens]	0.06	0.673094
4061	P55769	NHP2-like protein 1 [OS=Homo sapiens]	-0.06	0.767063
4062	P30041	Peroxiredoxin-6 [OS=Homo sapiens]	0.02	0.626997
4066	P30086	Phosphatidylethanolamine-binding protein 1 [OS=Homo sapiens]	-0.02	0.524269
4068	P0C7P4	Putative cytochrome b-c1 complex subunit Rieske-like protein 1 [OS=Homo sapiens]	0.01	0.636255
4071	O75533	Splicing factor 3B subunit 1 [OS=Homo sapiens]	-0.12	0.317124
4078	P20648	Potassium-transporting ATPase alpha chain 1 [OS=Homo sapiens]	0.23	0.0358456
4112	P22492	Histone H1t [OS=Homo sapiens]	-0.02	0.620939
4121	Q9Y2T7	Y-box-binding protein 2 [OS=Homo sapiens]	0.11	0.632333
4124	P48741	Putative heat shock 70 kDa protein 7 [OS=Homo sapiens]	0.03	0.746338
4125	Q6NXT2	Histone H3.3C [OS=Homo sapiens]	-0.11	0.299227
4151	Q9H4B7	Tubulin beta-1 chain [OS=Homo sapiens]	0.1	0.194017
4167	Q9BYX7	Putative beta-actin-like protein 3 [OS=Homo sapiens]	0	0.82467
4174	Q02539	Histone H1.1 [OS=Homo sapiens]	0.06	0.0638889
4222	A6NNZ2	Tubulin beta 8B [OS=Homo sapiens]	0	0.510594
4290	Q15286	Ras-related protein Rab-35 [OS=Homo sapiens]	0.1	0.0119756
4298	A5A3E0	POTE ankyrin domain family member F [OS=Homo sapiens]	0.05	0.377407
4302	A6NHL2	Tubulin alpha chain-like 3 [OS=Homo sapiens]	0.12	0.325386
4316	P0CG38	POTE ankyrin domain family member I [OS=Homo sapiens]	0.04	0.42003
4329	Q6S8J3	POTE ankyrin domain family member E [OS=Homo sapiens]	0.04	0.421471
4349	Q96A08	Histone H2B type 1-A [OS=Homo sapiens]	0.04	0.49371
