# Supplementary material for: ENOblock synergizes with colistin to treat Acinetobacter baumannii infections
Source: EMBO Mol Med. 2025 Oct 31;17(12):3496–524. doi: 10.1038/s44321-025-00331-2 (PMC12686454; doi:10.1038/s44321-025-00331-2)
Supplement: Supplementary file 10 — Source data Fig. 6 [file 44321_2025_331_MOESM10_ESM.zip › FIGURE 6/6A-D/TMT PROTEOMICS/C_vs_CB_Macrophages_proc.xlsx]

## Sheet: Sheet1
Unnamed: 0	Accession	Description	Abundance Ratio log2 Bact-Cell Cell	Abundance Ratio P-Value Bact-Cell Cell
0	Q01518	Adenylyl cyclase-associated protein 1 [OS=Homo sapiens]	-0.51	0.200907
1	P60709	Actin, cytoplasmic 1 [OS=Homo sapiens]	-0.61	0.0790111
3	P63267	Actin, gamma-enteric smooth muscle [OS=Homo sapiens]	-1.15	0.0173024
4	P08238	Heat shock protein HSP 90-beta [OS=Homo sapiens]	-0.12	0.321119
5	P11021	Endoplasmic reticulum chaperone BiP [OS=Homo sapiens]	0.4	0.0180028
6	P07900	Heat shock protein HSP 90-alpha [OS=Homo sapiens]	-0.05	0.767143
7	P35579	Myosin-9 [OS=Homo sapiens]	0.34	0.00630295
8	P14625	Endoplasmin [OS=Homo sapiens]	0.71	0.0022932
9	P11142	Heat shock cognate 71 kDa protein [OS=Homo sapiens]	-0.27	0.00250981
10	P07237	Protein disulfide-isomerase [OS=Homo sapiens]	0.28	0.131712
11	P30101	Protein disulfide-isomerase A3 [OS=Homo sapiens]	0.46	0.0363763
12	P10809	60 kDa heat shock protein, mitochondrial [OS=Homo sapiens]	0.54	0.105378
13	P68104	Elongation factor 1-alpha 1 [OS=Homo sapiens]	-0.09	0.304482
14	P14618	Pyruvate kinase PKM [OS=Homo sapiens]	-0.53	0.135495
15	P02545	Prelamin-A/C [OS=Homo sapiens]	0.59	0.0690507
16	P04075	Fructose-bisphosphate aldolase A [OS=Homo sapiens]	-0.76	0.0557566
17	P08670	Vimentin [OS=Homo sapiens]	0.31	0.405296
18	Q5QNW6	Histone H2B type 2-F [OS=Homo sapiens]	0.74	0.136824
19	P06396	Gelsolin [OS=Homo sapiens]	-0.36	0.0564769
20	Q16778	Histone H2B type 2-E [OS=Homo sapiens]	0.78	0.0629924
21	P12814	Alpha-actinin-1 [OS=Homo sapiens]	-0.49	0.328272
22	P06733	Alpha-enolase [OS=Homo sapiens]	-0.5	0.0648324
23	Q09666	Neuroblast differentiation-associated protein AHNAK [OS=Homo sapiens]	-0.59	0.39865
25	P26038	Moesin [OS=Homo sapiens]	-0.28	0.110735
26	P68371	Tubulin beta-4B chain [OS=Homo sapiens]	-0.34	0.477757
27	Q9Y490	Talin-1 [OS=Homo sapiens]	-0.03	0.776296
28	P07437	Tubulin beta chain [OS=Homo sapiens]	-0.52	0.187231
29	Q00610	Clathrin heavy chain 1 [OS=Homo sapiens]	0.21	0.108476
30	P63104	14-3-3 protein zeta/delta [OS=Homo sapiens]	-0.35	0.323863
31	P13796	Plastin-2 [OS=Homo sapiens]	-0.95	0.0536076
32	P13489	Ribonuclease inhibitor [OS=Homo sapiens]	0.19	0.92117
33	P07355	Annexin A2 [OS=Homo sapiens]	0.22	0.168119
34	P68363	Tubulin alpha-1B chain [OS=Homo sapiens]	-0.37	0.0688376
35	P22626	Heterogeneous nuclear ribonucleoproteins A2/B1 [OS=Homo sapiens]	-0.09	0.339661
38	P10412	Histone H1.4 [OS=Homo sapiens]	0.26	0.1301
39	P62937	Peptidyl-prolyl cis-trans isomerase A [OS=Homo sapiens]	-0.46	0.0529551
40	P07195	L-lactate dehydrogenase B chain [OS=Homo sapiens]	-0.45	0.0514091
41	P62805	Histone H4 [OS=Homo sapiens]	0.77	0.0165916
42	P19338	Nucleolin [OS=Homo sapiens]	-0.53	0.0322856
43	Q06830	Peroxiredoxin-1 [OS=Homo sapiens]	-0.49	0.0479696
44	P07339	Cathepsin D [OS=Homo sapiens]	0.21	0.0256547
45	P27797	Calreticulin [OS=Homo sapiens]	0.54	0.0485227
46	O43707	Alpha-actinin-4 [OS=Homo sapiens]	-0.81	0.0209454
48	P20700	Lamin-B1 [OS=Homo sapiens]	0.68	0.0118034
49	P05141	ADP/ATP translocase 2 [OS=Homo sapiens]	0.23	0.211786
50	Q00839	Heterogeneous nuclear ribonucleoprotein U [OS=Homo sapiens]	0.54	0.0551629
51	P61978	Heterogeneous nuclear ribonucleoprotein K [OS=Homo sapiens]	-0.46	0.00504358
52	P13639	Elongation factor 2 [OS=Homo sapiens]	-0.37	0.159238
53	P62987	Ubiquitin-ribosomal protein eL40 fusion protein [OS=Homo sapiens]	-0.54	0.05848
54	P12236	ADP/ATP translocase 3 [OS=Homo sapiens]	1.05	0.373869
55	P23528	Cofilin-1 [OS=Homo sapiens]	-1.24	0.0192202
56	P06576	ATP synthase subunit beta, mitochondrial [OS=Homo sapiens]	0.67	0.0124989
57	O00299	Chloride intracellular channel protein 1 [OS=Homo sapiens]	-0.87	0.0493691
58	P38646	Stress-70 protein, mitochondrial [OS=Homo sapiens]	0.35	0.0315368
59	Q01469	Fatty acid-binding protein 5 [OS=Homo sapiens]	-1.07	0.0623465
60	P25705	ATP synthase subunit alpha, mitochondrial [OS=Homo sapiens]	0.75	0.00423997
61	P21796	Voltage-dependent anion-selective channel protein 1 [OS=Homo sapiens]	0.79	0.0375201
62	P00918	Carbonic anhydrase 2 [OS=Homo sapiens]	-0.59	0.106452
63	P04792	Heat shock protein beta-1 [OS=Homo sapiens]	-0.42	0.0439641
64	P05107	Integrin beta-2 [OS=Homo sapiens]	0.75	0.00798811
65	O94905	Erlin-2 [OS=Homo sapiens]	0.57	0.106727
66	Q8N257	Histone H2B type 3-B [OS=Homo sapiens]	0.7	0.127943
67	P00558	Phosphoglycerate kinase 1 [OS=Homo sapiens]	-0.46	0.102054
68	Q15084	Protein disulfide-isomerase A6 [OS=Homo sapiens]	0.37	0.0902053
69	P23284	Peptidyl-prolyl cis-trans isomerase B [OS=Homo sapiens]	0.53	0.0219768
70	P68366	Tubulin alpha-4A chain [OS=Homo sapiens]	-0.26	0.433625
71	P27824	Calnexin [OS=Homo sapiens]	0.24	0.150475
72	P04264	Keratin, type II cytoskeletal 1 [OS=Homo sapiens]	1.51	0.0778469
73	P31946	14-3-3 protein beta/alpha [OS=Homo sapiens]	-0.37	0.42849
74	Q14697	Neutral alpha-glucosidase AB [OS=Homo sapiens]	0.02	0.426195
75	P40939	Trifunctional enzyme subunit alpha, mitochondrial [OS=Homo sapiens]	0.67	0.0895859
76	P08311	Cathepsin G [OS=Homo sapiens]	0.73	0.0443194
77	P14314	Glucosidase 2 subunit beta [OS=Homo sapiens]	0.51	0.0360033
78	P13645	Keratin, type I cytoskeletal 10 [OS=Homo sapiens]	1.1	0.0233557
79	P45880	Voltage-dependent anion-selective channel protein 2 [OS=Homo sapiens]	0.62	0.082271
80	P07737	Profilin-1 [OS=Homo sapiens]	-0.78	0.00683417
81	P16401	Histone H1.5 [OS=Homo sapiens]	0.2	0.105568
82	P62328	Thymosin beta-4 [OS=Homo sapiens]	-1.34	0.448874
83	P00338	L-lactate dehydrogenase A chain [OS=Homo sapiens]	-0.34	0.0477681
84	P04040	Catalase [OS=Homo sapiens]	0.3	0.959278
85	P46940	Ras GTPase-activating-like protein IQGAP1 [OS=Homo sapiens]	0.04	0.829482
86	P84243	Histone H3.3 [OS=Homo sapiens]	0.75	0.0883655
87	P78527	DNA-dependent protein kinase catalytic subunit [OS=Homo sapiens]	0.17	0.966623
88	P50395	Rab GDP dissociation inhibitor beta [OS=Homo sapiens]	-0.31	0.57805
89	P13667	Protein disulfide-isomerase A4 [OS=Homo sapiens]	0.4	0.12132
90	P40925	Malate dehydrogenase, cytoplasmic [OS=Homo sapiens]	-0.74	0.0465984
91	P27348	14-3-3 protein theta [OS=Homo sapiens]	-0.18	0.468221
92	P09382	Galectin-1 [OS=Homo sapiens]	-0.67	0.0417997
93	P40121	Macrophage-capping protein [OS=Homo sapiens]	-0.41	0.106562
94	P23396	Small ribosomal subunit protein uS3 [OS=Homo sapiens]	0.26	0.395877
95	P26641	Elongation factor 1-gamma [OS=Homo sapiens]	0.12	0.300648
96	P30040	Endoplasmic reticulum resident protein 29 [OS=Homo sapiens]	0.68	0.00197774
97	P04406	Glyceraldehyde-3-phosphate dehydrogenase [OS=Homo sapiens]	-0.44	0.282958
98	P61981	14-3-3 protein gamma [OS=Homo sapiens]	-0.41	0.10968
99	P60660	Myosin light polypeptide 6 [OS=Homo sapiens]	0.27	0.334697
100	P49411	Elongation factor Tu, mitochondrial [OS=Homo sapiens]	0.72	0.0175809
101	P40926	Malate dehydrogenase, mitochondrial [OS=Homo sapiens]	0.58	0.0512492
102	P61604	10 kDa heat shock protein, mitochondrial [OS=Homo sapiens]	0.48	0.516955
103	P04843	Dolichyl-diphosphooligosaccharide--protein glycosyltransferase subunit 1 [OS=Homo sapiens]	0.49	0.0812278
104	P06748	Nucleophosmin [OS=Homo sapiens]	0	0.750771
105	P49368	T-complex protein 1 subunit gamma [OS=Homo sapiens]	-0.46	0.211013
106	O75367	Core histone macro-H2A.1 [OS=Homo sapiens]	0.53	0.0478301
107	P07858	Cathepsin B [OS=Homo sapiens]	-0.16	0.71647
108	P47756	F-actin-capping protein subunit beta [OS=Homo sapiens]	0.41	0.31238
109	P50990	T-complex protein 1 subunit theta [OS=Homo sapiens]	-0.02	0.848628
110	O43175	D-3-phosphoglycerate dehydrogenase [OS=Homo sapiens]	-0.03	0.729098
111	P15880	Small ribosomal subunit protein uS5 [OS=Homo sapiens]	0.06	0.0520688
112	P15144	Aminopeptidase N [OS=Homo sapiens]	0.79	0.112682
113	P61158	Actin-related protein 3 [OS=Homo sapiens]	-0.55	0.283906
114	P50995	Annexin A11 [OS=Homo sapiens]	0.5	0.0596765
115	P15153	Ras-related C3 botulinum toxin substrate 2 [OS=Homo sapiens]	0.66	0.0817621
116	P62701	Small ribosomal subunit protein eS4, X isoform [OS=Homo sapiens]	0.35	0.0475052
117	P37837	Transaldolase [OS=Homo sapiens]	-0.43	0.030817
118	P62826	GTP-binding nuclear protein Ran [OS=Homo sapiens]	-0.52	0.00399265
119	P50991	T-complex protein 1 subunit delta [OS=Homo sapiens]	-0.26	0.168598
120	P30041	Peroxiredoxin-6 [OS=Homo sapiens]	-0.53	0.0154571
121	P23141	Liver carboxylesterase 1 [OS=Homo sapiens]	0.11	0.473662
122	P22314	Ubiquitin-like modifier-activating enzyme 1 [OS=Homo sapiens]	-0.23	0.223931
123	P55084	Trifunctional enzyme subunit beta, mitochondrial [OS=Homo sapiens]	0.62	0.114628
124	P62258	14-3-3 protein epsilon [OS=Homo sapiens]	-0.27	0.186731
125	P08133	Annexin A6 [OS=Homo sapiens]	0.21	0.242394
126	P0DP23	Calmodulin-1 [OS=Homo sapiens]	-0.16	0.390207
127	P52209	6-phosphogluconate dehydrogenase, decarboxylating [OS=Homo sapiens]	-0.23	0.891732
128	P05387	Large ribosomal subunit protein P2 [OS=Homo sapiens]	0.6	0.930992
129	Q16777	Histone H2A type 2-C [OS=Homo sapiens]	0.81	0.00807106
130	Q02878	Large ribosomal subunit protein eL6 [OS=Homo sapiens]	0.01	0.916916
131	P09874	Poly [ADP-ribose] polymerase 1 [OS=Homo sapiens]	-0.38	0.0715181
132	P54819	Adenylate kinase 2, mitochondrial [OS=Homo sapiens]	0.72	0.00541679
133	Q04917	14-3-3 protein eta [OS=Homo sapiens]	-0.87
134	P60842	Eukaryotic initiation factor 4A-I [OS=Homo sapiens]	0.17	0.778471
135	P04083	Annexin A1 [OS=Homo sapiens]	0.04	0.609593
136	P63244	Small ribosomal subunit protein RACK1 [OS=Homo sapiens]	0.45	0.171576
137	P52566	Rho GDP-dissociation inhibitor 2 [OS=Homo sapiens]	-0.82	0.0415533
138	P51149	Ras-related protein Rab-7a [OS=Homo sapiens]	0.54	0.225462
139	P61247	Small ribosomal subunit protein eS1 [OS=Homo sapiens]	0.27	0.436588
140	P52272	Heterogeneous nuclear ribonucleoprotein M [OS=Homo sapiens]	0.52	0.0600359
142	P62820	Ras-related protein Rab-1A [OS=Homo sapiens]	0.3	0.0424877
143	P08865	Small ribosomal subunit protein uS2 [OS=Homo sapiens]	0.18	0.767364
144	P04899	Guanine nucleotide-binding protein G(i) subunit alpha-2 [OS=Homo sapiens]	0.11	0.12321
145	P09972	Fructose-bisphosphate aldolase C [OS=Homo sapiens]	-0.58	0.48128
146	P29401	Transketolase [OS=Homo sapiens]	0.29	0.450836
147	P07910	Heterogeneous nuclear ribonucleoproteins C1/C2 [OS=Homo sapiens]	0.24	0.0405544
148	P31949	Protein S100-A11 [OS=Homo sapiens]	-0.61	0.172529
150	O14950	Myosin regulatory light chain 12B [OS=Homo sapiens]	0.34	0.0738991
151	P26447	Protein S100-A4 [OS=Homo sapiens]	-0.5	0.0668068
152	P78371	T-complex protein 1 subunit beta [OS=Homo sapiens]	-0.26	0.839347
153	Q9Y3Z3	Deoxynucleoside triphosphate triphosphohydrolase SAMHD1 [OS=Homo sapiens]	0.45	0.107737
154	P15311	Ezrin [OS=Homo sapiens]	-0.53	0.29348
155	P60763	Ras-related C3 botulinum toxin substrate 3 [OS=Homo sapiens]	0.4	0.109481
156	P08758	Annexin A5 [OS=Homo sapiens]	-0.15	0.320687
157	P55072	Transitional endoplasmic reticulum ATPase [OS=Homo sapiens]	0.13	0.571596
158	P42704	Leucine-rich PPR motif-containing protein, mitochondrial [OS=Homo sapiens]	0.84	0.04125
159	Q71UI9	Histone H2A.V [OS=Homo sapiens]	0.44	0.155035
160	Q5TEC6	Histone H3-7 [OS=Homo sapiens]	-0.14	0.861381
161	P31948	Stress-induced-phosphoprotein 1 [OS=Homo sapiens]	-0.51	0.15904
162	Q12907	Vesicular integral-membrane protein VIP36 [OS=Homo sapiens]	1.06	0.222239
163	P61224	Ras-related protein Rap-1b [OS=Homo sapiens]	0.84	0.0224397
164	P16104	Histone H2AX [OS=Homo sapiens]	1.31	0.269096
165	P06454	Prothymosin alpha [OS=Homo sapiens]	-1.43	0.317343
166	P37802	Transgelin-2 [OS=Homo sapiens]	-1.15	0.0391198
167	Q14240	Eukaryotic initiation factor 4A-II [OS=Homo sapiens]	-0.27
168	Q00325	Solute carrier family 25 member 3 [OS=Homo sapiens]	0.67	0.0479104
169	Q86UX7	Fermitin family homolog 3 [OS=Homo sapiens]	-0.04	0.679847
170	P36222	Chitinase-3-like protein 1 [OS=Homo sapiens]	0.54	0.614082
171	P62873	Guanine nucleotide-binding protein G(I)/G(S)/G(T) subunit beta-1 [OS=Homo sapiens]	0.95	0.0358791
172	P30048	Thioredoxin-dependent peroxide reductase, mitochondrial [OS=Homo sapiens]	0.79	0.0363318
173	P17096	High mobility group protein HMG-I/HMG-Y [OS=Homo sapiens]	-0.03	0.752127
174	Q9Y6N5	Sulfide:quinone oxidoreductase, mitochondrial [OS=Homo sapiens]	0.61	0.00838928
175	Q92841	Probable ATP-dependent RNA helicase DDX17 [OS=Homo sapiens]	0.38	0.338307
177	Q08211	ATP-dependent RNA helicase A [OS=Homo sapiens]	0.56	0.0190462
178	Q9Y4L1	Hypoxia up-regulated protein 1 [OS=Homo sapiens]	0.6	0.0274353
179	Q07020	Large ribosomal subunit protein eL18 [OS=Homo sapiens]	0.24	0.306731
180	Q8WUM4	Programmed cell death 6-interacting protein [OS=Homo sapiens]	0.07	0.822105
181	P18124	Large ribosomal subunit protein uL30 [OS=Homo sapiens]	0.13	0.467701
182	Q96C19	EF-hand domain-containing protein D2 [OS=Homo sapiens]	-0.13
183	P06753	Tropomyosin alpha-3 chain [OS=Homo sapiens]	-0.67	0.293879
184	P61160	Actin-related protein 2 [OS=Homo sapiens]	-0.16	0.110599
187	P67809	Y-box-binding protein 1 [OS=Homo sapiens]	-0.28	0.258471
188	P12956	X-ray repair cross-complementing protein 6 [OS=Homo sapiens]	0.2	0.757288
189	P61313	Large ribosomal subunit protein eL15 [OS=Homo sapiens]	0.36	0.00280357
190	P17844	Probable ATP-dependent RNA helicase DDX5 [OS=Homo sapiens]	0.55	0.00493184
191	P04179	Superoxide dismutase [Mn], mitochondrial [OS=Homo sapiens]	-0.05	0.435715
192	P62241	Small ribosomal subunit protein eS8 [OS=Homo sapiens]	0.45	0.171689
193	P17987	T-complex protein 1 subunit alpha [OS=Homo sapiens]	-0.04	0.485343
194	P31943	Heterogeneous nuclear ribonucleoprotein H [OS=Homo sapiens]	-0.47	0.231656
196	P51572	B-cell receptor-associated protein 31 [OS=Homo sapiens]	0.49	0.0803123
197	P48735	Isocitrate dehydrogenase [NADP], mitochondrial [OS=Homo sapiens]	0.86	0.0864749
198	Q14103	Heterogeneous nuclear ribonucleoprotein D0 [OS=Homo sapiens]	-0.77	0.130764
199	Q9Y277	Voltage-dependent anion-selective channel protein 3 [OS=Homo sapiens]	-0.03	0.814799
200	P31146	Coronin-1A [OS=Homo sapiens]	-0.41	0.214432
201	P48643	T-complex protein 1 subunit epsilon [OS=Homo sapiens]	-0.32	0.555687
202	P69905	Hemoglobin subunit alpha [OS=Homo sapiens]	0.76	0.00730358
203	P05388	Large ribosomal subunit protein uL10 [OS=Homo sapiens]	0.64	0.237712
204	P09525	Annexin A4 [OS=Homo sapiens]	-0.12	0.617479
205	P67936	Tropomyosin alpha-4 chain [OS=Homo sapiens]	-0.31	0.317666
207	P09211	Glutathione S-transferase P [OS=Homo sapiens]	-1.03	0.0300498
208	Q9NQC3	Reticulon-4 [OS=Homo sapiens]	-0.56	0.116044
209	Q12906	Interleukin enhancer-binding factor 3 [OS=Homo sapiens]	0.21	0.28847
210	Q99832	T-complex protein 1 subunit eta [OS=Homo sapiens]	-0.9	0.277932
211	P35908	Keratin, type II cytoskeletal 2 epidermal [OS=Homo sapiens]	1.57	0.397934
212	Q04760	Lactoylglutathione lyase [OS=Homo sapiens]	-0.65	0.00389172
214	P08962	CD63 antigen [OS=Homo sapiens]	1.13	0.233995
215	P49588	Alanine--tRNA ligase, cytoplasmic [OS=Homo sapiens]	0.23	0.632058
217	P61204	ADP-ribosylation factor 3 [OS=Homo sapiens]	-0.47	0.1985
218	P52565	Rho GDP-dissociation inhibitor 1 [OS=Homo sapiens]	-0.6	0.112532
219	P62491	Ras-related protein Rab-11A [OS=Homo sapiens]	0.42	0.124506
220	P62277	Small ribosomal subunit protein uS15 [OS=Homo sapiens]	-0.04	0.528963
221	P18077	Large ribosomal subunit protein eL33 [OS=Homo sapiens]	0.95	0.171021
224	Q99497	Parkinson disease protein 7 [OS=Homo sapiens]	-0.3	0.355948
225	O75844	CAAX prenyl protease 1 homolog [OS=Homo sapiens]	0.4	0.122353
227	P11279	Lysosome-associated membrane glycoprotein 1 [OS=Homo sapiens]	0.56	0.260628
228	P62269	Small ribosomal subunit protein uS13 [OS=Homo sapiens]	0.42	0.143302
229	P04844	Dolichyl-diphosphooligosaccharide--protein glycosyltransferase subunit 2 [OS=Homo sapiens]	0.43	0.211972
231	O75396	Vesicle-trafficking protein SEC22b [OS=Homo sapiens]	0.4	0.246007
232	Q92945	Far upstream element-binding protein 2 [OS=Homo sapiens]	0.13	0.735862
233	P62424	Large ribosomal subunit protein eL8 [OS=Homo sapiens]	0.17	0.255559
234	P23246	Splicing factor, proline- and glutamine-rich [OS=Homo sapiens]	0.08	0.18018
235	Q14019	Coactosin-like protein [OS=Homo sapiens]	-0.42	0.0470344
237	P29692	Elongation factor 1-delta [OS=Homo sapiens]	0.08	0.805987
238	P51991	Heterogeneous nuclear ribonucleoprotein A3 [OS=Homo sapiens]	-0.26	0.65126
239	Q16658	Fascin [OS=Homo sapiens]	-0.48	0.285939
240	Q9BSJ8	Extended synaptotagmin-1 [OS=Homo sapiens]	-0.34	0.644793
241	P51148	Ras-related protein Rab-5C [OS=Homo sapiens]	0.74	0.22125
242	P00367	Glutamate dehydrogenase 1, mitochondrial [OS=Homo sapiens]	0.65	0.0294196
244	P07203	Glutathione peroxidase 1 [OS=Homo sapiens]	-0.14	0.195383
246	P61106	Ras-related protein Rab-14 [OS=Homo sapiens]	1.21	0.315308
248	P60174	Triosephosphate isomerase [OS=Homo sapiens]	-0.08
249	P40227	T-complex protein 1 subunit zeta [OS=Homo sapiens]	-0.08	0.886649
252	Q15233	Non-POU domain-containing octamer-binding protein [OS=Homo sapiens]	0.12	0.878261
253	P07602	Prosaposin [OS=Homo sapiens]	0.17	0.803431
254	Q99536	Synaptic vesicle membrane protein VAT-1 homolog [OS=Homo sapiens]	-0.06	0.531037
255	P05023	Sodium/potassium-transporting ATPase subunit alpha-1 [OS=Homo sapiens]	0.22
256	P62899	Large ribosomal subunit protein eL31 [OS=Homo sapiens]	0.4	0.0210905
257	Q9UQ80	Proliferation-associated protein 2G4 [OS=Homo sapiens]	0.05	0.727903
258	P48047	ATP synthase subunit O, mitochondrial [OS=Homo sapiens]	0.76	0.0796496
259	P08754	Guanine nucleotide-binding protein G(i) subunit alpha-3 [OS=Homo sapiens]	4.07
260	O15144	Actin-related protein 2/3 complex subunit 2 [OS=Homo sapiens]	-0.09	0.397445
261	P78417	Glutathione S-transferase omega-1 [OS=Homo sapiens]	-0.47	0.267928
263	P36578	Large ribosomal subunit protein uL4 [OS=Homo sapiens]	-0.15	0.580957
264	O00148	ATP-dependent RNA helicase DDX39A [OS=Homo sapiens]	0.01	0.513966
265	P62280	Small ribosomal subunit protein uS17 [OS=Homo sapiens]	0.48	0.172076
266	P40429	Large ribosomal subunit protein uL13 [OS=Homo sapiens]	0.84	0.0264986
267	P62851	Small ribosomal subunit protein eS25 [OS=Homo sapiens]	0.19	0.328713
268	P26599	Polypyrimidine tract-binding protein 1 [OS=Homo sapiens]	0.32	0.405492
269	P50897	Palmitoyl-protein thioesterase 1 [OS=Homo sapiens]	-0.08	0.617122
270	Q9H299	SH3 domain-binding glutamic acid-rich-like protein 3 [OS=Homo sapiens]	-1.6	0.0972583
271	Q01130	Serine/arginine-rich splicing factor 2 [OS=Homo sapiens]	-0.72	0.137922
272	Q9UHL4	Dipeptidyl peptidase 2 [OS=Homo sapiens]	0.48	0.0765791
274	P18669	Phosphoglycerate mutase 1 [OS=Homo sapiens]	-1.25	0.00941466
275	P39019	Small ribosomal subunit protein eS19 [OS=Homo sapiens]	0.18	0.443306
276	P39656	Dolichyl-diphosphooligosaccharide--protein glycosyltransferase 48 kDa subunit [OS=Homo sapiens]	1.22	0.428755
277	P62906	Large ribosomal subunit protein uL1 [OS=Homo sapiens]	-0.56	0.443533
278	P26640	Valine--tRNA ligase [OS=Homo sapiens]	0.25	0.951053
279	P62753	Small ribosomal subunit protein eS6 [OS=Homo sapiens]	0.38	0.497516
280	P50502	Hsc70-interacting protein [OS=Homo sapiens]	-0.26
281	Q02543	Large ribosomal subunit protein eL20 [OS=Homo sapiens]	0.04	0.618093
282	P51659	Peroxisomal multifunctional enzyme type 2 [OS=Homo sapiens]	0.69	0.404136
283	Q15366	Poly(rC)-binding protein 2 [OS=Homo sapiens]	0.66	0.0399619
284	Q13011	Delta(3,5)-Delta(2,4)-dienoyl-CoA isomerase, mitochondrial [OS=Homo sapiens]	0.44	0.0366191
287	Q13310	Polyadenylate-binding protein 4 [OS=Homo sapiens]	0.08	0.36157
288	P35637	RNA-binding protein FUS [OS=Homo sapiens]	0.23	0.30687
289	Q13162	Peroxiredoxin-4 [OS=Homo sapiens]	0.7	0.172889
290	P35268	Large ribosomal subunit protein eL22 [OS=Homo sapiens]	0.23	0.318489
291	Q14847	LIM and SH3 domain protein 1 [OS=Homo sapiens]	-0.43	0.115115
293	P09651	Heterogeneous nuclear ribonucleoprotein A1 [OS=Homo sapiens]	-0.47	0.375362
294	P21964	Catechol O-methyltransferase [OS=Homo sapiens]	0.3	0.161282
295	P63220	Small ribosomal subunit protein eS21 [OS=Homo sapiens]	-0.35	0.214527
296	P49327	Fatty acid synthase [OS=Homo sapiens]	0.25	0.0525126
297	Q16555	Dihydropyrimidinase-related protein 2 [OS=Homo sapiens]	-1.41
300	P34897	Serine hydroxymethyltransferase, mitochondrial [OS=Homo sapiens]	0.63	0.0153307
301	Q96BM9	ADP-ribosylation factor-like protein 8A [OS=Homo sapiens]	0.33	0.0703666
302	P41091	Eukaryotic translation initiation factor 2 subunit 3 [OS=Homo sapiens]	0.5
305	P11310	Medium-chain specific acyl-CoA dehydrogenase, mitochondrial [OS=Homo sapiens]	0.47	0.0473706
308	P23526	Adenosylhomocysteinase [OS=Homo sapiens]	-0.18
309	O75083	WD repeat-containing protein 1 [OS=Homo sapiens]	-0.29	0.361404
310	Q7KZF4	Staphylococcal nuclease domain-containing protein 1 [OS=Homo sapiens]	1.25	0.236328
312	P46776	Large ribosomal subunit protein uL15 [OS=Homo sapiens]	-0.08	0.447413
313	P15531	Nucleoside diphosphate kinase A [OS=Homo sapiens]	-0.17	0.646616
315	P02768	Albumin [OS=Homo sapiens]	0.23	0.936781
316	P30405	Peptidyl-prolyl cis-trans isomerase F, mitochondrial [OS=Homo sapiens]	0.64	0.131199
317	O43399	Tumor protein D54 [OS=Homo sapiens]	0.64
318	O15511	Actin-related protein 2/3 complex subunit 5 [OS=Homo sapiens]	-0.2	0.278567
319	P05198	Eukaryotic translation initiation factor 2 subunit 1 [OS=Homo sapiens]	0.24	0.65911
320	P46782	Small ribosomal subunit protein uS7 [OS=Homo sapiens]	0.39	0.349413
321	P36776	Lon protease homolog, mitochondrial [OS=Homo sapiens]	0.47	0.399156
323	P26373	Large ribosomal subunit protein eL13 [OS=Homo sapiens]	-0.04	0.981896
324	P13010	X-ray repair cross-complementing protein 5 [OS=Homo sapiens]	0.12	0.262053
326	Q16629	Serine/arginine-rich splicing factor 7 [OS=Homo sapiens]	1.07	0.337505
329	P25774	Cathepsin S [OS=Homo sapiens]	-0.1	0.842163
330	Q13404	Ubiquitin-conjugating enzyme E2 variant 1 [OS=Homo sapiens]	0.23	0.782522
331	P07814	Bifunctional glutamate/proline--tRNA ligase [OS=Homo sapiens]	0.08	0.208754
332	Q03252	Lamin-B2 [OS=Homo sapiens]	0.74	0.746642
334	P62263	Small ribosomal subunit protein uS11 [OS=Homo sapiens]	0.52	0.351702
336	O75368	Adapter SH3BGRL [OS=Homo sapiens]	-1.39	0.207351
337	P62750	Large ribosomal subunit protein uL23 [OS=Homo sapiens]	0.57	0.219625
339	P10599	Thioredoxin [OS=Homo sapiens]	-1.39	0.0478793
340	P35527	Keratin, type I cytoskeletal 9 [OS=Homo sapiens]	0.35	0.316149
341	P17812	CTP synthase 1 [OS=Homo sapiens]	0.12
342	P62249	Small ribosomal subunit protein uS9 [OS=Homo sapiens]	0.04	0.509153
343	Q16891	MICOS complex subunit MIC60 [OS=Homo sapiens]	0.53	0.073169
346	Q86UE4	Protein LYRIC [OS=Homo sapiens]	0.68
347	Q53GQ0	Very-long-chain 3-oxoacyl-CoA reductase [OS=Homo sapiens]	0.68	0.00251938
348	P20674	Cytochrome c oxidase subunit 5A, mitochondrial [OS=Homo sapiens]	0.63	0.408707
349	P84095	Rho-related GTP-binding protein RhoG [OS=Homo sapiens]	-0.1	0.69794
350	P16615	Sarcoplasmic/endoplasmic reticulum calcium ATPase 2 [OS=Homo sapiens]	1.13	0.02023
351	Q14108	Lysosome membrane protein 2 [OS=Homo sapiens]	0.69	0.00664343
353	Q15819	Ubiquitin-conjugating enzyme E2 variant 2 [OS=Homo sapiens]	0.96
354	P46781	Small ribosomal subunit protein uS4 [OS=Homo sapiens]	0.56	0.286625
356	Q9BWM7	Sideroflexin-3 [OS=Homo sapiens]	1.12	0.0974394
357	P62244	Small ribosomal subunit protein uS8 [OS=Homo sapiens]	1.32	0.175034
358	P39023	Large ribosomal subunit protein uL3 [OS=Homo sapiens]	0.49	0.168573
360	P06744	Glucose-6-phosphate isomerase [OS=Homo sapiens]	-0.53	0.468583
361	P22234	Bifunctional phosphoribosylaminoimidazole carboxylase/phosphoribosylaminoimidazole succinocarboxamide synthetase [OS=Homo sapiens]	0.25	0.686544
362	P49189	4-trimethylaminobutyraldehyde dehydrogenase [OS=Homo sapiens]	-0.75
363	P60953	Cell division control protein 42 homolog [OS=Homo sapiens]	0.27	0.337904
364	P30086	Phosphatidylethanolamine-binding protein 1 [OS=Homo sapiens]	-0.2
366	P62888	Large ribosomal subunit protein eL30 [OS=Homo sapiens]	0.57	0.0171899
367	P53396	ATP-citrate synthase [OS=Homo sapiens]	-0.8
368	P38117	Electron transfer flavoprotein subunit beta [OS=Homo sapiens]	0.88	0.0702314
369	Q9BS26	Endoplasmic reticulum resident protein 44 [OS=Homo sapiens]	0.52	0.0935675
371	P07954	Fumarate hydratase, mitochondrial [OS=Homo sapiens]	0.21	0.944747
374	P22392	Nucleoside diphosphate kinase B [OS=Homo sapiens]	-0.92	0.0596791
375	P05556	Integrin beta-1 [OS=Homo sapiens]	0.37	0.0659099
376	Q13423	NAD(P) transhydrogenase, mitochondrial [OS=Homo sapiens]	0.82	0.0136777
377	Q9ULZ3	Apoptosis-associated speck-like protein containing a CARD [OS=Homo sapiens]	-0.27	0.623197
378	O60234	Glia maturation factor gamma [OS=Homo sapiens]	-0.23	0.164036
379	Q16836	Hydroxyacyl-coenzyme A dehydrogenase, mitochondrial [OS=Homo sapiens]	0.28	0.0197259
380	P25786	Proteasome subunit alpha type-1 [OS=Homo sapiens]	0.17	0.778657
382	P38159	RNA-binding motif protein, X chromosome [OS=Homo sapiens]	0.5	0.0682448
384	Q13765	Nascent polypeptide-associated complex subunit alpha [OS=Homo sapiens]	-0.14
386	P17655	Calpain-2 catalytic subunit [OS=Homo sapiens]	-0.91	0.133815
388	O75947	ATP synthase subunit d, mitochondrial [OS=Homo sapiens]	0.24	0.391294
391	P13073	Cytochrome c oxidase subunit 4 isoform 1, mitochondrial [OS=Homo sapiens]	0.41	0.45289
392	P07741	Adenine phosphoribosyltransferase [OS=Homo sapiens]	0.06	0.789161
393	P46459	Vesicle-fusing ATPase [OS=Homo sapiens]	0.54	0.0612875
394	P11586	C-1-tetrahydrofolate synthase, cytoplasmic [OS=Homo sapiens]	0.76	0.46679
395	O15143	Actin-related protein 2/3 complex subunit 1B [OS=Homo sapiens]	-0.04	0.761796
397	P15090	Fatty acid-binding protein, adipocyte [OS=Homo sapiens]	0.17	0.702389
400	Q04637	Eukaryotic translation initiation factor 4 gamma 1 [OS=Homo sapiens]	-0.05	0.355785
401	P00966	Argininosuccinate synthase [OS=Homo sapiens]	-0.15	0.316192
402	P32969	Large ribosomal subunit protein uL6 [OS=Homo sapiens]	0.16	0.19828
405	Q9NUQ9	CYFIP-related Rac1 interactor B [OS=Homo sapiens]	3.75
406	P51858	Hepatoma-derived growth factor [OS=Homo sapiens]	-0.14	0.407224
408	P41252	Isoleucine--tRNA ligase, cytoplasmic [OS=Homo sapiens]	0.18	0.246823
409	P61019	Ras-related protein Rab-2A [OS=Homo sapiens]	0.03	0.528528
412	P27695	DNA-(apurinic or apyrimidinic site) endonuclease [OS=Homo sapiens]	-0.54	0.20663
413	Q14974	Importin subunit beta-1 [OS=Homo sapiens]	-0.24	0.488026
414	P61619	Protein transport protein Sec61 subunit alpha isoform 1 [OS=Homo sapiens]	0.72	0.306484
418	P62829	Large ribosomal subunit protein uL14 [OS=Homo sapiens]	0.42	0.310023
419	Q9NSE4	Isoleucine--tRNA ligase, mitochondrial [OS=Homo sapiens]	0.69	0.0962534
420	Q96QK1	Vacuolar protein sorting-associated protein 35 [OS=Homo sapiens]	0.45	0.527564
421	P16284	Platelet endothelial cell adhesion molecule [OS=Homo sapiens]	0.19	0.399915
422	P42167	Lamina-associated polypeptide 2, isoforms beta/gamma [OS=Homo sapiens]	0.62	0.814592
425	Q8NBJ5	Procollagen galactosyltransferase 1 [OS=Homo sapiens]	0.74	0.538291
429	P52907	F-actin-capping protein subunit alpha-1 [OS=Homo sapiens]	-0.64	0.320254
430	Q9NZ01	Very-long-chain enoyl-CoA reductase [OS=Homo sapiens]	1.02	0.460879
431	P09496	Clathrin light chain A [OS=Homo sapiens]	-0.31	0.175079
433	P30050	Large ribosomal subunit protein uL11 [OS=Homo sapiens]	0.61	0.343689
434	O00571	ATP-dependent RNA helicase DDX3X [OS=Homo sapiens]	0.5	0.612116
435	Q9BV40	Vesicle-associated membrane protein 8 [OS=Homo sapiens]	0.13	0.478242
436	P39687	Acidic leucine-rich nuclear phosphoprotein 32 family member A [OS=Homo sapiens]	-0.55	0.391285
438	Q8WU79	Stromal membrane-associated protein 2 [OS=Homo sapiens]	-0.47	0.175691
439	Q01105	Protein SET [OS=Homo sapiens]	-0.63	0.0391924
440	P21281	V-type proton ATPase subunit B, brain isoform [OS=Homo sapiens]	0.85	0.111706
441	P00441	Superoxide dismutase [Cu-Zn] [OS=Homo sapiens]	-0.72	0.0888018
442	Q99988	Growth/differentiation factor 15 [OS=Homo sapiens]	0.47	0.12087
444	P53618	Coatomer subunit beta [OS=Homo sapiens]	0.23	0.601409
445	Q15185	Prostaglandin E synthase 3 [OS=Homo sapiens]	-0.91	0.0319201
449	Q99714	3-hydroxyacyl-CoA dehydrogenase type-2 [OS=Homo sapiens]	0.06	0.50768
450	P09429	High mobility group protein B1 [OS=Homo sapiens]	-1.07	0.402727
452	P61586	Transforming protein RhoA [OS=Homo sapiens]	0.22	0.390566
455	P07108	Acyl-CoA-binding protein [OS=Homo sapiens]	-1.45	0.259116
459	O43760	Synaptogyrin-2 [OS=Homo sapiens]	0.76	0.0630628
461	P23381	Tryptophan--tRNA ligase, cytoplasmic [OS=Homo sapiens]	-2.02
466	Q9H2U2	Inorganic pyrophosphatase 2, mitochondrial [OS=Homo sapiens]	0.26	0.981221
468	P60468	Protein transport protein Sec61 subunit beta [OS=Homo sapiens]	0.91	0.0786155
471	P24752	Acetyl-CoA acetyltransferase, mitochondrial [OS=Homo sapiens]	0.18	0.072479
473	P14866	Heterogeneous nuclear ribonucleoprotein L [OS=Homo sapiens]	1.05	0.257619
474	P46777	Large ribosomal subunit protein uL18 [OS=Homo sapiens]	0.08
476	O43143	ATP-dependent RNA helicase DHX15 [OS=Homo sapiens]	-0.06	0.457631
477	P00387	NADH-cytochrome b5 reductase 3 [OS=Homo sapiens]	1.39	0.235193
478	Q5SSJ5	Heterochromatin protein 1-binding protein 3 [OS=Homo sapiens]	0.32	0.124085
479	P35613	Basigin [OS=Homo sapiens]	0.43	0.164463
481	Q9UH99	SUN domain-containing protein 2 [OS=Homo sapiens]	0.78	0.0389729
482	P27635	Large ribosomal subunit protein uL16 [OS=Homo sapiens]	0.2	0.876635
484	P05455	Lupus La protein [OS=Homo sapiens]	-0.27	0.182759
486	P28838	Cytosol aminopeptidase [OS=Homo sapiens]	-0.37	0.387767
498	P25788	Proteasome subunit alpha type-3 [OS=Homo sapiens]	0.75
502	P54136	Arginine--tRNA ligase, cytoplasmic [OS=Homo sapiens]	0.09	0.769348
504	P16070	CD44 antigen [OS=Homo sapiens]	0.35	0.456294
505	P13804	Electron transfer flavoprotein subunit alpha, mitochondrial [OS=Homo sapiens]	-0.36	0.193665
510	Q8TCT9	Minor histocompatibility antigen H13 [OS=Homo sapiens]	0.11	0.208622
513	O00303	Eukaryotic translation initiation factor 3 subunit F [OS=Homo sapiens]	0.67	0.0305904
516	P23219	Prostaglandin G/H synthase 1 [OS=Homo sapiens]	0.62	0.0731293
518	P01889	HLA class I histocompatibility antigen, B alpha chain [OS=Homo sapiens]	1.17	0.911249
520	Q9NR30	Nucleolar RNA helicase 2 [OS=Homo sapiens]	-0.29	0.261338
526	Q9Y617	Phosphoserine aminotransferase [OS=Homo sapiens]	-0.11	0.190797
532	P54920	Alpha-soluble NSF attachment protein [OS=Homo sapiens]	0.93	0.297497
537	Q6NUK1	Mitochondrial adenyl nucleotide antiporter SLC25A24 [OS=Homo sapiens]	1	0.0754196
542	P00491	Purine nucleoside phosphorylase [OS=Homo sapiens]	-0.54	0.254592
543	Q9H4A4	Aminopeptidase B [OS=Homo sapiens]	-0.08	0.419144
545	P30740	Leukocyte elastase inhibitor [OS=Homo sapiens]	-0.31	0.0634183
549	Q9UKM9	RNA-binding protein Raly [OS=Homo sapiens]	2.91	0.421005
552	O96008	Mitochondrial import receptor subunit TOM40 homolog [OS=Homo sapiens]	-0.17	0.823729
553	O95336	6-phosphogluconolactonase [OS=Homo sapiens]	-0.28	0.043569
557	Q9Y230	RuvB-like 2 [OS=Homo sapiens]	0.42	0.470211
559	P43487	Ran-specific GTPase-activating protein [OS=Homo sapiens]	-0.12	0.942387
560	Q8TDZ2	[F-actin]-monooxygenase MICAL1 [OS=Homo sapiens]	-0.65	0.697537
565	Q9P0L0	Vesicle-associated membrane protein-associated protein A [OS=Homo sapiens]	1.48	0.339507
568	P20618	Proteasome subunit beta type-1 [OS=Homo sapiens]	0.53	0.65163
570	P36543	V-type proton ATPase subunit E 1 [OS=Homo sapiens]	-0.13	0.920327
574	P14550	Aldo-keto reductase family 1 member A1 [OS=Homo sapiens]	0.11
580	P55769	NHP2-like protein 1 [OS=Homo sapiens]	0.2	0.0786056
581	P35232	Prohibitin 1 [OS=Homo sapiens]	-0.24	0.843077
582	P80723	Brain acid soluble protein 1 [OS=Homo sapiens]	-0.27	0.503091
584	Q86V81	THO complex subunit 4 [OS=Homo sapiens]	-0.43	0.916768
591	Q99798	Aconitate hydratase, mitochondrial [OS=Homo sapiens]	3.47	0.476258
592	P62195	26S proteasome regulatory subunit 8 [OS=Homo sapiens]	0.05	0.540213
594	P07384	Calpain-1 catalytic subunit [OS=Homo sapiens]	-0.3	0.578804
600	P13473	Lysosome-associated membrane glycoprotein 2 [OS=Homo sapiens]	0.59	0.00307622
610	P62316	Small nuclear ribonucleoprotein Sm D2 [OS=Homo sapiens]	0.39	0.117436
614	P31153	S-adenosylmethionine synthase isoform type-2 [OS=Homo sapiens]	-0.4	0.220299
618	P60900	Proteasome subunit alpha type-6 [OS=Homo sapiens]	-0.09	0.253558
620	P22695	Cytochrome b-c1 complex subunit 2, mitochondrial [OS=Homo sapiens]	0.79	0.367693
622	P43243	Matrin-3 [OS=Homo sapiens]	0.41	0.0612877
626	Q10567	AP-1 complex subunit beta-1 [OS=Homo sapiens]	0.61	0.325194
635	P28062	Proteasome subunit beta type-8 [OS=Homo sapiens]	3.42
637	P35606	Coatomer subunit beta' [OS=Homo sapiens]	0.36	0.947076
643	P25789	Proteasome subunit alpha type-4 [OS=Homo sapiens]	-0.11	0.940004
644	P46977	Dolichyl-diphosphooligosaccharide--protein glycosyltransferase subunit STT3A [OS=Homo sapiens]	0.97	0.411782
649	P10253	Lysosomal alpha-glucosidase [OS=Homo sapiens]	0.39	0.158765
650	O15145	Actin-related protein 2/3 complex subunit 3 [OS=Homo sapiens]	-0.18	0.136228
668	P28066	Proteasome subunit alpha type-5 [OS=Homo sapiens]	0.5	0.0938146
674	P08240	Signal recognition particle receptor subunit alpha [OS=Homo sapiens]	0.75	0.0135366
680	Q5JTV8	Torsin-1A-interacting protein 1 [OS=Homo sapiens]	1.16	0.366234
681	P05091	Aldehyde dehydrogenase, mitochondrial [OS=Homo sapiens]	3.61
683	Q9HB71	Calcyclin-binding protein [OS=Homo sapiens]	-0.18
690	P36542	ATP synthase subunit gamma, mitochondrial [OS=Homo sapiens]	-0.3	0.593409
693	P38919	Eukaryotic initiation factor 4A-III [OS=Homo sapiens]	3.76
698	Q7L1Q6	eIF5-mimic protein 2 [OS=Homo sapiens]	0.77
702	P62191	26S proteasome regulatory subunit 4 [OS=Homo sapiens]	3.46
718	Q15181	Inorganic pyrophosphatase [OS=Homo sapiens]	3.38
745	Q9P258	Protein RCC2 [OS=Homo sapiens]	-0.9
754	P07686	Beta-hexosaminidase subunit beta [OS=Homo sapiens]	-1.07	0.337678
762	Q9C0H2	Protein tweety homolog 3 [OS=Homo sapiens]	0.64	0.0657905
765	P25398	Small ribosomal subunit protein eS12 [OS=Homo sapiens]	0.67	0.101905
769	P19440	Glutathione hydrolase 1 proenzyme [OS=Homo sapiens]	0.34	0.46502
