# Supplementary material for: ENOblock synergizes with colistin to treat Acinetobacter baumannii infections
Source: EMBO Mol Med. 2025 Oct 31;17(12):3496–524. doi: 10.1038/s44321-025-00331-2 (PMC12686454; doi:10.1038/s44321-025-00331-2)
Supplement: Supplementary file 10 — Source data Fig. 6 [file 44321_2025_331_MOESM10_ESM.zip › FIGURE 6/6A-D/TMT PROTEOMICS/shared_proteins.xlsx]

## Sheet: Hoja1
Accession	Description	log2FC (A549)	log2FC (Macrophages)
V5V8J9	Tyrosine--tRNA ligase	3.43	2.17
A0A7U4SH63	Uncharacterized protein	2.86	2.7
V5VFX0	Malonyl CoA-acyl carrier protein transacylase	2.52	1.25
A0AA44XTD2	N-succinylarginine dihydrolase	1.97	1.64
A0A1V0YUD5	Carbonic anhydrase	1.18	2.6
R4LDE1	Biotin carboxylase	1.28	2.29
V5VCI0	Isocitrate dehydrogenase [NADP]	-1.73	-6.64
