# Supplementary material for: ENOblock synergizes with colistin to treat Acinetobacter baumannii infections
Source: EMBO Mol Med. 2025 Oct 31;17(12):3496–524. doi: 10.1038/s44321-025-00331-2 (PMC12686454; doi:10.1038/s44321-025-00331-2)
Supplement: Supplementary file 10 — Source data Fig. 6 [file 44321_2025_331_MOESM10_ESM.zip › FIGURE 6/6A-D/TMT PROTEOMICS/B_vs_CB_Macrophages_proc.xlsx]

## Sheet: Sheet1
Unnamed: 0	Accession	Description	Abundance Ratio log2 Bact-Cell Bact	Abundance Ratio P-Value Bact-Cell Bact
0	V5VGK1	Chaperone protein ClpB OS=Acinetobacter baumannii OX=470 GN=clpB PE=3 SV=1	-0.87	0.038204
1	V5VIH3	Chaperone protein DnaK OS=Acinetobacter baumannii OX=470 GN=dnaK PE=2 SV=1	-0.22	0.255449
2	A0A0G4QNM7	Membrane protein OS=Acinetobacter baumannii OX=470 GN=ABR2091_1161 PE=3 SV=1	-0.43	0.00130592
3	V5VAH2	Chaperonin GroEL OS=Acinetobacter baumannii OX=470 GN=groL PE=3 SV=1	-0.15	0.555089
4	V5VFS5	Elongation factor G OS=Acinetobacter baumannii OX=470 GN=fusA PE=3 SV=1	0.29	0.00448214
5	V5VBJ4	Aconitate hydratase B OS=Acinetobacter baumannii OX=470 GN=acnB PE=3 SV=1	-0.34	0.0403268
6	V5VBF2	Phosphoenolpyruvate synthase OS=Acinetobacter baumannii OX=470 GN=ppsA PE=3 SV=1	-0.02	0.519106
7	A0A2S5BU66	Catalase OS=Acinetobacter baumannii OX=470 GN=katE PE=3 SV=1	-0.58	0.0708697
8	A0A081H4N6	Acetyl-CoA C-acyltransferase OS=Acinetobacter baumannii OX=470 GN=A7M90_12440 PE=3 SV=1	0.21	0.0930018
9	V5VG76	Inner membrane lipoprotein yiaD OS=Acinetobacter baumannii OX=470 GN=yiaD_1 PE=4 SV=1	-0.39	0.0239649
10	A0A081H5Y7	Elongation factor Tu OS=Acinetobacter baumannii OX=470 GN=tuf PE=3 SV=1	-0.51	0.00330135
11	A0A059ZHD8	DNA-directed RNA polymerase subunit beta' OS=Acinetobacter baumannii OX=470 GN=rpoC PE=3 SV=1	1.13	0.0124476
12	A0A0B9W1B8	Aconitate hydratase OS=Acinetobacter baumannii OX=470 GN=acnA PE=3 SV=1	-0.32	0.0430521
13	A0A059ZGT0	Fatty acid oxidation complex subunit alpha OS=Acinetobacter baumannii OX=470 GN=fadB PE=3 SV=1	0.01	0.492978
14	V5V8P1	Urocanate hydratase OS=Acinetobacter baumannii OX=470 GN=hutU PE=3 SV=1	-0.63	0.0147579
15	V5VHQ6	ATP synthase subunit beta OS=Acinetobacter baumannii OX=470 GN=atpD PE=3 SV=1	0.23	0.0420907
16	A0A7U4NL40	oxoglutarate dehydrogenase (succinyl-transferring) OS=Acinetobacter baumannii OX=470 GN=ACX61_03815 PE=4 SV=1	0.19	0.0220515
17	V5VEP0	Protein tolA OS=Acinetobacter baumannii OX=470 GN=A0141_RS09645 PE=4 SV=1	-0.46	0.122517
18	W6RYT2	Membrane protein OS=Acinetobacter baumannii OX=470 GN=ompA PE=4 SV=1	-1.36	0.0542811
19	V5V8S6	Pyruvate dehydrogenase E1 component OS=Acinetobacter baumannii OX=470 GN=aceE PE=4 SV=1	0.17	0.831267
20	V5VAW7	Elongation factor Ts OS=Acinetobacter baumannii OX=470 GN=tsf PE=3 SV=1	0.31	0.0574737
21	Q20HS3	DNA-directed RNA polymerase subunit beta OS=Acinetobacter baumannii OX=470 GN=rpoB PE=3 SV=1	0.37	0.111669
22	V5VDL1	30S ribosomal protein S1 OS=Acinetobacter baumannii OX=470 GN=rpsA PE=3 SV=1	-0.03	0.339135
23	A0A081H230	Carbamoyl phosphate synthase large chain OS=Acinetobacter baumannii OX=470 GN=carB PE=3 SV=1	0.68	0.151441
24	V5V8S0	LemA OS=Acinetobacter baumannii OX=470 GN=A0141_RS06280 PE=3 SV=1	0.48	0.00621128
25	V5VEN5	Alkyl hydroperoxide reductase C OS=Acinetobacter baumannii OX=470 GN=ahpC PE=3 SV=1	-0.84	0.00693831
26	V5VBX8	Succinate dehydrogenase flavoprotein subunit OS=Acinetobacter baumannii OX=470 GN=sdhA_1 PE=3 SV=1	0.05	0.735585
27	A0A0R1BS35	Citrate synthase OS=Acinetobacter nosocomialis OX=106654 GN=gltA PE=3 SV=1	-0.53	0.121659
28	V5VAT0	Electron transfer flavoprotein alpha-subunit OS=Acinetobacter baumannii OX=470 GN=etfA PE=3 SV=1	0.04	0.723856
29	V5V8Q5	Histidine ammonia-lyase OS=Acinetobacter baumannii OX=470 GN=hutH PE=3 SV=1	-0.49	0.0157614
30	V5VJ37	ATP synthase subunit alpha OS=Acinetobacter baumannii OX=470 GN=atpA PE=3 SV=1	0.32	0.0862324
31	V5VBY1	Succinate--CoA ligase [ADP-forming] subunit beta OS=Acinetobacter baumannii OX=470 GN=sucC PE=3 SV=1	0.21	0.0919626
32	V5VAR4	Electron transfer flavoprotein subunit beta OS=Acinetobacter baumannii OX=470 GN=etfB PE=3 SV=1	-0.25	0.064963
33	V5VG70	BON domain protein OS=Acinetobacter baumannii OX=470 GN=lysM PE=4 SV=1	-1.17	0.00116452
34	A0A086I2J6	Adenosylhomocysteinase OS=Acinetobacter baumannii OX=470 GN=ahcY PE=3 SV=1	-0.11	0.687139
36	V5VH61	Isocitrate lyase OS=Acinetobacter baumannii OX=470 GN=aceA PE=4 SV=1	-0.16	0.283808
37	A0A0Q1DNT0	Succinate--CoA ligase [ADP-forming] subunit alpha OS=Acinetobacter baumannii OX=470 GN=sucD PE=3 SV=1	-0.26	0.228184
38	K9BDW1	Isocitrate dehydrogenase [NADP] OS=Acinetobacter nosocomialis OX=106654 GN=AE32_02657 PE=3 SV=1	0.29	0.0781722
39	V5VB88	Malate dehydrogenase OS=Acinetobacter baumannii OX=470 GN=mdh PE=3 SV=1	0.18	0.00968073
40	A0AA36YH86	Aldehyde dehydrogenase OS=Acinetobacter baumannii OX=470 GN=CV954_005075 PE=3 SV=1	-0.51	0.363954
41	V5VCI0	Isocitrate dehydrogenase [NADP] OS=Acinetobacter baumannii OX=470 GN=icd_1 PE=1 SV=1	-6.64
42	A0A077GKK9	Dihydrolipoyl dehydrogenase OS=Acinetobacter baumannii OX=470 GN=lpdA PE=3 SV=1	0.36	0.00388658
43	A0A9P2VCF6	Aminopeptidase N OS=Acinetobacter baumannii OX=470 GN=pepN PE=3 SV=1	-0.05	0.569788
44	A0A7U4NIH7	Enoyl-CoA hydratase OS=Acinetobacter baumannii OX=470 GN=paaZ PE=4 SV=1	0.45	0.396314
45	A0A059ZT15	Universal stress protein OS=Acinetobacter baumannii OX=470 GN=A0141_RS16825 PE=3 SV=1	-0.77	0.0125634
46	A0A098SGG9	NADH-quinone oxidoreductase OS=Acinetobacter baumannii OX=470 GN=nuoG PE=3 SV=1	0.18	0.560525
48	A0A5N0G2R1	Malate synthase G OS=Acinetobacter baumannii OX=470 GN=glcB PE=3 SV=1	0.18	0.156231
49	V5VAJ2	Dihydrolipoyllysine-residue succinyltransferase component of 2-oxoglutarate dehydrogenase complex OS=Acinetobacter baumannii OX=470 GN=odhB PE=3 SV=1	0.11	0.456213
50	A0A6H3SKM2	D-amino acid dehydrogenase OS=Acinetobacter baumannii OX=470 GN=CV954_008060 PE=3 SV=1	-0.2	0.470587
51	V5VIU6	DNA transfer protein p32 OS=Acinetobacter baumannii OX=470 GN=A0141_RS06720 PE=4 SV=1	-0.84	0.146886
52	V5V9Q1	DNA-directed RNA polymerase subunit alpha OS=Acinetobacter baumannii OX=470 GN=rpoA PE=3 SV=1	0.2	0.461309
53	A0A059ZD70	Glutamate dehydrogenase OS=Acinetobacter baumannii OX=470 GN=gdhA_2 PE=3 SV=1	-0.19	0.0329315
54	V5VH92	Polyribonucleotide nucleotidyltransferase OS=Acinetobacter baumannii OX=470 GN=pnp PE=3 SV=1	0.39	0.145265
55	A0A0J8TPW3	3-oxoadipyl-CoA thiolase OS=Acinetobacter baumannii OX=470 GN=pcaF PE=3 SV=1	-0.23	0.258435
56	V5V9M5	Large ribosomal subunit protein uL4 OS=Acinetobacter baumannii OX=470 GN=rplD PE=3 SV=1	0.66	0.0139745
57	V5VGL2	Trigger factor OS=Acinetobacter baumannii OX=470 GN=tig PE=3 SV=1	0.52	0.0125082
58	V5VHG2	Long-chain-fatty-acid--CoA ligase OS=Acinetobacter baumannii OX=470 GN=fadD PE=4 SV=1	0.44	0.118334
59	A0A0H4UP46	Copper resistance protein NlpE OS=Acinetobacter baumannii OX=470 GN=nlpE PE=4 SV=1	0.33	0.714641
60	A0A059ZJE9	Inosine-5'-monophosphate dehydrogenase OS=Acinetobacter baumannii OX=470 GN=guaB PE=3 SV=1	0.53	0.139406
61	A0A0H4UQE3	Ribonuclease E OS=Acinetobacter baumannii OX=470 GN=rne PE=3 SV=1	1.37	0.0315785
62	A0A0M0XXN1	Catalase-peroxidase OS=Acinetobacter baumannii OX=470 GN=katG PE=3 SV=1	0.98	0.023642
63	A0A0J8WBA6	Indolepyruvate ferredoxin oxidoreductase family protein OS=Acinetobacter baumannii OX=470 GN=ACX61_11325 PE=4 SV=1	0.57	0.0940402
64	V5V8J3	DUF6091 family protein OS=Acinetobacter baumannii OX=470 GN=A0141_RS18155 PE=4 SV=1	-0.35	0.0725735
65	V5V813	4-hydroxyphenylpyruvate dioxygenase OS=Acinetobacter baumannii OX=470 GN=hppD PE=3 SV=1	-0.61	0.496822
66	A0A0G3VI13	CarO OS=Acinetobacter baumannii OX=470 GN=carO PE=4 SV=1	-1.01	0.0371671
67	V5VGE4	Acetyl-coenzyme A carboxylase carboxyl transferase subunit alpha OS=Acinetobacter baumannii OX=470 GN=accA PE=3 SV=1	0.55	0.240862
68	A0A059ZM33	3-ketoacyl-CoA thiolase OS=Acinetobacter baumannii OX=470 GN=fadA PE=3 SV=1	-0.46	0.262533
69	A0A059ZR53	Acyl-CoA dehydrogenase OS=Acinetobacter baumannii OX=470 GN=acdA PE=3 SV=1	-0.72	0.00637292
70	A0A334N9C9	Septum site-determining protein MinD OS=Acinetobacter nosocomialis OX=106654 GN=minD PE=3 SV=1	0.11	0.281996
71	A0A237ZVF6	Carbohydrate porin OS=Acinetobacter baumannii OX=470 GN=C2U32_11150 PE=3 SV=1	0.54	0.0589721
72	A0A0D5YHQ6	Ubiquinol oxidase subunit 2 OS=Acinetobacter baumannii OX=470 GN=cyoA PE=3 SV=1	0.81	0.251548
73	A0A836Z4M6	2-(1,2-epoxy-1,2-dihydrophenyl)acetyl-CoA isomerase OS=Acinetobacter nosocomialis OX=106654 GN=AE32_01398 PE=3 SV=1	-0.9	0.00587217
74	V5VH15	Ketol-acid reductoisomerase (NADP(+)) OS=Acinetobacter baumannii OX=470 GN=ilvC PE=3 SV=1	0.67	0.0110973
75	A0A0H4UTA6	Small-conductance mechanosensitive channel OS=Acinetobacter baumannii OX=470 GN=ACX61_15145 PE=3 SV=1	-1.44	0.0680928
76	V5V8B6	Cell division protein FtsZ OS=Acinetobacter baumannii OX=470 GN=ftsZ PE=3 SV=1	-0.25	0.877389
77	A0A0G4QP05	META and DUF4377 domain-containing protein OS=Acinetobacter baumannii OX=470 GN=A0141_RS03570 PE=4 SV=1	0.24	0.818762
78	V5VH47	Aldehyde dehydrogenase OS=Acinetobacter baumannii OX=470 GN=gapN PE=3 SV=1	0.5	0.00905936
79	V5VAM1	Aspartate aminotransferase family protein OS=Acinetobacter baumannii OX=470 GN=dat PE=3 SV=1	0.42	0.0507137
80	A0A204F244	Chaperone protein HtpG OS=Acinetobacter baumannii OX=470 GN=htpG PE=3 SV=1	1.31	0.0058818
81	A0A2T7FSF0	Succinate-semialdehyde dehydrogenase OS=Acinetobacter nosocomialis OX=106654 GN=AE32_03463 PE=3 SV=1	0.91	0.00418954
82	V5V9W2	Acyl-CoA dehydrogenase OS=Acinetobacter baumannii OX=470 GN=aidB_1 PE=3 SV=1	-0.3	0.25004
83	A0A5N0FXK9	Glutathione peroxidase OS=Acinetobacter baumannii OX=470 GN=ACX61_17935 PE=3 SV=1	-0.99	0.11355
84	V5VIC4	Nucleoside diphosphate kinase OS=Acinetobacter baumannii OX=470 GN=ndk PE=1 SV=1	-0.22	0.150533
85	A0AA45B993	Glucose/quinate/shikimate family membrane-bound PQQ-dependent dehydrogenase OS=Acinetobacter baumannii OX=470 GN=CV954_002950 PE=3 SV=1	1.08	0.00154036
86	V5V9H7	Large ribosomal subunit protein uL2 OS=Acinetobacter baumannii OX=470 GN=rplB PE=3 SV=1	0.27	0.023166
87	A0A7U4WAS8	D-3-phosphoglycerate dehydrogenase OS=Acinetobacter baumannii OX=470 GN=serA PE=3 SV=1	0.42	0.107027
88	A0A5N0G5X3	ATP-grasp domain-containing protein OS=Acinetobacter baumannii OX=470 GN=ACX61_11975 PE=4 SV=1	0.5	0.586797
89	A0A0M0XU69	Acetyl-coenzyme A synthetase OS=Acinetobacter baumannii OX=470 GN=acs PE=3 SV=1	0.44	0.0562112
90	A0A6G0VAT6	Cysteine synthase OS=Acinetobacter baumannii OX=470 GN=cysK PE=3 SV=1	-0.08	0.413668
91	A0A059ZKD0	Malate dehydrogenase OS=Acinetobacter baumannii OX=470 GN=maeB PE=3 SV=1	0.31	0.272486
92	V5V9M8	Large ribosomal subunit protein uL3 OS=Acinetobacter baumannii OX=470 GN=rplC PE=3 SV=1	0.87	0.0040108
93	V5V961	Small ribosomal subunit protein uS4 OS=Acinetobacter baumannii OX=470 GN=rpsD PE=3 SV=1	0.34	0.032344
94	V5V9N0	Small ribosomal subunit protein uS3 OS=Acinetobacter baumannii OX=470 GN=rpsC PE=1 SV=1	0.01	0.65482
95	A0A836MMW9	Citrate synthase OS=Acinetobacter nosocomialis OX=106654 GN=AE32_00059 PE=3 SV=1	0.17	0.457679
96	V5VFN0	Adenylate kinase OS=Acinetobacter baumannii OX=470 GN=adk PE=3 SV=1	0.28	0.893911
97	A0A077GNW2	coproporphyrinogen oxidase OS=Acinetobacter baumannii OX=470 GN=hemF PE=3 SV=1	0.03	0.442088
98	V5VDZ0	Protein RecA OS=Acinetobacter baumannii OX=470 GN=recA PE=3 SV=1	1.32	0.0126126
99	A0AA45B9Z6	Dihydrolipoamide acetyltransferase component of pyruvate dehydrogenase complex OS=Acinetobacter baumannii OX=470 GN=CV954_000860 PE=3 SV=1	0.26	0.0694715
100	A0A0R1BBV1	Large ribosomal subunit protein bL12 OS=Acinetobacter nosocomialis OX=106654 GN=rplL PE=3 SV=1	-0.05	0.889635
101	V5VCM0	Enolase OS=Acinetobacter baumannii OX=470 GN=eno PE=3 SV=1	1.96	0.0355909
102	A0A081GVW8	Aminotransferase OS=Acinetobacter baumannii OX=470 GN=A7M90_10010 PE=3 SV=1	1.15	0.0368143
103	A0A9P2QGF4	Imidazolonepropionase OS=Acinetobacter baumannii OX=470 GN=hutI PE=3 SV=1	-0.05	0.733831
104	V5VG36	NADH-quinone oxidoreductase subunit C/D OS=Acinetobacter baumannii OX=470 GN=nuoC PE=3 SV=1	0.43	0.392303
105	V5VB96	Glutamine synthetase OS=Acinetobacter baumannii OX=470 GN=glnA PE=3 SV=1	-0.17	0.644316
106	A0A0A7XFY4	Succinate dehydrogenase iron-sulfur subunit OS=Acinetobacter nosocomialis OX=106654 GN=sdhB PE=3 SV=1	-0.74	0.0604015
107	V5VBA5	Small ribosomal subunit protein uS9 OS=Acinetobacter baumannii OX=470 GN=rpsI PE=1 SV=1	0.2	0.958851
108	A0A9P2V9H0	Alpha/beta hydrolase OS=Acinetobacter baumannii OX=470 GN=A0141_RS00290 PE=4 SV=1	0.54	0.0512905
109	V5VDK6	Polyisoprenoid-binding protein OS=Acinetobacter baumannii OX=470 GN=yceI PE=4 SV=1	0.44	0.063201
110	A0A081H5D9	Cytochrome bd-I ubiquinol oxidase subunit CydA OS=Acinetobacter baumannii OX=470 GN=cydA_2 PE=3 SV=1	0.03	0.568236
111	V5VH86	Large ribosomal subunit protein uL1 OS=Acinetobacter baumannii OX=470 GN=rplA PE=3 SV=1	0.55	0.0289344
112	A0A9P2QFH9	Glutamine--fructose-6-phosphate aminotransferase [isomerizing] OS=Acinetobacter baumannii OX=470 GN=glmS PE=3 SV=1	1.2	0.248979
113	A0A836MHE6	Thioredoxin domain-containing protein OS=Acinetobacter nosocomialis OX=106654 GN=AE32_03080 PE=3 SV=1	-0.08	0.86178
114	V5VB11	2,3,4,5-tetrahydropyridine-2,6-dicarboxylate N-succinyltransferase OS=Acinetobacter baumannii OX=470 GN=dapD PE=3 SV=1	0.23	0.0175375
115	A0A0Q1T6Y1	Adenylosuccinate synthetase OS=Acinetobacter baumannii OX=470 GN=purA PE=3 SV=1	0.28	0.248738
116	A0A5N0FZT5	CbbBc protein OS=Acinetobacter baumannii OX=470 GN=ACX61_04205 PE=3 SV=1	0.55	0.105295
117	A0A0A7XGW3	Glyceraldehyde-3-phosphate dehydrogenase OS=Acinetobacter nosocomialis OX=106654 GN=gap PE=3 SV=1	0.61	0.0439336
118	N0A217	Branched-chain-amino-acid aminotransferase OS=Acinetobacter baumannii OX=470 GN=ilvE PE=3 SV=1	0.77	0.165787
119	A0A232J829	ABC transporter substrate-binding protein OS=Acinetobacter baumannii OX=470 GN=Aba7835_01990 PE=4 SV=1	0.42	0.731138
120	A0AA44XQW5	Amino acid ABC transporter substrate-binding protein OS=Acinetobacter baumannii OX=470 GN=CV954_010945 PE=3 SV=1	0.79	0.0183482
121	A0A5N0FVY6	Thioredoxin OS=Acinetobacter baumannii OX=470 GN=trxA PE=3 SV=1	-0.68	0.0383175
122	A0A9P2QIR2	3-oxoacyl-ACP reductase OS=Acinetobacter baumannii OX=470 GN=A0141_RS16890 PE=3 SV=1	0.65	0.0175947
123	V5VAJ9	Isocitrate dehydrogenase [NADP] OS=Acinetobacter baumannii OX=470 GN=icd PE=3 SV=1	-0.03	0.583196
124	A0A9P2V9I9	Sulfate adenylyltransferase subunit 1 OS=Acinetobacter baumannii OX=470 GN=cysN PE=3 SV=1	-0.02	0.767187
125	A0A2T7FJP6	Alpha/beta fold hydrolase OS=Acinetobacter nosocomialis OX=106654 GN=cpo PE=4 SV=1	-0.93	0.18932
126	V5VHG5	ATP synthase subunit b OS=Acinetobacter baumannii OX=470 GN=atpF PE=3 SV=1	0.09	0.48317
127	A0A5N0FWW4	Apolipoprotein A1/A4/E domain protein OS=Acinetobacter baumannii OX=470 GN=ACX61_15095 PE=4 SV=1	-0.08	0.273325
128	V5VB46	Small ribosomal subunit protein uS5 OS=Acinetobacter baumannii OX=470 GN=rpsE PE=3 SV=1	1.43	0.0140662
129	Q24LT6	AdeK OS=Acinetobacter baumannii OX=470 GN=adeK PE=3 SV=1	-0.12	0.896814
131	A0A5N0G2D8	catechol 1,2-dioxygenase OS=Acinetobacter baumannii OX=470 GN=catA PE=3 SV=1	-0.92	0.0337612
132	A0A0Q1LNM7	Small ribosomal subunit protein uS7 OS=Acinetobacter nosocomialis OX=106654 GN=rpsG PE=3 SV=1	0.97	0.0620587
133	N0ABY7	UDP-glucose 4-epimerase OS=Acinetobacter baumannii OX=470 GN=gne1 PE=3 SV=1	0.2	0.0489924
134	V5VEI3	Universal stress family protein OS=Acinetobacter baumannii OX=470 GN=A0141_RS09360 PE=3 SV=1	0.78	0.0125605
135	V5VC63	Aldehyde dehydrogenase OS=Acinetobacter baumannii OX=470 GN=acoD PE=3 SV=1	0.07	0.447087
136	A0A5N0G4P6	Outer membrane protein assembly factor BamA OS=Acinetobacter baumannii OX=470 GN=bamA PE=3 SV=1	0.79	0.0512249
138	V5VC36	Peptidyl-prolyl cis-trans isomerase OS=Acinetobacter baumannii OX=470 GN=ppiB PE=3 SV=1	0.05	0.586259
139	R4LDE1	Biotin carboxylase OS=Acinetobacter baumannii OX=470 GN=accC PE=4 SV=1	2.29	0.036485
140	A0A0R0WNW3	Large ribosomal subunit protein bL9 OS=Acinetobacter nosocomialis OX=106654 GN=rplI PE=3 SV=1	0.52	0.00936443
141	A0A0R0WNZ0	Response regulator OS=Acinetobacter nosocomialis OX=106654 GN=bfmR PE=4 SV=1	-0.55	0.0253079
143	A0AA45B919	Valine--tRNA ligase OS=Acinetobacter baumannii OX=470 GN=valS PE=3 SV=1	0.83	0.175751
144	A0A9P2QCG7	Aromatic ring-hydroxylating dioxygenase subunit alpha OS=Acinetobacter baumannii OX=470 GN=A0141_RS00165 PE=4 SV=1	-0.02	0.547877
145	A0A0A7XEZ1	Energy-dependent translational throttle protein EttA OS=Acinetobacter nosocomialis OX=106654 GN=ettA PE=3 SV=1	0.77	0.0479923
146	A0A0E1FTP2	Quinoprotein glucose dehydrogenase OS=Acinetobacter baumannii OX=470 GN=Aba7835_08730 PE=4 SV=1	0.92	0.0165647
147	V5V957	Large ribosomal subunit protein uL15 OS=Acinetobacter baumannii OX=470 GN=rplO PE=3 SV=1	-0.04	0.153754
148	A0A836MH67	Valine--tRNA ligase OS=Acinetobacter nosocomialis OX=106654 GN=valS PE=3 SV=1	0.88	0.215009
149	A0A086HWE6	Phosphoribosylformylglycinamidine synthase OS=Acinetobacter baumannii OX=470 GN=purL PE=3 SV=1	1.22	0.00793381
150	V5V8Y3	Superoxide dismutase [Cu-Zn] OS=Acinetobacter baumannii OX=470 GN=sodC PE=3 SV=1	-0.54	0.181018
151	V5VAD5	Peptidoglycan-associated lipoprotein OS=Acinetobacter baumannii OX=470 GN=pal PE=3 SV=1	-1.38	0.0820091
152	V5VDS0	Fructose-1,6-bisphosphate aldolase OS=Acinetobacter baumannii OX=470 GN=fba PE=1 SV=1	0.14	0.243737
154	A0A0M3FU75	Argininosuccinate synthase OS=Acinetobacter baumannii OX=470 GN=argG PE=3 SV=1	0.27	0.137749
155	A0A0Q1TT49	Large ribosomal subunit protein uL11 OS=Acinetobacter nosocomialis OX=106654 GN=rplK PE=3 SV=1	0.6	0.142232
156	V5VB41	Large ribosomal subunit protein uL5 OS=Acinetobacter baumannii OX=470 GN=rplE PE=3 SV=1	0.16	0.00748611
157	A0A231SGW6	Enoyl-[acyl-carrier-protein] reductase [NADH] OS=Acinetobacter baumannii OX=470 GN=CTZ19_16630 PE=3 SV=1	-0.19	0.226305
158	A0A081GZ77	3-oxoacid CoA-transferase, A subunit OS=Acinetobacter baumannii OX=470 GN=scoA PE=3 SV=1	1.23	0.175637
159	V5VGK0	Vitamin B12-dependent ribonucleotide reductase OS=Acinetobacter baumannii OX=470 GN=nrdA PE=3 SV=1	0.27	0.281835
160	V5VAU8	Superoxide dismutase OS=Acinetobacter baumannii OX=470 GN=sodB PE=3 SV=1	-0.27	0.155626
161	V5VA59	Phosphoribosylaminoimidazole-succinocarboxamide synthase OS=Acinetobacter baumannii OX=470 GN=purC PE=3 SV=1	0.25	0.978977
162	A0A0R0WGD9	Small ribosomal subunit protein uS11 OS=Acinetobacter nosocomialis OX=106654 GN=rpsK PE=3 SV=1	0.9	0.00438851
163	A0AA44XPP8	Protein GrpE OS=Acinetobacter baumannii OX=470 GN=grpE PE=3 SV=1	0.3	0.0267697
164	A0A0Q1LD07	3-oxoacyl-[acyl-carrier-protein] reductase OS=Acinetobacter nosocomialis OX=106654 GN=fabG PE=3 SV=1	0.18	0.317176
165	A0A0R0WPF5	Biotin carboxyl carrier protein of acetyl-CoA carboxylase OS=Acinetobacter nosocomialis OX=106654 GN=accB PE=4 SV=1	-0.98	0.0168799
166	V5VGZ9	Transcription termination/antitermination protein NusA OS=Acinetobacter baumannii OX=470 GN=nusA PE=3 SV=1	0.17	0.729013
167	A0A0R0WPP6	Large ribosomal subunit protein uL22 OS=Acinetobacter nosocomialis OX=106654 GN=rplV PE=3 SV=1	0.11	0.63204
168	A0A241NBV9	Phosphoenolpyruvate carboxylase OS=Acinetobacter baumannii OX=470 GN=ppc PE=3 SV=1	0.61	0.0727323
169	V5V9N8	Large ribosomal subunit protein uL14 OS=Acinetobacter baumannii OX=470 GN=rplN PE=3 SV=1	0.46	0.0143937
170	V5VGV9	Electron transfer flavoprotein-ubiquinone oxidoreductase OS=Acinetobacter baumannii OX=470 GN=etfD PE=4 SV=1	0.73	0.018776
171	B4YSY3	Threonine synthase OS=Acinetobacter baumannii OX=470 GN=thrC PE=3 SV=1	1.06	0.0230682
172	V5VCJ3	Fumarate hydratase class II OS=Acinetobacter baumannii OX=470 GN=fumC PE=3 SV=1	1.43	0.0177523
173	A0A059ZND2	Carbamoyl phosphate synthase small chain OS=Acinetobacter baumannii OX=470 GN=carA PE=3 SV=1	0.15	0.360402
174	V5VH30	Translation initiation factor IF-2 OS=Acinetobacter baumannii OX=470 GN=infB PE=3 SV=1	0.48	0.144449
175	N0A5J2	Aspartate--tRNA(Asp/Asn) ligase OS=Acinetobacter baumannii OX=470 GN=aspS PE=3 SV=1	-0.37	0.471774
176	A0A059ZGZ2	Large ribosomal subunit protein uL6 OS=Acinetobacter baumannii OX=470 GN=rplF PE=3 SV=1	0.57	0.0729119
177	A0A089XV95	M48 family metallopeptidase OS=Acinetobacter baumannii OX=470 GN=A0141_RS09745 PE=3 SV=1	-0.24	0.38388
178	V5V809	4-hydroxy-tetrahydrodipicolinate synthase OS=Acinetobacter baumannii OX=470 GN=dapA_1 PE=3 SV=1	0.33	0.115031
179	V5V9N7	Large ribosomal subunit protein uL24 OS=Acinetobacter baumannii OX=470 GN=rplX PE=3 SV=1	0.12	0.32039
180	V5V9P3	Large ribosomal subunit protein uL18 OS=Acinetobacter baumannii OX=470 GN=rplR PE=3 SV=1	0.71	0.00597574
181	V5VGJ0	NADH-quinone oxidoreductase subunit F OS=Acinetobacter baumannii OX=470 GN=nuoF PE=3 SV=1	0.9	0.0407849
182	V5VBM8	DUF2171 domain-containing protein OS=Acinetobacter baumannii OX=470 GN=A0141_RS14905 PE=4 SV=1	-0.19	0.802226
183	A0A9P2VC69	aconitate hydratase OS=Acinetobacter baumannii OX=470 GN=acnD PE=3 SV=1	1.04	0.00257541
184	V5VA25	DUF1508 domain-containing protein OS=Acinetobacter baumannii OX=470 GN=A0141_RS13005 PE=3 SV=1	0	0.584188
185	V5VFT6	3-oxoacyl-[acyl-carrier-protein] synthase 1 OS=Acinetobacter baumannii OX=470 GN=fabB_2 PE=3 SV=1	0.47	0.102125
186	A0AA45B8Q7	RNA-binding protein Hfq OS=Acinetobacter baumannii OX=470 GN=hfq PE=3 SV=1	-0.6	0.0717571
187	A0A0R0WLG9	Pyrimidine/purine nucleoside phosphorylase OS=Acinetobacter nosocomialis OX=106654 GN=ppnP PE=3 SV=1	-0.59	0.549939
188	V5VBJ3	Methylenetetrahydrofolate reductase OS=Acinetobacter baumannii OX=470 GN=metF PE=3 SV=1	0.1	0.410022
189	A0A0Q1RKI5	Integration host factor subunit alpha OS=Acinetobacter nosocomialis OX=106654 GN=ihfA PE=3 SV=1	-1.56	0.00679986
190	A0A315RS54	EcsC family protein OS=Acinetobacter baumannii OX=470 GN=Aba7835_15245 PE=4 SV=1	0.78	0.0115984
191	A0A9P2QCS5	3-hydroxybutyrate dehydrogenase OS=Acinetobacter baumannii OX=470 GN=A0141_RS01030 PE=3 SV=1	0.26	0.0558227
192	A0A081H219	Bifunctional protein FolD OS=Acinetobacter baumannii OX=470 GN=folD PE=3 SV=1	2.18	0.0947134
193	V5V9B5	Large ribosomal subunit protein bL19 OS=Acinetobacter baumannii OX=470 GN=rplS PE=3 SV=1	1.32	0.0116688
194	A0A059ZFC7	ATP-binding protease component OS=Acinetobacter baumannii OX=470 GN=clpA PE=3 SV=1	1.3	0.02666
195	V5V9B6	Oxidoreductase OS=Acinetobacter baumannii OX=470 GN=A7M90_17555 PE=4 SV=1	-6.64
196	A0A7U4NIN8	Methylcrotonoyl-CoA carboxylase OS=Acinetobacter baumannii OX=470 GN=ACX61_11300 PE=4 SV=1	-0.07	0.377943
197	A0A0N8YF82	Small ribosomal subunit protein uS10 OS=Acinetobacter nosocomialis OX=106654 GN=rpsJ PE=3 SV=1	0.86	0.127402
198	A0A7L5TK77	Tetratricopeptide repeat protein OS=Acinetobacter baumannii OX=470 GN=G3N53_00015 PE=4 SV=1	0.65	0.0120124
199	V5VIB6	Protein-export protein SecB OS=Acinetobacter baumannii OX=470 GN=secB PE=3 SV=1	0.34	0.55809
200	V5VGW1	Transcription termination factor Rho OS=Acinetobacter nosocomialis OX=106654 GN=rho PE=3 SV=1	0.15	0.878044
201	A0A0R0WLK3	ATP synthase gamma chain OS=Acinetobacter nosocomialis OX=106654 GN=atpG PE=3 SV=1	1.14	0.100851
202	V5V9E0	Bacterioferritin OS=Acinetobacter baumannii OX=470 GN=bfr PE=3 SV=1	1.07	0.0566727
203	V5VBJ2	Serine hydroxymethyltransferase OS=Acinetobacter baumannii OX=470 GN=glyA PE=1 SV=1	-0.38	0.0706081
204	V5VCD9	Ribosome-recycling factor OS=Acinetobacter baumannii OX=470 GN=frr PE=3 SV=1	0.37	0.0021277
205	A0A059ZTZ6	Threonine--tRNA ligase OS=Acinetobacter baumannii OX=470 GN=thrS PE=3 SV=1	-0.29	0.324096
206	V5VCE4	Transaldolase OS=Acinetobacter baumannii OX=470 GN=tal PE=3 SV=1	1.19	0.0131045
207	V5XVR9	Transketolase OS=Acinetobacter baumannii OX=470 GN=tkt PE=3 SV=1	0.41	0.273827
208	K9BUU0	FAD-binding protein OS=Acinetobacter nosocomialis OX=106654 GN=AE32_03459 PE=4 SV=1	0.3	0.489525
209	A0A0E1JSG6	Fumarate hydratase class I OS=Acinetobacter baumannii OX=470 GN=ABCAM1_0489 PE=3 SV=1	-0.07	0.436279
210	V5VGW2	Gamma-glutamyl phosphate reductase OS=Acinetobacter baumannii OX=470 GN=proA PE=3 SV=1	0.54	0.347555
211	A0A0R0WRN9	DNA-binding dual transcriptional regulator OmpR OS=Acinetobacter nosocomialis OX=106654 GN=ompR PE=4 SV=1	-0.48	0.148444
212	A0A0R1BBX7	GMP synthase [glutamine-hydrolyzing] OS=Acinetobacter baumannii OX=470 GN=guaA PE=1 SV=1	0.73	0.0413842
213	V5VFS9	Lon protease OS=Acinetobacter baumannii OX=470 GN=lon PE=2 SV=1	1.58	0.183196
214	V5V910	Single-stranded DNA-binding protein OS=Acinetobacter baumannii OX=470 GN=ssb PE=3 SV=1	0.78	0.0177755
215	K9BVT8	Tail-specific protease OS=Acinetobacter nosocomialis OX=106654 GN=AE32_00510 PE=3 SV=1	0.44	0.878394
216	A0A0D5YL92	Phosphogluconate dehydratase OS=Acinetobacter baumannii OX=470 GN=edd PE=3 SV=1	0.48	0.0104465
217	A0A0Q1QMK9	DNA-binding protein HU OS=Acinetobacter nosocomialis OX=106654 GN=hupB PE=3 SV=1	-0.67	0.0229297
218	V5VBC3	Lipoprotein OS=Acinetobacter baumannii OX=470 GN=metQ_3 PE=3 SV=1	0.74	0.448999
219	V5V9Y3	RNA polymerase sigma factor RpoD OS=Acinetobacter baumannii OX=470 GN=rpoD PE=3 SV=1	0.4	0.131346
220	A0A0A7XHR2	Membrane protease subunit OS=Acinetobacter nosocomialis OX=106654 GN=qmcA PE=4 SV=1	-0.32	0.0423515
221	V5VIV0	Large ribosomal subunit protein uL10 OS=Acinetobacter baumannii OX=470 GN=rplJ PE=3 SV=1	0.63	0.00982137
222	A0A059ZND5	ATP-dependent zinc metalloprotease FtsH OS=Acinetobacter baumannii OX=470 GN=hflB PE=3 SV=1	1.72	0.00117496
223	A0A5N0FYT9	Flavohemoprotein OS=Acinetobacter baumannii OX=470 GN=ACX61_02115 PE=3 SV=1	0.13	0.373926
224	V5VCI7	Nitroreductase OS=Acinetobacter baumannii OX=470 GN=A0141_RS14125 PE=4 SV=1	-0.62	0.141816
225	A0A836MHC9	DcaP-like protein OS=Acinetobacter nosocomialis OX=106654 GN=AE32_02963 PE=4 SV=1	0.61	0.0532583
226	A0A098SM44	MBL fold metallo-hydrolase OS=Acinetobacter baumannii OX=470 GN=A0141_RS11200 PE=4 SV=1	1.27	0.0613572
227	A6XB80	CarO OS=Acinetobacter baumannii OX=470 GN=carO PE=1 SV=1	-0.65	0.577041
228	A0A0R0WR58	ATP-dependent Clp protease proteolytic subunit OS=Acinetobacter nosocomialis OX=106654 GN=clpP PE=3 SV=1	-0.2	0.516943
229	V5VEB1	Uncharacterized protein OS=Acinetobacter baumannii OX=470 GN=A0141_RS08390 PE=4 SV=1	0.34	0.204847
230	A0A334N9D2	Copper chaperone OS=Acinetobacter nosocomialis OX=106654 GN=AE32_01193 PE=4 SV=1	0.68	0.222436
231	A0A0Q1L8I1	Bifunctional chorismate mutase/prephenate dehydratase OS=Acinetobacter nosocomialis OX=106654 GN=pheA PE=4 SV=1	-0.88	0.0280636
232	V5VB52	Small ribosomal subunit protein uS13 OS=Acinetobacter baumannii OX=470 GN=rpsM PE=3 SV=1	0.56	0.248319
233	A0AA45BAX6	DUF2147 domain-containing protein OS=Acinetobacter baumannii OX=470 GN=CV954_000775 PE=4 SV=1	-0.46	0.0724807
234	A0A0D5YNP8	methylmalonate-semialdehyde dehydrogenase (CoA acylating) OS=Acinetobacter baumannii OX=470 GN=mmsA1 PE=4 SV=1	0.94	0.265738
235	V5V952	Small ribosomal subunit protein uS8 OS=Acinetobacter baumannii OX=470 GN=rpsH PE=3 SV=1	0.88	0.0661271
236	A0A5N0FWF4	Outer membrane protein assembly factor BamB OS=Acinetobacter baumannii OX=470 GN=bamB PE=3 SV=1	0.34	0.336455
237	A0AA45B6J8	Capsule assembly Wzi family protein OS=Acinetobacter baumannii OX=470 GN=CV954_014455 PE=4 SV=1	1.01	0.394395
238	A0A836MHV6	Universal stress protein OS=Acinetobacter nosocomialis OX=106654 GN=AE32_02899 PE=3 SV=1	1.11	0.267718
240	V5VAT1	Membrane protein OS=Acinetobacter baumannii OX=470 GN=A0141_RS10760 PE=4 SV=1	0.57	0.40843
241	A0A0A7XMQ9	Homoserine dehydrogenase OS=Acinetobacter nosocomialis OX=106654 GN=hom_2 PE=3 SV=1	1.27	0.0449886
242	A0A154DV90	Co-chaperonin GroES OS=Acinetobacter baumannii OX=470 GN=groS PE=3 SV=1	0.63	0.0847578
243	A0A0Q1M0H1	Nitrogen regulatory protein P-II OS=Acinetobacter nosocomialis OX=106654 GN=glnK PE=3 SV=1	-0.73	0.000895639
244	V5VI41	3-oxoacyl-ACP reductase OS=Acinetobacter baumannii OX=470 GN=yciK PE=3 SV=1	-1.03	0.186491
245	A0A1C9CMD2	DcaP-like protein OS=Acinetobacter baumannii OX=470 GN=A0141_RS15230 PE=4 SV=1	1.46	0.0053662
246	A0A0F5ENX7	Peroxidase OS=Acinetobacter baumannii OX=470 GN=A0141_RS12780 PE=3 SV=1	-0.16	0.636777
247	A0AA45B829	Phenylacetate-CoA oxygenase subunit PaaI OS=Acinetobacter baumannii OX=470 GN=paaI PE=4 SV=1	2.14	0.0678766
248	A0A0H4UK36	Amidophosphoribosyltransferase OS=Acinetobacter baumannii OX=470 GN=purF PE=3 SV=1	0.27	0.18624
250	A0AA44XQF4	Ring hydroxylating beta subunit OS=Acinetobacter baumannii OX=470 GN=CV954_008740 PE=3 SV=1	-0.22	0.234415
251	V5V8J9	Tyrosine--tRNA ligase OS=Acinetobacter baumannii OX=470 GN=tyrS PE=3 SV=1	2.17	0.0123221
252	V5VBY2	Bifunctional purine biosynthesis protein PurH OS=Acinetobacter baumannii OX=470 GN=purH PE=3 SV=1	0.23	0.096421
253	V5VHS3	Cytoplasmic protein OS=Acinetobacter baumannii OX=470 GN=yhhW_2 PE=1 SV=1	-0.26	0.295096
254	K9BM91	RidA family protein OS=Acinetobacter nosocomialis OX=106654 GN=AE32_00083 PE=4 SV=1	-0.17	0.348524
255	V5VE02	Universal stress protein OS=Acinetobacter baumannii OX=470 GN=A7M90_02215 PE=3 SV=1	0.73	0.128129
256	V5VHH2	DNA-binding protein OS=Acinetobacter baumannii OX=470 GN=A0141_RS16205 PE=3 SV=1	-1.08	0.00785979
257	V5VBC5	Elongation factor P OS=Acinetobacter baumannii OX=470 GN=efp PE=1 SV=1	0.37	0.11322
258	A0A0H4UUL7	Membrane protein OS=Acinetobacter baumannii OX=470 GN=ACX61_17725 PE=3 SV=1	0.12	0.181994
259	V5VBY4	3-ketoacyl-CoA thiolase(Fatty acid oxidation complexsubunit beta) OS=Acinetobacter baumannii OX=470 GN=A0141_RS16885 PE=3 SV=1	-0.14	0.98268
260	V5VB30	Large ribosomal subunit protein uL23 OS=Acinetobacter baumannii OX=470 GN=rplW PE=3 SV=1	0.77	0.0310843
261	A0A0D5YKA7	Putative hydro-lyase A1E89_RS02900 OS=Acinetobacter baumannii OX=470 GN=Aba7835_12895 PE=3 SV=1	-0.36	0.621327
262	V5VAA5	Aspartyl/glutamyl-tRNA(Asn/Gln) amidotransferase subunit B OS=Acinetobacter baumannii OX=470 GN=gatB PE=3 SV=1	1.7	0.0279178
263	A0A086HXI4	CTP synthase OS=Acinetobacter baumannii OX=470 GN=pyrG PE=3 SV=1	0.44	0.0372157
264	V5RB98	DgaA OS=Acinetobacter baumannii OX=470 GN=dgaA PE=4 SV=1	0.35	0.0406405
265	A0A5N0G2E3	Heme-binding protein OS=Acinetobacter baumannii OX=470 GN=ACX61_08340 PE=4 SV=1	0.36	0.124744
266	A0A333PPZ9	Sigma 54 modulation protein / S30EA ribosomal protein OS=Acinetobacter nosocomialis OX=106654 GN=AE32_03612 PE=4 SV=1	-0.15	0.226846
267	V5VHL7	Inorganic pyrophosphatase OS=Acinetobacter baumannii OX=470 GN=ppa PE=3 SV=1	0.41	0.181571
268	A0AA44XTP2	DUF2063 domain-containing protein OS=Acinetobacter baumannii OX=470 GN=CV954_000985 PE=4 SV=1	0.81	0.0921756
269	V5V9X4	Molybdopterin biosynthesis protein MoeB OS=Acinetobacter baumannii OX=470 GN=A0141_RS13555 PE=4 SV=1	0.19	0.252512
270	A0AA36YK47	Isoleucine--tRNA ligase OS=Acinetobacter baumannii OX=470 GN=ileS PE=3 SV=1	1.12	0.483226
271	A0A090C0V0	Transcription elongation factor GreA OS=Acinetobacter baumannii OX=470 GN=greA PE=3 SV=1	-0.39	0.11494
272	V5VJF1	Thiol:disulfide interchange protein OS=Acinetobacter baumannii OX=470 GN=dsbA PE=3 SV=1	-0.43	0.10636
273	A0A059ZLB2	AdiY OS=Acinetobacter baumannii OX=470 GN=appY_3 PE=4 SV=1	0.44	0.198654
274	A0A0Q1LE86	Small ribosomal subunit protein uS2 OS=Acinetobacter nosocomialis OX=106654 GN=rpsB PE=3 SV=1	0.27	0.223922
275	A0A090B6B8	Chaperone SurA OS=Acinetobacter baumannii OX=470 GN=surA PE=3 SV=1	0.93	0.016523
276	A0A1V3D8R1	Translation initiation factor IF-3 OS=Acinetobacter baumannii OX=470 GN=infC PE=3 SV=1	1.06	0.0310463
277	K9C1Y0	Isovaleryl-CoA dehydrogenase, mitochondrial OS=Acinetobacter nosocomialis OX=106654 GN=AE32_01460 PE=3 SV=1	1.58	0.0309121
278	A0A059ZL92	Large ribosomal subunit assembly factor BipA OS=Acinetobacter baumannii OX=470 GN=typA PE=3 SV=1	0.7	0.0459731
279	V5VDX5	Cell division protein ZapE OS=Acinetobacter baumannii OX=470 GN=zapE PE=3 SV=1	1.49	0.107294
280	A0A0H4UJ69	2,3-bisphosphoglycerate-independent phosphoglycerate mutase OS=Acinetobacter baumannii OX=470 GN=gpmI PE=3 SV=1	0.44	0.111671
281	V5VIZ3	Probable cytosol aminopeptidase OS=Acinetobacter baumannii OX=470 GN=pepA PE=3 SV=1	1.14	0.0685183
282	A0A086I3X4	2,4-diaminobutyrate decarboxylase OS=Acinetobacter baumannii OX=470 GN=ddc PE=3 SV=1	1.66	0.0945504
283	A0A086I3M2	Dienelactone hydrolase OS=Acinetobacter baumannii OX=470 GN=Aba7835_00260 PE=4 SV=1	0.48	0.0221092
284	V5VC85	Phosphoserine aminotransferase OS=Acinetobacter baumannii OX=470 GN=serC PE=3 SV=1	1.5	0.0770263
285	V5V9P9	Large ribosomal subunit protein uL13 OS=Acinetobacter baumannii OX=470 GN=rplM PE=3 SV=1	-0.16	0.563623
286	A0A5N0FX62	Peroxidase OS=Acinetobacter baumannii OX=470 GN=ACX61_18020 PE=3 SV=1	0.5	0.322222
287	A0A0Q1QS77	1-(5-phosphoribosyl)-5-[(5-phosphoribosylamino)methylideneamino] imidazole-4-carboxamide isomerase OS=Acinetobacter nosocomialis OX=106654 GN=hisA PE=3 SV=1	-1.02	0.181474
288	V5VEP6	Lipoprotein OS=Acinetobacter baumannii OX=470 GN=A0141_RS00895 PE=4 SV=1	-1.41	0.0143366
289	A0A059ZP56	2-dehydro-3-deoxy-phosphogluconate aldolase OS=Acinetobacter baumannii OX=470 GN=eda PE=3 SV=1	1.28	0.116614
291	V5VHH3	Small ribosomal subunit protein uS15 OS=Acinetobacter baumannii OX=470 GN=rpsO PE=3 SV=1	1.43	0.000581779
292	A0A2D0ME64	Ribonuclease R OS=Acinetobacter baumannii OX=470 GN=rnr PE=3 SV=1	0.63	0.324307
293	K9B1A4	Uncharacterized protein OS=Acinetobacter nosocomialis OX=106654 GN=AE32_02362 PE=4 SV=1	2.11	0.0644633
294	V5VF95	Integration host factor subunit beta OS=Acinetobacter baumannii OX=470 GN=ihfB PE=3 SV=1	0.55	0.308286
295	H6VX66	Zeta toxin domain-containing protein OS=Acinetobacter baumannii OX=470 GN=ACX61_19580 PE=4 SV=1	-0.07	0.852225
297	A0A0Q1S5Y1	Bacterioferritin OS=Acinetobacter nosocomialis OX=106654 GN=bfr_1 PE=3 SV=1	1.09	0.0543843
298	A0A836MGX6	Acetylornithine aminotransferase OS=Acinetobacter nosocomialis OX=106654 GN=argD PE=3 SV=1	0.81	0.07068
299	V5VAZ8	Acyl-CoA dehydrogenase OS=Acinetobacter baumannii OX=470 GN=A0141_RS06630 PE=3 SV=1	0.43	0.0624407
300	A0A0Q1SZH0	Cell shape-determining protein MreB OS=Acinetobacter nosocomialis OX=106654 GN=mreB PE=3 SV=1	0.92	0.0246124
301	V5VB35	Large ribosomal subunit protein uL16 OS=Acinetobacter baumannii OX=470 GN=rplP PE=3 SV=1	0.83	0.0664807
302	A0A086HXS4	Phosphoglycerate kinase OS=Acinetobacter baumannii OX=470 GN=pgk PE=3 SV=1	1.07	0.0296264
303	V5VA34	Phosphoenolpyruvate carboxykinase [GTP] OS=Acinetobacter baumannii OX=470 GN=pckG PE=3 SV=1	2.43	0.00297592
304	A0A059ZN18	DNA gyrase subunit B OS=Acinetobacter baumannii OX=470 GN=gyrB PE=3 SV=1	-0.44	0.175988
305	V5VCL3	Chaperone protein skp (Cationic 19 kDa outer membraneprotein) OS=Acinetobacter baumannii OX=470 GN=skp PE=3 SV=1	-0.44	0.62011
306	V5V8R1	SCP-2 sterol transfer family protein OS=Acinetobacter baumannii OX=470 GN=A0141_RS05265 PE=4 SV=1	0.16	0.463442
307	V5VBJ5	Signal peptide OS=Acinetobacter baumannii OX=470 GN=A7M90_04485 PE=4 SV=1	0.65	0.0436525
308	A0A0D5YHH5	Glutamine--tRNA ligase OS=Acinetobacter baumannii OX=470 GN=glnS PE=3 SV=1	0.16	0.762167
309	A0A238A609	Acyl-CoA dehydrogenase OS=Acinetobacter baumannii OX=470 GN=A0141_RS00150 PE=4 SV=1	-0.3	0.845095
310	A0A7U4NF66	ATP-binding protein OS=Acinetobacter baumannii OX=470 GN=ACX61_02120 PE=4 SV=1	1.05	0.17329
311	V5VC67	CBS domain pair family protein OS=Acinetobacter baumannii OX=470 GN=guaB_2 PE=4 SV=1	0.43	0.228928
312	A0A2L1VD71	Acetyl-CoA C-acyltransferase OS=Acinetobacter nosocomialis OX=106654 GN=AE32_03061 PE=3 SV=1	1.68	0.0455738
313	A0A0H5FEU5	Lipoprotein OS=Acinetobacter baumannii OX=470 GN=ACX61_18100 PE=4 SV=1	0.33	0.330784
314	A0A265AFP9	Formate-dependent phosphoribosylglycinamide formyltransferase OS=Acinetobacter baumannii OX=470 GN=purT PE=3 SV=1	0.05	0.412335
315	V5VBD5	ErfK/YbiS/YcfS/YnhG family OS=Acinetobacter baumannii OX=470 GN=ykuD PE=3 SV=1	0.53	0.141435
316	A0A2T7FPV6	Polyphosphate kinase OS=Acinetobacter nosocomialis OX=106654 GN=ppk PE=3 SV=1	0.01	0.496328
317	V5VEG8	Surface antigen OS=Acinetobacter baumannii OX=470 GN=surA1 PE=4 SV=1	0.76	0.166668
318	X2L5Z9	DNA gyrase subunit A OS=Acinetobacter baumannii OX=470 GN=gyrA PE=3 SV=1	0.86	0.144853
319	A0A5N0G4U7	Alanine--tRNA ligase OS=Acinetobacter baumannii OX=470 GN=alaS PE=3 SV=1	0.37	0.377236
320	Q9ZAJ4	Ferric uptake regulation protein OS=Acinetobacter baumannii OX=470 GN=fur PE=3 SV=1	0.85	0.0624476
321	V5VG32	NADH-quinone oxidoreductase subunit I OS=Acinetobacter baumannii OX=470 GN=nuoI PE=3 SV=1	-0.35	0.971461
322	A0A2T7FJB8	Phenylacetate-CoA oxygenase/reductase subunit PaaK OS=Acinetobacter nosocomialis OX=106654 GN=paaK PE=4 SV=1	0.33	0.470988
323	A0A1Y4YQF1	5-oxoprolinase subunit A OS=Acinetobacter nosocomialis OX=106654 GN=pxpA PE=3 SV=1	-0.09	0.951946
324	G1C735	serine-type D-Ala-D-Ala carboxypeptidase OS=Acinetobacter baumannii OX=470 GN=dacC PE=3 SV=1	0.34	0.110742
326	V5VHK4	ATP synthase subunit delta OS=Acinetobacter baumannii OX=470 GN=atpH PE=3 SV=1	-0.47	0.855207
327	A0A6I4IDM3	D-amino acid dehydrogenase OS=Acinetobacter baumannii OX=470 GN=dadA PE=3 SV=1	-0.3	0.800281
328	V5VE58	Internalin OS=Acinetobacter baumannii OX=470 GN=A0141_RS14285 PE=4 SV=1	0.17	0.416024
330	A0A5N0G067	Alpha-keto acid decarboxylase family protein OS=Acinetobacter baumannii OX=470 GN=ACX61_05015 PE=3 SV=1	0.33	0.428346
331	V5VGK9	4-hydroxy-3-methylbut-2-en-1-yl diphosphate synthase (flavodoxin) OS=Acinetobacter baumannii OX=470 GN=ispG PE=3 SV=1	1.35	0.0858859
332	A0A9P2QHF3	Outer membrane beta-barrel protein OS=Acinetobacter baumannii OX=470 GN=A0141_RS06740 PE=4 SV=1	0.16	0.35185
333	V5VHI5	Acetylglutamate kinase OS=Acinetobacter baumannii OX=470 GN=argB PE=3 SV=1	1.49	0.22175
335	A0A232JF64	Uncharacterized protein OS=Acinetobacter baumannii OX=470 GN=Aba7835_15830 PE=4 SV=1	1.9	0.0968411
336	A0A242TQ14	NLPA lipoprotein OS=Acinetobacter baumannii OX=470 GN=AYR68_05535 PE=3 SV=1	2.89	0.161677
337	A0A0Q1L0D6	Large ribosomal subunit protein bL17 OS=Acinetobacter nosocomialis OX=106654 GN=rplQ PE=3 SV=1	-0.39	0.127687
338	A0A333W0D5	Iron-containing alcohol dehydrogenase OS=Acinetobacter baumannii OX=470 GN=dhaT_2 PE=3 SV=1	1.54	0.0622489
339	A0A7U5GP56	NLPA lipoprotein OS=Acinetobacter baumannii OX=470 GN=ACX61_13345 PE=3 SV=1	0.75	0.0964881
340	A0A0A7XFT3	Acetyl-coenzyme A carboxylase carboxyl transferase subunit beta OS=Acinetobacter nosocomialis OX=106654 GN=accD PE=3 SV=1	0.35	0.00706139
341	A0A9P2VAG0	D-alanine--D-alanine ligase OS=Acinetobacter baumannii OX=470 GN=ddl PE=3 SV=1	-0.27	0.917538
342	A0A0A7XV72	DNA-binding protein OS=Acinetobacter nosocomialis OX=106654 GN=AE32_00276 PE=3 SV=1	0.43	0.186714
343	V5VHH8	Uncharacterized protein/domain associated with GTPases OS=Acinetobacter baumannii OX=470 GN=A0141_RS07035 PE=4 SV=1	0.93	0.205916
344	A0A2T7FM06	UPF0339 protein OS=Acinetobacter nosocomialis OX=106654 GN=AE32_03036 PE=3 SV=1	1.62	0.183252
345	A0A1V0YMK4	Fatty acyl-CoA reductase OS=Acinetobacter nosocomialis OX=106654 GN=acr1 PE=3 SV=1	0.82	0.114354
346	V5V9I6	Small ribosomal subunit protein uS14 OS=Acinetobacter baumannii OX=470 GN=rpsN PE=3 SV=1	0.32	0.0150195
347	A0A5Q0RVE6	Alcohol dehydrogenase catalytic domain-containing protein OS=Acinetobacter nosocomialis OX=106654 GN=AE32_03714 PE=3 SV=1	-0.51	0.0698306
348	A0A836MJ99	Uncharacterized protein OS=Acinetobacter nosocomialis OX=106654 GN=AE32_02322 PE=4 SV=1	0.67	0.204508
349	A0A334R1M2	Phosphatase OS=Acinetobacter nosocomialis OX=106654 GN=AE32_03751 PE=4 SV=1	-0.01	0.547981
350	V5VE85	Glutathione peroxidase OS=Acinetobacter baumannii OX=470 GN=bsaA_2 PE=3 SV=1	0.63	0.167561
351	V5V8N4	Lipoprotein OS=Acinetobacter baumannii OX=470 GN=A0141_RS05340 PE=4 SV=1	1.14	0.094855
352	V5RAM8	Gna OS=Acinetobacter baumannii OX=470 GN=gna PE=3 SV=1	-0.4	0.0511867
355	V5VC03	Cytochrome bo(3) ubiquinol oxidase subunit 1 OS=Acinetobacter baumannii OX=470 GN=cyoB PE=3 SV=1	0.34	0.223376
356	V5V9I1	Large ribosomal subunit protein uL29 OS=Acinetobacter baumannii OX=470 GN=rpmC PE=3 SV=1	0.15	0.849735
357	V5VHR9	NAD-dependent malic enzyme OS=Acinetobacter baumannii OX=470 GN=maeA PE=3 SV=1	1.37	0.245702
358	A0A5N0FWZ1	Uncharacterized protein OS=Acinetobacter baumannii OX=470 GN=E1A87_04815 PE=4 SV=1	0.93	0.0215109
359	A0A081GXF6	Dihydrouridine synthase family protein OS=Acinetobacter baumannii OX=470 GN=Aba7835_03185 PE=4 SV=1	-0.29	0.133907
360	V5VC30	Dihydropteridine reductase OS=Acinetobacter baumannii OX=470 GN=drgA PE=3 SV=1	-0.01	0.765885
361	A0A0R1BE38	Small ribosomal subunit protein bS20 OS=Acinetobacter nosocomialis OX=106654 GN=rpsT PE=3 SV=1	-0.33	0.026851
362	A0A0R0WIU0	Chaperone protein DnaJ OS=Acinetobacter nosocomialis OX=106654 GN=dnaJ PE=3 SV=1	0.03	0.464844
363	V5VC33	Uridylate kinase OS=Acinetobacter baumannii OX=470 GN=pyrH PE=3 SV=1	1.44	0.0545665
364	A0A3G6Z2D7	Copper-translocating P-type ATPase OS=Acinetobacter nosocomialis OX=106654 GN=AE32_00573 PE=3 SV=1	0.42	0.160217
365	A0A5N0FZ44	Protein translocase subunit SecA OS=Acinetobacter baumannii OX=470 GN=secA PE=3 SV=1	1.41	0.0107544
366	A0A7U4NK33	Phenylalanine--tRNA ligase beta subunit OS=Acinetobacter baumannii OX=470 GN=pheT PE=3 SV=1	-0.12	0.778909
368	A0A1L5MNJ1	N-succinylglutamate 5-semialdehyde dehydrogenase OS=Acinetobacter baumannii OX=470 GN=astD PE=3 SV=1	0.76	0.179871
369	A0A154DNM0	H-NS histone OS=Acinetobacter baumannii OX=470 GN=CAS83_17725 PE=3 SV=1	-0.02	0.583942
370	V5V9K7	Large-conductance mechanosensitive channel OS=Acinetobacter baumannii OX=470 GN=mscL PE=3 SV=1	1.3	0.0286354
371	A0A059ZKA1	4-hydroxy-4-methyl-2-oxoglutarate aldolase OS=Acinetobacter baumannii OX=470 GN=rraA PE=3 SV=1	1	0.0316487
372	A0A0Q1L9B8	Cold-shock protein OS=Acinetobacter nosocomialis OX=106654 GN=AE32_02460 PE=4 SV=1	0.49	0.5582
373	A0A0Q2EFF7	Phosphoribosylamine--glycine ligase OS=Acinetobacter baumannii OX=470 GN=purD PE=3 SV=1	-0.1	0.695786
374	A0A081HA73	Heat shock protein 33 OS=Acinetobacter baumannii OX=470 GN=hslO PE=4 SV=1	0.55	0.0957293
375	V5VH20	LPS-assembly lipoprotein LptE OS=Acinetobacter baumannii OX=470 GN=lptE PE=1 SV=1	0.37	0.078673
376	V5VDI7	NAD(P)H nitroreductase OS=Acinetobacter baumannii OX=470 GN=nfsB PE=3 SV=1	-0.91	0.290659
377	A0A0Q1QZP8	Outer membrane protein assembly factor BamE OS=Acinetobacter nosocomialis OX=106654 GN=smpA PE=3 SV=1	-0.6	0.765734
378	A0A0Q1QH53	Aspartokinase OS=Acinetobacter nosocomialis OX=106654 GN=lysC PE=3 SV=1	0.92	0.0596721
379	A0AA44XLQ7	Aminotransferase OS=Acinetobacter baumannii OX=470 GN=CV954_019605 PE=3 SV=1	1.24	0.0715578
381	V5VFX0	Malonyl CoA-acyl carrier protein transacylase OS=Acinetobacter baumannii OX=470 GN=fabD_2 PE=1 SV=1	1.25	0.0633284
382	A0A836Z297	Alanine racemase OS=Acinetobacter nosocomialis OX=106654 GN=AE32_00082 PE=3 SV=1	0.3	0.174311
383	A0A836MHI8	Glycerol-3-phosphate acyltransferase OS=Acinetobacter nosocomialis OX=106654 GN=plsB PE=3 SV=1	0.85	0.168549
384	A0A5N0FZD3	oligopeptidase A OS=Acinetobacter baumannii OX=470 GN=ACX61_02320 PE=3 SV=1	1.33	0.0184795
385	V5VHJ7	Bacterial regulatory, luxR family protein OS=Acinetobacter baumannii OX=470 GN=sirA PE=4 SV=1	-0.13	0.47348
387	A0A059ZEY9	Phosphoglucosamine mutase OS=Acinetobacter baumannii OX=470 GN=glmM PE=3 SV=1	1.37	0.0399307
388	V5VBZ8	Small ribosomal subunit protein bS18 OS=Acinetobacter baumannii OX=470 GN=rpsR PE=3 SV=1	0.52	0.0776642
389	Q2FD95	Acriflavine resistance protein A OS=Acinetobacter baumannii OX=470 GN=adeI PE=3 SV=1	-0.1	0.301248
390	V5VGL5	Uncharacterized protein OS=Acinetobacter baumannii OX=470 GN=A0141_RS03015 PE=4 SV=1	-0.75	0.632516
392	A0A0C2LLC6	Outer membrane protein assembly factor BamD OS=Acinetobacter baumannii OX=470 GN=bamD PE=3 SV=1	-0.45	0.986639
393	A0A0J8TML0	3-methylcrotonyl-CoA carboxylase OS=Acinetobacter baumannii OX=470 GN=ABCAM1_1442 PE=4 SV=1	1.78	0.0116158
394	A0A1V0YMM0	DUF2063 domain-containing protein OS=Acinetobacter nosocomialis OX=106654 GN=AE32_03563 PE=4 SV=1	1.23	0.0277233
395	A0A7U4NG37	Cellulose biosynthesis cyclic di-GMP-binding regulatory protein BcsB OS=Acinetobacter baumannii OX=470 GN=ACX61_04820 PE=4 SV=1	2.11	0.0168683
396	V5VDC6	Small ribosomal subunit protein bS6 OS=Acinetobacter baumannii OX=470 GN=rpsF PE=3 SV=1	0.26	0.110381
397	A0A0A7XF72	MCE family protein OS=Acinetobacter nosocomialis OX=106654 GN=ttg2C PE=4 SV=1	-6.64
398	V5VG30	NADH-quinone oxidoreductase subunit B OS=Acinetobacter baumannii OX=470 GN=nuoB PE=3 SV=1	-0.41	0.169338
399	A0A5N0FYG9	RNA-binding protein OS=Acinetobacter baumannii OX=470 GN=ACX61_01395 PE=4 SV=1	0.89	0.0265573
400	A0A077GVZ7	Chaperone protein HscA homolog OS=Acinetobacter baumannii OX=470 GN=hscA PE=3 SV=1	1.71	0.111476
402	A0A0A7XN09	ATP synthase epsilon chain OS=Acinetobacter nosocomialis OX=106654 GN=atpC PE=3 SV=1	0.9	0.0286675
405	A0A0R0WXE9	6,7-dimethyl-8-ribityllumazine synthase OS=Acinetobacter nosocomialis OX=106654 GN=ribH PE=3 SV=1	0.68	0.0948661
406	A0AA44XP98	3-hydroxyacyl-CoA dehydrogenase OS=Acinetobacter baumannii OX=470 GN=CV954_011960 PE=4 SV=1	-1.34	0.385812
408	V5V8R9	3,4-dihydroxy-2-butanone 4-phosphate synthase OS=Acinetobacter baumannii OX=470 GN=ribB PE=1 SV=1	1.84	0.190586
410	A0A086I2V7	Betaine aldehyde dehydrogenase OS=Acinetobacter baumannii OX=470 GN=betB PE=3 SV=1	2.87	0.240719
411	A0A2T7FJC6	2,3-dehydroadipyl-CoA hydratase OS=Acinetobacter nosocomialis OX=106654 GN=AE32_01397 PE=3 SV=1	0.61	0.248479
412	V5VCB2	3-hydroxyacyl-[acyl-carrier-protein] dehydratase FabZ OS=Acinetobacter baumannii OX=470 GN=fabZ PE=3 SV=1	0.93	0.0116588
414	K9BET4	Aspartate-semialdehyde dehydrogenase OS=Acinetobacter nosocomialis OX=106654 GN=asd PE=3 SV=1	-0.14	0.907415
415	A0A059ZS90	AraC family transcriptional regulator OS=Acinetobacter baumannii OX=470 GN=gadX PE=4 SV=1	0.2	0.333153
416	A0A0R0X2K5	Signal peptide OS=Acinetobacter nosocomialis OX=106654 GN=AE32_02878 PE=4 SV=1	-0.21	0.716382
417	A0A336ADM2	N-acetyl-gamma-glutamyl-phosphate reductase OS=Acinetobacter nosocomialis OX=106654 GN=argC PE=3 SV=1	1.89	0.0685455
418	A0A081GUG1	Dihydroxy-acid dehydratase OS=Acinetobacter baumannii OX=470 GN=ilvD PE=3 SV=1	2.31	0.0290639
419	A0A836MHL1	Glycine--tRNA ligase beta subunit OS=Acinetobacter nosocomialis OX=106654 GN=glyS PE=3 SV=1	0.67	0.0704345
421	A0AA45B9V9	Proline--tRNA ligase OS=Acinetobacter baumannii OX=470 GN=proS PE=3 SV=1	1.79	0.153503
422	A0A837QI25	TonB-dependent siderophore receptor OS=Acinetobacter baumannii OX=470 GN=CV954_014550 PE=3 SV=1	0.52	0.0822334
423	A0A1V0YUD5	carbonic anhydrase OS=Acinetobacter nosocomialis OX=106654 GN=cynT PE=3 SV=1	2.59	0.0583466
427	A0A5N0G114	3-hydroxy-2-methylbutyryl-CoA dehydrogenase OS=Acinetobacter baumannii OX=470 GN=ACX61_06945 PE=3 SV=1	0.67	0.0265174
428	A0A9P2QI20	Acyl-CoA dehydrogenase OS=Acinetobacter baumannii OX=470 GN=A0141_RS15940 PE=3 SV=1	0.63	0.11206
430	A0A836MHU6	3-phosphoshikimate 1-carboxyvinyltransferase OS=Acinetobacter nosocomialis OX=106654 GN=aroA PE=3 SV=1	-0.21	0.843608
433	A0A238AHS9	Probable periplasmic serine endoprotease DegP-like OS=Acinetobacter baumannii OX=470 GN=CTZ19_04735 PE=4 SV=1	0.22	0.0934686
435	A0A1E3MBE0	DUF3298 domain-containing protein OS=Acinetobacter baumannii OX=470 GN=A0141_RS15100 PE=4 SV=1	1.27	0.116864
438	A0A836Z033	OmpA-like domain-containing protein OS=Acinetobacter nosocomialis OX=106654 GN=AE32_03950 PE=4 SV=1	2.26	0.0130839
439	V5V9E8	Small ribosomal subunit protein bS16 OS=Acinetobacter baumannii OX=470 GN=rpsP PE=3 SV=1	1.48	0.0149456
440	N0ABW2	Peptidyl-prolyl cis-trans isomerase OS=Acinetobacter baumannii OX=470 GN=fkpA PE=3 SV=1	1.24	0.162833
441	A0A7U4NFE6	Acid shock protein OS=Acinetobacter baumannii OX=470 GN=ACX61_02890 PE=4 SV=1	-0.45	0.799195
442	V5V9X1	Serine--tRNA ligase OS=Acinetobacter baumannii OX=470 GN=serS PE=3 SV=1	-0.41	0.973267
444	A0A077GKV3	AspQ OS=Acinetobacter baumannii OX=470 GN=aspQ PE=3 SV=1	1.28	0.0641773
445	A0A335T6F9	Phenylacetate-coenzyme A ligase OS=Acinetobacter baumannii OX=470 GN=paaF PE=3 SV=1	-1.03	0.351019
447	A0A0B9WKJ6	Tryptophan synthase beta chain OS=Acinetobacter baumannii OX=470 GN=trpB PE=3 SV=1	-6.64
448	A0AA44XSJ8	Adenosine 5'-phosphosulfate reductase OS=Acinetobacter baumannii OX=470 GN=cysH PE=3 SV=1	2.55	0.160023
449	V5RB95	L-lactate dehydrogenase OS=Acinetobacter baumannii OX=470 GN=lldD PE=3 SV=1	1.45	0.218453
450	V5VGY4	Ubiquinone/menaquinone biosynthesis C-methyltransferase UbiE OS=Acinetobacter baumannii OX=470 GN=ubiE PE=3 SV=1	0.73	0.041641
451	V5VDT0	Probable transcriptional regulatory protein A0141_RS02450 OS=Acinetobacter baumannii OX=470 GN=yebC PE=3 SV=1	0.51	0.118056
452	V5VB54	Acyl-CoA desaturase OS=Acinetobacter baumannii OX=470 GN=desA3_2 PE=4 SV=1	0.5	0.531643
453	Q5ENX9	Dihydropteroate synthase OS=Acinetobacter baumannii OX=470 GN=sulII PE=3 SV=1	0.86	0.104122
454	A0A0D7R4R1	3-isopropylmalate dehydrogenase OS=Acinetobacter baumannii OX=470 GN=leuB PE=3 SV=1	0.45	0.271373
455	A0A0R1BRF2	Glycine--tRNA ligase alpha subunit OS=Acinetobacter nosocomialis OX=106654 GN=glyQ PE=3 SV=1	1.16	0.157207
456	A0A059ZDS7	Adenylosuccinate lyase OS=Acinetobacter baumannii OX=470 GN=purB PE=3 SV=1	0.36	0.232644
457	A0A0H4V3Q9	Tryptophan synthase alpha chain OS=Acinetobacter baumannii OX=470 GN=trpA PE=3 SV=1	1.16	0.146503
458	A0A334P100	2-methylisocitrate lyase OS=Acinetobacter nosocomialis OX=106654 GN=prpB PE=3 SV=1	-0.51	0.753615
460	A0AA44XTE3	Toxin OS=Acinetobacter baumannii OX=470 GN=CV954_003080 PE=3 SV=1	0.04	0.773358
461	A0A0R0WPJ9	RNA polymerase-binding transcription factor DksA OS=Acinetobacter nosocomialis OX=106654 GN=dksA PE=3 SV=1	0.74	0.237354
462	A0A5N0G1I2	Alpha/beta hydrolase OS=Acinetobacter baumannii OX=470 GN=ACX61_05420 PE=4 SV=1	0.54	0.163667
463	A0A0A7XGH4	Tol-Pal system protein TolB OS=Acinetobacter nosocomialis OX=106654 GN=tolB PE=3 SV=1	0	0.490868
464	A0A0R0WNN2	Orotate phosphoribosyltransferase OS=Acinetobacter nosocomialis OX=106654 GN=pyrE PE=3 SV=1	1.85	0.11705
465	A0A0A7XLU2	UDP-N-acetylglucosamine 1-carboxyvinyltransferase OS=Acinetobacter nosocomialis OX=106654 GN=murA PE=3 SV=1	0.23	0.288504
466	A0A241YPL4	L-alanine-DL-glutamate epimerase OS=Acinetobacter nosocomialis OX=106654 GN=catB PE=3 SV=1	1.17	0.0418689
467	A0A059ZEG2	Outer membrane lipoprotein Blc OS=Acinetobacter baumannii OX=470 GN=blc_1 PE=3 SV=1	0.93	0.0810092
468	V5VHL3	Glutamine-dependent NAD(+) synthetase OS=Acinetobacter baumannii OX=470 GN=nadE PE=1 SV=1	2.27	0.0146285
469	A0A0J8TFI5	Phospho-2-dehydro-3-deoxyheptonate aldolase OS=Acinetobacter baumannii OX=470 GN=AUO97_16045 PE=3 SV=1	1.06	0.25836
470	A0A2T7FIP3	Uncharacterized protein OS=Acinetobacter nosocomialis OX=106654 GN=AE32_01978 PE=3 SV=1	0.22	0.299242
471	A0A0J8UW09	BON domain-containing protein OS=Acinetobacter baumannii OX=470 GN=A0141_RS03450 PE=4 SV=1	0.82	0.119064
472	A0A9P2QHZ3	4-hydroxy-tetrahydrodipicolinate reductase OS=Acinetobacter baumannii OX=470 GN=dapB PE=3 SV=1	2.7	0.119996
473	A0A858UIT1	UvrABC system protein B OS=Acinetobacter baumannii OX=470 GN=uvrB PE=3 SV=1	2.26	0.0439097
476	A0A059ZQY8	3-demethylubiquinone-9 3-methyltransferase family protein OS=Acinetobacter baumannii OX=470 GN=A0141_RS13125 PE=4 SV=1	-0.09	0.662075
478	V5VHQ9	Signal recognition particle protein OS=Acinetobacter baumannii OX=470 GN=ffh PE=3 SV=1	1.17	0.0827558
480	A0A0D5YJ24	S-(hydroxymethyl)glutathione dehydrogenase OS=Acinetobacter baumannii OX=470 GN=adhC PE=3 SV=1	-0.06	0.669849
481	A0A0Q1LAK0	Large ribosomal subunit protein bL20 OS=Acinetobacter nosocomialis OX=106654 GN=rplT PE=3 SV=1	0.11	0.274904
482	A0A0R0WME0	Large ribosomal subunit protein bL21 OS=Acinetobacter nosocomialis OX=106654 GN=rplU PE=3 SV=1	0.42	0.0680497
484	A0A9P2QHA4	D-lactate dehydratase OS=Acinetobacter baumannii OX=470 GN=hchA PE=4 SV=1	0.96	0.0301198
485	A0A081H0F9	Dehydratase OS=Acinetobacter baumannii OX=470 GN=A7M90_01775 PE=4 SV=1	1.15	0.167856
488	V5VD51	Small ribosomal subunit protein bS21 OS=Acinetobacter baumannii OX=470 GN=rpsU PE=3 SV=1	0.54	0.121612
489	A0A2T7FKR4	Glutathione S-transferase OS=Acinetobacter nosocomialis OX=106654 GN=AE32_01168 PE=3 SV=1	-1.25	0.00894289
490	A0A081HAY5	Flavoprotein OS=Acinetobacter baumannii OX=470 GN=azr PE=3 SV=1	1.76	0.0540339
491	A0A5N0FZ32	Glutamate synthase OS=Acinetobacter baumannii OX=470 GN=gltB PE=3 SV=1	-0.1	0.827955
493	A0A7Z1YWY3	3-oxoadipyl-CoA thiolase OS=Acinetobacter baumannii OX=470 GN=pcaF PE=3 SV=1	0.52	0.235861
494	A0A5Q0RLM4	Acyl-CoA dehydrogenase OS=Acinetobacter nosocomialis OX=106654 GN=AE32_00090 PE=3 SV=1	0.63	0.312832
495	A0A1V0YQD6	Soluble pyridine nucleotide transhydrogenase OS=Acinetobacter nosocomialis OX=106654 GN=sthA PE=3 SV=1	0.79	0.127132
496	V5VAC5	Ankyrin OS=Acinetobacter baumannii OX=470 GN=A0141_RS05450 PE=4 SV=1	1.02	0.0776051
497	V5VAU6	4-hydroxy-3-methylbut-2-enyl diphosphate reductase OS=Acinetobacter baumannii OX=470 GN=ispH PE=3 SV=1	0.87	0.0151229
498	V5VAI5	Large ribosomal subunit protein bL27 OS=Acinetobacter baumannii OX=470 GN=rpmA PE=3 SV=1	1.33	0.131197
500	A0A0Q1WFU9	Small ribosomal subunit protein uS19 OS=Acinetobacter nosocomialis OX=106654 GN=rpsS PE=3 SV=1	0.02	0.806352
501	A0A7U4NG93	Ligand-gated channel protein OS=Acinetobacter baumannii OX=470 GN=ACX61_05255 PE=3 SV=1	1.61	0.188063
502	A0A0Q1QKX7	2-dehydro-3-deoxyphosphooctonate aldolase OS=Acinetobacter nosocomialis OX=106654 GN=kdsA PE=3 SV=1	1.96	0.144793
503	A0A1E3M4U8	DUF4142 domain-containing protein OS=Acinetobacter baumannii OX=470 GN=A0141_RS09435 PE=4 SV=1	1.2	0.0601536
504	A0AA44XP13	Methionine--tRNA ligase OS=Acinetobacter baumannii OX=470 GN=metG PE=3 SV=1	1.66	0.0269501
507	V5VFN9	Delta-aminolevulinic acid dehydratase OS=Acinetobacter baumannii OX=470 GN=hemB PE=3 SV=1	1.27	0.1436
508	A0A0N8Y3M6	TonB-dependent copper receptor OS=Acinetobacter baumannii OX=470 GN=A0141_RS12910 PE=3 SV=1	0.73	0.135493
510	A0A333NXE6	Aldose 1-epimerase OS=Acinetobacter baumannii OX=470 GN=ABR2091_0953 PE=3 SV=1	1.42	0.0244195
511	A0A5N0G3S0	Uncharacterized protein OS=Acinetobacter baumannii OX=470 GN=ACX61_09745 PE=4 SV=1	1.31	0.0751229
512	A0A0D5YG97	ABC-1 domain protein OS=Acinetobacter baumannii OX=470 GN=A0141_RS14465 PE=3 SV=1	-0.5	0.547263
513	A0A0D7TSQ3	NAD(P)-dependent oxidoreductase OS=Acinetobacter baumannii OX=470 GN=ydfG PE=3 SV=1	0.05	0.452613
514	A0A2T7FKU0	NADP(H)-dependent aldo-keto reductase OS=Acinetobacter nosocomialis OX=106654 GN=AE32_01151 PE=4 SV=1	1.26	0.171291
515	V5VA62	Aspartyl/glutamyl-tRNA(Asn/Gln) amidotransferase subunit C OS=Acinetobacter baumannii OX=470 GN=gatC PE=3 SV=1	0.36	0.069475
516	A0A0Q1DQ33	Lactoylglutathione lyase OS=Acinetobacter baumannii OX=470 GN=gloA PE=3 SV=1	-0.22	0.247522
517	A0A0D8GD86	UDP-N-acetylmuramoylalanine--D-glutamate ligase OS=Acinetobacter baumannii OX=470 GN=murD PE=3 SV=1	1.37	0.366782
518	A0A059ZTI1	Uncharacterized protein OS=Acinetobacter baumannii OX=470 GN=A0141_RS02405 PE=4 SV=1	1.23	0.21906
519	A0A077GML8	Fructose-1,6-bisphosphatase class 1 OS=Acinetobacter baumannii OX=470 GN=fbp PE=3 SV=1	2.18	0.104974
521	A0A836MM44	Enoyl-CoA hydratase OS=Acinetobacter nosocomialis OX=106654 GN=AE32_00091 PE=3 SV=1	2.15	0.0266318
522	V5VH33	Ancillary SecYEG translocon subunit OS=Acinetobacter baumannii OX=470 GN=A0141_RS07785 PE=3 SV=1	1.35	0.0153555
523	A0A0Q2AA65	Phosphate acetyltransferase OS=Acinetobacter baumannii OX=470 GN=pta PE=3 SV=1	-0.01	0.54007
524	V5VE93	DUF6438 domain-containing protein OS=Acinetobacter baumannii OX=470 GN=A0141_RS00080 PE=4 SV=1	1.24	0.0228636
527	V5VID9	ATP-dependent Clp protease ATP-binding subunit ClpX OS=Acinetobacter baumannii OX=470 GN=clpX PE=3 SV=1	1.58	0.00955866
532	A0AA44XTD2	N-succinylarginine dihydrolase OS=Acinetobacter baumannii OX=470 GN=astB PE=3 SV=1	1.64	0.0145208
533	A0A059ZGG1	Glutamate--tRNA ligase OS=Acinetobacter baumannii OX=470 GN=gltX PE=3 SV=1	0.35	0.232804
534	V5VFL1	Probable malate:quinone oxidoreductase OS=Acinetobacter baumannii OX=470 GN=mqo PE=3 SV=1	0.82	0.0459123
535	A0A5N0G5W5	Translocation and assembly module subunit TamA OS=Acinetobacter baumannii OX=470 GN=HB367_07985 PE=3 SV=1	1.26	0.0679957
536	A0A7U4SH63	Uncharacterized protein OS=Acinetobacter baumannii OX=470 GN=ACX61_14140 PE=4 SV=1	2.7	0.053332
537	A0A9P2QJA8	Arginine biosynthesis bifunctional protein ArgJ OS=Acinetobacter baumannii OX=470 GN=argJ PE=3 SV=1	0.43	0.216623
539	A0A9P2QBZ8	Nucleoside-diphosphate sugar epimerase OS=Acinetobacter baumannii OX=470 GN=A0141_RS01670 PE=4 SV=1	0.79	0.16443
540	A0A9P2VB59	Beta-ketoacyl-ACP synthase III OS=Acinetobacter baumannii OX=470 GN=A0141_RS09610 PE=4 SV=1	1.5	0.00450786
542	V5VF39	OsmC family protein OS=Acinetobacter baumannii OX=470 GN=yhfA PE=4 SV=1	1.79	0.0113919
543	V5VI39	Histidinol dehydrogenase OS=Acinetobacter baumannii OX=470 GN=hisD PE=3 SV=1	2.61	0.0728997
544	A0AA45BB00	Cation acetate symporter OS=Acinetobacter baumannii OX=470 GN=actP PE=3 SV=1	-0.91	0.488156
545	N0AAS7	Polysaccharide biosynthesis tyrosine autokinase OS=Acinetobacter baumannii OX=470 GN=wzc PE=3 SV=1	1.54	0.143939
546	V5VGY1	3-methyl-2-oxobutanoate hydroxymethyltransferase OS=Acinetobacter baumannii OX=470 GN=panB PE=3 SV=1	1.08	0.0961647
547	A0A0B9W7U0	Outer membrane protein OS=Acinetobacter baumannii OX=470 GN=ABUW_0166 PE=4 SV=1	0.93	0.316108
549	A0A429LKH7	Type II secretion system core protein G OS=Acinetobacter baumannii OX=470 GN=gspG PE=3 SV=1	-0.2	0.953692
550	A0A059ZHN6	Lipoprotein YgeR OS=Acinetobacter baumannii OX=470 GN=nlpD PE=4 SV=1	-1.05	0.247979
551	A0AA44XT17	3-oxoadipyl-CoA thiolase OS=Acinetobacter baumannii OX=470 GN=pcaF PE=3 SV=1	0.4	0.141554
552	A0A081GR64	Inositol-1-monophosphatase OS=Acinetobacter baumannii OX=470 GN=A0141_RS06660 PE=3 SV=1	-0.52	0.455132
553	A0A059ZPV8	DUF3108 domain-containing protein OS=Acinetobacter baumannii OX=470 GN=A0141_RS18835 PE=4 SV=1	0.63	0.110163
557	C9D9L2	Universal stress protein OS=Acinetobacter baumannii OX=470 GN=uspA PE=3 SV=1	1.08	0.0924639
561	A0A0R0WGD4	Small ribosomal subunit protein uS12 OS=Acinetobacter nosocomialis OX=106654 GN=rpsL PE=3 SV=1	0.33	0.733219
562	K9B4X7	Thioredoxin C-3 OS=Acinetobacter nosocomialis OX=106654 GN=trxC PE=3 SV=1	0.09	0.772693
563	A0A2T7FJD2	1,2-phenylacetyl-CoA epoxidase subunit A OS=Acinetobacter nosocomialis OX=106654 GN=AE32_01392 PE=4 SV=1	-0.12	0.608021
564	A0A7U5JSF1	Lytic murein transglycosylase OS=Acinetobacter baumannii OX=470 GN=ACX61_18720 PE=4 SV=1	1.31	0.121157
566	A0A9P2QH42	Glutathione-dependent disulfide-bond oxidoreductase OS=Acinetobacter baumannii OX=470 GN=yghU PE=3 SV=1	0.17	0.505695
567	V5VID6	Acetate kinase OS=Acinetobacter baumannii OX=470 GN=ackA PE=3 SV=1	0.75	0.156611
568	V5V9L8	Aminomethyltransferase OS=Acinetobacter baumannii OX=470 GN=ygfZ PE=4 SV=1	1.09	0.0115594
571	A0A4Q4GKF4	fumarylacetoacetase OS=Acinetobacter baumannii OX=470 GN=fahA PE=4 SV=1	0.1	0.349339
574	A0A059ZM59	phosphoenolpyruvate--protein phosphotransferase OS=Acinetobacter baumannii OX=470 GN=ptsP PE=3 SV=1	2.02	0.301707
575	A0A5N0G568	Bifunctional protein PutA OS=Acinetobacter baumannii OX=470 GN=putA PE=3 SV=1	0.16	0.175031
577	A0A368MU20	2-methylaconitate cis-trans isomerase PrpF OS=Acinetobacter baumannii OX=470 GN=prpF PE=3 SV=1	1.36	0.0258042
578	A0A2T7FPX9	Hydrogen peroxide-inducible genes activator OS=Acinetobacter nosocomialis OX=106654 GN=AE32_00986 PE=3 SV=1	-0.88	0.0545219
580	A0A059ZP15	Acetolactate synthase OS=Acinetobacter baumannii OX=470 GN=ilvI PE=3 SV=1	0.66	0.214701
581	A0A237XGK1	DUF962 domain-containing protein OS=Acinetobacter baumannii OX=470 GN=A0141_RS10335 PE=4 SV=1	0.32	0.282495
582	A0A0N8YG29	tryptophan--tRNA ligase OS=Acinetobacter nosocomialis OX=106654 GN=trpS PE=3 SV=1	0.22	0.436467
583	V5VEZ9	Lipopolysaccharide export system protein LptA OS=Acinetobacter baumannii OX=470 GN=lptA PE=1 SV=1	0.33	0.28998
584	V5VE25	Uncharacterized protein OS=Acinetobacter baumannii OX=470 GN=A0141_RS14110 PE=4 SV=1	-0.2	0.326116
585	K9C9D9	EsvE2 protein OS=Acinetobacter nosocomialis OX=106654 GN=AE32_02518 PE=4 SV=1	1.01	0.0224623
590	V5VFB2	Sulfate adenylyltransferase subunit 2 OS=Acinetobacter baumannii OX=470 GN=cysD PE=3 SV=1	0.63	0.0125837
592	A0A5N0G1V5	Metallopeptidase OS=Acinetobacter baumannii OX=470 GN=ACX61_03850 PE=4 SV=1	1.22	0.187778
594	V5V9F8	Cytokinin riboside 5'-monophosphate phosphoribohydrolase OS=Acinetobacter baumannii OX=470 GN=yvdD_1 PE=3 SV=1	0.16	0.298513
596	A0A7Z2AGE7	Alkyl hydroperoxide reductase subunit F OS=Acinetobacter baumannii OX=470 GN=ahpF PE=3 SV=1	2.79	0.0546633
597	A0A334QYH1	Flavin reductase like domain-containing protein OS=Acinetobacter nosocomialis OX=106654 GN=AE32_01976 PE=3 SV=1	1.85	0.240547
598	K9BYN0	Efflux pump membrane transporter OS=Acinetobacter nosocomialis OX=106654 GN=mexB_2 PE=3 SV=1	1.49	0.0445492
599	A0A836MLE7	Bacterial sugar transferase domain-containing protein OS=Acinetobacter nosocomialis OX=106654 GN=AE32_00045 PE=3 SV=1	-6.64
603	A0A0B9W4H8	Glutathione S-transferase OS=Acinetobacter baumannii OX=470 GN=yfcG_2 PE=4 SV=1	-0.95	0.202999
606	V5VDW2	serine O-acetyltransferase OS=Acinetobacter baumannii OX=470 GN=cysE PE=3 SV=1	0.47	0.362632
607	A0A0J8TLI4	Ligand-gated channel protein OS=Acinetobacter baumannii OX=470 GN=ACX61_09960 PE=3 SV=1	0.67	0.33923
608	A0A0R0WKX6	Transcription termination/antitermination protein NusG OS=Acinetobacter nosocomialis OX=106654 GN=nusG PE=3 SV=1	2.18	0.0192306
609	A0A7U4WAV8	Penicillin-binding protein 1A OS=Acinetobacter baumannii OX=470 GN=ponA PE=3 SV=1	1.03	0.110171
612	A0A9P2QJB2	AMP-binding protein OS=Acinetobacter baumannii OX=470 GN=A0141_RS08440 PE=4 SV=1	1.47	0.0461449
614	A0A7U4NI83	S-adenosylmethionine synthase OS=Acinetobacter baumannii OX=470 GN=metK PE=3 SV=1	1.78	0.179873
616	A0A9P2VAV6	DUF3298 domain-containing protein OS=Acinetobacter baumannii OX=470 GN=A0141_RS08015 PE=4 SV=1	0.46	0.230874
617	A0A077GUV8	DUF1311 domain-containing protein OS=Acinetobacter baumannii OX=470 GN=A0141_RS07370 PE=4 SV=1	-0.35	0.106627
622	A0A809JFV4	TIGR04219 family outer membrane beta-barrel protein OS=Acinetobacter baumannii OX=470 GN=EGM95_00110 PE=4 SV=1	2.25	0.0390983
624	A0A0H4UJX5	Aminotransferase OS=Acinetobacter baumannii OX=470 GN=A0141_RS05330 PE=4 SV=1	0.91	0.0477396
625	A0A858UJQ1	Lactonase family protein OS=Acinetobacter baumannii OX=470 GN=HB367_07435 PE=3 SV=1	1.38	0.0455321
627	A0A429LPW3	Peptidyl-prolyl cis-trans isomerase OS=Acinetobacter baumannii OX=470 GN=C2U32_14655 PE=3 SV=1	1.09	0.25705
632	A0A0Q1S6Q9	2-isopropylmalate synthase OS=Acinetobacter nosocomialis OX=106654 GN=leuA PE=3 SV=1	3.57	0.0138282
634	B0R1P5	Beta-lactamase OXA-90 OS=Acinetobacter baumannii OX=470 GN=blaOXA-90 PE=3 SV=1	1.2	0.234404
637	A0A1L5MS02	Peptidase M16 OS=Acinetobacter baumannii OX=470 GN=ACX61_08470 PE=4 SV=1	2.16	0.0156
638	V5VIU1	DUF1311 domain-containing protein OS=Acinetobacter baumannii OX=470 GN=A0141_RS06745 PE=4 SV=1	1.22	0.042956
640	A0A090C1C4	Cytochrome d ubiquinol oxidase subunit 2 OS=Acinetobacter baumannii OX=470 GN=cydB PE=3 SV=1	0.99	0.0312082
641	V5V842	Transcription antitermination protein NusB OS=Acinetobacter baumannii OX=470 GN=nusB PE=3 SV=1	0.07	0.583633
643	V5VBV8	Outer-membrane lipoprotein carrier protein OS=Acinetobacter baumannii OX=470 GN=lolA PE=3 SV=1	-0.38	0.162071
647	A0A077GS64	Bifunctional protein GlmU OS=Acinetobacter baumannii OX=470 GN=glmU PE=3 SV=1	0.46	0.317312
651	V5VI56	Alpha/beta hydrolase OS=Acinetobacter baumannii OX=470 GN=ABCAM1_3681 PE=4 SV=1	1.19	0.0387846
654	A0A9P2QGU6	LysR family transcriptional regulator OS=Acinetobacter baumannii OX=470 GN=A0141_RS11715 PE=3 SV=1	1.83	0.00200911
655	K9AXK8	tRNA-specific 2-thiouridylase MnmA OS=Acinetobacter nosocomialis OX=106654 GN=mnmA PE=3 SV=1	0.15	0.350345
657	A0A9P2V9U8	Amidase OS=Acinetobacter baumannii OX=470 GN=A0141_RS00145 PE=3 SV=1	0.5	0.132359
659	A0A836MK06	Peptide methionine sulfoxide reductase MsrB OS=Acinetobacter nosocomialis OX=106654 GN=msrB PE=3 SV=1	0.46	0.948133
663	N0AAV0	phosphomannomutase OS=Acinetobacter baumannii OX=470 GN=pgm PE=3 SV=1	0.31	0.519949
664	A0A836MNN2	DNA topoisomerase 1 OS=Acinetobacter nosocomialis OX=106654 GN=topA PE=3 SV=1	1.57	0.0985103
668	K9BS08	Uracil phosphoribosyltransferase OS=Acinetobacter nosocomialis OX=106654 GN=upp PE=3 SV=1	1.78	0.0124228
671	A0A9P2VBR7	thioredoxin-dependent peroxiredoxin OS=Acinetobacter baumannii OX=470 GN=A0141_RS10770 PE=3 SV=1	0.37	0.143479
677	V5VGC0	Exopolyphosphatase OS=Acinetobacter baumannii OX=470 GN=ppx PE=3 SV=1	-0.07	0.66351
679	A0A7U4SHQ3	Dithiol-disulfide isomerase OS=Acinetobacter baumannii OX=470 GN=ACX61_17205 PE=4 SV=1	1.68	0.394822
684	A0A334NUG4	Uncharacterized protein OS=Acinetobacter nosocomialis OX=106654 GN=AE32_03557 PE=4 SV=1	-6.64
685	V5VG25	NADH-quinone oxidoreductase subunit H OS=Acinetobacter baumannii OX=470 GN=nuoH PE=3 SV=1	-0.06	0.603637
687	A0A086I0G8	Phenylalanine--tRNA ligase alpha subunit OS=Acinetobacter baumannii OX=470 GN=pheS PE=3 SV=1	-6.64
690	A0AA44XNM2	Iron-sulfur cluster carrier protein OS=Acinetobacter baumannii OX=470 GN=CV954_016075 PE=3 SV=1	1.27	0.239249
692	K9C6E9	Membrane protein insertase YidC OS=Acinetobacter nosocomialis OX=106654 GN=yidC PE=3 SV=1	0.08	0.446413
700	V5VCS2	Ribose-5-phosphate isomerase A OS=Acinetobacter baumannii OX=470 GN=rpiA PE=3 SV=1	-0.24	0.928074
704	V5V9T8	Ribosomal RNA large subunit methyltransferase J OS=Acinetobacter baumannii OX=470 GN=rlmJ PE=3 SV=1	-0.16	0.887719
706	A0A2T7FQA1	Periplasmic chaperone PpiD OS=Acinetobacter nosocomialis OX=106654 GN=AE32_01716 PE=3 SV=1	1.42	0.186318
713	V5VIG0	Biopolymer transport protein ExbB OS=Acinetobacter baumannii OX=470 GN=tolQ_1 PE=3 SV=1	2.4	0.0641994
717	V5VCN9	Carbon starvation CstA family protein OS=Acinetobacter baumannii OX=470 GN=cstA PE=3 SV=1	-0.26	0.709497
721	V5VC71	Signal recognition particle receptor FtsY OS=Acinetobacter baumannii OX=470 GN=ftsY PE=3 SV=1	1.68	0.0632627
725	A0A836MIQ0	Aminopeptidase P family protein OS=Acinetobacter nosocomialis OX=106654 GN=AE32_02558 PE=3 SV=1	1.5	0.119838
727	A0A0D8GBA0	Nif3-like dinuclear metal center hexameric protein OS=Acinetobacter baumannii OX=470 GN=A0141_RS17495 PE=3 SV=1	0.87	0.13784
728	V5VBS6	GatB/YqeY domain-containing protein OS=Acinetobacter baumannii OX=470 GN=yqeY PE=4 SV=1	-0.01	0.621194
731	A0A836MHD1	Alpha/beta hydrolase OS=Acinetobacter nosocomialis OX=106654 GN=AE32_03291 PE=4 SV=1	1.92	0.0773519
733	A0A5N4BAI1	Phage capsid protein OS=Acinetobacter baumannii OX=470 GN=F2P40_05575 PE=4 SV=1	0.51	0.295581
737	X2KZV7	DNA topoisomerase 4 subunit A OS=Acinetobacter baumannii OX=470 GN=parC PE=3 SV=1	0.77	0.147601
742	A0A059ZI65	DNA repair protein RadA OS=Acinetobacter baumannii OX=470 GN=radA PE=3 SV=1	1	0.0211369
750	A0A836Z560	Translational regulator CsrA OS=Acinetobacter nosocomialis OX=106654 GN=csrA PE=3 SV=1	0.14	0.335353
765	A0A9P2QGX1	FAD-binding oxidoreductase OS=Acinetobacter baumannii OX=470 GN=A0141_RS06440 PE=3 SV=1	0.56	0.0553459
782	A0A2T7FR92	Enoyl-CoA hydratase/isomerase family protein OS=Acinetobacter nosocomialis OX=106654 GN=AE32_01458 PE=3 SV=1	0.81	0.261045
