# Supplementary material for: ENOblock synergizes with colistin to treat Acinetobacter baumannii infections
Source: EMBO Mol Med. 2025 Oct 31;17(12):3496–524. doi: 10.1038/s44321-025-00331-2 (PMC12686454; doi:10.1038/s44321-025-00331-2)
Supplement: Supplementary file 10 — Source data Fig. 6 [file 44321_2025_331_MOESM10_ESM.zip › FIGURE 6/6A-D/TMT PROTEOMICS/MACROPHAGES_vs_INFECTED_MACROPHAGES_Proteins.txt]

Proteins Unique Sequence ID	Checked	Protein FDR Confidence Combined	Master	Accession	Description	Exp q-value Combined	Sum PEP Score	Coverage in Percent	Number of Peptides	Number of Unique Peptides	Number of AAs	MW in kDa	calc pI	Score Sequest HT Sequest HT	Number of Peptides by Search Engine Sequest HT	Number of Razor Peptides	Abundance Ratio Bact-Cell Cell	Abundance Ratio log2 Bact-Cell Cell	Abundance Ratio P-Value Bact-Cell Cell	Abundance Ratio Adj P-Value Bact-Cell Cell	Abundance Ratio Variability in Percent Bact-Cell Cell	Abundance Ratios by Bio Rep Bact-Cell1 Cell1	Abundance Ratios by Bio Rep Bact-Cell2 Cell2	Abundance Ratios by Bio Rep Bact-Cell3 Cell3	Abundance Ratios log2 by Bio Rep Bact-Cell1 Cell1	Abundance Ratios log2 by Bio Rep Bact-Cell2 Cell2	Abundance Ratios log2 by Bio Rep Bact-Cell3 Cell3	Abundances Grouped Bact-Cell	Abundances Grouped Cell	Abundances Grouped CV in Percent Bact-Cell	Abundances Grouped CV in Percent Cell	Abundances by Bio Rep Bact-Cell1	Abundances by Bio Rep Bact-Cell2	Abundances by Bio Rep Bact-Cell3	Abundances by Bio Rep Cell1	Abundances by Bio Rep Cell2	Abundances by Bio Rep Cell3	Abundances Scaled F3 126 Sample Bact-Cell 1	Abundances Scaled F3 127 Sample Bact-Cell 2	Abundances Scaled F3 128 Sample Bact-Cell 3	Abundances Scaled F3 129 Sample Cell 1	Abundances Scaled F3 130 Sample Cell 2	Abundances Scaled F3 131 Sample Cell 3	Abundance F3 126 Sample Bact-Cell 1	Abundance F3 127 Sample Bact-Cell 2	Abundance F3 128 Sample Bact-Cell 3	Abundance F3 129 Sample Cell 1	Abundance F3 130 Sample Cell 2	Abundance F3 131 Sample Cell 3
1978266596079071295	False	High	IsMasterProtein	Q01518	Adenylyl cyclase-associated protein 1 [OS=Homo sapiens]	0.000	512.383	59	25	25	475	51.9	8.06	1307.35	25	0	0.704	-0.51	0.200907043096175	0.414421860281767	6.43	0.675	1.011	0.704	-0.57	0.02	-0.51	84.6	115.4	19.59	5.55	80.1	108.3	76.8	118.7	107.1	109.1	80.1	108.3	76.8	118.7	107.1	109.1	1843.9	12836.7	36207.3	7084.4	1011.6	20070.2
-174490317750568225	False	High	IsMasterProtein	P60709	Actin, cytoplasmic 1 [OS=Homo sapiens]	0.000	510.118	51	16	1	375	41.7	5.48	1181.54	16	21	0.657	-0.61	0.0790110946596256	0.283188279869153	18.40	0.584	0.877	0.657	-0.78	-0.19	-0.61	76.6	123.4	23.25	3.37	69.6	104.9	74.0	119.2	119.7	112.6	69.6	104.9	74.0	119.2	119.7	112.6	2349.4	18225.6	51085.9	10422.9	1657.2	30349.5
6980118088250601043	False	High	IsMasterProtein	P63261	Actin, cytoplasmic 2 [OS=Homo sapiens]	0.000	509.787	51	16	1	375	41.8	5.48	1165.84	16	0
-6534557055474382647	False	High	IsMasterProtein	P63267	Actin, gamma-enteric smooth muscle [OS=Homo sapiens]	0.000	233.627	28	10	1	376	41.9	5.48	717.23	10	0	0.450	-1.15	0.0173023759237118	0.255553184581793	32.76	0.450	0.662	0.368	-1.15	-0.60	-1.44	62.0	138.0	40.91	13.63	63.9	95.8	41.3	142.1	144.8	112.1	63.9	95.8	41.3	142.1	144.8	112.1	34.1	263.3	451.1	196.6	31.7	478.0
-2220837361715177214	False	High	IsMasterProtein	P08238	Heat shock protein HSP 90-beta [OS=Homo sapiens]	0.000	356.723	42	25	13	724	83.2	5.03	727.75	25	12	0.921	-0.12	0.32111866018241	0.525995271430011	11.48	0.921	0.999	0.646	-0.12	0.00	-0.63	95.9	104.1	13.66	9.15	96.6	100.7	77.3	104.9	100.8	119.7	96.6	100.7	77.3	104.9	100.8	119.7	1032.2	5536.9	16904.5	2903.8	441.9	10211.8
682895518506643546	False	High	IsMasterProtein	P11021	Endoplasmic reticulum chaperone BiP [OS=Homo sapiens]	0.000	356.978	45	26	23	654	72.3	5.16	597.13	26	4	1.323	0.40	0.0180028283762913	0.255553184581793	10.42	1.416	1.323	1.221	0.50	0.40	0.29	117.2	82.8	7.22	12.04	116.3	104.4	120.0	82.1	78.8	98.3	116.3	104.4	120.0	82.1	78.8	98.3	608.6	2809.6	12853.3	1113.6	169.2	4106.5
-7065009906831580898	False	High	IsMasterProtein	P07900	Heat shock protein HSP 90-alpha [OS=Homo sapiens]	0.000	272.930	38	23	12	732	84.6	5.02	568.91	23	0	0.963	-0.05	0.767143446279371	0.864030335611367	33.29	0.963	1.241	0.741	-0.05	0.31	-0.43	98.1	101.9	7.93	18.11	101.1	102.8	88.6	105.0	82.8	119.7	101.1	102.8	88.6	105.0	82.8	119.7	94.6	495.3	1698.4	254.7	31.8	894.7
2962281166201317424	False	High	IsMasterProtein	P35579	Myosin-9 [OS=Homo sapiens]	0.000	454.300	32	54	54	1960	226.4	5.60	485.83	54	0	1.265	0.34	0.00630295189554961	0.194781616056274	3.79	1.233	1.265	1.323	0.30	0.34	0.40	112.8	87.2	1.59	3.28	112.5	110.0	113.5	91.3	86.9	85.8	112.5	110.0	113.5	91.3	86.9	85.8	324.6	1633.7	6701.4	682.3	102.9	1976.3
-8293079878251606526	False	High	IsMasterProtein	P14625	Endoplasmin [OS=Homo sapiens]	0.000	295.751	40	31	30	803	92.4	4.84	510.95	31	2	1.634	0.71	0.00229319878855118	0.194781616056274	0.59	1.634	1.641	1.452	0.71	0.71	0.54	124.3	75.7	5.88	12.66	115.0	121.9	129.4	70.4	74.3	89.1	115.0	121.9	129.4	70.4	74.3	89.1	784.2	4277.5	18058.0	1243.8	207.8	4850.8
-772083225745130744	False	High	IsMasterProtein	P11142	Heat shock cognate 71 kDa protein [OS=Homo sapiens]	0.000	397.698	47	23	17	646	70.9	5.52	599.12	23	3	0.831	-0.27	0.00250980954879575	0.194781616056274	1.25	0.790	0.831	0.838	-0.34	-0.27	-0.25	91.2	108.8	8.77	5.84	81.1	95.4	94.0	102.6	114.8	112.2	81.1	95.4	94.0	102.6	114.8	112.2	365.0	2210.9	8667.2	1197.2	212.0	4033.9
-2586862151232699530	False	High	IsMasterProtein	P07237	Protein disulfide-isomerase [OS=Homo sapiens]	0.000	228.016	47	24	24	508	57.1	4.87	531.60	24	0	1.218	0.28	0.13171238372584	0.350659387221699	0.17	1.668	1.218	1.217	0.74	0.28	0.28	110.5	89.5	18.21	1.03	139.7	104.1	102.6	83.8	85.5	84.3	139.7	104.1	102.6	83.8	85.5	84.3	1159.0	4444.3	17416.8	1800.6	290.8	5584.8
1547781430018805415	False	High	IsMasterProtein	P30101	Protein disulfide-isomerase A3 [OS=Homo sapiens]	0.000	177.136	37	17	17	505	56.7	6.35	428.18	17	0	1.377	0.46	0.0363762828126262	0.272309792837533	10.85	1.377	1.211	1.478	0.46	0.28	0.56	115.9	84.1	5.50	4.77	117.6	107.7	119.5	85.4	89.0	80.9	117.6	107.7	119.5	85.4	89.0	80.9	541.6	2553.9	11269.2	1019.3	168.1	2974.8
5619484675981056092	False	High	IsMasterProtein	P10809	60 kDa heat shock protein, mitochondrial [OS=Homo sapiens]	0.000	246.328	50	23	23	573	61.0	5.87	447.87	23	0	1.451	0.54	0.105378282252655	0.327417716787827	27.55	1.751	1.182	1.451	0.81	0.24	0.54	116.5	83.5	17.72	4.61	141.8	100.9	113.1	81.0	85.4	77.9	141.8	100.9	113.1	81.0	85.4	77.9	810.5	2967.8	13230.2	1199.6	200.2	3557.0
-410325427073227732	False	High	IsMasterProtein	P68104	Elongation factor 1-alpha 1 [OS=Homo sapiens]	0.000	142.321	27	13	13	462	50.1	9.01	404.75	13	0	0.940	-0.09	0.304482061835534	0.51612849167158	8.12	0.695	0.995	0.940	-0.52	-0.01	-0.09	94.7	105.3	19.65	10.01	74.0	95.6	110.4	106.4	96.1	117.5	74.0	95.6	110.4	106.4	96.1	117.5	700.4	4658.6	21405.3	2610.4	373.3	8882.6
6488855965708197639	False	High	IsMasterProtein	P14618	Pyruvate kinase PKM [OS=Homo sapiens]	0.000	286.213	39	17	17	531	57.9	7.84	458.25	17	0	0.691	-0.53	0.135494580827826	0.350659387221699	25.32	0.590	0.916	0.691	-0.76	-0.13	-0.53	81.7	118.3	5.17	16.68	79.4	87.9	82.6	134.5	96.0	119.6	79.4	87.9	82.6	134.5	96.0	119.6	554.1	3158.4	11801.8	2433.7	274.7	6664.4
491541445040481155	False	High	IsMasterProtein	P02545	Prelamin-A/C [OS=Homo sapiens]	0.000	239.239	48	29	28	664	74.1	7.02	374.75	29	1	1.502	0.59	0.0690506962297349	0.272309792837533	16.20	1.802	1.502	1.338	0.85	0.59	0.42	114.5	85.5	20.19	7.97	150.0	107.1	107.8	83.2	71.3	80.5	150.0	107.1	107.8	83.2	71.3	80.5	564.5	2075.5	8303.5	811.7	110.1	2420.6
-9169618704545618170	False	High	IsMasterProtein	P04075	Fructose-bisphosphate aldolase A [OS=Homo sapiens]	0.000	231.806	54	17	15	364	39.4	8.09	398.64	17	2	0.591	-0.76	0.0557565745727019	0.272309792837533	15.05	0.537	0.791	0.591	-0.90	-0.34	-0.76	74.3	125.7	14.00	7.56	71.0	90.1	71.6	132.3	113.9	121.1	71.0	90.1	71.6	132.3	113.9	121.1	359.7	2349.8	7427.0	1737.4	236.8	4902.3
-7115142250704838097	False	High	IsMasterProtein	P08670	Vimentin [OS=Homo sapiens]	0.000	220.073	56	25	25	466	53.6	5.12	362.00	25	0	1.242	0.31	0.405296063050697	0.575640167551666	20.07	1.242	1.410	0.875	0.31	0.50	-0.19	110.8	89.2	16.42	7.67	112.2	122.3	87.9	90.4	86.8	100.5	112.2	122.3	87.9	90.4	86.8	100.5	478.2	2682.9	7673.8	998.3	151.7	3419.8
-6100821946699504428	False	High	IsMasterProtein	Q5QNW6	Histone H2B type 2-F [OS=Homo sapiens]	0.000	86.346	52	8	2	126	13.9	10.32	336.79	8	0	1.675	0.74	0.136823642917441	0.350659387221699	50.20	1.675	5.468	1.108	0.74	2.45	0.15	113.4	86.6	19.17	64.59	153.7	106.5	120.1	91.8	19.5	108.5	153.7	106.5	120.1	91.8	19.5	108.5	78.9	281.3	1262.6	122.1	4.1	444.7
-700049213662343528	False	High	IsMasterProtein	P06396	Gelsolin [OS=Homo sapiens]	0.000	197.624	29	20	20	782	85.6	6.28	315.04	20	0	0.780	-0.36	0.0564768854379318	0.272309792837533	7.55	0.742	0.903	0.780	-0.43	-0.15	-0.36	87.5	112.5	11.66	1.26	81.5	101.2	85.5	109.9	112.2	109.7	81.5	101.2	85.5	109.9	112.2	109.7	455.1	2909.3	9773.1	1589.7	256.9	4889.8
-7527974897574347786	False	High	IsMasterProtein	Q16778	Histone H2B type 2-E [OS=Homo sapiens]	0.000	73.881	52	8	0	126	13.9	10.32	298.62	8	8	1.717	0.78	0.0629924340113598	0.272309792837533	14.13	1.881	1.312	1.717	0.91	0.39	0.78	129.0	71.0	19.81	8.53	133.4	96.3	142.8	70.9	73.4	83.2	133.4	96.3	142.8	70.9	73.4	83.2	1911.8	7102.7	41893.8	2634.1	431.4	9517.1
-1518063030880020019	False	High	IsMasterProtein	P12814	Alpha-actinin-1 [OS=Homo sapiens]	0.000	219.340	37	26	16	892	103.0	5.41	283.18	26	6	0.713	-0.49	0.328272396295294	0.527714009603185	1.28	0.713	1.114	0.707	-0.49	0.16	-0.50	85.5	114.5	13.53	12.85	85.7	104.3	81.2	120.2	93.6	114.9	85.7	104.3	81.2	120.2	93.6	114.9	98.9	619.4	1918.6	359.4	44.3	1058.6
5579729439990208910	False	High	IsMasterProtein	P06733	Alpha-enolase [OS=Homo sapiens]	0.000	217.119	43	16	16	434	47.1	7.39	298.16	16	0	0.705	-0.50	0.0648323590652819	0.272309792837533	16.40	0.635	0.837	0.705	-0.66	-0.26	-0.50	83.0	117.0	3.36	11.08	82.2	86.8	81.7	129.5	103.8	115.9	82.2	86.8	81.7	129.5	103.8	115.9	246.5	1339.4	5014.1	1006.4	127.6	2774.6
-880435081762619547	False	High	IsMasterProtein	Q09666	Neuroblast differentiation-associated protein AHNAK [OS=Homo sapiens]	0.000	196.214	25	49	49	5890	628.7	6.15	164.94	49	0	0.666	-0.59	0.398650298713937	0.57509685577488	18.29	0.666	0.593	1.218	-0.59	-0.75	0.28	108.1	91.9	31.88	50.03	54.9	106.5	96.9	82.4	179.7	79.6	54.9	106.5	96.9	82.4	179.7	79.6	14.0	139.8	505.9	54.5	18.8	162.1
4007751392279359432	False	High	IsMasterProtein	Q562R1	Beta-actin-like protein 2 [OS=Homo sapiens]	0.000	115.178	17	5	1	376	42.0	5.59	260.07	5	0
-1213395878895108528	False	High	IsMasterProtein	P26038	Moesin [OS=Homo sapiens]	0.000	129.025	33	18	12	577	67.8	6.40	250.92	18	3	0.822	-0.28	0.11073518285186	0.327485573528197	14.28	0.671	0.909	0.822	-0.57	-0.14	-0.28	90.2	109.8	11.80	4.01	76.9	96.5	92.9	114.5	106.1	113.1	76.9	96.5	92.9	114.5	106.1	113.1	276.6	1788.1	6846.5	1067.7	156.7	3249.9
6674387397432112473	False	High	IsMasterProtein	P68371	Tubulin beta-4B chain [OS=Homo sapiens]	0.000	96.149	28	11	3	445	49.8	4.89	220.53	11	5	0.790	-0.34	0.477756814315231	0.624995591150465	54.76	0.499	1.253	0.790	-1.00	0.33	-0.34	93.6	106.4	32.96	16.49	56.6	113.4	99.8	113.5	90.4	126.3	56.6	113.4	99.8	113.5	90.4	126.3	85.6	882.3	3089.3	444.9	56.1	1524.7
-4615289327887409645	False	High	IsMasterProtein	Q9Y490	Talin-1 [OS=Homo sapiens]	0.000	253.890	24	44	44	2541	269.6	6.07	189.87	44	0	0.979	-0.03	0.776295922827527	0.868640147064356	76.32	0.647	2.465	0.979	-0.63	1.30	-0.03	99.0	101.0	26.60	38.48	74.6	129.3	113.0	115.3	52.4	115.4	74.6	129.3	113.0	115.3	52.4	115.4	35.7	318.6	1107.6	143.1	10.3	441.2
6480137070562712140	False	High	IsMasterProtein	P07437	Tubulin beta chain [OS=Homo sapiens]	0.000	89.296	28	11	3	444	49.6	4.89	212.68	11	0	0.697	-0.52	0.187231209457176	0.400686276025377	41.05	0.434	0.964	0.697	-1.21	-0.05	-0.52	81.9	118.1	38.30	0.48	51.0	114.0	81.7	117.7	118.4	117.2	51.0	114.0	81.7	117.7	118.4	117.2	8.2	94.3	268.6	49.0	7.8	150.4
4769002131436570839	False	High	IsMasterProtein	Q00610	Clathrin heavy chain 1 [OS=Homo sapiens]	0.000	170.428	16	24	24	1675	191.5	5.69	208.33	24	0	1.158	0.21	0.10847592437829	0.327485573528197	3.81	1.128	1.504	1.158	0.17	0.59	0.21	108.9	91.1	6.13	16.21	104.3	110.4	117.8	92.4	73.4	101.7	104.3	110.4	117.8	92.4	73.4	101.7	93.5	509.5	2163.1	214.8	27.0	728.8
-9142633453092605073	False	High	IsMasterProtein	P63104	14-3-3 protein zeta/delta [OS=Homo sapiens]	0.000	113.716	49	11	8	245	27.7	4.79	228.40	11	0	0.783	-0.35	0.323863381006813	0.526712938734097	41.42	0.403	1.087	0.783	-1.31	0.12	-0.35	87.8	112.2	30.77	19.53	53.8	98.5	98.1	133.5	90.7	125.3	53.8	98.5	98.1	133.5	90.7	125.3	39.8	374.9	1485.1	255.9	27.5	740.0
-5005343800474254733	False	High	IsMasterProtein	P13796	Plastin-2 [OS=Homo sapiens]	0.000	221.368	42	24	24	627	70.2	5.43	240.90	24	0	0.518	-0.95	0.0536075557778713	0.272309792837533	17.04	0.464	0.738	0.518	-1.11	-0.44	-0.95	69.9	130.1	13.59	11.70	62.3	81.8	72.0	134.0	110.9	139.0	62.3	81.8	72.0	134.0	110.9	139.0	224.5	1518.9	5312.7	1252.9	164.1	4002.9
-2098807042560158640	False	High	IsMasterProtein	P13489	Ribonuclease inhibitor [OS=Homo sapiens]	0.000	125.638	41	14	14	461	49.9	4.82	211.39	14	0	1.141	0.19	0.921170376249809	0.960990421332654	85.60	1.897	0.482	1.141	0.92	-1.05	0.19	102.4	97.6	46.14	33.84	155.5	65.4	86.0	82.0	135.6	75.4	155.5	65.4	86.0	82.0	135.6	75.4	92.8	200.9	1050.7	126.8	33.2	359.2
361994698644895597	False	High	IsMasterProtein	P07355	Annexin A2 [OS=Homo sapiens]	0.000	143.931	53	18	18	339	38.6	7.75	220.22	18	0	1.162	0.22	0.168118834820115	0.380989742590827	17.79	1.162	1.385	1.023	0.22	0.47	0.03	106.7	93.3	7.80	21.24	113.3	98.0	111.5	97.5	70.7	109.0	113.3	98.0	111.5	97.5	70.7	109.0	198.8	884.4	4002.3	443.4	50.9	1526.9
4366334861174983345	False	High	IsMasterProtein	P68363	Tubulin alpha-1B chain [OS=Homo sapiens]	0.000	147.712	42	14	1	451	50.1	5.06	209.56	14	6	0.774	-0.37	0.0688375842102641	0.272309792837533	18.45	0.646	0.884	0.774	-0.63	-0.18	-0.37	87.3	112.7	18.49	3.65	69.9	101.9	89.3	108.2	115.3	115.4	69.9	101.9	89.3	108.2	115.3	115.4	201.8	1513.3	5277.0	809.6	136.5	2661.2
1074215629290594570	False	High	IsMasterProtein	P22626	Heterogeneous nuclear ribonucleoproteins A2/B1 [OS=Homo sapiens]	0.000	117.566	35	11	11	353	37.4	8.95	194.95	11	0	0.940	-0.09	0.339661227175531	0.527714009603185	8.50	0.998	0.940	0.606	0.00	-0.09	-0.72	88.4	111.6	21.91	13.01	92.3	110.5	70.6	92.5	117.5	116.6	92.3	110.5	70.6	92.5	117.5	116.6	364.8	2247.8	5712.5	947.7	190.5	3679.7
2458252490920426752	False	High	IsMasterProtein	P16402	Histone H1.3 [OS=Homo sapiens]	0.000	100.505	30	7	1	221	22.3	11.02	203.50	7	0
6576828257658518084	False	High	IsMasterProtein	Q9BQE3	Tubulin alpha-1C chain [OS=Homo sapiens]	0.000	135.990	34	12	1	449	49.9	5.10	206.43	12	0
2943690132932996841	False	High	IsMasterProtein	P10412	Histone H1.4 [OS=Homo sapiens]	0.000	104.809	34	8	2	219	21.9	11.03	198.53	8	9	1.197	0.26	0.130100362635461	0.350659387221699	5.52	1.686	1.153	1.197	0.75	0.20	0.26	122.3	77.7	21.08	26.22	119.3	87.4	134.4	70.8	75.9	112.3	119.3	87.4	134.4	70.8	75.9	112.3	373.8	1410.0	8619.1	574.7	97.5	2808.9
2256235105362563928	False	High	IsMasterProtein	P62937	Peptidyl-prolyl cis-trans isomerase A [OS=Homo sapiens]	0.000	86.808	48	10	9	165	18.0	7.81	195.43	10	1	0.725	-0.46	0.0529551127910659	0.272309792837533	9.90	0.495	0.725	0.777	-1.02	-0.46	-0.36	84.2	115.8	25.20	3.19	57.1	88.7	94.7	115.4	122.2	121.9	57.1	88.7	94.7	115.4	122.2	121.9	268.2	2143.6	9108.5	1405.2	235.5	4571.4
-160533791377362281	False	High	IsMasterProtein	P07195	L-lactate dehydrogenase B chain [OS=Homo sapiens]	0.000	109.316	28	9	8	334	36.6	6.05	199.03	9	1	0.731	-0.45	0.0514091164608384	0.272309792837533	12.95	0.731	0.860	0.672	-0.45	-0.22	-0.57	84.5	115.5	10.17	2.45	83.8	95.5	78.4	114.7	111.1	116.6	83.8	95.5	78.4	114.7	111.1	116.6	140.2	821.8	2682.9	497.1	76.2	1557.0
1603503262744250251	False	High	IsMasterProtein	P62805	Histone H4 [OS=Homo sapiens]	0.000	120.778	50	5	5	103	11.4	11.36	230.12	5	0	1.706	0.77	0.0165915950342402	0.255553184581793	4.16	1.706	1.566	1.754	0.77	0.65	0.81	124.9	75.1	14.83	10.34	118.3	111.4	146.4	69.3	71.1	83.5	118.3	111.4	146.4	69.3	71.1	83.5	506.7	2455.9	12844.5	769.7	125.0	2856.8
3602445909866352508	True	High	IsMasterProtein	P19338	Nucleolin [OS=Homo sapiens]	0.000	85.369	20	15	15	710	76.6	4.70	186.04	15	0	0.695	-0.53	0.0322855857435718	0.272309792837533	7.35	0.662	0.695	0.781	-0.60	-0.53	-0.36	79.6	120.4	9.36	14.44	79.9	91.7	77.1	120.7	132.0	98.7	79.9	91.7	77.1	120.7	132.0	98.7	165.6	978.6	3272.4	648.6	112.3	1635.2
4058456233631452436	False	High	IsMasterProtein	Q06830	Peroxiredoxin-1 [OS=Homo sapiens]	0.000	78.759	49	10	7	199	22.1	8.13	206.85	10	3	0.713	-0.49	0.0479696137324437	0.272309792837533	1.41	0.505	0.719	0.713	-0.98	-0.47	-0.49	79.3	120.7	15.66	6.21	64.6	81.5	88.5	127.9	113.3	124.1	64.6	81.5	88.5	127.9	113.3	124.1	162.7	1056.2	4557.6	834.2	117.0	2495.0
8321429417116917544	False	High	IsMasterProtein	P07339	Cathepsin D [OS=Homo sapiens]	0.000	87.238	36	12	12	412	44.5	6.54	195.14	12	0	1.154	0.21	0.0256547018724995	0.272309792837533	1.36	1.143	1.154	1.214	0.19	0.21	0.28	106.7	93.3	9.07	6.05	104.5	100.2	118.9	91.4	86.9	98.0	104.5	100.2	118.9	91.4	86.9	98.0	236.9	1169.4	5518.0	537.2	80.8	1773.8
8610404900026586522	False	High	IsMasterProtein	P27797	Calreticulin [OS=Homo sapiens]	0.000	120.711	33	12	12	417	48.1	4.44	190.99	12	0	1.452	0.54	0.048522693639473	0.272309792837533	20.76	1.729	1.249	1.452	0.79	0.32	0.54	116.7	83.3	10.20	13.50	119.2	106.3	130.5	68.9	85.1	89.9	119.2	106.3	130.5	68.9	85.1	89.9	542.6	2491.6	12165.2	813.5	159.0	3268.0
3453697574232543386	True	High	IsMasterProtein	O43707	Alpha-actinin-4 [OS=Homo sapiens]	0.000	139.761	26	19	11	911	104.8	5.44	194.06	19	0	0.569	-0.81	0.0209453719680814	0.255553184581793	8.26	0.539	0.569	0.658	-0.89	-0.81	-0.60	79.3	120.7	29.57	25.23	49.0	87.1	87.2	91.0	153.2	132.6	49.0	87.1	87.2	91.0	153.2	132.6	14.2	129.9	516.9	68.3	18.2	306.7
2749950876556130584	False	High	IsMasterProtein	P0DMV9	Heat shock 70 kDa protein 1B [OS=Homo sapiens]	0.000	88.485	20	11	6	641	70.0	5.66	222.20	11	0
-2847148615950550488	False	High	IsMasterProtein	P20700	Lamin-B1 [OS=Homo sapiens]	0.000	123.684	37	20	18	586	66.4	5.16	169.37	20	1	1.598	0.68	0.0118034467591938	0.251343983931069	11.97	1.598	1.775	1.469	0.68	0.83	0.55	122.2	77.8	7.28	9.24	132.6	122.5	114.7	83.0	69.0	78.1	132.6	122.5	114.7	83.0	69.0	78.1	102.1	485.6	1808.1	165.6	21.8	480.2
-2227436002470218796	False	High	IsMasterProtein	P05141	ADP/ATP translocase 2 [OS=Homo sapiens]	0.000	85.190	45	14	4	298	32.8	9.69	189.20	14	7	1.173	0.23	0.211786327205015	0.423943847612434	3.60	1.673	1.144	1.173	0.74	0.19	0.23	106.7	93.3	28.69	8.10	152.1	100.4	91.1	90.9	87.8	77.7	152.1	100.4	91.1	90.9	87.8	77.7	866.3	2944.0	10619.7	1342.4	205.1	3533.6
-165801227635855458	False	High	IsMasterProtein	Q00839	Heterogeneous nuclear ribonucleoprotein U [OS=Homo sapiens]	0.000	114.813	21	15	15	825	90.5	6.00	192.13	15	0	1.453	0.54	0.0551629218496178	0.272309792837533	14.75	1.453	1.598	1.186	0.54	0.68	0.25	115.2	84.8	6.56	11.70	124.3	116.3	109.1	85.6	72.8	91.9	124.3	116.3	109.1	85.6	72.8	91.9	247.8	1192.7	4449.3	442.0	59.5	1463.4
1618262664170988145	False	High	IsMasterProtein	P61978	Heterogeneous nuclear ribonucleoprotein K [OS=Homo sapiens]	0.000	103.098	38	14	14	463	50.9	5.54	188.06	14	0	0.727	-0.46	0.00504358289924591	0.194781616056274	10.13	0.727	0.781	0.631	-0.46	-0.36	-0.67	84.2	115.8	24.65	15.30	91.4	99.5	60.4	125.6	127.4	95.7	91.4	99.5	60.4	125.6	127.4	95.7	170.0	952.2	2298.4	605.7	97.2	1422.2
3819136565778515185	False	High	IsMasterProtein	P13639	Elongation factor 2 [OS=Homo sapiens]	0.000	103.013	24	20	19	858	95.3	6.83	156.25	20	1	0.774	-0.37	0.159238125155301	0.368333554672326	8.43	0.733	0.979	0.774	-0.45	-0.03	-0.37	87.3	112.7	6.32	9.00	86.4	96.7	87.4	117.9	98.8	112.9	86.4	96.7	87.4	117.9	98.8	112.9	185.8	1070.8	3847.9	657.3	87.2	1938.9
-4629403927496459035	False	High	IsMasterProtein	P62987	Ubiquitin-ribosomal protein eL40 fusion protein [OS=Homo sapiens]	0.000	51.437	27	3	3	128	14.7	9.83	116.74	3	0	0.687	-0.54	0.0584800344120106	0.272309792837533	14.78	0.625	0.837	0.687	-0.68	-0.26	-0.54	84.6	115.4	10.02	11.37	73.6	86.4	89.2	117.8	103.2	129.8	73.6	86.4	89.2	117.8	103.2	129.8	133.1	804.2	3302.8	552.0	76.6	1875.0
-7200056701513102621	False	High	IsMasterProtein	P12236	ADP/ATP translocase 3 [OS=Homo sapiens]	0.000	88.299	45	14	4	298	32.8	9.74	161.30	14	0	2.073	1.05	0.373869134478123	0.563821659006409	57.94	2.073	100.000	1.263	1.05	6.64	0.34	121.6	78.4	35.05	14.09	196.6	132.9	98.1	94.8	0.0	77.6	196.6	132.9	98.1	94.8	0.0	77.6	10.4	36.2	106.2	13.0	0.0	32.8
-1538896593466497334	True	High	IsMasterProtein	P23528	Cofilin-1 [OS=Homo sapiens]	0.000	80.614	64	10	9	166	18.5	8.09	155.89	10	2	0.423	-1.24	0.0192202113239433	0.255553184581793	16.69	0.381	0.423	0.491	-1.39	-1.24	-1.03	60.7	139.3	18.76	19.79	50.2	72.3	57.5	132.0	170.8	117.2	50.2	72.3	57.5	132.0	170.8	117.2	156.8	1162.3	3677.0	1067.9	218.8	2922.1
2402053168044673171	False	High	IsMasterProtein	P06576	ATP synthase subunit beta, mitochondrial [OS=Homo sapiens]	0.000	188.761	32	13	13	529	56.5	5.40	209.78	13	0	1.590	0.67	0.0124988876420339	0.255553184581793	10.57	1.448	1.590	1.704	0.53	0.67	0.77	121.5	78.5	6.40	5.96	119.4	116.5	131.3	82.5	73.3	77.1	119.4	116.5	131.3	82.5	73.3	77.1	159.7	802.2	3595.1	285.9	40.2	823.2
-990721738298047914	True	High	IsMasterProtein	O00299	Chloride intracellular channel protein 1 [OS=Homo sapiens]	0.000	98.895	61	10	10	241	26.9	5.17	157.12	10	0	0.547	-0.87	0.0493691040431742	0.272309792837533	24.13	0.471	0.666	0.547	-1.09	-0.59	-0.87	76.7	123.3	7.46	18.84	73.8	74.4	64.9	156.7	111.6	118.6	73.8	74.4	64.9	156.7	111.6	118.6	160.3	832.0	2887.6	883.0	99.5	2059.2
5561612098835552022	False	High	IsMasterProtein	P38646	Stress-70 protein, mitochondrial [OS=Homo sapiens]	0.000	119.270	37	19	19	679	73.6	6.16	115.60	19	0	1.274	0.35	0.0315368348611833	0.272309792837533	10.82	1.181	1.274	1.439	0.24	0.35	0.53	118.0	82.0	14.28	21.59	129.2	97.2	110.9	109.4	76.3	77.0	129.2	97.2	110.9	109.4	76.3	77.0	97.8	378.7	1718.0	214.7	23.7	465.7
7415542887713691593	False	High	IsMasterProtein	Q01469	Fatty acid-binding protein 5 [OS=Homo sapiens]	0.000	71.879	60	7	6	135	15.2	7.01	162.39	7	1	0.478	-1.07	0.0623464752221269	0.272309792837533	16.42	0.478	0.430	0.683	-1.07	-1.22	-0.55	75.2	124.8	20.32	22.27	53.3	71.1	80.7	111.6	165.3	118.1	53.3	71.1	80.7	111.6	165.3	118.1	87.9	603.4	2723.4	476.8	111.8	1554.9
2399497510241032173	False	High	IsMasterProtein	P25705	ATP synthase subunit alpha, mitochondrial [OS=Homo sapiens]	0.000	149.851	27	14	14	553	59.7	9.13	220.71	14	0	1.678	0.75	0.00423997079550099	0.194781616056274	0.46	1.678	1.576	1.683	0.75	0.66	0.75	125.3	74.7	5.77	2.39	126.3	116.5	130.5	75.3	73.9	77.5	126.3	116.5	130.5	75.3	73.9	77.5	343.3	1629.3	7256.9	530.2	82.4	1681.9
-1037081558044957936	False	High	IsMasterProtein	P21796	Voltage-dependent anion-selective channel protein 1 [OS=Homo sapiens]	0.000	115.873	54	12	10	283	30.8	8.54	181.14	12	2	1.729	0.79	0.0375200992103635	0.272309792837533	12.44	1.584	1.729	1.929	0.66	0.79	0.95	122.6	77.4	22.51	16.13	120.0	103.1	159.0	75.7	59.7	82.4	120.0	103.1	159.0	75.7	59.7	82.4	179.9	796.1	4882.4	294.4	36.7	987.4
7752521321789384052	False	High	IsMasterProtein	P00918	Carbonic anhydrase 2 [OS=Homo sapiens]	0.000	68.764	40	9	9	260	29.2	7.40	175.36	9	0	0.664	-0.59	0.10645224103363	0.327417716787827	16.95	0.445	0.749	0.664	-1.17	-0.42	-0.59	77.1	122.9	8.07	21.02	68.3	75.9	80.2	153.4	101.3	120.9	68.3	75.9	80.2	153.4	101.3	120.9	195.3	1116.8	4696.5	1136.7	118.8	2761.1
-6424990256346318104	False	High	IsMasterProtein	P04792	Heat shock protein beta-1 [OS=Homo sapiens]	0.000	187.942	58	10	10	205	22.8	6.40	187.67	10	0	0.745	-0.42	0.0439641306829128	0.272309792837533	6.39	0.714	0.871	0.745	-0.49	-0.20	-0.42	85.3	114.7	10.17	0.93	81.3	97.6	83.3	113.8	112.1	111.9	81.3	97.6	83.3	113.8	112.1	111.9	243.5	1505.1	5112.5	883.8	137.8	2677.8
6164740202733872267	False	High	IsMasterProtein	P05107	Integrin beta-2 [OS=Homo sapiens]	0.000	150.591	33	22	21	769	84.7	6.98	163.44	22	0	1.687	0.75	0.00798810504644737	0.194781616056274	7.58	1.687	1.773	1.512	0.75	0.83	0.60	121.0	79.0	6.33	8.39	133.6	120.8	119.3	79.2	68.1	78.9	133.6	120.8	119.3	79.2	68.1	78.9	276.9	1288.2	5060.6	425.4	57.9	1306.2
1440141557368808457	False	High	IsMasterProtein	O94905	Erlin-2 [OS=Homo sapiens]	0.000	88.904	43	13	13	339	37.8	5.62	129.01	13	0	1.489	0.57	0.106727322046861	0.327417716787827	35.37	1.134	1.905	1.489	0.18	0.93	0.57	115.0	85.0	13.05	18.82	102.4	121.0	133.3	90.4	63.5	89.5	102.4	121.0	133.3	90.4	63.5	89.5	40.9	248.6	1089.2	93.5	10.4	285.4
4021797860689050077	False	High	IsMasterProtein	Q8N257	Histone H2B type 3-B [OS=Homo sapiens]	0.000	71.393	52	8	2	126	13.9	10.32	160.01	8	0	1.628	0.70	0.127942654043602	0.346930642425347	7.34	1.628	1.093	1.709	0.70	0.13	0.77	120.5	79.5	17.09	8.71	121.7	97.1	137.3	74.7	88.8	80.4	121.7	97.1	137.3	74.7	88.8	80.4	56.8	233.2	1312.0	90.4	17.0	299.5
-1119286615561917853	False	High	IsMasterProtein	P00558	Phosphoglycerate kinase 1 [OS=Homo sapiens]	0.000	137.185	46	15	15	417	44.6	8.10	153.80	15	0	0.728	-0.46	0.102054460879225	0.319859002928827	22.97	0.562	0.861	0.728	-0.83	-0.22	-0.46	84.3	115.7	12.70	8.61	71.4	92.0	85.4	127.0	106.8	117.3	71.4	92.0	85.4	127.0	106.8	117.3	100.5	666.8	2461.3	463.3	61.7	1319.2
5868182849043771837	False	High	IsMasterProtein	Q15084	Protein disulfide-isomerase A6 [OS=Homo sapiens]	0.000	144.192	30	12	12	440	48.1	5.08	201.06	12	0	1.289	0.37	0.0902053001374205	0.291556416515591	0.83	1.826	1.282	1.289	0.87	0.36	0.37	116.4	83.6	10.99	10.75	132.2	106.6	115.7	72.4	83.2	89.8	132.2	106.6	115.7	72.4	83.2	89.8	415.0	1722.1	7436.4	588.9	107.1	2251.2
6222929657638767461	False	High	IsMasterProtein	P23284	Peptidyl-prolyl cis-trans isomerase B [OS=Homo sapiens]	0.000	66.169	47	11	11	216	23.7	9.41	133.45	11	0	1.440	0.53	0.0219768229390414	0.260839668981409	1.95	1.803	1.440	1.421	0.85	0.53	0.51	120.9	79.1	3.55	11.63	124.0	116.3	123.4	68.8	80.7	86.8	124.0	116.3	123.4	68.8	80.7	86.8	223.6	1078.9	4553.2	321.4	59.7	1249.7
8957423501143175457	False	High	IsMasterProtein	P68366	Tubulin alpha-4A chain [OS=Homo sapiens]	0.000	86.999	28	10	1	448	49.9	5.06	124.70	10	0	0.832	-0.26	0.433624524037079	0.601656744131055	41.00	0.832	0.491	1.151	-0.26	-1.02	0.20	89.7	110.3	21.67	30.51	76.7	75.2	108.5	92.2	153.0	94.3	76.7	75.2	108.5	92.2	153.0	94.3	4.4	22.2	127.4	13.7	3.6	43.2
2502404100025205194	False	High	IsMasterProtein	P27824	Calnexin [OS=Homo sapiens]	0.000	101.438	21	11	11	592	67.5	4.60	138.62	11	0	1.180	0.24	0.150474561329868	0.368333554672326	2.24	1.581	1.163	1.180	0.66	0.22	0.24	108.9	91.1	17.33	0.96	135.9	100.6	103.4	86.0	86.5	87.6	135.9	100.6	103.4	86.0	86.5	87.6	233.2	888.3	3632.1	382.3	60.9	1200.5
-3973589334991488607	False	High	IsMasterProtein	P04264	Keratin, type II cytoskeletal 1 [OS=Homo sapiens]	0.000	130.839	25	14	12	644	66.0	8.12	115.33	14	2	2.851	1.51	0.0778469348388436	0.28317218161791	31.53	1.829	2.851	3.457	0.87	1.51	1.79	142.9	57.1	33.32	8.38	101.5	138.9	198.1	55.5	48.7	57.3	101.5	138.9	198.1	55.5	48.7	57.3	94.9	668.8	3792.1	134.5	18.7	428.0
-6979633451004201219	False	High	IsMasterProtein	P31946	14-3-3 protein beta/alpha [OS=Homo sapiens]	0.000	79.686	40	9	4	246	28.1	4.83	127.93	9	0	0.775	-0.37	0.428489724409433	0.599263355919564	56.69	0.526	1.255	0.775	-0.93	0.33	-0.37	87.3	112.7	17.97	26.30	69.9	98.2	96.4	133.0	78.3	124.3	69.9	98.2	96.4	133.0	78.3	124.3	30.7	222.0	866.4	151.4	14.1	436.1
-3028691531671689044	False	High	IsMasterProtein	Q14697	Neutral alpha-glucosidase AB [OS=Homo sapiens]	0.000	76.641	14	13	13	944	106.8	6.14	125.76	13	0	1.016	0.02	0.426195089932508	0.597994661068093	4.57	0.985	1.016	1.400	-0.02	0.02	0.49	106.8	93.2	11.90	12.04	105.2	93.3	118.4	106.8	91.8	84.5	105.2	93.3	118.4	106.8	91.8	84.5	124.9	569.9	2877.4	328.7	44.7	801.7
454806171855366482	False	High	IsMasterProtein	P40939	Trifunctional enzyme subunit alpha, mitochondrial [OS=Homo sapiens]	0.000	101.499	23	15	15	763	82.9	9.04	126.41	15	0	1.595	0.67	0.0895859345380265	0.290852989262472	13.94	1.745	1.595	1.226	0.80	0.67	0.29	110.2	89.8	22.84	15.69	152.3	103.8	105.5	87.3	65.1	86.0	152.3	103.8	105.5	87.3	65.1	86.0	138.6	486.2	1965.4	205.9	24.3	625.2
8996560858233053645	False	High	IsMasterProtein	P08311	Cathepsin G [OS=Homo sapiens]	0.000	70.903	36	8	8	255	28.8	11.19	148.80	8	0	1.653	0.73	0.0443193542910919	0.272309792837533	13.74	1.500	2.126	1.653	0.58	1.09	0.73	129.5	70.5	14.97	7.93	106.7	144.3	130.8	71.1	67.9	79.1	106.7	144.3	130.8	71.1	67.9	79.1	315.7	2197.7	7920.1	545.5	82.4	1869.1
7630142415015692295	False	High	IsMasterProtein	P14314	Glucosidase 2 subunit beta [OS=Homo sapiens]	0.000	88.965	23	10	10	528	59.4	4.41	113.70	10	0	1.423	0.51	0.0360032522275389	0.272309792837533	16.24	1.423	1.645	1.268	0.51	0.72	0.34	116.6	83.4	8.12	10.66	126.8	118.9	107.8	89.1	72.3	85.0	126.8	118.9	107.8	89.1	72.3	85.0	71.4	344.6	1242.1	130.0	16.7	382.3
-4155367153969888648	False	High	IsMasterProtein	P13645	Keratin, type I cytoskeletal 10 [OS=Homo sapiens]	0.000	69.207	24	13	12	584	58.8	5.21	89.76	13	1	2.147	1.10	0.0233556660597116	0.268404797257638	4.93	2.147	2.076	2.805	1.10	1.05	1.49	140.1	59.9	14.91	7.82	121.6	135.7	162.7	56.6	65.4	58.0	121.6	135.7	162.7	56.6	65.4	58.0	127.9	734.4	3502.2	154.4	28.2	487.1
-2398790545086006217	False	High	IsMasterProtein	P45880	Voltage-dependent anion-selective channel protein 2 [OS=Homo sapiens]	0.000	92.595	51	11	10	294	31.5	7.56	139.55	11	0	1.536	0.62	0.0822710303229002	0.284996296429568	23.77	1.782	1.536	1.254	0.83	0.62	0.33	115.5	84.5	20.78	16.78	148.2	99.5	113.7	83.1	64.8	90.7	148.2	99.5	113.7	83.1	64.8	90.7	142.2	491.4	2234.4	206.8	25.5	695.4
1520164082407222722	True	High	IsMasterProtein	P07737	Profilin-1 [OS=Homo sapiens]	0.000	120.118	64	7	7	140	15.0	8.27	152.15	7	0	0.583	-0.78	0.00683417238259562	0.194781616056274	6.91	0.620	0.583	0.557	-0.69	-0.78	-0.84	73.1	126.9	8.79	9.74	71.3	81.3	69.1	115.1	139.3	123.9	71.3	81.3	69.1	115.1	139.3	123.9	115.7	678.5	2293.0	483.7	92.7	1605.0
-3851327045355939363	False	High	IsMasterProtein	P16401	Histone H1.5 [OS=Homo sapiens]	0.000	66.031	29	7	5	226	22.6	10.92	132.42	7	0	1.152	0.20	0.105568445171572	0.327417716787827	10.47	1.291	1.071	1.152	0.37	0.10	0.20	111.9	88.1	10.26	7.60	112.9	95.1	115.5	87.5	88.9	100.2	112.9	95.1	115.5	87.5	88.9	100.2	99.4	431.2	2081.4	199.6	32.1	704.9
-5779198879907914861	False	High	IsMasterProtein	P62328	Thymosin beta-4 [OS=Homo sapiens]	0.000	17.097	57	3	2	44	5.1	5.06	119.94	3	2	0.395	-1.34	0.448874331671063	0.612392015988895	34.38	0.395	0.321	1.501	-1.34	-1.64	0.59	99.7	100.3	61.59	75.90	26.2	76.6	115.5	66.2	238.6	77.0	26.2	76.6	115.5	66.2	238.6	77.0	55.1	830.1	4981.3	361.3	206.2	1295.0
2726683976815450871	False	High	IsMasterProtein	P00338	L-lactate dehydrogenase A chain [OS=Homo sapiens]	0.000	60.386	24	8	7	332	36.7	8.27	127.79	8	0	0.788	-0.34	0.0477681214516726	0.272309792837533	1.61	0.626	0.797	0.788	-0.68	-0.33	-0.34	87.9	112.1	10.86	2.50	74.1	89.9	90.3	118.4	112.8	114.5	74.1	89.9	90.3	118.4	112.8	114.5	47.6	297.0	1186.6	197.0	29.7	587.2
8364348392468163032	False	High	IsMasterProtein	P04040	Catalase [OS=Homo sapiens]	0.000	54.392	19	9	9	527	59.7	7.39	105.22	9	0	1.227	0.30	0.959278013408345	0.968643349661983	62.75	0.708	100.000	1.227	-0.50	6.64	0.30	110.6	89.4	32.88	8.74	76.6	142.5	150.3	108.2	0.0	122.5	76.6	142.5	150.3	108.2	0.0	122.5	13.9	133.1	558.3	50.9	0.0	177.5
8705476780399299386	False	High	IsMasterProtein	P46940	Ras GTPase-activating-like protein IQGAP1 [OS=Homo sapiens]	0.000	117.335	21	29	29	1657	189.1	6.48	78.09	29	0	1.031	0.04	0.82948169699706	0.909916285796775	59.90	0.615	2.191	1.031	-0.70	1.13	0.04	101.5	98.5	25.13	35.96	74.5	124.1	113.6	121.1	56.6	110.1	74.5	124.1	113.6	121.1	56.6	110.1	12.5	107.2	390.5	52.7	3.9	147.7
-8597337933688242360	False	High	IsMasterProtein	P84243	Histone H3.3 [OS=Homo sapiens]	0.000	31.616	22	5	1	136	15.3	11.27	133.50	5	4	1.680	0.75	0.0883655240069204	0.289605950586831	7.19	1.761	1.227	1.680	0.82	0.29	0.75	127.6	72.4	25.22	9.54	135.7	86.9	143.9	77.0	70.8	85.6	135.7	86.9	143.9	77.0	70.8	85.6	914.4	3013.7	19842.6	1345.5	195.8	4608.1
5927523368410573672	False	High	IsMasterProtein	P78527	DNA-dependent protein kinase catalytic subunit [OS=Homo sapiens]	0.000	114.297	8	32	32	4128	468.8	7.12	72.05	32	0	1.128	0.17	0.966623431391471	0.97334543021895	38.54	1.128	100.000	0.835	0.17	6.64	-0.26	93.1	106.9	34.75	25.17	163.6	105.6	84.5	145.1	0.0	101.2	163.6	105.6	84.5	145.1	0.0	101.2	8.4	27.9	88.8	19.3	0.0	41.5
6718063858029524947	False	High	IsMasterProtein	P50395	Rab GDP dissociation inhibitor beta [OS=Homo sapiens]	0.000	65.071	34	13	13	445	50.6	6.47	43.49	13	0	0.806	-0.31	0.578050231006716	0.711466629178717	63.20	0.552	1.406	0.806	-0.86	0.49	-0.31	89.3	110.7	20.12	26.74	70.7	105.6	98.5	128.0	75.1	122.1	70.7	105.6	98.5	128.0	75.1	122.1	29.6	227.5	843.7	138.9	12.9	408.2
-7576515921520274560	False	High	IsMasterProtein	P13667	Protein disulfide-isomerase A4 [OS=Homo sapiens]	0.000	86.222	29	17	17	645	72.9	5.07	96.76	17	0	1.321	0.40	0.121320065980129	0.338106236770117	0.78	1.321	3.533	1.314	0.40	1.82	0.39	113.8	86.2	2.13	47.03	125.6	121.7	126.8	95.1	34.4	96.5	125.6	121.7	126.8	95.1	34.4	96.5	24.0	119.7	496.0	47.1	2.7	147.3
6124389197736880790	True	High	IsMasterProtein	P40925	Malate dehydrogenase, cytoplasmic [OS=Homo sapiens]	0.000	91.281	26	8	8	334	36.4	7.36	126.56	8	0	0.599	-0.74	0.0465984174484388	0.272309792837533	28.38	0.491	0.741	0.599	-1.03	-0.43	-0.74	74.9	125.1	12.61	8.09	65.2	84.0	76.7	132.7	113.4	128.0	65.2	84.0	76.7	132.7	113.4	128.0	88.0	583.8	2120.0	464.4	62.8	1380.6
8117017983706301691	False	High	IsMasterProtein	P27348	14-3-3 protein theta [OS=Homo sapiens]	0.000	45.322	40	9	5	245	27.7	4.78	109.86	9	0	0.881	-0.18	0.468220640500046	0.621344134239556	33.97	0.434	1.142	0.881	-1.20	0.19	-0.18	93.7	106.3	42.24	1.97	48.5	123.1	97.9	111.8	107.7	111.1	48.5	123.1	97.9	111.8	107.7	111.1	7.9	103.2	326.4	47.2	7.2	144.6
-7123841880797263349	True	High	IsMasterProtein	P09382	Galectin-1 [OS=Homo sapiens]	0.000	131.507	71	8	8	135	14.7	5.50	151.75	8	0	0.630	-0.67	0.0417997078501844	0.272309792837533	2.01	0.621	0.630	0.811	-0.69	-0.67	-0.30	82.7	117.3	16.73	9.38	67.4	82.2	94.6	108.5	130.5	116.7	67.4	82.2	94.6	108.5	130.5	116.7	60.2	377.7	1729.5	251.1	47.8	831.8
-1450740357169926082	False	High	IsMasterProtein	P40121	Macrophage-capping protein [OS=Homo sapiens]	0.000	124.252	34	9	9	348	38.5	6.19	134.26	9	0	0.751	-0.41	0.106561735766445	0.327417716787827	9.83	0.456	0.805	0.751	-1.13	-0.31	-0.41	82.1	117.9	24.80	8.16	57.3	87.6	94.6	125.7	108.8	125.9	57.3	87.6	94.6	125.7	108.8	125.9	63.7	500.8	2151.6	362.0	49.6	1117.2
240711896831941506	False	High	IsMasterProtein	P23396	Small ribosomal subunit protein uS3 [OS=Homo sapiens]	0.000	83.459	60	14	14	243	26.7	9.66	128.17	14	0	1.201	0.26	0.395876638997094	0.57509685577488	27.43	3.908	1.201	0.979	1.97	0.26	-0.03	103.6	96.4	91.38	12.29	280.4	67.5	61.5	71.7	56.2	62.8	280.4	67.5	61.5	71.7	56.2	62.8	248.2	307.5	1114.0	164.6	20.4	443.9
-9088967002815659299	False	High	IsMasterProtein	P26641	Elongation factor 1-gamma [OS=Homo sapiens]	0.000	72.604	22	9	9	437	50.1	6.67	112.36	9	0	1.090	0.12	0.300648151569823	0.512162968791886	5.87	1.047	2.393	1.090	0.07	1.26	0.12	104.7	95.3	7.53	40.73	106.0	111.2	122.6	101.2	46.5	112.5	106.0	111.2	122.6	101.2	46.5	112.5	18.9	102.1	447.8	46.8	3.4	160.3
-5215357132518723376	False	High	IsMasterProtein	P30040	Endoplasmic reticulum resident protein 29 [OS=Homo sapiens]	0.000	56.228	39	8	8	261	29.0	7.31	102.27	8	0	1.604	0.68	0.00197774037597782	0.194781616056274	4.97	1.604	1.658	1.528	0.68	0.73	0.61	122.9	77.1	1.06	3.34	124.0	123.3	121.5	77.3	74.4	79.5	124.0	123.3	121.5	77.3	74.4	79.5	56.5	289.1	1133.1	91.3	13.9	289.3
562319574892213792	False	High	IsMasterProtein	P04406	Glyceraldehyde-3-phosphate dehydrogenase [OS=Homo sapiens]	0.000	85.529	27	8	8	335	36.0	8.46	120.29	8	0	0.739	-0.44	0.282958290302901	0.494835270964493	43.25	0.572	1.070	0.739	-0.80	0.10	-0.44	85.0	115.0	9.73	21.61	79.3	95.6	83.9	138.5	89.3	113.4	79.3	95.6	83.9	138.5	89.3	113.4	80.9	501.9	1751.9	366.3	37.4	924.4
623640857413414358	False	High	IsMasterProtein	P61981	14-3-3 protein gamma [OS=Homo sapiens]	0.000	58.768	34	9	4	247	28.3	4.89	95.84	9	1	0.751	-0.41	0.10967970273836	0.327485573528197	3.41	0.734	0.937	0.751	-0.45	-0.09	-0.41	88.3	111.7	5.00	9.68	88.9	93.4	84.5	121.1	99.7	112.4	88.9	93.4	84.5	121.1	99.7	112.4	62.4	337.3	1213.7	220.2	28.7	630.2
3944775931209301438	False	High	IsMasterProtein	P60660	Myosin light polypeptide 6 [OS=Homo sapiens]	0.000	53.698	44	6	6	151	16.9	4.65	125.56	6	0	1.207	0.27	0.334696846789681	0.527714009603185	34.63	0.925	1.838	1.207	-0.11	0.88	0.27	111.5	88.5	19.33	17.58	87.7	129.1	119.4	94.8	70.3	98.9	87.7	129.1	119.4	94.8	70.3	98.9	21.6	163.7	601.9	60.5	7.1	194.5
-4535556334998408323	False	High	IsMasterProtein	P49411	Elongation factor Tu, mitochondrial [OS=Homo sapiens]	0.000	57.396	20	8	8	455	49.8	7.61	88.66	8	0	1.647	0.72	0.0175808671093692	0.255553184581793	10.17	1.647	2.925	1.534	0.72	1.55	0.62	121.1	78.9	17.41	42.04	152.9	108.1	126.7	92.8	36.9	82.6	152.9	108.1	126.7	92.8	36.9	82.6	81.7	297.3	1386.1	128.6	8.1	352.6
-2262993958771163174	False	High	IsMasterProtein	P40926	Malate dehydrogenase, mitochondrial [OS=Homo sapiens]	0.000	94.934	41	11	11	338	35.5	8.68	130.86	11	0	1.493	0.58	0.0512492022417039	0.272309792837533	9.39	1.493	1.588	1.223	0.58	0.67	0.29	110.0	90.0	18.63	18.68	142.7	104.0	105.7	95.6	65.5	86.4	142.7	104.0	105.7	95.6	65.5	86.4	97.2	364.6	1473.4	168.7	18.3	470.0
-1447147241946060131	False	High	IsMasterProtein	P61604	10 kDa heat shock protein, mitochondrial [OS=Homo sapiens]	0.000	60.247	41	4	4	102	10.9	8.92	132.01	4	0	1.396	0.48	0.516955234732798	0.658935897793215	68.60	2.207	0.750	1.396	1.14	-0.42	0.48	116.5	83.5	21.32	39.41	139.6	95.5	101.5	63.3	127.4	72.7	139.6	95.5	101.5	63.3	127.4	72.7	197.5	695.3	2939.6	231.9	73.9	821.7
2564632356119292656	False	High	IsMasterProtein	P04843	Dolichyl-diphosphooligosaccharide--protein glycosyltransferase subunit 1 [OS=Homo sapiens]	0.000	93.913	20	12	12	607	68.5	6.38	114.11	12	0	1.400	0.49	0.0812277653183426	0.284595010389775	2.87	1.400	3.710	1.373	0.49	1.89	0.46	115.7	84.3	8.78	50.18	137.8	115.7	125.5	98.4	31.2	91.4	137.8	115.7	125.5	98.4	31.2	91.4	100.2	432.9	1867.5	185.5	9.3	530.7
4751284344252295029	False	High	IsMasterProtein	P06748	Nucleophosmin [OS=Homo sapiens]	0.000	72.286	29	8	8	294	32.6	4.78	135.42	8	0	1.001	0.00	0.750771100700331	0.857347439916466	14.78	1.204	1.001	0.901	0.27	0.00	-0.15	103.9	96.1	11.29	7.43	110.0	106.1	88.5	91.3	106.0	98.1	110.0	106.1	88.5	91.3	106.0	98.1	184.4	915.7	3036.7	397.0	72.9	1314.4
6942352143814958774	False	High	IsMasterProtein	P49368	T-complex protein 1 subunit gamma [OS=Homo sapiens]	0.000	62.433	22	12	12	545	60.5	6.49	96.23	12	0	0.725	-0.46	0.211012834545109	0.423943847612434	24.75	0.725	1.017	0.621	-0.46	0.02	-0.69	84.8	115.2	15.81	10.23	87.2	101.2	73.6	120.2	99.4	118.4	87.2	101.2	73.6	120.2	99.4	118.4	54.7	326.8	945.2	195.6	25.6	593.7
-6535864909566568035	False	High	IsMasterProtein	O75367	Core histone macro-H2A.1 [OS=Homo sapiens]	0.000	80.646	29	8	8	369	39.2	9.83	110.11	8	0	1.440	0.53	0.0478301317638442	0.272309792837533	28.11	1.440	1.764	1.167	0.53	0.82	0.22	117.2	82.8	15.38	32.36	127.9	95.8	125.6	88.8	54.3	107.6	127.9	95.8	125.6	88.8	54.3	107.6	26.4	101.8	531.1	47.5	4.6	177.5
-5711081481514943927	False	High	IsMasterProtein	P07858	Cathepsin B [OS=Homo sapiens]	0.000	34.508	16	5	5	339	37.8	6.30	85.81	5	0	0.894	-0.16	0.716470290019382	0.827311786242477	20.13	0.894	6.134	0.787	-0.16	2.62	-0.35	92.4	107.6	2.86	70.78	111.1	105.2	106.7	124.3	17.2	135.6	111.1	105.2	106.7	124.3	17.2	135.6	37.9	184.7	744.9	109.9	2.4	369.3
-1037912225033679960	False	High	IsMasterProtein	P47756	F-actin-capping protein subunit beta [OS=Homo sapiens]	0.000	53.012	36	9	9	272	30.6	6.00	99.88	9	0	1.330	0.41	0.312380436146322	0.522317403625721	47.10	1.330	1.930	0.908	0.41	0.95	-0.14	110.8	89.2	12.67	27.58	125.0	116.6	97.1	93.9	60.4	107.0	125.0	116.6	97.1	93.9	60.4	107.0	11.6	55.7	184.5	22.6	2.3	79.3
-1034815253104013464	False	High	IsMasterProtein	P50990	T-complex protein 1 subunit theta [OS=Homo sapiens]	0.000	90.150	37	18	18	548	59.6	5.60	103.67	18	0	0.987	-0.02	0.848628496858096	0.914296178162591	41.82	0.770	1.559	0.987	-0.38	0.64	-0.02	99.4	100.6	12.02	22.79	89.3	113.8	103.3	116.0	73.0	104.7	89.3	113.8	103.3	116.0	73.0	104.7	54.9	360.0	1300.3	184.8	18.4	513.9
-5003304044033613110	False	High	IsMasterProtein	O43175	D-3-phosphoglycerate dehydrogenase [OS=Homo sapiens]	0.000	104.165	27	12	12	533	56.6	6.71	105.29	12	0	0.980	-0.03	0.729098245610627	0.837884333050943	7.89	0.980	1.282	0.930	-0.03	0.36	-0.10	96.4	103.6	13.49	25.77	116.7	89.9	98.4	119.1	70.1	105.8	116.7	89.9	98.4	119.1	70.1	105.8	62.9	249.3	1085.3	166.4	15.5	455.2
3912553749902594293	False	High	IsMasterProtein	P15880	Small ribosomal subunit protein uS5 [OS=Homo sapiens]	0.000	39.530	31	10	10	293	31.3	10.24	67.75	10	0	1.043	0.06	0.0520688270233111	0.272309792837533	0.14	1.043	1.100	1.042	0.06	0.14	0.06	102.0	98.0	13.19	15.37	118.2	92.3	98.1	113.3	83.9	94.2	118.2	92.3	98.1	113.3	83.9	94.2	176.8	710.9	3004.5	439.4	51.5	1125.1
5660191974967283652	False	High	IsMasterProtein	P15144	Aminopeptidase N [OS=Homo sapiens]	0.000	75.462	14	13	13	967	109.5	5.48	93.24	13	0	1.728	0.79	0.112682181865005	0.327638151286199	14.56	1.897	1.728	1.305	0.92	0.79	0.38	113.2	86.8	37.29	26.58	178.0	93.4	102.4	93.8	54.0	78.4	178.0	93.4	102.4	93.8	54.0	78.4	91.5	247.1	1077.7	125.0	11.4	322.1
6019619507196981202	False	High	IsMasterProtein	P61158	Actin-related protein 3 [OS=Homo sapiens]	0.000	59.885	26	9	9	418	47.3	5.88	81.61	9	0	0.684	-0.55	0.283906365591552	0.495296888405502	12.78	0.630	0.684	1.079	-0.67	-0.55	0.11	102.5	97.5	33.20	30.86	54.3	103.4	106.2	86.3	151.3	98.5	54.3	103.4	106.2	86.3	151.3	98.5	7.7	75.5	308.4	31.7	8.8	111.5
-4905591351439676835	False	High	IsMasterProtein	P50995	Annexin A11 [OS=Homo sapiens]	0.000	56.932	22	10	10	505	54.4	7.65	91.07	10	0	1.415	0.50	0.0596764516266829	0.272309792837533	19.29	1.415	2.085	1.231	0.50	1.06	0.30	117.2	82.8	6.45	30.87	122.9	110.7	125.0	86.9	53.1	101.5	122.9	110.7	125.0	86.9	53.1	101.5	64.9	300.9	1351.0	118.9	11.5	428.3
779852501093026521	False	High	IsMasterProtein	P15153	Ras-related C3 botulinum toxin substrate 2 [OS=Homo sapiens]	0.000	36.678	27	5	2	192	21.4	7.61	93.42	5	0	1.579	0.66	0.0817621024324216	0.284595010389775	34.33	1.214	1.949	1.579	0.28	0.96	0.66	118.4	81.6	25.03	25.21	95.5	114.1	155.0	78.7	58.6	98.1	95.5	114.1	155.0	78.7	58.6	98.1	31.0	190.7	1029.9	66.2	7.8	254.4
3114131480513419355	False	High	IsMasterProtein	P62701	Small ribosomal subunit protein eS4, X isoform [OS=Homo sapiens]	0.000	27.111	20	6	3	263	29.6	10.15	79.16	6	3	1.278	0.35	0.0475052374039644	0.272309792837533	9.73	1.433	1.195	1.278	0.52	0.26	0.35	116.7	83.3	10.76	6.06	121.5	99.1	118.7	84.8	83.0	92.9	121.5	99.1	118.7	84.8	83.0	92.9	84.9	356.7	1699.0	153.6	23.8	518.5
5468069501493151827	False	High	IsMasterProtein	P37837	Transaldolase [OS=Homo sapiens]	0.000	67.875	36	12	12	337	37.5	6.81	84.60	12	0	0.740	-0.43	0.030817011478639	0.272309792837533	2.47	0.728	0.740	0.826	-0.46	-0.43	-0.28	84.2	115.8	4.76	10.63	86.1	90.7	82.5	118.3	122.6	99.9	86.1	90.7	82.5	118.3	122.6	99.9	54.8	297.0	1074.2	195.2	32.0	507.6
6641856841102683489	True	High	IsMasterProtein	P62826	GTP-binding nuclear protein Ran [OS=Homo sapiens]	0.000	50.610	30	6	6	216	24.4	7.49	113.62	6	0	0.699	-0.52	0.0039926454987873	0.194781616056274	1.09	0.694	0.699	0.719	-0.53	-0.52	-0.48	82.3	117.7	15.66	14.13	68.5	85.6	93.9	98.8	122.6	130.6	68.5	85.6	93.9	98.8	122.6	130.6	39.1	251.6	1096.9	146.1	28.7	595.5
-7224600777690592247	False	High	IsMasterProtein	P50991	T-complex protein 1 subunit delta [OS=Homo sapiens]	0.000	61.436	25	13	12	539	57.9	7.83	85.35	13	0	0.833	-0.26	0.168597612026657	0.380989742590827	3.36	0.833	0.815	0.976	-0.26	-0.30	-0.04	98.8	101.2	20.78	25.08	73.7	112.3	92.6	88.5	137.9	94.9	73.7	112.3	92.6	88.5	137.9	94.9	18.9	148.2	485.9	58.8	14.5	194.3
-3249613255715037073	True	High	IsMasterProtein	P30041	Peroxiredoxin-6 [OS=Homo sapiens]	0.000	55.536	42	9	9	224	25.0	6.38	86.06	9	0	0.691	-0.53	0.0154570730480682	0.255553184581793	3.82	0.535	0.691	0.709	-0.90	-0.53	-0.50	81.7	118.3	20.23	6.99	61.4	81.7	92.8	114.8	118.3	130.9	61.4	81.7	92.8	114.8	118.3	130.9	59.4	406.5	1837.3	287.7	46.9	1010.9
-2988364459428670861	False	High	IsMasterProtein	P23141	Liver carboxylesterase 1 [OS=Homo sapiens]	0.000	67.021	25	12	12	567	62.5	6.60	66.82	12	0	1.077	0.11	0.473661952950536	0.624995591150465	26.72	1.077	0.207	1.271	0.11	-2.27	0.35	86.3	113.7	23.02	92.18	84.7	56.6	59.7	78.7	273.4	47.0	84.7	56.6	59.7	78.7	273.4	47.0	165.5	568.9	2388.0	398.4	219.2	733.2
2426861074950700078	False	High	IsMasterProtein	P22314	Ubiquitin-like modifier-activating enzyme 1 [OS=Homo sapiens]	0.000	70.712	13	11	11	1058	117.8	5.76	69.14	11	0	0.855	-0.23	0.223931444752289	0.432336976001752	22.19	0.736	1.005	0.855	-0.44	0.01	-0.23	92.8	107.2	9.94	7.29	82.0	99.1	96.4	111.3	98.5	112.7	82.0	99.1	96.4	111.3	98.5	112.7	36.3	225.8	873.9	127.8	17.9	398.8
4143955501491186019	False	High	IsMasterProtein	P55084	Trifunctional enzyme subunit beta, mitochondrial [OS=Homo sapiens]	0.000	53.637	23	11	11	474	51.3	9.41	80.96	11	0	1.537	0.62	0.114627936112382	0.330639926256248	9.67	2.186	1.437	1.537	1.13	0.52	0.62	121.2	78.8	32.07	9.04	172.8	94.8	113.5	79.1	66.0	73.8	172.8	94.8	113.5	79.1	66.0	73.8	127.1	358.8	1709.0	150.7	19.9	433.7
8288854614025876019	False	High	IsMasterProtein	P62258	14-3-3 protein epsilon [OS=Homo sapiens]	0.000	58.724	53	12	9	255	29.2	4.74	100.36	12	3	0.828	-0.27	0.186731443602462	0.400686276025377	21.46	0.619	0.828	0.968	-0.69	-0.27	-0.05	91.7	108.3	23.50	2.95	66.3	94.1	107.5	107.2	113.7	111.1	66.3	94.1	107.5	107.2	113.7	111.1	152.7	1115.3	5065.0	639.8	107.4	2042.0
-8676466481375871245	False	High	IsMasterProtein	P08133	Annexin A6 [OS=Homo sapiens]	0.000	88.134	26	17	17	673	75.8	5.60	88.31	17	0	1.155	0.21	0.242393891650604	0.45582643520789	21.04	1.155	1.443	0.991	0.21	0.53	-0.01	102.2	97.8	8.68	17.91	118.2	105.4	100.0	102.4	73.1	100.9	118.2	105.4	100.0	102.4	73.1	100.9	97.0	445.3	1679.2	217.7	24.6	661.1
3010766793389346536	False	High	IsMasterProtein	P0DP23	Calmodulin-1 [OS=Homo sapiens]	0.000	52.319	48	6	6	149	16.8	4.22	114.97	6	0	0.897	-0.16	0.390207388084808	0.574638931129369	4.65	0.926	0.251	0.897	-0.11	-2.00	-0.16	96.1	103.9	11.38	88.10	66.8	68.9	55.4	72.2	274.8	61.8	66.8	68.9	55.4	72.2	274.8	61.8	165.7	879.1	2813.3	463.9	279.4	1224.0
7129667850847229200	False	High	IsMasterProtein	P52209	6-phosphogluconate dehydrogenase, decarboxylating [OS=Homo sapiens]	0.000	60.907	24	9	9	483	53.1	7.23	91.01	9	0	0.852	-0.23	0.891731972359807	0.946648017578446	26.27	0.724	1.714	0.852	-0.47	0.78	-0.23	92.0	108.0	3.41	37.05	95.3	101.9	97.4	131.7	59.4	114.3	95.3	101.9	97.4	131.7	59.4	114.3	38.3	210.7	801.2	137.2	9.8	367.0
8178776459123092866	False	High	IsMasterProtein	P05387	Large ribosomal subunit protein P2 [OS=Homo sapiens]	0.000	75.100	60	5	5	115	11.7	4.54	113.45	5	0	1.516	0.60	0.930991586573166	0.964372979458009	3.12	1.548	0.616	1.516	0.63	-0.70	0.60	118.2	81.8	4.10	55.23	106.4	99.3	99.1	68.7	161.1	65.3	106.4	99.3	99.1	68.7	161.1	65.3	16.9	81.2	322.1	28.3	10.5	82.9
-9082551203190853772	False	High	IsMasterProtein	Q16777	Histone H2A type 2-C [OS=Homo sapiens]	0.000	63.207	38	6	1	129	14.0	10.90	117.73	6	4	1.749	0.81	0.00807106143879589	0.194781616056274	3.87	1.794	1.597	1.749	0.84	0.68	0.81	126.1	73.9	9.03	6.94	124.1	116.1	138.6	69.2	72.7	79.3	124.1	116.1	138.6	69.2	72.7	79.3	598.4	2881.5	13679.7	864.3	143.8	3051.8
-5631999146533429965	False	High	IsMasterProtein	Q02878	Large ribosomal subunit protein eL6 [OS=Homo sapiens]	0.000	34.229	22	7	7	288	32.7	10.58	57.11	7	0	1.004	0.01	0.916916426062969	0.960705488378566	24.61	1.231	0.838	1.004	0.30	-0.26	0.01	99.6	100.4	14.23	11.89	117.1	94.4	90.6	95.1	112.7	90.2	117.1	94.4	90.6	95.1	112.7	90.2	86.9	360.5	1376.6	182.9	34.3	534.7
-951770295276680131	False	High	IsMasterProtein	P09874	Poly [ADP-ribose] polymerase 1 [OS=Homo sapiens]	0.000	62.378	16	13	13	1014	113.0	8.88	46.56	13	0	0.769	-0.38	0.0715181221189603	0.275420853266634	4.24	0.769	100.000	0.747	-0.38	6.64	-0.42	94.7	105.3	19.55	22.09	120.1	124.4	85.2	156.2	0.0	114.0	120.1	124.4	85.2	156.2	0.0	114.0	12.4	66.1	180.1	41.8	0.0	94.0
-5365621191326057651	False	High	IsMasterProtein	P54819	Adenylate kinase 2, mitochondrial [OS=Homo sapiens]	0.000	30.171	23	5	5	239	26.5	7.81	80.12	5	0	1.649	0.72	0.00541678855363591	0.194781616056274	2.02	1.671	1.602	1.649	0.74	0.68	0.72	124.5	75.5	9.56	7.49	135.7	112.0	125.2	81.2	69.9	75.9	135.7	112.0	125.2	81.2	69.9	75.9	94.2	400.1	1778.6	146.1	19.9	420.9
-3509050462547548554	False	High	IsMasterProtein	Q04917	14-3-3 protein eta [OS=Homo sapiens]	0.000	51.578	37	9	5	246	28.2	4.84	81.99	9	0	0.549	-0.87			147.45	0.010	100.000	0.549	-6.64	6.64	-0.87	99.4	100.6	19.23	59.73	0.0	161.8	123.0	91.0	0.0	224.2	0.0	161.8	123.0	91.0	0.0	224.2	0.0	12.0	36.3	3.4	0.0	25.8
-1612190288293860915	False	High	IsMasterProtein	P60842	Eukaryotic initiation factor 4A-I [OS=Homo sapiens]	0.000	45.718	20	8	3	406	46.1	5.48	79.24	8	0	1.122	0.17	0.778470840117965	0.868640147064356	56.95	0.691	100.000	1.122	-0.53	6.64	0.17	102.1	97.9	31.00	11.78	77.8	127.5	149.2	112.5	0.0	133.0	77.8	127.5	149.2	112.5	0.0	133.0	3.2	27.0	125.7	12.0	0.0	43.7
4388597074234396696	False	High	IsMasterProtein	P04083	Annexin A1 [OS=Homo sapiens]	0.000	62.264	29	8	8	346	38.7	7.02	68.10	8	0	1.027	0.04	0.609593017825128	0.743576822289922	24.02	0.861	1.027	1.258	-0.22	0.04	0.33	109.5	90.5	33.96	23.24	62.8	120.9	125.8	72.9	117.6	100.0	62.8	120.9	125.8	72.9	117.6	100.0	9.5	94.1	389.5	28.6	7.3	120.8
7512060777885112035	False	High	IsMasterProtein	P63244	Small ribosomal subunit protein RACK1 [OS=Homo sapiens]	0.000	45.405	32	10	10	317	35.1	7.69	71.71	10	0	1.363	0.45	0.171576020849624	0.381621622952503	12.60	1.034	1.363	1.478	0.05	0.45	0.56	105.0	95.0	18.54	12.74	98.8	102.0	136.4	95.6	74.8	92.3	98.8	102.0	136.4	95.6	74.8	92.3	13.2	70.1	372.9	33.1	4.1	98.4
-917642798524543660	True	High	IsMasterProtein	P52566	Rho GDP-dissociation inhibitor 2 [OS=Homo sapiens]	0.000	50.777	34	6	6	201	23.0	5.21	82.28	6	0	0.567	-0.82	0.0415532687027392	0.272309792837533	24.22	0.487	0.567	0.733	-1.04	-0.82	-0.45	82.7	117.3	20.59	15.91	56.7	84.2	82.1	116.4	148.6	112.0	56.7	84.2	82.1	116.4	148.6	112.0	34.6	264.5	1025.3	184.1	37.2	545.7
-16918109513615625	False	High	IsMasterProtein	P51149	Ras-related protein Rab-7a [OS=Homo sapiens]	0.000	69.997	40	7	7	207	23.5	6.70	95.33	7	0	1.459	0.54	0.225461893594953	0.43413407170943	28.04	1.735	1.459	1.019	0.79	0.54	0.03	106.5	93.5	35.46	16.90	164.6	98.5	88.1	94.9	67.5	86.4	164.6	98.5	88.1	94.9	67.5	86.4	94.5	291.0	1035.0	141.2	15.9	396.1
3968134916858178565	False	High	IsMasterProtein	P61247	Small ribosomal subunit protein eS1 [OS=Homo sapiens]	0.000	44.751	33	9	9	264	29.9	9.73	68.66	9	0	1.204	0.27	0.436587524751158	0.602074986513978	34.23	0.865	1.482	1.204	-0.21	0.57	0.27	101.5	98.5	16.88	19.84	89.3	106.3	125.4	103.2	71.7	104.1	89.3	106.3	125.4	103.2	71.7	104.1	34.9	213.9	1003.3	104.6	11.5	325.0
5778599060552415361	False	High	IsMasterProtein	P52272	Heterogeneous nuclear ribonucleoprotein M [OS=Homo sapiens]	0.000	92.215	30	16	16	730	77.5	8.70	92.32	16	0	1.432	0.52	0.0600359209762725	0.272309792837533	20.58	1.234	1.432	1.652	0.30	0.52	0.72	118.6	81.4	11.72	3.91	102.7	121.2	129.7	83.2	84.6	78.5	102.7	121.2	129.7	83.2	84.6	78.5	63.3	384.6	1636.7	133.0	21.4	386.5
7059158695698353069	False	High	IsMasterProtein	Q9H0U4	Ras-related protein Rab-1B [OS=Homo sapiens]	0.000	59.640	35	7	1	201	22.2	5.73	84.00	7	0
-8500687369034294287	False	High	IsMasterProtein	P62820	Ras-related protein Rab-1A [OS=Homo sapiens]	0.000	67.367	46	9	3	205	22.7	6.21	81.47	9	4	1.228	0.30	0.0424876981976249	0.272309792837533	10.53	1.228	1.360	1.141	0.30	0.44	0.19	107.7	92.3	3.38	8.88	114.8	109.2	107.8	93.5	80.3	94.5	114.8	109.2	107.8	93.5	80.3	94.5	231.2	1131.5	4441.7	488.0	66.3	1519.1
-7705238959085991770	False	High	IsMasterProtein	P08865	Small ribosomal subunit protein uS2 [OS=Homo sapiens]	0.000	58.277	22	5	5	295	32.8	4.87	108.96	5	0	1.136	0.18	0.767363958284681	0.864030335611367	46.30	1.531	0.781	1.136	0.61	-0.36	0.18	110.8	89.2	6.39	34.52	108.9	105.0	96.0	71.1	134.5	84.5	108.9	105.0	96.0	71.1	134.5	84.5	15.0	74.5	270.8	25.4	7.6	93.0
-5100210059596347713	False	High	IsMasterProtein	P04899	Guanine nucleotide-binding protein G(i) subunit alpha-2 [OS=Homo sapiens]	0.000	66.063	26	8	4	355	40.4	5.54	51.02	8	1	1.080	0.11	0.123210175197234	0.338880163100351	3.26	1.080	1.257	1.057	0.11	0.33	0.08	102.8	97.2	6.78	14.94	112.6	98.3	106.3	104.2	78.2	100.6	112.6	98.3	106.3	104.2	78.2	100.6	35.1	157.7	678.2	84.2	10.0	250.4
-5095696648215945885	False	High	IsMasterProtein	P09972	Fructose-bisphosphate aldolase C [OS=Homo sapiens]	0.000	45.102	10	3	1	364	39.4	6.87	98.25	3	0	0.667	-0.58	0.481280219775109	0.627832214625548	108.52	0.080	2.488	0.667	-3.64	1.32	-0.58	74.8	125.2	68.27	62.90	15.4	93.5	104.5	192.4	37.6	156.6	15.4	93.5	104.5	192.4	37.6	156.6	2.3	71.8	319.0	74.4	2.3	186.6
-2158743068394578481	False	High	IsMasterProtein	P29401	Transketolase [OS=Homo sapiens]	0.000	58.427	26	12	12	623	67.8	7.66	67.33	12	0	1.220	0.29	0.450835558732156	0.612392015988895	14.56	0.897	1.340	1.220	-0.16	0.42	0.29	104.3	95.7	14.26	27.71	106.7	89.7	119.6	119.0	66.9	98.0	106.7	89.7	119.6	119.0	66.9	98.0	21.0	90.8	481.7	60.7	5.4	154.0
769140260772308897	False	High	IsMasterProtein	P07910	Heterogeneous nuclear ribonucleoproteins C1/C2 [OS=Homo sapiens]	0.000	64.947	29	10	10	306	33.7	5.08	83.40	10	0	1.183	0.24	0.0405543547330552	0.272309792837533	4.83	1.183	1.233	1.145	0.24	0.30	0.19	108.4	91.6	16.15	12.47	101.5	128.7	95.9	85.8	104.4	83.8	101.5	128.7	95.9	85.8	104.4	83.8	141.7	924.8	2740.3	310.4	59.8	934.0
5021225223718005983	False	High	IsMasterProtein	P31949	Protein S100-A11 [OS=Homo sapiens]	0.000	17.458	24	3	3	105	11.7	7.12	66.32	3	0	0.654	-0.61	0.172529281726669	0.381621622952503	32.79	0.840	0.654	0.466	-0.25	-0.61	-1.10	84.3	115.7	7.34	34.55	77.7	69.8	80.6	92.5	106.7	172.8	77.7	69.8	80.6	92.5	106.7	172.8	120.0	554.8	2547.1	370.3	67.6	2131.2
-7747450166338589829	False	High	IsMasterProtein	Q8IUE6	Histone H2A type 2-B [OS=Homo sapiens]	0.000	25.320	23	5	1	130	14.0	10.89	97.75	5	0
-2767928129327746769	False	High	IsMasterProtein	O14950	Myosin regulatory light chain 12B [OS=Homo sapiens]	0.000	36.953	24	4	4	172	19.8	4.84	86.65	4	0	1.263	0.34	0.0738990899023817	0.275788356130538	4.08	1.263	1.084	1.297	0.34	0.12	0.38	108.8	91.2	5.34	6.54	115.6	103.9	109.1	91.5	95.8	84.1	115.6	103.9	109.1	91.5	95.8	84.1	73.8	341.5	1426.5	151.5	25.1	429.0
-909250529717419183	False	High	IsMasterProtein	P26447	Protein S100-A4 [OS=Homo sapiens]	0.000	34.096	36	4	4	101	11.7	6.11	78.33	4	0	0.708	-0.50	0.0668068073719292	0.272309792837533	10.71	0.763	0.657	0.708	-0.39	-0.61	-0.50	85.6	114.4	22.40	29.51	73.8	103.6	69.8	96.6	157.7	98.5	73.8	103.6	69.8	96.6	157.7	98.5	172.0	1242.5	3330.5	583.9	150.8	1834.4
3002712347046388220	False	High	IsMasterProtein	P78371	T-complex protein 1 subunit beta [OS=Homo sapiens]	0.000	95.340	31	13	13	535	57.5	6.46	66.95	13	0	0.835	-0.26	0.839347315521162	0.912546647335413	27.20	0.706	1.522	0.835	-0.50	0.61	-0.26	91.0	109.0	14.35	24.40	85.4	112.8	94.0	121.1	74.1	112.6	85.4	112.8	94.0	121.1	74.1	112.6	38.5	261.6	867.6	141.4	13.7	405.3
-7305935062523076867	False	High	IsMasterProtein	Q9Y3Z3	Deoxynucleoside triphosphate triphosphohydrolase SAMHD1 [OS=Homo sapiens]	0.000	64.832	23	13	13	626	72.2	7.14	70.67	13	0	1.364	0.45	0.107736743471582	0.327485573528197	11.21	1.260	100.000	1.364	0.33	6.64	0.45	111.2	88.8	6.21	0.82	128.6	125.3	140.8	102.1	0.0	103.3	128.6	125.3	140.8	102.1	0.0	103.3	17.8	89.2	398.8	36.6	0.0	114.1
-795610127174802190	False	High	IsMasterProtein	P15311	Ezrin [OS=Homo sapiens]	0.000	57.937	17	10	4	586	69.4	6.27	72.70	10	0	0.692	-0.53	0.293480025434689	0.502998435626139	11.56	0.642	0.692	1.085	-0.64	-0.53	0.12	94.4	105.6	30.16	19.24	60.2	93.3	113.3	93.8	135.0	104.4	60.2	93.3	113.3	93.8	135.0	104.4	17.5	139.7	674.4	70.7	16.1	242.5
57530488845897547	False	High	IsMasterProtein	P60763	Ras-related C3 botulinum toxin substrate 3 [OS=Homo sapiens]	0.000	26.008	23	5	2	192	21.4	8.15	72.89	5	2	1.322	0.40	0.109481071219057	0.327485573528197	20.09	1.077	1.502	1.322	0.11	0.59	0.40	108.2	91.8	9.78	13.73	102.4	110.7	124.2	95.1	73.7	93.9	102.4	110.7	124.2	95.1	73.7	93.9	100.6	559.6	2497.6	242.1	29.7	736.8
7061207721996529093	False	High	IsMasterProtein	P08758	Annexin A5 [OS=Homo sapiens]	0.000	71.675	28	8	8	320	35.9	5.05	103.98	8	0	0.900	-0.15	0.320687093975461	0.525995271430011	15.55	1.032	0.814	0.900	0.05	-0.30	-0.15	94.7	105.3	17.18	5.15	113.8	81.5	92.0	110.3	100.1	102.3	113.8	81.5	92.0	110.3	100.1	102.3	307.6	1134.3	5091.7	772.6	111.0	2207.5
-6896953880380314494	False	High	IsMasterProtein	P55072	Transitional endoplasmic reticulum ATPase [OS=Homo sapiens]	0.000	70.239	16	11	11	806	89.3	5.26	72.32	11	0	1.094	0.13	0.57159617319807	0.705280123907101	32.32	1.094	1.464	0.855	0.13	0.55	-0.23	104.5	95.5	11.14	16.09	109.2	114.0	91.8	99.8	77.9	107.3	109.2	114.0	91.8	99.8	77.9	107.3	28.7	154.3	494.0	68.0	8.4	225.3
-1039523901046503215	False	High	IsMasterProtein	P42704	Leucine-rich PPR motif-containing protein, mitochondrial [OS=Homo sapiens]	0.000	45.892	10	15	15	1394	157.8	6.13	25.61	15	0	1.789	0.84	0.0412500411382891	0.272309792837533	5.26	2.231	1.726	1.789	1.16	0.79	0.84	128.3	71.7	20.44	5.75	162.5	113.1	119.3	72.8	65.5	66.7	162.5	113.1	119.3	72.8	65.5	66.7	27.8	99.6	417.8	32.3	4.6	91.1
-8778470671322458913	False	High	IsMasterProtein	Q71UI9	Histone H2A.V [OS=Homo sapiens]	0.000	28.348	20	3	1	128	13.5	10.58	94.93	3	0	1.359	0.44	0.155035114061992	0.368333554672326	14.39	1.796	1.227	1.359	0.85	0.30	0.44	114.0	86.0	33.83	12.91	166.0	92.6	100.0	92.4	75.5	73.5	166.0	92.6	100.0	92.4	75.5	73.5	47.2	135.5	581.8	68.1	8.8	167.0
-5142432278754861003	False	High	IsMasterProtein	Q5TEC6	Histone H3-7 [OS=Homo sapiens]	0.000	28.655	25	5	1	136	15.4	11.27	93.13	5	0	0.908	-0.14	0.861381451732119	0.926239149400932	32.76	1.448	0.744	0.908	0.53	-0.43	-0.14	95.2	104.8	39.23	5.16	146.4	68.5	91.3	101.1	92.1	100.6	146.4	68.5	91.3	101.1	92.1	100.6	52.7	126.9	673.1	94.3	13.6	289.2
3930283768056647308	False	High	IsMasterProtein	P31948	Stress-induced-phosphoprotein 1 [OS=Homo sapiens]	0.000	44.519	25	14	14	543	62.6	6.80	38.93	14	0	0.703	-0.51	0.159039657387026	0.368333554672326	37.77	0.505	0.703	0.943	-0.99	-0.51	-0.09	85.6	114.4	21.92	13.30	61.7	91.5	94.3	122.2	130.2	100.1	61.7	91.5	94.3	122.2	130.2	100.1	11.2	85.5	350.6	57.5	9.7	145.1
8473772251373638669	False	High	IsMasterProtein	Q12907	Vesicular integral-membrane protein VIP36 [OS=Homo sapiens]	0.000	27.424	15	5	5	356	40.2	6.95	64.41	5	0	2.090	1.06	0.222238717863382	0.431369522072624	40.18	2.090	100.000	1.523	1.06	6.64	0.61	120.0	80.0	25.97	2.08	183.7	112.9	130.0	87.9	0.0	85.4	183.7	112.9	130.0	87.9	0.0	85.4	10.4	32.9	150.7	12.9	0.0	38.6
-1787588940823929001	False	High	IsMasterProtein	P61224	Ras-related protein Rap-1b [OS=Homo sapiens]	0.000	39.272	30	5	2	184	20.8	5.78	76.92	5	3	1.791	0.84	0.0224396853706581	0.262037616263814	18.16	1.791	3.528	1.572	0.84	1.82	0.65	124.3	75.7	11.41	43.83	147.2	117.0	134.8	82.2	33.2	85.7	147.2	117.0	134.8	82.2	33.2	85.7	77.9	318.7	1460.3	112.7	7.2	362.4
3953931010856732739	False	High	IsMasterProtein	P16104	Histone H2AX [OS=Homo sapiens]	0.000	21.910	22	4	1	143	15.1	10.74	90.64	4	0	2.474	1.31	0.269096284277307	0.478687247707052	58.43	2.474	100.000	1.499	1.31	6.64	0.58	122.7	77.3	50.66	8.07	209.8	67.9	142.5	84.8	0.0	95.1	209.8	67.9	142.5	84.8	0.0	95.1	2.1	3.5	29.2	2.2	0.0	7.6
8106811875095759613	False	High	IsMasterProtein	P06454	Prothymosin alpha [OS=Homo sapiens]	0.000	54.709	35	4	4	111	12.2	3.78	71.80	4	0	0.370	-1.43	0.317343407624473	0.525091287957578	61.98	0.370	0.146	0.636	-1.43	-2.78	-0.65	72.5	127.5	39.58	108.79	23.6	53.4	36.3	63.7	366.0	57.0	23.6	53.4	36.3	63.7	366.0	57.0	27.6	321.2	867.9	193.2	175.6	532.2
8479889696518381262	True	High	IsMasterProtein	P37802	Transgelin-2 [OS=Homo sapiens]	0.000	36.284	38	7	7	199	22.4	8.25	59.62	7	0	0.450	-1.15	0.0391198037117419	0.272309792837533	25.36	0.385	0.450	0.623	-1.38	-1.15	-0.68	70.7	129.3	20.38	19.37	49.6	74.0	70.4	128.9	164.2	113.0	49.6	74.0	70.4	128.9	164.2	113.0	39.3	301.8	1142.6	264.8	53.4	715.4
5288684708523747991	False	High	IsMasterProtein	Q14240	Eukaryotic initiation factor 4A-II [OS=Homo sapiens]	0.000	48.392	27	10	5	407	46.4	5.48	56.58	10	1	0.827	-0.27			147.03	0.010	100.000	0.827	-6.64	6.64	-0.27	93.1	106.9	9.99	17.17	0.0	129.4	149.1	141.2	0.0	180.2	0.0	129.4	149.1	141.2	0.0	180.2	0.0	43.5	199.3	23.9	0.0	94.0
8546786530734250007	False	High	IsMasterProtein	Q00325	Solute carrier family 25 member 3 [OS=Homo sapiens]	0.000	40.342	13	5	5	362	40.1	9.38	74.91	5	0	1.589	0.67	0.0479103853181862	0.272309792837533	26.14	1.589	2.457	1.309	0.67	1.30	0.39	113.4	86.6	18.90	36.95	151.2	107.1	115.0	95.2	43.6	87.9	151.2	107.1	115.0	95.2	43.6	87.9	152.2	555.0	2368.7	248.3	18.0	706.2
-8488092828150113306	False	High	IsMasterProtein	Q86UX7	Fermitin family homolog 3 [OS=Homo sapiens]	0.000	76.543	20	11	11	667	75.9	6.98	61.54	11	0	0.976	-0.04	0.67984662803029	0.797745476003128	28.98	0.816	2.620	0.976	-0.29	1.39	-0.04	95.2	104.8	4.28	50.59	103.9	103.4	111.5	127.3	39.5	114.3	103.9	103.4	111.5	127.3	39.5	114.3	15.4	78.9	338.4	48.9	2.4	135.3
-6357047433893441772	False	High	IsMasterProtein	P36222	Chitinase-3-like protein 1 [OS=Homo sapiens]	0.000	46.996	21	6	6	383	42.6	8.46	47.64	6	0	1.451	0.54	0.614081873422974	0.744591214463156	57.22	0.891	100.000	1.451	-0.17	6.64	0.54	125.3	74.7	44.90	20.30	70.4	192.2	153.0	79.0	0.0	105.5	70.4	192.2	153.0	79.0	0.0	105.5	3.3	46.4	146.9	9.6	0.0	39.5
-1665507599286513190	False	High	IsMasterProtein	P62873	Guanine nucleotide-binding protein G(I)/G(S)/G(T) subunit beta-1 [OS=Homo sapiens]	0.000	58.516	23	6	3	340	37.4	6.00	64.59	6	1	1.926	0.95	0.0358791056557127	0.272309792837533	34.65	1.926	3.649	1.476	0.95	1.87	0.56	119.2	80.8	22.63	48.45	166.3	107.6	125.3	86.3	29.5	84.9	166.3	107.6	125.3	86.3	29.5	84.9	38.5	128.2	594.0	51.8	2.8	157.0
-1018884242771776576	False	High	IsMasterProtein	P30048	Thioredoxin-dependent peroxide reductase, mitochondrial [OS=Homo sapiens]	0.000	15.845	10	3	3	256	27.7	7.78	52.40	3	0	1.729	0.79	0.0363317835892285	0.272309792837533	11.95	1.869	1.527	1.729	0.90	0.61	0.79	126.7	73.3	20.28	10.45	152.2	100.9	126.4	81.4	66.1	73.1	152.2	100.9	126.4	81.4	66.1	73.1	257.7	879.2	4383.1	357.4	45.9	988.8
-597243898993742241	False	High	IsMasterProtein	P17096	High mobility group protein HMG-I/HMG-Y [OS=Homo sapiens]	0.000	37.214	23	3	3	107	11.7	10.32	80.65	3	0	0.980	-0.03	0.752127154582888	0.857543401445687	72.30	1.912	0.346	0.980	0.94	-1.53	-0.03	95.7	104.3	47.46	65.11	139.0	66.7	63.7	72.7	192.9	65.0	139.0	66.7	63.7	72.7	192.9	65.0	51.8	128.0	486.0	70.2	29.5	193.5
-7903572994601535827	False	High	IsMasterProtein	Q9Y6N5	Sulfide:quinone oxidoreductase, mitochondrial [OS=Homo sapiens]	0.000	57.986	21	9	9	450	49.9	9.11	76.75	9	0	1.528	0.61	0.00838927971747396	0.195930274691973	4.78	1.528	1.479	1.609	0.61	0.56	0.69	120.9	79.1	8.36	4.62	123.4	110.2	130.2	80.8	74.5	80.9	123.4	110.2	130.2	80.8	74.5	80.9	31.9	146.6	688.5	54.1	7.9	166.9
2064522308959827201	False	High	IsMasterProtein	Q92841	Probable ATP-dependent RNA helicase DDX17 [OS=Homo sapiens]	0.000	62.489	23	15	9	729	80.2	8.27	57.22	15	2	1.305	0.38	0.338307346758287	0.527714009603185	30.32	1.572	0.914	1.305	0.65	-0.13	0.38	104.6	95.4	22.77	16.42	139.9	95.0	97.5	89.0	104.0	74.7	139.9	95.0	97.5	89.0	104.0	74.7	38.7	135.3	552.0	63.8	11.8	165.0
4773428691670053213	False	High	IsMasterProtein	P62834	Ras-related protein Rap-1A [OS=Homo sapiens]	0.000	35.019	23	4	1	184	21.0	6.67	74.44	4	0
7054273267636823051	False	High	IsMasterProtein	Q08211	ATP-dependent RNA helicase A [OS=Homo sapiens]	0.000	89.225	16	18	18	1270	140.9	6.84	62.95	18	0	1.472	0.56	0.0190462251104982	0.255553184581793	13.24	1.337	1.472	1.604	0.42	0.56	0.68	119.1	80.9	4.80	4.30	113.0	119.4	124.4	84.5	81.1	77.5	113.0	119.4	124.4	84.5	81.1	77.5	47.2	256.8	1063.6	91.5	13.9	258.7
-4952006714438079555	False	High	IsMasterProtein	Q9Y4L1	Hypoxia up-regulated protein 1 [OS=Homo sapiens]	0.000	59.064	15	13	13	999	111.3	5.22	42.80	13	0	1.521	0.60	0.0274353212185252	0.272309792837533	3.58	1.521	1.328	1.558	0.60	0.41	0.64	114.1	85.9	15.40	13.82	104.0	113.5	139.3	68.4	85.4	89.5	104.0	113.5	139.3	68.4	85.4	89.5	26.7	150.0	732.6	45.5	9.0	183.5
-536665306058471520	False	High	IsMasterProtein	Q07020	Large ribosomal subunit protein eL18 [OS=Homo sapiens]	0.000	82.428	35	6	6	188	21.6	11.72	80.63	6	0	1.181	0.24	0.306731358065706	0.51612849167158	14.67	1.181	1.298	0.948	0.24	0.38	-0.08	103.1	96.9	8.68	12.67	116.0	104.5	97.8	98.2	80.5	103.1	116.0	104.5	97.8	98.2	80.5	103.1	111.7	517.9	1927.7	245.1	31.8	793.2
3453678624484122586	False	High	IsMasterProtein	Q8WUM4	Programmed cell death 6-interacting protein [OS=Homo sapiens]	0.000	54.887	17	12	12	868	96.0	6.52	40.93	12	0	1.047	0.07	0.822104886028465	0.904976389246072	17.17	0.926	100.000	1.047	-0.11	6.64	0.07	99.4	100.6	9.87	9.15	115.4	135.8	114.6	124.6	0.0	109.5	115.4	135.8	114.6	124.6	0.0	109.5	5.0	30.3	101.7	14.0	0.0	37.9
5314014285931232470	False	High	IsMasterProtein	P18124	Large ribosomal subunit protein uL30 [OS=Homo sapiens]	0.000	32.153	25	6	6	248	29.2	10.65	55.82	6	0	1.093	0.13	0.4677013838479	0.621344134239556	31.06	2.046	0.864	1.093	1.03	-0.21	0.13	94.1	105.9	55.50	17.17	188.5	81.8	74.6	92.1	94.7	68.2	188.5	81.8	74.6	92.1	94.7	68.2	72.8	162.6	589.4	92.2	15.0	210.4
6421674880825804013	False	High	IsMasterProtein	Q96C19	EF-hand domain-containing protein D2 [OS=Homo sapiens]	0.000	20.430	23	5	5	240	26.7	5.20	29.68	5	0	0.911	-0.13			146.91	0.010	100.000	0.911	-6.64	6.64	-0.13	83.6	116.4	17.25	16.14	0.0	110.2	140.8	194.4	0.0	154.6	0.0	110.2	140.8	194.4	0.0	154.6	0.0	17.0	86.4	15.1	0.0	37.0
7835862942369075388	False	High	IsMasterProtein	P06753	Tropomyosin alpha-3 chain [OS=Homo sapiens]	0.000	24.220	16	5	1	285	32.9	4.72	75.24	5	0	0.630	-0.67	0.293878920262233	0.502998435626139	17.88	0.630	0.255	0.716	-0.67	-1.97	-0.48	83.5	116.5	23.06	80.69	43.6	70.1	59.4	69.3	274.6	82.9	43.6	70.1	59.4	69.3	274.6	82.9	8.6	71.1	239.5	35.4	22.2	130.5
-1870726190365747871	False	High	IsMasterProtein	P61160	Actin-related protein 2 [OS=Homo sapiens]	0.000	37.592	20	7	7	394	44.7	6.74	46.94	7	0	0.895	-0.16	0.110599397909898	0.327485573528197	2.78	0.743	0.895	0.912	-0.43	-0.16	-0.13	90.8	109.2	12.61	7.84	80.9	104.0	90.6	109.0	116.2	99.3	80.9	104.0	90.6	109.0	116.2	99.3	20.2	133.6	462.8	70.5	11.9	198.0
-1511702505276588775	False	High	IsMasterProtein	Q12931	Heat shock protein 75 kDa, mitochondrial [OS=Homo sapiens]	0.000	58.965	13	7	6	704	80.1	8.21	84.44	7	0
-613397371873318473	False	High	IsMasterProtein	P34932	Heat shock 70 kDa protein 4 [OS=Homo sapiens]	0.000	70.292	23	14	13	840	94.3	5.19	59.62	14	0
500586164942944818	False	High	IsMasterProtein	P67809	Y-box-binding protein 1 [OS=Homo sapiens]	0.000	50.998	42	7	7	324	35.9	9.88	35.13	7	0	0.824	-0.28	0.258470704868348	0.472544172972981	70.86	0.557	100.000	0.824	-0.84	6.64	-0.28	90.4	109.6	26.91	0.10	76.7	134.2	113.6	137.7	0.0	137.9	76.7	134.2	113.6	137.7	0.0	137.9	2.0	18.0	60.6	9.3	0.0	28.7
2214005141303334461	False	High	IsMasterProtein	P12956	X-ray repair cross-complementing protein 6 [OS=Homo sapiens]	0.000	76.231	23	12	12	609	69.8	6.64	52.25	12	0	1.145	0.20	0.757287723311915	0.860716344863149	15.74	0.443	1.145	1.267	-1.18	0.20	0.34	102.2	97.8	36.34	19.51	56.9	102.5	124.3	128.6	89.5	98.1	56.9	102.5	124.3	128.6	89.5	98.1	7.6	70.4	339.6	44.5	4.9	104.6
5094708502747754814	False	High	IsMasterProtein	P61313	Large ribosomal subunit protein eL15 [OS=Homo sapiens]	0.000	20.248	18	4	4	204	24.1	11.62	55.69	4	0	1.281	0.36	0.00280357490908449	0.194781616056274	0.47	1.299	1.277	1.281	0.38	0.35	0.36	113.0	87.0	8.34	8.29	112.3	103.2	122.0	86.5	80.8	95.2	112.3	103.2	122.0	86.5	80.8	95.2	98.2	464.7	2184.1	196.0	29.0	665.1
5335677543697524354	False	High	IsMasterProtein	P17844	Probable ATP-dependent RNA helicase DDX5 [OS=Homo sapiens]	0.000	61.955	25	14	8	614	69.1	8.92	56.47	14	0	1.459	0.55	0.00493184357614745	0.194781616056274	5.82	1.402	100.000	1.459	0.49	6.64	0.55	115.1	84.9	9.41	10.49	148.0	122.8	132.7	105.5	0.0	90.9	148.0	122.8	132.7	105.5	0.0	90.9	3.3	14.1	60.6	6.1	0.0	16.2
5625477449042213507	False	High	IsMasterProtein	P04179	Superoxide dismutase [Mn], mitochondrial [OS=Homo sapiens]	0.000	29.540	20	5	5	222	24.7	8.25	46.62	5	0	0.969	-0.05	0.435715316457071	0.602018872356716	11.05	4.150	0.902	0.969	2.05	-0.15	-0.05	98.4	101.6	120.98	36.34	340.6	39.6	46.1	82.1	43.9	47.6	340.6	39.6	46.1	82.1	43.9	47.6	236.2	141.4	654.8	147.5	12.5	263.7
-4533705047032389806	False	High	IsMasterProtein	P62241	Small ribosomal subunit protein eS8 [OS=Homo sapiens]	0.000	52.317	29	5	5	208	24.2	10.32	69.65	5	0	1.363	0.45	0.171689158320596	0.381621622952503	19.38	1.363	5.398	1.185	0.45	2.43	0.24	115.2	84.8	2.72	61.14	127.6	121.5	127.3	93.6	22.5	107.4	127.6	121.5	127.3	93.6	22.5	107.4	30.4	149.0	620.5	57.8	2.2	204.3
-3959572878681588940	False	High	IsMasterProtein	P17987	T-complex protein 1 subunit alpha [OS=Homo sapiens]	0.000	48.559	22	11	11	556	60.3	6.11	55.31	11	0	0.972	-0.04	0.485342643775888	0.630858301784099	146.82	0.214	100.000	0.972	-2.22	6.64	-0.04	74.9	125.1	46.96	31.38	43.7	97.2	125.9	203.6	0.0	129.6	43.7	97.2	125.9	203.6	0.0	129.6	3.5	40.1	206.7	42.3	0.0	83.0
-1037069693652576559	False	High	IsMasterProtein	P31943	Heterogeneous nuclear ribonucleoprotein H [OS=Homo sapiens]	0.000	75.042	33	11	4	449	49.2	6.30	71.09	11	4	0.723	-0.47	0.231656003792345	0.444877842826678	31.76	1.039	0.723	0.595	0.05	-0.47	-0.75	91.4	108.6	24.52	10.75	107.0	91.1	64.5	103.0	126.1	108.4	107.0	91.1	64.5	103.0	126.1	108.4	51.7	226.7	638.2	129.0	25.0	418.3
479686062085054609	False	High	IsMasterProtein	Q15365	Poly(rC)-binding protein 1 [OS=Homo sapiens]	0.000	54.253	41	10	6	356	37.5	7.09	58.28	10	0
2381350149897154971	False	High	IsMasterProtein	P51572	B-cell receptor-associated protein 31 [OS=Homo sapiens]	0.000	38.799	23	6	6	246	28.0	8.44	63.58	6	0	1.408	0.49	0.0803122941199512	0.284595010389775	18.71	1.639	1.408	1.230	0.71	0.49	0.30	111.9	88.1	19.16	12.66	142.7	99.3	110.5	87.0	70.5	89.9	142.7	99.3	110.5	87.0	70.5	89.9	98.6	353.2	1563.9	155.9	20.0	496.1
3418505594273786343	False	High	IsMasterProtein	P48735	Isocitrate dehydrogenase [NADP], mitochondrial [OS=Homo sapiens]	0.000	52.676	19	8	7	452	50.9	8.69	62.16	8	0	1.815	0.86	0.0864748939765454	0.289605950586831	49.28	1.212	2.531	1.815	0.28	1.34	0.86	118.9	81.1	14.73	32.30	112.5	119.0	147.4	92.8	47.0	81.2	112.5	119.0	147.4	92.8	47.0	81.2	61.2	333.4	1642.7	130.9	10.5	353.1
4010508153477037857	False	High	IsMasterProtein	Q14103	Heterogeneous nuclear ribonucleoprotein D0 [OS=Homo sapiens]	0.000	18.156	9	3	2	355	38.4	7.81	38.29	3	1	0.587	-0.77	0.130764042438817	0.350659387221699	147.39	0.281	100.000	0.587	-1.83	6.64	-0.77	77.1	122.9	49.40	9.28	42.6	132.0	101.4	151.4	0.0	172.7	42.6	132.0	101.4	151.4	0.0	172.7	2.3	36.7	112.1	21.2	0.0	74.5
4430928365987498552	False	High	IsMasterProtein	Q9Y277	Voltage-dependent anion-selective channel protein 3 [OS=Homo sapiens]	0.000	47.211	40	9	7	283	30.6	8.66	48.82	9	0	0.979	-0.03	0.814799493370837	0.899260416464155	21.75	1.147	0.979	0.717	0.20	-0.03	-0.48	98.9	101.1	36.36	14.52	135.1	96.4	63.6	117.7	98.5	88.7	135.1	96.4	63.6	117.7	98.5	88.7	22.4	82.3	216.0	50.6	6.7	117.5
4866414538171077072	False	High	IsMasterProtein	P31146	Coronin-1A [OS=Homo sapiens]	0.000	43.727	18	8	8	461	51.0	6.68	59.74	8	0	0.751	-0.41	0.214431982754515	0.425528498639288	11.39	0.431	0.813	0.751	-1.22	-0.30	-0.41	86.5	113.5	0.88	37.40	76.4	76.6	75.3	177.3	94.1	100.3	76.4	76.6	75.3	177.3	94.1	100.3	35.6	183.7	718.7	214.2	18.0	373.4
7379954125319751521	False	High	IsMasterProtein	P48643	T-complex protein 1 subunit epsilon [OS=Homo sapiens]	0.000	43.606	23	12	11	541	59.6	5.66	42.66	12	0	0.800	-0.32	0.555686683087616	0.691239737386892	36.72	1.243	0.800	0.641	0.31	-0.32	-0.64	89.5	110.5	23.72	15.48	118.5	79.8	80.7	95.3	99.8	125.9	118.5	79.8	80.7	95.3	99.8	125.9	16.5	57.2	230.2	34.4	5.7	140.1
-8841542805290732868	False	High	IsMasterProtein	P69905	Hemoglobin subunit alpha [OS=Homo sapiens]	0.000	32.527	22	3	3	142	15.2	8.68	63.89	3	0	1.698	0.76	0.00730358026960276	0.194781616056274	3.59	1.698	1.447	1.739	0.76	0.53	0.80	127.0	73.0	7.71	15.97	112.6	130.3	127.4	66.3	90.1	73.3	112.6	130.3	127.4	66.3	90.1	73.3	79.2	471.9	1835.1	120.9	26.0	411.7
-8333902830713908614	False	High	IsMasterProtein	P05388	Large ribosomal subunit protein uL10 [OS=Homo sapiens]	0.000	49.976	20	5	5	317	34.3	5.97	37.22	5	0	1.556	0.64	0.237712121322484	0.449356594875923	29.95	1.556	1.870	0.949	0.64	0.90	-0.08	107.4	92.6	21.99	37.03	143.3	94.7	106.7	92.1	50.7	112.5	143.3	94.7	106.7	92.1	50.7	112.5	38.6	131.4	588.8	64.3	5.6	242.1
-3534429540462627294	False	High	IsMasterProtein	P09525	Annexin A4 [OS=Homo sapiens]	0.000	53.374	24	7	7	319	35.9	6.13	59.02	7	0	0.918	-0.12	0.617478885346828	0.744591214463156	47.36	0.670	1.349	0.918	-0.58	0.43	-0.12	95.7	104.3	10.84	44.44	105.1	85.5	90.5	156.9	63.4	98.6	105.1	85.5	90.5	156.9	63.4	98.6	58.2	243.8	1026.3	225.2	14.4	436.0
114843226561293462	False	High	IsMasterProtein	P67936	Tropomyosin alpha-4 chain [OS=Homo sapiens]	0.000	30.044	30	8	5	248	28.5	4.69	33.27	8	2	0.806	-0.31	0.317665723930137	0.525091287957578	2.24	0.818	0.334	0.806	-0.29	-1.58	-0.31	89.3	110.7	10.91	67.71	64.5	77.8	65.0	78.9	233.2	80.6	64.5	77.8	65.0	78.9	233.2	80.6	31.7	196.7	653.2	100.4	47.0	316.2
2325158804661369509	False	High	IsMasterProtein	Q08043	Alpha-actinin-3 [OS=Homo sapiens]	0.000	54.646	10	8	1	901	103.2	5.52	60.20	8	0
5241599952766811941	True	High	IsMasterProtein	P09211	Glutathione S-transferase P [OS=Homo sapiens]	0.000	67.369	43	7	7	210	23.3	5.64	44.84	7	0	0.490	-1.03	0.0300497850525913	0.272309792837533	6.71	0.490	0.692	0.469	-1.03	-0.53	-1.09	72.1	127.9	21.76	10.14	70.5	86.5	55.6	143.8	124.9	118.7	70.5	86.5	55.6	143.8	124.9	118.7	12.1	76.4	195.5	64.0	8.8	162.7
7726317818688943966	False	High	IsMasterProtein	Q9NQC3	Reticulon-4 [OS=Homo sapiens]	0.000	70.509	15	9	9	1192	129.9	4.50	59.49	9	0	0.679	-0.56	0.116043985663043	0.330771045748202	9.93	0.938	0.637	0.679	-0.09	-0.65	-0.56	77.8	122.2	26.52	5.83	112.4	73.3	72.5	119.9	115.1	106.8	112.4	73.3	72.5	119.9	115.1	106.8	21.2	71.1	280.0	58.6	8.9	160.8
-8649453304125061400	False	High	IsMasterProtein	Q12906	Interleukin enhancer-binding factor 3 [OS=Homo sapiens]	0.000	57.558	16	12	12	894	95.3	8.76	44.91	12	0	1.157	0.21	0.288470141479199	0.497267577216525	24.56	1.365	0.965	1.157	0.45	-0.05	0.21	107.3	92.7	11.13	6.98	116.6	93.7	111.1	85.4	97.1	96.1	116.6	93.7	111.1	85.4	97.1	96.1	15.8	65.4	308.4	30.0	5.4	104.0
-8012908085941337264	False	High	IsMasterProtein	Q99832	T-complex protein 1 subunit eta [OS=Homo sapiens]	0.000	51.175	23	10	10	543	59.3	7.65	49.94	10	0	0.537	-0.90	0.277932253077276	0.490580465230098	62.79	0.276	0.537	0.932	-1.86	-0.90	-0.10	79.8	120.2	13.76	64.35	65.6	53.1	69.6	238.3	98.8	74.7	65.6	53.1	69.6	238.3	98.8	74.7	8.1	33.7	175.8	76.2	5.0	73.6
-6605193621902288169	False	High	IsMasterProtein	P35908	Keratin, type II cytoskeletal 2 epidermal [OS=Homo sapiens]	0.000	41.963	15	7	5	639	65.4	8.00	38.45	7	0	2.975	1.57	0.397934310126772	0.57509685577488	84.21	1.285	100.000	2.975	0.36	6.64	1.57	132.3	67.7	35.72	7.99	100.4	144.3	207.5	78.1	0.0	69.7	100.4	144.3	207.5	78.1	0.0	69.7	6.0	44.4	253.9	12.1	0.0	33.3
-4853611610042411436	True	High	IsMasterProtein	Q04760	Lactoylglutathione lyase [OS=Homo sapiens]	0.000	20.772	32	6	6	184	20.8	5.31	39.77	6	0	0.637	-0.65	0.00389171906423559	0.194781616056274	14.73	0.542	0.707	0.637	-0.88	-0.50	-0.65	78.0	122.0	28.65	17.70	52.7	95.1	85.9	97.2	134.4	134.8	52.7	95.1	85.9	97.2	134.4	134.8	34.0	315.9	1134.9	162.6	35.6	695.1
-1866201622056559647	False	High	IsMasterProtein	Q13263	Transcription intermediary factor 1-beta [OS=Homo sapiens]	0.000	69.120	24	9	9	835	88.5	5.77	61.44	9	0
545380139494389775	False	High	IsMasterProtein	P08962	CD63 antigen [OS=Homo sapiens]	0.000	23.128	10	3	3	238	25.6	7.81	61.71	3	0	2.188	1.13	0.233994861859034	0.44818063488344	20.18	0.947	2.188	2.485	-0.08	1.13	1.31	123.8	76.2	33.44	31.24	92.3	113.9	174.1	97.5	52.1	70.1	92.3	113.9	174.1	97.5	52.1	70.1	139.2	883.8	5374.0	380.9	32.2	843.6
3490068427957957642	False	High	IsMasterProtein	P49588	Alanine--tRNA ligase, cytoplasmic [OS=Homo sapiens]	0.000	50.197	14	11	11	968	106.7	5.53	37.18	11	0	1.174	0.23	0.632058213184129	0.757632692624684	105.45	0.339	100.000	1.174	-1.56	6.64	0.23	95.9	104.1	45.35	15.92	52.2	126.6	144.3	154.0	0.0	122.9	52.2	126.6	144.3	154.0	0.0	122.9	4.2	52.4	237.5	32.1	0.0	78.9
8048199414682788645	False	High	IsMasterProtein	Q06323	Proteasome activator complex subunit 1 [OS=Homo sapiens]	0.000	38.045	34	8	8	249	28.7	6.02	47.47	8	0
-7515792609303095651	False	High	IsMasterProtein	P61204	ADP-ribosylation factor 3 [OS=Homo sapiens]	0.000	46.337	34	5	3	181	20.6	7.43	66.66	5	0	0.724	-0.47	0.19850032067103	0.412971931510993	32.14	0.423	0.924	0.724	-1.24	-0.11	-0.47	84.0	116.0	24.86	13.88	58.4	97.6	84.0	138.2	105.6	116.1	58.4	97.6	84.0	138.2	105.6	116.1	36.0	309.5	1060.0	220.8	26.7	571.5
-6941898924238947203	False	High	IsMasterProtein	P52565	Rho GDP-dissociation inhibitor 1 [OS=Homo sapiens]	0.000	56.738	40	5	5	204	23.2	5.11	49.73	5	0	0.659	-0.60	0.112532462376966	0.327638151286199	22.36	0.573	0.659	0.915	-0.80	-0.60	-0.13	87.3	112.7	20.67	11.22	64.2	86.9	97.9	112.2	131.9	107.0	64.2	86.9	97.9	112.2	131.9	107.0	13.3	92.6	414.9	60.2	11.2	176.9
-5068644939638431410	False	High	IsMasterProtein	P62491	Ras-related protein Rab-11A [OS=Homo sapiens]	0.000	46.692	36	8	8	216	24.4	6.57	59.75	8	0	1.339	0.42	0.124505695282726	0.338880163100351	21.92	1.339	2.755	1.141	0.42	1.46	0.19	106.6	93.4	14.55	46.33	137.8	103.5	116.2	102.9	37.6	101.9	137.8	103.5	116.2	102.9	37.6	101.9	76.0	293.8	1312.1	147.1	8.5	448.6
-4736314326613788604	False	High	IsMasterProtein	P62277	Small ribosomal subunit protein uS15 [OS=Homo sapiens]	0.000	37.835	26	4	4	151	17.2	10.54	60.55	4	0	0.972	-0.04	0.528963118908092	0.668766780260224	12.93	1.850	0.894	0.972	0.89	-0.16	-0.04	101.6	98.4	39.81	10.18	160.5	89.5	80.4	86.8	100.2	82.7	160.5	89.5	80.4	86.8	100.2	82.7	310.9	892.9	3187.3	435.6	79.6	1279.3
-4031307080017597315	False	High	IsMasterProtein	P18077	Large ribosomal subunit protein eL33 [OS=Homo sapiens]	0.000	11.525	27	4	4	110	12.5	11.06	24.62	4	0	1.927	0.95	0.171020674723115	0.381621622952503	34.65	2.377	1.927	1.209	1.25	0.95	0.27	116.5	83.5	43.53	20.48	194.5	104.3	90.5	81.8	54.1	74.8	194.5	104.3	90.5	81.8	54.1	74.8	54.3	149.9	517.1	59.2	6.2	166.8
-2305783293341844831	False	High	IsMasterProtein	Q14204	Cytoplasmic dynein 1 heavy chain 1 [OS=Homo sapiens]	0.000	52.238	4	17	17	4646	532.1	6.40	24.57	17	0
-268059577032989138	False	High	IsMasterProtein	Q9NVJ2	ADP-ribosylation factor-like protein 8B [OS=Homo sapiens]	0.000	16.864	15	3	1	186	21.5	8.43	51.40	3	0
8506961570143965113	False	High	IsMasterProtein	Q99497	Parkinson disease protein 7 [OS=Homo sapiens]	0.000	34.601	38	5	5	189	19.9	6.79	58.62	5	0	0.815	-0.30	0.355947704985779	0.547146790678777	38.59	0.815	0.622	1.101	-0.30	-0.69	0.14	89.8	110.2	7.41	21.99	86.9	84.8	97.2	106.6	136.3	88.2	86.9	84.8	97.2	106.6	136.3	88.2	13.2	66.3	302.3	42.0	8.5	107.1
8759113245393669348	False	High	IsMasterProtein	O75844	CAAX prenyl protease 1 homolog [OS=Homo sapiens]	0.000	24.659	11	6	6	475	54.8	7.49	46.22	6	0	1.321	0.40	0.122353361925097	0.338106236770117	20.54	1.504	1.321	1.099	0.59	0.40	0.14	108.9	91.1	15.13	11.26	132.7	101.1	105.5	88.2	76.5	96.0	132.7	101.1	105.5	88.2	76.5	96.0	101.0	396.0	1644.3	174.1	23.9	583.5
-8993945663539599820	False	High	IsMasterProtein	P61026	Ras-related protein Rab-10 [OS=Homo sapiens]	0.000	38.878	15	3	1	200	22.5	8.38	53.07	3	0
-5611096213630678464	False	High	IsMasterProtein	P11279	Lysosome-associated membrane glycoprotein 1 [OS=Homo sapiens]	0.000	18.200	6	3	3	417	44.9	8.75	54.33	3	0	1.470	0.56	0.260628378938024	0.474107905404847	13.99	1.470	0.934	1.608	0.56	-0.10	0.69	118.5	81.5	9.37	20.46	119.4	100.5	118.0	81.2	107.5	73.4	119.4	100.5	118.0	81.2	107.5	73.4	113.7	492.4	2300.5	200.5	42.0	558.0
-3876256361286906855	False	High	IsMasterProtein	P62269	Small ribosomal subunit protein uS13 [OS=Homo sapiens]	0.000	32.117	42	7	7	152	17.7	10.99	48.91	7	0	1.341	0.42	0.143302184910092	0.361500982142531	21.46	1.147	2.108	1.341	0.20	1.08	0.42	114.6	85.4	7.74	22.51	109.9	128.2	117.6	95.8	60.8	87.7	109.9	128.2	117.6	95.8	60.8	87.7	30.4	182.5	666.1	68.7	6.9	193.8
-2613638019378130261	False	High	IsMasterProtein	P04844	Dolichyl-diphosphooligosaccharide--protein glycosyltransferase subunit 2 [OS=Homo sapiens]	0.000	32.376	11	5	5	631	69.2	5.69	35.15	5	0	1.351	0.43	0.211971923806217	0.423943847612434	5.76	0.976	1.404	1.351	-0.04	0.49	0.43	111.2	88.8	25.02	14.93	84.5	108.4	139.8	86.6	77.2	103.5	84.5	108.4	139.8	86.6	77.2	103.5	9.6	63.4	325.2	25.5	3.6	93.9
-1437948072660631583	False	High	IsMasterProtein	O60664	Perilipin-3 [OS=Homo sapiens]	0.000	57.205	25	7	7	434	47.0	5.44	55.73	7	0
-693009755778798309	False	High	IsMasterProtein	O75396	Vesicle-trafficking protein SEC22b [OS=Homo sapiens]	0.000	44.051	32	6	6	215	24.7	8.51	45.48	6	0	1.320	0.40	0.246006565912842	0.46005862043224	42.23	1.320	2.377	0.944	0.40	1.25	-0.08	104.0	96.0	31.96	45.92	157.1	100.8	87.8	119.0	42.4	93.0	157.1	100.8	87.8	119.0	42.4	93.0	29.8	98.4	341.0	58.5	3.3	140.9
528371413836643526	False	High	IsMasterProtein	Q92945	Far upstream element-binding protein 2 [OS=Homo sapiens]	0.000	45.094	21	9	8	711	73.1	7.30	37.17	9	1	1.094	0.13	0.735861880962589	0.844316960090198	30.71	1.094	0.611	1.321	0.13	-0.71	0.40	109.2	90.8	5.53	45.19	88.8	97.7	98.1	81.2	159.8	74.3	88.8	97.7	98.1	81.2	159.8	74.3	20.6	116.6	465.8	48.8	15.2	137.6
1400072782813286453	False	High	IsMasterProtein	P62424	Large ribosomal subunit protein eL8 [OS=Homo sapiens]	0.000	45.506	29	7	7	266	30.0	10.61	45.98	7	0	1.127	0.17	0.255558765168688	0.470800371455801	9.80	1.052	2.363	1.127	0.07	1.24	0.17	106.0	94.0	10.61	45.49	124.1	100.3	114.0	118.0	42.4	101.2	124.1	100.3	114.0	118.0	42.4	101.2	16.4	68.2	308.4	40.4	2.3	106.8
1968544072233028588	False	High	IsMasterProtein	P23246	Splicing factor, proline- and glutamine-rich [OS=Homo sapiens]	0.000	30.165	10	7	6	707	76.1	9.44	37.52	7	1	1.057	0.08	0.180179910548629	0.390569626458706	0.98	1.057	1.227	1.050	0.08	0.30	0.07	109.7	90.3	7.93	8.74	95.5	110.2	109.7	90.4	89.8	104.4	95.5	110.2	109.7	90.4	89.8	104.4	56.0	332.6	1316.2	137.3	21.6	489.0
6460055541994458794	False	High	IsMasterProtein	Q14019	Coactosin-like protein [OS=Homo sapiens]	0.000	34.919	54	7	7	142	15.9	5.67	45.35	7	0	0.747	-0.42	0.047034410457611	0.272309792837533	7.59	0.564	0.747	0.787	-0.83	-0.42	-0.35	85.6	114.4	17.62	0.66	65.8	88.3	92.9	116.8	118.2	118.0	65.8	88.3	92.9	116.8	118.2	118.0	35.7	246.5	1032.2	164.2	26.3	511.5
8248535501308075701	False	High	IsMasterProtein	P62879	Guanine nucleotide-binding protein G(I)/G(S)/G(T) subunit beta-2 [OS=Homo sapiens]	0.000	39.953	23	6	3	340	37.3	6.00	43.16	6	0
-8809117759024256443	False	High	IsMasterProtein	P29692	Elongation factor 1-delta [OS=Homo sapiens]	0.000	60.607	25	5	4	281	31.1	5.01	73.70	5	0	1.057	0.08	0.805986539663843	0.893620604466496	25.12	0.878	100.000	1.057	-0.19	6.64	0.08	102.2	97.8	14.49	7.14	100.3	125.5	133.6	114.2	0.0	126.4	100.3	125.5	133.6	114.2	0.0	126.4	8.2	52.8	223.6	24.2	0.0	82.5
-8008274239603490952	False	High	IsMasterProtein	P51991	Heterogeneous nuclear ribonucleoprotein A3 [OS=Homo sapiens]	0.000	44.239	25	8	7	378	39.6	9.01	53.91	8	1	0.836	-0.26	0.65125966107805	0.773410279089383	0.65	1.189	0.832	0.836	0.25	-0.27	-0.26	106.8	93.2	18.40	19.43	109.1	105.1	76.4	91.7	126.3	91.4	109.1	105.1	76.4	91.7	126.3	91.4	125.9	624.3	1805.4	274.4	59.8	842.8
-7081455264055243390	False	High	IsMasterProtein	Q16658	Fascin [OS=Homo sapiens]	0.000	39.402	16	6	6	493	54.5	7.24	38.50	6	0	0.717	-0.48	0.285938549828407	0.495980395118836	147.20	0.344	100.000	0.717	-1.54	6.64	-0.48	78.0	122.0	26.91	14.98	62.5	104.4	105.1	181.4	0.0	146.6	62.5	104.4	105.1	181.4	0.0	146.6	8.2	70.5	282.3	61.7	0.0	153.7
-4669719094448447392	False	High	IsMasterProtein	Q9BSJ8	Extended synaptotagmin-1 [OS=Homo sapiens]	0.000	58.411	9	8	8	1104	122.8	5.83	45.79	8	0	0.792	-0.34	0.644792852424952	0.771619876290356	51.27	0.792	1.757	0.588	-0.34	0.81	-0.77	107.4	92.6	27.48	67.68	64.2	94.2	113.7	81.1	53.6	193.3	64.2	94.2	113.7	81.1	53.6	193.3	7.3	55.1	264.6	23.9	2.5	175.5
-4520162396586865811	False	High	IsMasterProtein	P51148	Ras-related protein Rab-5C [OS=Homo sapiens]	0.000	32.564	28	5	5	216	23.5	8.41	49.11	5	0	1.675	0.74	0.221250249613766	0.430605324517115	16.56	1.675	100.000	1.488	0.74	6.64	0.57	109.0	91.0	35.68	30.25	193.0	106.2	111.0	115.2	0.0	74.6	193.0	106.2	111.0	115.2	0.0	74.6	14.8	41.9	174.3	22.9	0.0	45.7
-3779865839115366179	False	High	IsMasterProtein	P00367	Glutamate dehydrogenase 1, mitochondrial [OS=Homo sapiens]	0.000	28.608	16	8	8	558	61.4	7.80	28.07	8	0	1.572	0.65	0.0294195854027536	0.272309792837533	17.06	1.391	2.761	1.572	0.48	1.47	0.65	121.9	78.1	12.20	41.30	134.4	108.3	135.4	96.6	39.2	86.1	134.4	108.3	135.4	96.6	39.2	86.1	28.4	117.8	586.0	52.9	3.4	145.4
-515522588376759980	False	High	IsMasterProtein	O60506	Heterogeneous nuclear ribonucleoprotein Q [OS=Homo sapiens]	0.000	27.032	14	7	7	623	69.6	8.59	41.14	7	0
6391839617332390225	False	High	IsMasterProtein	P07203	Glutathione peroxidase 1 [OS=Homo sapiens]	0.000	34.526	28	5	5	203	22.1	6.55	38.66	5	0	0.906	-0.14	0.195382526138424	0.411587004105978	11.16	0.732	0.906	0.980	-0.45	-0.14	-0.03	99.0	101.0	23.32	12.26	68.5	108.5	103.7	93.7	119.8	105.8	68.5	108.5	103.7	93.7	119.8	105.8	33.9	276.3	1049.7	120.1	24.3	417.9
-7794810011178551467	False	High	IsMasterProtein	O75348	V-type proton ATPase subunit G 1 [OS=Homo sapiens]	0.000	13.450	23	2	2	118	13.7	8.79	38.72	2	0
-4570733689934674061	False	High	IsMasterProtein	P61106	Ras-related protein Rab-14 [OS=Homo sapiens]	0.000	48.203	43	7	6	215	23.9	6.21	46.71	7	0	2.317	1.21	0.315307852244327	0.525053569551693	59.70	1.384	100.000	2.317	0.47	6.64	1.21	121.2	78.8	27.46	1.70	116.3	127.6	190.0	84.0	0.0	82.0	116.3	127.6	190.0	84.0	0.0	82.0	6.3	35.6	210.8	11.8	0.0	35.5
-4559140579210949167	False	High	IsMasterProtein	P62917	Large ribosomal subunit protein uL2 [OS=Homo sapiens]	0.000	18.574	11	2	2	257	28.0	11.03	60.69	2	0	1.352	0.44	0.237164639318618	0.449356594875923	0.97	1.352	1.361	0.964	0.44	0.44	-0.05	103.9	96.1	16.16	13.88	129.6	103.5	95.8	95.8	76.0	99.3	129.6	103.5	95.8	95.8	76.0	99.3	10.8	44.4	163.4	20.7	2.6	66.1
2868702294912813046	False	High	IsMasterProtein	P60174	Triosephosphate isomerase [OS=Homo sapiens]	0.000	62.314	42	8	8	249	26.7	6.90	47.08	8	0	0.947	-0.08			146.86	0.010	100.000	0.947	-6.64	6.64	-0.08	92.8	107.2	22.32	9.99	0.0	117.9	162.1	148.7	0.0	171.3	0.0	117.9	162.1	148.7	0.0	171.3	0.0	12.6	68.9	8.0	0.0	28.4
3269209104434095274	False	High	IsMasterProtein	P40227	T-complex protein 1 subunit zeta [OS=Homo sapiens]	0.000	30.818	15	8	8	531	58.0	6.68	40.08	8	0	0.943	-0.08	0.886648937681223	0.945410649309581	7.68	0.943	1.358	0.897	-0.08	0.44	-0.16	97.1	102.9	8.23	28.12	103.5	91.6	107.6	109.8	67.5	120.0	103.5	91.6	107.6	109.8	67.5	120.0	18.7	85.2	398.0	51.4	5.0	173.2
3414831155981605711	True	High	IsMasterProtein	P06703	Protein S100-A6 [OS=Homo sapiens]	0.000	11.274	17	2	2	90	10.2	5.48	41.47	2	0	0.625	-0.68	0.0321240967433285	0.272309792837533	3.78	0.641	0.569	0.625	-0.64	-0.81	-0.68	76.9	123.1	19.66	23.85	58.4	84.1	84.1	91.1	147.8	134.6	58.4	84.1	84.1	91.1	147.8	134.6	134.2	994.7	3958.4	542.6	139.4	2472.2
4201760533929060036	False	High	IsMasterProtein	P63313	Thymosin beta-10 [OS=Homo sapiens]	0.000	17.000	50	2	1	44	5.0	5.36	51.99	2	0
7174373993236338878	False	High	IsMasterProtein	Q15233	Non-POU domain-containing octamer-binding protein [OS=Homo sapiens]	0.000	46.361	19	7	6	471	54.2	8.95	53.84	7	0	1.090	0.12	0.878261451928867	0.937848512089232	74.68	0.541	1.090	1.650	-0.89	0.12	0.72	106.4	93.6	40.18	14.58	55.9	117.5	134.1	103.4	107.8	81.3	55.9	117.5	134.1	103.4	107.8	81.3	4.3	46.5	211.1	20.6	3.4	49.9
8387303708123169852	False	High	IsMasterProtein	P07602	Prosaposin [OS=Homo sapiens]	0.000	36.910	18	9	9	524	58.1	5.17	42.55	9	0	1.126	0.17	0.803431471247729	0.892153965005147	21.35	1.126	0.552	1.288	0.17	-0.86	0.37	101.3	98.7	23.45	23.18	114.2	71.0	104.1	101.4	128.7	80.8	114.2	71.0	104.1	101.4	128.7	80.8	70.3	224.9	1311.9	161.8	32.5	397.3
-5381217781487520932	False	High	IsMasterProtein	Q99536	Synaptic vesicle membrane protein VAT-1 homolog [OS=Homo sapiens]	0.000	45.641	20	5	5	393	41.9	6.29	48.80	5	0	0.960	-0.06	0.531037301572661	0.669810115572486	2.89	0.942	2.208	0.960	-0.09	1.14	-0.06	105.0	95.0	8.36	39.66	114.4	112.9	98.0	121.5	51.2	102.1	114.4	112.9	98.0	121.5	51.2	102.1	10.9	55.4	191.2	30.0	2.0	77.7
-2084755087725056383	False	High	IsMasterProtein	P05023	Sodium/potassium-transporting ATPase subunit alpha-1 [OS=Homo sapiens]	0.000	33.676	13	9	9	1023	112.8	5.49	23.80	9	0	1.168	0.22			146.99	0.010	100.000	1.168	-6.64	6.64	0.22	105.1	94.9	7.52	14.91	0.0	165.8	149.0	157.6	0.0	127.6	0.0	165.8	149.0	157.6	0.0	127.6	0.0	16.5	59.0	7.9	0.0	19.7
-1014508030414011044	False	High	IsMasterProtein	P62899	Large ribosomal subunit protein eL31 [OS=Homo sapiens]	0.000	13.708	22	3	3	125	14.5	10.54	49.48	3	0	1.322	0.40	0.021090458216188	0.255553184581793	4.03	1.211	1.358	1.322	0.28	0.44	0.40	113.7	86.3	7.04	4.24	104.6	113.8	120.4	86.4	83.8	91.1	104.6	113.8	120.4	86.4	83.8	91.1	43.5	243.6	1025.2	93.1	14.3	302.6
3951923410761951319	False	High	IsMasterProtein	Q9UQ80	Proliferation-associated protein 2G4 [OS=Homo sapiens]	0.000	33.740	27	9	9	394	43.8	6.55	17.94	9	0	1.033	0.05	0.727902775646875	0.837840396770012	41.79	0.742	1.903	1.033	-0.43	0.93	0.05	101.6	98.4	16.87	30.45	84.7	117.5	112.7	114.2	61.8	109.1	84.7	117.5	112.7	114.2	61.8	109.1	10.7	76.4	291.4	37.4	3.2	110.1
4722809731006219467	False	High	IsMasterProtein	P48047	ATP synthase subunit O, mitochondrial [OS=Homo sapiens]	0.000	44.199	45	8	8	213	23.3	9.96	38.61	8	0	1.690	0.76	0.0796495637849424	0.284070365420189	37.38	1.690	2.592	1.264	0.76	1.37	0.34	118.3	81.7	24.09	34.94	160.5	116.8	101.9	95.0	45.1	80.6	160.5	116.8	101.9	95.0	45.1	80.6	16.5	61.8	214.5	25.3	1.9	66.2
6364343737777032179	False	High	IsMasterProtein	P08754	Guanine nucleotide-binding protein G(i) subunit alpha-3 [OS=Homo sapiens]	0.000	38.008	23	7	3	354	40.5	5.69	23.82	7	0	16.767	4.07			429.69		100.000	2.811		6.64	1.49	143.4	56.6	14.70		0.0	224.7	276.8	0.0	0.0	98.5	0.0	224.7	276.8	0.0	0.0	98.5	0.0	5.0	24.5	0.0	0.0	3.4
8545908257350266971	False	High	IsMasterProtein	O15144	Actin-related protein 2/3 complex subunit 2 [OS=Homo sapiens]	0.000	24.526	25	8	8	300	34.3	7.36	17.94	8	0	0.942	-0.09	0.397444973054999	0.57509685577488	63.62	0.942	100.000	0.659	-0.09	6.64	-0.60	89.9	110.1	15.24	3.44	125.0	111.0	91.8	132.7	0.0	139.4	125.0	111.0	91.8	132.7	0.0	139.4	13.3	60.8	200.0	36.6	0.0	118.4
-8647128743561798150	False	High	IsMasterProtein	P78417	Glutathione S-transferase omega-1 [OS=Homo sapiens]	0.000	20.684	15	3	3	241	27.5	6.60	33.30	3	0	0.723	-0.47	0.267927914126402	0.477782782826392	34.06	0.157	0.938	0.723	-2.67	-0.09	-0.47	78.0	122.0	55.57	27.23	25.6	86.5	97.9	162.4	92.2	135.5	25.6	86.5	97.9	162.4	92.2	135.5	4.8	83.6	376.3	79.0	7.1	203.1
-4211842883719001369	False	High	IsMasterProtein	Q8TD47	Small ribosomal subunit protein eS4, Y isoform 2 [OS=Homo sapiens]	0.000	17.164	14	4	1	263	29.3	10.08	34.45	4	0
-3970443704612931563	False	High	IsMasterProtein	P36578	Large ribosomal subunit protein uL4 [OS=Homo sapiens]	0.000	50.283	27	10	10	427	47.7	11.06	43.07	10	0	0.903	-0.15	0.580957145723856	0.712903344922155	40.61	0.504	0.903	1.243	-0.99	-0.15	0.31	98.5	101.5	34.84	12.45	55.7	107.2	115.2	110.5	118.8	92.6	55.7	107.2	115.2	110.5	118.8	92.6	5.6	55.5	237.1	28.8	4.9	74.4
-2836831182499166141	False	High	IsMasterProtein	O00148	ATP-dependent RNA helicase DDX39A [OS=Homo sapiens]	0.000	30.912	19	6	1	427	49.1	5.68	21.81	6	4	1.007	0.01	0.513966027838901	0.657440643384036	6.92	1.007	0.960	1.229	0.01	-0.06	0.30	98.0	102.0	17.70	6.24	90.4	95.2	124.2	89.8	99.2	101.1	90.4	95.2	124.2	89.8	99.2	101.1	41.1	222.8	1155.8	105.8	18.5	366.9
-1630318732500359632	False	High	IsMasterProtein	P62280	Small ribosomal subunit protein uS17 [OS=Homo sapiens]	0.000	23.874	44	7	7	158	18.4	10.30	15.58	7	0	1.398	0.48	0.172076460731715	0.381621622952503	30.25	1.722	1.398	1.113	0.78	0.48	0.15	105.3	94.7	29.19	15.40	156.5	95.3	99.6	90.9	68.1	89.5	156.5	95.3	99.6	90.9	68.1	89.5	19.6	61.4	255.3	29.5	3.5	89.5
-1129418023889810362	False	High	IsMasterProtein	P40429	Large ribosomal subunit protein uL13 [OS=Homo sapiens]	0.000	17.820	17	3	3	203	23.6	10.93	43.52	3	0	1.785	0.84	0.026498590570477	0.272309792837533	26.27	1.469	100.000	1.785	0.55	6.64	0.84	118.0	82.0	18.41	30.10	166.0	116.7	130.9	113.0	0.0	73.4	166.0	116.7	130.9	113.0	0.0	73.4	3.4	12.3	54.9	6.0	0.0	12.0
3289616204838975461	False	High	IsMasterProtein	P62851	Small ribosomal subunit protein eS25 [OS=Homo sapiens]	0.000	22.336	31	4	4	125	13.7	10.11	53.54	4	0	1.137	0.19	0.32871304977707	0.527714009603185	11.57	1.226	0.956	1.137	0.29	-0.06	0.19	105.6	94.4	2.06	11.32	104.9	102.3	106.6	85.6	107.0	93.7	104.9	102.3	106.6	85.6	107.0	93.7	48.3	242.4	1004.3	102.1	20.2	344.5
3533447776593040930	False	High	IsMasterProtein	P26599	Polypyrimidine tract-binding protein 1 [OS=Homo sapiens]	0.000	55.093	15	7	5	557	59.6	9.16	50.54	7	0	1.244	0.32	0.405492383220097	0.575640167551666	3.54	0.895	1.244	1.274	-0.16	0.32	0.35	106.9	93.1	12.15	9.48	92.0	117.4	108.3	102.8	94.4	85.0	92.0	117.4	108.3	102.8	94.4	85.0	18.3	120.2	440.8	53.0	7.7	135.0
7964397888877464485	False	High	IsMasterProtein	P50897	Palmitoyl-protein thioesterase 1 [OS=Homo sapiens]	0.000	33.830	16	4	4	306	34.2	6.52	47.06	4	0	0.944	-0.08	0.61712164959139	0.744591214463156	8.92	0.890	2.218	0.944	-0.17	1.15	-0.08	97.1	102.9	3.44	40.81	102.6	109.3	108.6	115.2	49.3	115.0	102.6	109.3	108.6	115.2	49.3	115.0	20.3	111.3	439.8	59.1	4.0	181.8
8218333417811039911	False	High	IsMasterProtein	Q9H299	SH3 domain-binding glutamic acid-rich-like protein 3 [OS=Homo sapiens]	0.000	34.239	43	4	4	93	10.4	4.93	53.59	4	0	0.330	-1.60	0.0972583079163614	0.308061790028318	42.94	0.256	0.330	0.622	-1.97	-1.60	-0.68	75.1	124.9	42.27	42.23	28.5	71.0	66.8	111.2	215.0	107.4	28.5	71.0	66.8	111.2	215.0	107.4	68.2	874.9	3274.5	690.1	211.1	2052.9
8898508644132712333	False	High	IsMasterProtein	Q01130	Serine/arginine-rich splicing factor 2 [OS=Homo sapiens]	0.000	26.847	22	4	4	221	25.5	11.85	49.91	4	0	0.606	-0.72	0.137922059761726	0.350659387221699	50.51	0.427	0.606	0.919	-1.23	-0.72	-0.12	86.8	113.2	32.80	26.85	48.6	96.4	87.3	113.8	159.0	95.0	48.6	96.4	87.3	113.8	159.0	95.0	7.0	71.5	257.6	42.5	9.4	109.3
-8966117974293097362	False	High	IsMasterProtein	Q9UHL4	Dipeptidyl peptidase 2 [OS=Homo sapiens]	0.000	30.640	12	5	5	492	54.3	6.32	45.70	5	0	1.393	0.48	0.0765790626852033	0.280016370626703	7.39	1.678	1.324	1.393	0.75	0.40	0.48	116.4	83.6	24.03	11.91	149.9	93.1	114.8	89.4	70.4	82.4	149.9	93.1	114.8	89.4	70.4	82.4	21.3	68.1	333.9	32.9	4.1	93.5
-8781846477469752128	False	High	IsMasterProtein	P38606	V-type proton ATPase catalytic subunit A [OS=Homo sapiens]	0.000	35.305	13	7	7	617	68.3	5.52	27.95	7	0
-7575182119282234217	True	High	IsMasterProtein	P18669	Phosphoglycerate mutase 1 [OS=Homo sapiens]	0.000	57.380	35	6	6	254	28.8	7.18	46.72	6	0	0.421	-1.25	0.00941465516206189	0.206551828404024	6.86	0.403	0.421	0.474	-1.31	-1.25	-1.08	64.3	135.7	16.34	15.15	49.6	68.9	62.7	123.1	163.5	132.4	49.6	68.9	62.7	123.1	163.5	132.4	8.5	60.8	220.1	54.7	11.5	181.3
-6575601821171362980	False	High	IsMasterProtein	P39019	Small ribosomal subunit protein eS19 [OS=Homo sapiens]	0.000	23.430	30	5	5	145	16.1	10.32	41.58	5	0	1.130	0.18	0.443305727633615	0.609331794910361	28.20	1.531	0.915	1.130	0.61	-0.13	0.18	112.1	87.9	12.33	22.07	120.7	106.5	94.3	78.8	116.4	83.4	120.7	106.5	94.3	78.8	116.4	83.4	46.5	211.2	743.6	78.7	18.4	256.8
-6261217039934206149	False	High	IsMasterProtein	P39656	Dolichyl-diphosphooligosaccharide--protein glycosyltransferase 48 kDa subunit [OS=Homo sapiens]	0.000	33.992	12	5	5	456	50.8	6.55	43.01	5	0	2.327	1.22	0.428754721500462	0.599263355919564	76.14	2.327	100.000	1.132	1.22	6.64	0.18	116.4	83.6	32.78	8.62	193.5	123.1	106.3	83.1	0.0	93.9	193.5	123.1	106.3	83.1	0.0	93.9	12.3	40.3	138.4	13.7	0.0	47.7
-6258947584785222358	False	High	IsMasterProtein	P62906	Large ribosomal subunit protein uL1 [OS=Homo sapiens]	0.000	16.337	18	4	4	217	24.8	9.94	33.63	4	0	0.677	-0.56	0.443532950162652	0.609331794910361	84.57	0.357	0.677	1.575	-1.49	-0.56	0.66	94.0	106.0	15.97	76.86	83.4	61.3	80.3	233.6	90.5	51.0	83.4	61.3	80.3	233.6	90.5	51.0	11.0	41.6	216.8	79.9	4.9	53.7
-5988193438521902409	False	High	IsMasterProtein	P26640	Valine--tRNA ligase [OS=Homo sapiens]	0.000	51.962	10	10	10	1264	140.4	7.59	26.23	10	0	1.191	0.25	0.951052910680965	0.964372979458009	53.32	1.191	100.000	0.763	0.25	6.64	-0.39	85.1	114.9	37.82	4.21	160.8	80.0	97.0	135.0	0.0	127.2	160.8	80.0	97.0	135.0	0.0	127.2	5.7	14.6	70.4	12.4	0.0	36.0
-3306595998206250770	False	High	IsMasterProtein	P62753	Small ribosomal subunit protein eS6 [OS=Homo sapiens]	0.000	36.591	19	4	4	249	28.7	10.84	49.77	4	0	1.298	0.38	0.497516401876751	0.644368291518368	6.35	1.298	0.852	1.353	0.38	-0.23	0.44	109.3	90.7	8.18	21.20	103.1	99.3	115.9	79.4	116.6	85.6	103.1	99.3	115.9	79.4	116.6	85.6	33.2	164.6	763.9	66.3	15.4	220.2
-1679721907195940966	False	High	IsMasterProtein	P50502	Hsc70-interacting protein [OS=Homo sapiens]	0.000	23.542	11	3	3	369	41.3	5.27	38.18	3	0	0.834	-0.26			147.02	0.010	100.000	0.834	-6.64	6.64	-0.26	131.5	68.5	4.72	93.93	0.0	182.7	170.9	41.4	0.0	205.0	0.0	182.7	170.9	41.4	0.0	205.0	0.0	19.3	71.8	2.2	0.0	33.6
-1455362657326634232	False	High	IsMasterProtein	Q02543	Large ribosomal subunit protein eL20 [OS=Homo sapiens]	0.000	14.820	20	3	3	176	20.7	10.71	38.45	3	0	1.031	0.04	0.618092983276736	0.744591214463156	28.40	1.547	0.834	1.031	0.63	-0.26	0.04	97.1	102.9	35.98	18.31	149.6	91.2	77.7	96.7	109.4	75.4	149.6	91.2	77.7	96.7	109.4	75.4	8.0	25.1	85.1	13.4	2.4	32.2
-1088137077242897803	False	High	IsMasterProtein	P51659	Peroxisomal multifunctional enzyme type 2 [OS=Homo sapiens]	0.000	47.789	14	8	8	736	79.6	8.84	35.81	8	0	1.616	0.69	0.404135739420002	0.575640167551666	73.11	0.819	3.556	1.616	-0.29	1.83	0.69	118.8	81.2	18.18	71.24	120.3	92.0	132.8	146.8	25.9	82.2	120.3	92.0	132.8	146.8	25.9	82.2	23.8	93.7	538.1	75.3	2.1	129.9
-877235499680530927	False	High	IsMasterProtein	Q15366	Poly(rC)-binding protein 2 [OS=Homo sapiens]	0.000	35.657	26	7	3	365	38.6	6.79	29.52	7	0	1.578	0.66	0.0399618923434558	0.272309792837533	21.44	1.854	1.349	1.578	0.89	0.43	0.66	122.4	77.6	8.45	7.39	132.9	112.2	122.4	71.7	83.1	77.6	132.9	112.2	122.4	71.7	83.1	77.6	11.3	49.1	213.1	15.8	2.9	52.7
1141032543915842811	False	High	IsMasterProtein	Q13011	Delta(3,5)-Delta(2,4)-dienoyl-CoA isomerase, mitochondrial [OS=Homo sapiens]	0.000	45.853	13	4	4	328	35.8	8.00	44.65	4	0	1.360	0.44	0.0366191383947052	0.272309792837533	16.07	1.213	1.707	1.360	0.28	0.77	0.44	115.3	84.7	8.93	25.30	127.0	106.3	115.0	104.7	62.3	84.6	127.0	106.3	115.0	104.7	62.3	84.6	31.3	134.9	580.4	66.9	6.3	166.5
7100532501288988865	False	High	IsMasterProtein	P55795	Heterogeneous nuclear ribonucleoprotein H2 [OS=Homo sapiens]	0.000	47.992	20	7	1	449	49.2	6.30	46.04	7	0
8429981221702182893	False	High	IsMasterProtein	P20340	Ras-related protein Rab-6A [OS=Homo sapiens]	0.000	32.406	23	4	3	208	23.6	5.54	46.36	4	0
-2088102652964782572	False	High	IsMasterProtein	Q13310	Polyadenylate-binding protein 4 [OS=Homo sapiens]	0.000	35.724	16	9	7	644	70.7	9.26	29.83	9	1	1.055	0.08	0.361570365384582	0.553439629045322	11.37	1.159	0.974	1.055	0.21	-0.04	0.08	102.7	97.3	12.40	3.65	116.3	90.8	102.3	100.3	93.3	97.0	116.3	90.8	102.3	100.3	93.3	97.0	22.5	90.4	404.9	50.3	7.4	149.8
325736081283403068	False	High	IsMasterProtein	P35637	RNA-binding protein FUS [OS=Homo sapiens]	0.000	21.619	11	5	5	526	53.4	9.36	15.67	5	0	1.176	0.23	0.306870051006342	0.51612849167158	24.14	0.985	1.827	1.176	-0.02	0.87	0.23	108.1	91.9	18.35	13.49	94.1	134.9	108.9	95.6	73.8	92.6	94.1	134.9	108.9	95.6	73.8	92.6	17.4	128.4	412.1	45.8	5.6	136.7
2160825122742080574	False	High	IsMasterProtein	Q13162	Peroxiredoxin-4 [OS=Homo sapiens]	0.000	30.366	23	6	4	271	30.5	6.29	36.47	6	0	1.623	0.70	0.17288935404478	0.381621622952503	18.30	1.422	100.000	1.623	0.51	6.64	0.70	116.6	83.4	17.02	12.96	120.1	129.4	164.6	84.4	0.0	101.5	120.1	129.4	164.6	84.4	0.0	101.5	13.5	74.9	378.9	24.6	0.0	91.1
2272121550069660062	False	High	IsMasterProtein	P35268	Large ribosomal subunit protein eL22 [OS=Homo sapiens]	0.000	29.018	30	3	3	128	14.8	9.19	44.75	3	0	1.175	0.23	0.318489279621118	0.525253390536878	20.15	1.015	3.654	1.175	0.02	1.87	0.23	111.7	88.3	15.81	46.45	99.3	136.6	123.7	97.8	37.4	105.3	99.3	136.6	123.7	97.8	37.4	105.3	12.3	87.1	313.8	31.4	1.9	104.2
5275540959932174837	False	High	IsMasterProtein	Q14847	LIM and SH3 domain protein 1 [OS=Homo sapiens]	0.000	51.052	38	9	9	261	29.7	7.05	33.12	9	0	0.743	-0.43	0.115114553142601	0.330639926256248	10.01	0.421	0.797	0.743	-1.25	-0.33	-0.43	79.2	120.8	27.92	11.22	54.2	84.4	96.8	128.7	105.8	130.2	54.2	84.4	96.8	128.7	105.8	130.2	14.1	113.0	515.5	86.8	11.3	270.6
6733467377289635687	False	High	IsMasterProtein	Q13838	Spliceosome RNA helicase DDX39B [OS=Homo sapiens]	0.000	33.621	19	6	1	428	49.0	5.67	21.81	6	0
8372900262212064526	False	High	IsMasterProtein	P09651	Heterogeneous nuclear ribonucleoprotein A1 [OS=Homo sapiens]	0.000	24.083	12	4	3	372	38.7	9.13	15.45	4	0	0.720	-0.47	0.375361933205924	0.563821659006409	20.11	1.165	0.634	0.720	0.22	-0.66	-0.47	100.3	99.7	18.69	32.72	99.0	97.0	69.4	85.0	153.1	96.5	99.0	97.0	69.4	85.0	153.1	96.5	26.8	135.2	384.7	59.6	17.0	208.5
-7331601319371966852	False	High	IsMasterProtein	P21964	Catechol O-methyltransferase [OS=Homo sapiens]	0.000	33.336	18	4	4	271	30.0	5.47	29.62	4	0	1.227	0.30	0.161282131051014	0.371873448665395	3.96	1.227	2.290	1.194	0.30	1.20	0.26	110.2	89.8	5.36	28.32	116.0	125.7	113.7	94.5	54.9	95.2	116.0	125.7	113.7	94.5	54.9	95.2	13.4	74.7	268.8	28.3	2.6	87.8
-7043086942307680796	False	High	IsMasterProtein	P63220	Small ribosomal subunit protein eS21 [OS=Homo sapiens]	0.000	35.126	58	4	4	83	9.1	8.50	42.63	4	0	0.784	-0.35	0.21452748895489	0.425528498639288	11.24	0.849	0.527	0.784	-0.24	-0.93	-0.35	91.8	108.2	17.51	38.09	89.0	89.4	64.6	104.9	169.7	82.4	89.0	89.4	64.6	104.9	169.7	82.4	34.9	180.4	518.8	106.6	27.3	258.1
-6252367434931231115	False	High	IsMasterProtein	P49327	Fatty acid synthase [OS=Homo sapiens]	0.000	54.101	6	14	14	2511	273.3	6.44	25.38	14	0	1.187	0.25	0.0525125898662086	0.272309792837533	4.61	1.088	1.187	1.224	0.12	0.25	0.29	105.6	94.4	5.33	4.44	104.3	104.3	114.3	95.9	87.9	93.3	104.3	104.3	114.3	95.9	87.9	93.3	5.5	28.3	123.3	13.1	1.9	39.3
-5646758734319931850	False	High	IsMasterProtein	Q16555	Dihydropyrimidinase-related protein 2 [OS=Homo sapiens]	0.000	42.113	19	8	8	572	62.3	6.38	36.25	8	0	0.378	-1.41			147.70	0.010	100.000	0.378	-6.64	6.64	-1.41	69.3	130.7	39.23	7.87	0.0	136.2	77.1	182.6	0.0	204.1	0.0	136.2	77.1	182.6	0.0	204.1	0.0	4.0	9.0	2.7	0.0	9.3
-5432753500567823498	False	High	IsMasterProtein	O75390	Citrate synthase, mitochondrial [OS=Homo sapiens]	0.000	27.700	14	6	6	466	51.7	8.32	24.01	6	0
-5198752139468277763	False	High	IsMasterProtein	Q96PK6	RNA-binding protein 14 [OS=Homo sapiens]	0.000	15.399	7	5	5	669	69.4	9.67	21.71	5	0
-4630001761870027344	False	High	IsMasterProtein	P34897	Serine hydroxymethyltransferase, mitochondrial [OS=Homo sapiens]	0.000	31.619	12	6	6	504	56.0	8.53	35.86	6	0	1.549	0.63	0.0153307435992743	0.255553184581793	17.25	1.369	1.959	1.549	0.45	0.97	0.63	121.4	78.6	8.71	24.92	128.3	110.0	128.7	93.7	56.2	83.1	128.3	110.0	128.7	93.7	56.2	83.1	42.3	186.8	869.1	80.1	7.6	218.9
-421989768094974956	False	High	IsMasterProtein	Q96BM9	ADP-ribosylation factor-like protein 8A [OS=Homo sapiens]	0.000	16.478	15	3	1	186	21.4	7.77	40.15	3	1	1.259	0.33	0.0703665915796847	0.27243535991279	4.83	1.218	1.713	1.259	0.28	0.78	0.33	115.6	84.4	8.31	20.93	125.1	115.1	105.9	102.6	67.2	84.1	125.1	115.1	105.9	102.6	67.2	84.1	32.2	152.6	558.1	68.5	7.1	172.9
1011976368699827672	False	High	IsMasterProtein	P41091	Eukaryotic translation initiation factor 2 subunit 3 [OS=Homo sapiens]	0.000	30.303	14	5	5	472	51.1	8.40	41.03	5	0	1.412	0.50			147.21	0.010	100.000	1.412	-6.64	6.64	0.50	107.7	92.3	7.14	19.83	0.0	152.7	169.0	158.7	0.0	119.6	0.0	152.7	169.0	158.7	0.0	119.6	0.0	6.5	28.6	3.4	0.0	7.9
1964707792463719030	False	High	IsMasterProtein	O43776	Asparagine--tRNA ligase, cytoplasmic [OS=Homo sapiens]	0.000	25.977	12	6	6	548	62.9	6.25	34.34	6	0
2210442272290705579	False	High	IsMasterProtein	P09493	Tropomyosin alpha-1 chain [OS=Homo sapiens]	0.000	14.537	16	5	1	284	32.7	4.74	34.96	5	0
3211102690049465357	False	High	IsMasterProtein	P11310	Medium-chain specific acyl-CoA dehydrogenase, mitochondrial [OS=Homo sapiens]	0.000	32.436	20	8	8	421	46.6	8.37	20.27	8	0	1.384	0.47	0.0473706045889491	0.272309792837533	17.62	1.220	1.559	1.384	0.29	0.64	0.47	117.8	82.2	11.33	9.12	101.6	119.5	127.2	83.3	76.6	91.9	101.6	119.5	127.2	83.3	76.6	91.9	16.8	101.7	430.7	35.7	5.2	121.4
3535367266353514153	False	High	IsMasterProtein	O00160	Unconventional myosin-If [OS=Homo sapiens]	0.000	19.361	5	6	6	1098	124.8	9.11	18.48	6	0
4157182932771800811	False	High	IsMasterProtein	Q07955	Serine/arginine-rich splicing factor 1 [OS=Homo sapiens]	0.000	21.355	27	6	6	248	27.7	10.36	23.44	6	0
4471349255838518587	False	High	IsMasterProtein	P23526	Adenosylhomocysteinase [OS=Homo sapiens]	0.000	35.004	19	7	7	432	47.7	6.34	30.07	7	0	0.884	-0.18			146.95	0.010	100.000	0.884	-6.64	6.64	-0.18	94.6	105.4	12.80	10.72	0.0	154.8	129.1	170.0	0.0	146.0	0.0	154.8	129.1	170.0	0.0	146.0	0.0	12.3	40.8	6.8	0.0	18.0
5990763445808986334	False	High	IsMasterProtein	O75083	WD repeat-containing protein 1 [OS=Homo sapiens]	0.000	33.881	20	10	10	606	66.2	6.65	22.90	10	0	0.821	-0.29	0.361403975414234	0.553439629045322	25.06	1.083	0.702	0.821	0.11	-0.51	-0.29	89.7	110.3	19.83	4.45	113.7	79.2	85.4	105.0	112.7	104.1	113.7	79.2	85.4	105.0	112.7	104.1	23.1	82.8	355.3	55.3	9.4	168.9
7742249596596208262	False	High	IsMasterProtein	Q7KZF4	Staphylococcal nuclease domain-containing protein 1 [OS=Homo sapiens]	0.000	31.742	9	7	7	910	101.9	7.17	26.33	7	0	2.378	1.25	0.236328233071694	0.449356594875923	26.56	2.378	2.804	0.998	1.25	1.49	0.00	102.6	97.4	53.70	49.15	209.6	85.9	92.8	88.1	30.6	93.0	209.6	85.9	92.8	88.1	30.6	93.0	36.7	77.4	332.7	40.0	2.2	130.1
8205136122998856932	False	High	IsMasterProtein	P60981	Destrin [OS=Homo sapiens]	0.000	14.298	12	2	1	165	18.5	7.85	27.14	2	0
8809739148280005605	False	High	IsMasterProtein	P46776	Large ribosomal subunit protein uL15 [OS=Homo sapiens]	0.000	21.726	21	3	3	148	16.6	11.00	35.05	3	0	0.946	-0.08	0.44741345822701	0.612392015988895	146.86	0.946	100.000	0.327	-0.08	6.64	-1.61	53.5	146.5	64.84	2.07	157.9	60.1	53.1	166.9	0.0	162.1	157.9	60.1	53.1	166.9	0.0	162.1	5.0	9.8	34.4	13.7	0.0	41.0
-8431694603937659134	False	High	IsMasterProtein	P15531	Nucleoside diphosphate kinase A [OS=Homo sapiens]	0.000	39.135	46	6	2	152	17.1	6.19	34.70	6	0	0.892	-0.17	0.646616060022059	0.77252479778213	46.76	0.550	1.303	0.892	-0.86	0.38	-0.17	105.9	94.1	36.45	21.68	54.8	112.2	116.6	99.6	86.1	130.7	54.8	112.2	116.6	99.6	86.1	130.7	4.5	47.4	195.9	21.2	2.9	85.7
-7073332157955076013	False	High	IsMasterProtein	P50914	Large ribosomal subunit protein eL14 [OS=Homo sapiens]	0.000	19.146	11	2	2	215	23.4	10.93	40.22	2	0	1.337	0.42	0.083198857893407	0.28683796721346	17.60	1.178	1.764	1.337	0.24	0.82	0.42	113.1	86.9	7.48	17.24	107.0	118.1	124.2	90.8	67.0	92.9	107.0	118.1	124.2	90.8	67.0	92.9	37.0	210.2	878.9	81.4	9.5	256.5
-7057642348640183550	False	High	IsMasterProtein	P02768	Albumin [OS=Homo sapiens]	0.000	23.642	5	3	3	609	69.3	6.28	35.62	3	0	1.172	0.23	0.936780999366602	0.964372979458009	59.15	0.551	1.172	1.639	-0.86	0.23	0.71	107.9	92.1	16.85	43.89	84.2	94.6	116.7	152.7	80.7	71.2	84.2	94.6	116.7	152.7	80.7	71.2	70.7	408.7	2005.8	332.3	27.8	477.4
-6138498598484703965	False	High	IsMasterProtein	P30405	Peptidyl-prolyl cis-trans isomerase F, mitochondrial [OS=Homo sapiens]	0.000	29.578	29	5	3	207	22.0	9.38	35.95	5	1	1.562	0.64	0.131199014376372	0.350659387221699	17.86	1.562	1.107	1.750	0.64	0.15	0.81	118.9	81.1	19.86	5.88	119.2	95.0	142.2	76.3	85.9	81.3	119.2	95.0	142.2	76.3	85.9	81.3	8.8	36.1	214.9	14.6	2.6	47.9
-5829960447854698720	False	High	IsMasterProtein	O43399	Tumor protein D54 [OS=Homo sapiens]	0.000	52.526	44	7	7	206	22.2	5.36	33.86	7	0	1.557	0.64			147.31	0.010	100.000	1.557	-6.64	6.64	0.64	117.0	83.0	16.67	2.78	0.0	155.3	196.8	121.5	0.0	126.4	0.0	155.3	196.8	121.5	0.0	126.4	0.0	9.9	49.9	3.9	0.0	12.5
-1817111684576735415	False	High	IsMasterProtein	O15511	Actin-related protein 2/3 complex subunit 5 [OS=Homo sapiens]	0.000	35.590	26	4	4	151	16.3	5.67	52.77	4	0	0.868	-0.20	0.27856686410562	0.490580465230098	13.97	0.868	0.793	1.009	-0.20	-0.33	0.01	100.4	99.6	23.98	29.11	68.2	110.9	101.7	78.6	139.8	100.8	68.2	110.9	101.7	78.6	139.8	100.8	52.7	440.8	1607.7	157.4	44.3	621.7
1534536598926653536	False	High	IsMasterProtein	P05198	Eukaryotic translation initiation factor 2 subunit 1 [OS=Homo sapiens]	0.000	21.351	17	6	6	315	36.1	5.08	25.87	6	0	1.185	0.24	0.659110212766637	0.778459696644445	86.31	0.495	100.000	1.185	-1.01	6.64	0.24	84.7	115.3	25.95	25.30	81.8	101.4	136.4	165.3	0.0	115.1	81.8	101.4	136.4	165.3	0.0	115.1	14.5	92.5	494.8	75.9	0.0	162.9
4146618986531713622	False	High	IsMasterProtein	P46782	Small ribosomal subunit protein uS7 [OS=Homo sapiens]	0.000	34.163	25	4	4	204	22.9	9.72	39.52	4	0	1.314	0.39	0.349412908292861	0.540544755564169	27.88	1.067	100.000	1.314	0.09	6.64	0.39	106.2	93.8	11.75	8.47	127.0	109.6	138.8	119.0	0.0	105.6	127.0	109.6	138.8	119.0	0.0	105.6	19.6	87.0	438.3	47.6	0.0	130.1
8375301801822560127	False	High	IsMasterProtein	P36776	Lon protease homolog, mitochondrial [OS=Homo sapiens]	0.000	34.878	9	7	7	959	106.4	6.39	20.87	7	0	1.386	0.47	0.399155944095658	0.57509685577488	36.41	1.046	100.000	1.386	0.06	6.64	0.47	108.9	91.1	14.73	20.72	135.9	103.3	134.1	129.9	0.0	96.7	135.9	103.3	134.1	129.9	0.0	96.7	13.6	53.2	274.7	33.7	0.0	77.3
8832352295829315313	False	High	IsMasterProtein	P09622	Dihydrolipoyl dehydrogenase, mitochondrial [OS=Homo sapiens]	0.000	8.784	6	2	2	509	54.1	7.85	24.68	2	0
-8670958433918101160	False	High	IsMasterProtein	P26373	Large ribosomal subunit protein eL13 [OS=Homo sapiens]	0.000	25.976	24	5	5	211	24.2	11.65	42.25	5	0	0.971	-0.04	0.981895649781584	0.984615582329456	49.02	1.450	0.703	0.971	0.54	-0.51	-0.04	100.1	99.9	21.06	22.78	123.9	89.0	86.2	85.4	126.6	88.8	123.9	89.0	86.2	85.4	126.6	88.8	103.8	383.8	1478.6	185.5	43.5	594.2
-8484028389043526679	False	High	IsMasterProtein	P13010	X-ray repair cross-complementing protein 5 [OS=Homo sapiens]	0.000	45.761	13	6	6	732	82.7	5.81	30.61	6	0	1.088	0.12	0.26205336593691	0.474316592345808	7.03	1.037	1.674	1.088	0.05	0.74	0.12	108.3	91.7	15.68	29.61	93.8	106.8	127.8	90.5	63.8	117.4	93.8	106.8	127.8	90.5	63.8	117.4	8.6	50.4	239.9	21.5	2.4	86.0
-8022290740510184659	False	High	IsMasterProtein	P49257	Protein ERGIC-53 [OS=Homo sapiens]	0.000	12.258	4	2	2	510	57.5	6.77	16.87	2	0	1.129	0.17	0.617833250824449	0.744591214463156	96.28	0.396	100.000	1.129	-1.34	6.64	0.17	102.8	97.2	43.69	9.07	55.5	141.4	139.3	140.4	0.0	123.4	55.5	141.4	139.3	140.4	0.0	123.4	2.0	26.2	102.7	13.1	0.0	35.5
-5304133680658965036	False	High	IsMasterProtein	Q16629	Serine/arginine-rich splicing factor 7 [OS=Homo sapiens]	0.000	19.483	13	3	3	238	27.4	11.82	21.85	3	0	2.105	1.07	0.337505214825616	0.527714009603185	63.18	2.105	100.000	1.208	1.07	6.64	0.27	117.4	82.6	18.41	22.95	165.3	115.7	131.6	78.5	0.0	108.9	165.3	115.7	131.6	78.5	0.0	108.9	12.1	43.6	197.2	14.9	0.0	63.7
-4350604871328298459	False	High	IsMasterProtein	Q14956	Transmembrane glycoprotein NMB [OS=Homo sapiens]	0.000	11.737	3	2	2	572	63.9	6.64	30.27	2	0	1.209	0.27	0.0655585142538569	0.272309792837533	0.12	1.474	1.209	1.208	0.56	0.27	0.27	119.2	80.8	14.22	14.78	120.7	94.3	123.2	81.9	78.0	102.0	120.7	94.3	123.2	81.9	78.0	102.0	34.7	139.5	725.2	61.0	9.2	234.3
-2898803308841595735	False	High	IsMasterProtein	O00182	Galectin-9 [OS=Homo sapiens]	0.000	18.402	15	5	5	355	39.5	9.17	15.97	5	0
-823041984393634953	False	High	IsMasterProtein	P25774	Cathepsin S [OS=Homo sapiens]	0.000	23.400	16	5	5	331	37.5	8.34	24.23	5	0	0.933	-0.10	0.842163070726951	0.912546647335413	16.53	0.839	0.933	1.307	-0.25	-0.10	0.39	109.0	91.0	32.63	24.17	63.7	115.1	125.7	76.0	123.4	96.1	63.7	115.1	125.7	76.0	123.4	96.1	6.8	63.2	274.4	21.0	5.4	81.9
1130211750852848646	False	High	IsMasterProtein	Q13404	Ubiquitin-conjugating enzyme E2 variant 1 [OS=Homo sapiens]	0.000	26.795	39	5	1	147	16.5	7.93	31.43	5	1	1.173	0.23	0.782522463955779	0.87160963677536	22.49	0.370	1.351	1.173	-1.43	0.43	0.23	87.4	112.6	51.76	28.75	45.6	95.0	143.6	123.0	70.3	122.4	45.6	95.0	143.6	123.0	70.3	122.4	3.0	32.2	193.6	21.0	1.9	64.4
1156142612126302656	False	High	IsMasterProtein	P07814	Bifunctional glutamate/proline--tRNA ligase [OS=Homo sapiens]	0.000	34.687	7	10	10	1512	170.5	7.33	24.56	10	0	1.059	0.08	0.208753778242385	0.422172445384041	3.67	1.032	1.235	1.059	0.05	0.30	0.08	108.1	91.9	8.26	13.02	112.8	106.1	95.6	109.2	85.9	90.3	112.8	106.1	95.6	109.2	85.9	90.3	9.6	46.5	166.6	24.1	3.0	61.4
1449875230825116072	False	High	IsMasterProtein	Q03252	Lamin-B2 [OS=Homo sapiens]	0.000	27.900	10	6	4	620	69.9	5.59	36.62	6	0	1.674	0.74	0.746642426247149	0.853979647082047	105.91	0.478	100.000	1.674	-1.06	6.64	0.74	91.9	108.1	18.35	73.53	106.7	81.5	118.0	223.2	0.0	70.5	106.7	81.5	118.0	223.2	0.0	70.5	6.9	27.1	156.2	37.4	0.0	36.4
2645630736488314632	False	High	IsMasterProtein	P04080	Cystatin-B [OS=Homo sapiens]	0.000	16.185	37	2	2	98	11.1	7.56	31.27	2	0	0.535	-0.90	0.664864287652681	0.782702023187872	89.24	0.010	1.344	0.535	-6.64	0.43	-0.90	77.3	122.7	7.57	45.68	0.0	90.7	101.0	152.1	67.5	188.7	0.0	90.7	101.0	152.1	67.5	188.7	0.0	50.6	224.0	42.7	3.0	163.3
3245672403803654152	False	High	IsMasterProtein	P62263	Small ribosomal subunit protein uS11 [OS=Homo sapiens]	0.000	24.265	23	3	3	151	16.3	10.05	36.82	3	0	1.430	0.52	0.351702402125426	0.542926522684026	34.94	1.093	100.000	1.430	0.13	6.64	0.52	106.8	93.2	12.68	6.59	123.0	115.4	146.6	112.5	0.0	102.5	123.0	115.4	146.6	112.5	0.0	102.5	3.5	16.9	85.4	8.3	0.0	23.3
4191413839330820481	False	High	IsMasterProtein	O14979	Heterogeneous nuclear ribonucleoprotein D-like [OS=Homo sapiens]	0.000	14.712	6	2	1	420	46.4	9.57	29.42	2	0
5390020710088679993	False	High	IsMasterProtein	O75368	Adapter SH3BGRL [OS=Homo sapiens]	0.000	25.899	39	4	4	114	12.8	5.25	26.20	4	0	0.383	-1.39	0.207350942528143	0.421691242669593	61.40	0.383	0.251	0.653	-1.39	-1.99	-0.61	75.6	124.4	29.36	67.56	35.6	65.8	56.6	93.1	262.2	86.6	35.6	65.8	56.6	93.1	262.2	86.6	15.6	148.3	507.1	105.7	47.1	303.0
5775237487534858758	False	High	IsMasterProtein	P62750	Large ribosomal subunit protein uL23 [OS=Homo sapiens]	0.000	27.074	21	3	3	156	17.7	10.45	39.88	3	0	1.482	0.57	0.219624888095556	0.42990900707005	49.53	0.987	3.039	1.482	-0.02	1.60	0.57	114.8	85.2	23.21	41.06	91.9	125.5	148.1	93.2	41.3	100.0	91.9	125.5	148.1	93.2	41.3	100.0	21.7	152.5	715.9	57.0	4.0	188.5
5926930809007955556	False	High	IsMasterProtein	Q92598	Heat shock protein 105 kDa [OS=Homo sapiens]	0.000	40.491	12	8	7	858	96.8	5.39	29.37	8	0
5966605329502245695	True	High	IsMasterProtein	P10599	Thioredoxin [OS=Homo sapiens]	0.000	26.958	31	3	3	105	11.7	4.92	42.91	3	0	0.382	-1.39	0.0478792747993956	0.272309792837533	30.33	0.317	0.382	0.548	-1.66	-1.39	-0.87	70.5	129.5	32.01	30.20	37.3	73.0	64.0	117.6	191.4	116.7	37.3	73.0	64.0	117.6	191.4	116.7	15.1	152.3	530.7	123.5	31.8	377.5
7989790464056543145	False	High	IsMasterProtein	P35527	Keratin, type I cytoskeletal 9 [OS=Homo sapiens]	0.000	25.581	8	6	5	623	62.0	5.24	35.58	6	0	1.276	0.35	0.316149343171147	0.525053569551693	14.46	1.151	1.276	3.831	0.20	0.35	1.94	135.6	64.4	65.92	41.14	50.6	123.9	225.6	43.9	97.1	58.9	50.6	123.9	225.6	43.9	97.1	58.9	28.7	361.8	2620.8	64.6	22.6	266.9
8312610725791659305	False	High	IsMasterProtein	P17812	CTP synthase 1 [OS=Homo sapiens]	0.000	44.222	18	8	8	591	66.6	6.46	21.90	8	0	1.085	0.12			146.89	0.010	100.000	1.085	-6.64	6.64	0.12	112.3	87.7	13.53	36.18	0.0	150.4	182.2	99.5	0.0	168.0	0.0	150.4	182.2	99.5	0.0	168.0	0.0	10.5	50.6	3.5	0.0	18.2
8494127544242029271	False	High	IsMasterProtein	P62249	Small ribosomal subunit protein uS9 [OS=Homo sapiens]	0.000	35.239	34	5	5	146	16.4	10.21	44.40	5	0	1.025	0.04	0.509152596624876	0.65243624771046	11.15	0.948	1.592	1.025	-0.08	0.67	0.04	101.2	98.8	16.10	38.71	123.5	90.5	100.6	130.3	56.9	98.2	123.5	90.5	100.6	130.3	56.9	98.2	63.0	237.7	1050.9	172.3	11.9	400.1
8961190954250988131	False	High	IsMasterProtein	Q16891	MICOS complex subunit MIC60 [OS=Homo sapiens]	0.000	49.759	16	9	9	758	83.6	6.48	31.12	9	0	1.441	0.53	0.0731689951907455	0.275788356130538	2.90	1.469	1.166	1.441	0.55	0.22	0.53	115.5	84.5	16.92	8.21	135.7	96.8	113.5	92.4	83.0	78.8	135.7	96.8	113.5	92.4	83.0	78.8	25.9	95.1	443.5	45.7	6.5	120.1
-5375173174660804131	False	High	IsMasterProtein	Q16698	2,4-dienoyl-CoA reductase [(3E)-enoyl-CoA-producing], mitochondrial [OS=Homo sapiens]	0.000	26.340	18	5	5	335	36.0	9.28	26.04	5	0
-5308082143838358470	False	High	IsMasterProtein	P42766	Large ribosomal subunit protein uL29 [OS=Homo sapiens]	0.000	10.732	19	3	3	123	14.5	11.05	30.19	3	0
-3895528791649615838	False	High	IsMasterProtein	Q86UE4	Protein LYRIC [OS=Homo sapiens]	0.000	27.588	18	8	8	582	63.8	9.32	13.62	8	0	1.602	0.68			147.33	0.010	100.000	1.602	-6.64	6.64	0.68	121.6	78.4	33.22	37.59	0.0	224.5	139.1	149.7	0.0	86.8	0.0	224.5	139.1	149.7	0.0	86.8	0.0	14.0	34.5	4.7	0.0	8.4
-2947777995853760023	False	High	IsMasterProtein	Q53GQ0	Very-long-chain 3-oxoacyl-CoA reductase [OS=Homo sapiens]	0.000	29.667	16	5	5	312	34.3	9.32	20.22	5	0	1.603	0.68	0.00251937842716115	0.194781616056274	6.14	1.536	100.000	1.603	0.62	6.64	0.68	120.6	79.4	17.83	7.69	154.9	108.8	145.0	100.9	0.0	90.5	154.9	108.8	145.0	100.9	0.0	90.5	16.3	58.9	312.2	27.5	0.0	76.0
-1610110799858015964	False	High	IsMasterProtein	P20674	Cytochrome c oxidase subunit 5A, mitochondrial [OS=Homo sapiens]	0.000	10.989	21	3	3	150	16.8	6.79	22.35	3	0	1.543	0.63	0.408706955021241	0.577937178584724	37.47	1.543	0.842	1.933	0.63	-0.25	0.95	123.6	76.4	3.51	45.99	107.7	113.0	115.4	69.8	134.3	59.7	107.7	113.0	115.4	69.8	134.3	59.7	17.8	96.1	390.4	29.9	9.1	78.8
699961986535192658	False	High	IsMasterProtein	P84095	Rho-related GTP-binding protein RhoG [OS=Homo sapiens]	0.000	17.162	40	6	5	191	21.3	8.12	10.43	6	1	0.935	-0.10	0.697939507242451	0.809788787249254	54.78	0.361	1.483	0.935	-1.47	0.57	-0.10	96.6	103.4	44.67	20.59	47.1	127.7	100.7	130.7	86.1	107.7	47.1	127.7	100.7	130.7	86.1	107.7	6.4	89.3	279.9	46.0	4.8	116.8
1473642583666427105	False	High	IsMasterProtein	P16615	Sarcoplasmic/endoplasmic reticulum calcium ATPase 2 [OS=Homo sapiens]	0.000	43.798	11	8	8	1042	114.7	5.34	22.79	8	0	2.195	1.13	0.0202299751361519	0.255553184581793	20.94	1.885	100.000	2.195	0.91	6.64	1.13	132.2	67.8	33.46	16.66	178.3	88.7	163.8	94.6	0.0	74.6	178.3	88.7	163.8	94.6	0.0	74.6	3.2	8.2	60.2	4.4	0.0	10.7
2824475933773921432	False	High	IsMasterProtein	Q14108	Lysosome membrane protein 2 [OS=Homo sapiens]	0.000	36.569	10	6	6	478	54.3	5.14	38.40	6	0	1.619	0.69	0.00664343460146015	0.194781616056274	10.70	1.502	1.868	1.619	0.59	0.90	0.69	120.1	79.9	12.22	19.36	122.0	110.4	140.5	81.2	59.1	86.8	122.0	110.4	140.5	81.2	59.1	86.8	66.4	309.4	1566.1	114.6	13.2	377.5
3175822401937946454	False	High	IsMasterProtein	Q15942	Zyxin [OS=Homo sapiens]	0.000	31.020	12	4	4	572	61.2	6.67	41.15	4	0
4101448346661809879	False	High	IsMasterProtein	Q15819	Ubiquitin-conjugating enzyme E2 variant 2 [OS=Homo sapiens]	0.000	22.781	39	5	1	145	16.4	8.09	27.36	5	0	1.948	0.96			147.50	0.010	100.000	1.948	-6.64	6.64	0.96	128.1	71.9	34.84	22.75	0.0	145.8	241.1	89.4	0.0	123.7	0.0	145.8	241.1	89.4	0.0	123.7	0.0	12.3	80.9	3.8	0.0	16.2
4154359228263867930	False	High	IsMasterProtein	P46781	Small ribosomal subunit protein uS4 [OS=Homo sapiens]	0.000	15.256	17	4	4	194	22.6	10.65	25.41	4	0	1.475	0.56	0.286624795854384	0.495980395118836	23.71	1.475	100.000	1.239	0.56	6.64	0.31	109.7	90.3	28.88	25.80	175.8	120.5	102.1	119.2	0.0	82.4	175.8	120.5	102.1	119.2	0.0	82.4	7.4	26.1	88.0	13.0	0.0	27.7
6546315403352841289	False	High	IsMasterProtein	Q9Y2B0	Protein canopy homolog 2 [OS=Homo sapiens]	0.000	15.531	14	2	2	182	20.6	4.92	21.80	2	0	0.429	-1.22	0.56954932908479	0.704878144029723	333.26		0.091	2.019		-3.46	1.01	60.0	140.0	52.16	116.22	0.0	39.4	85.5	0.0	432.8	42.3	0.0	39.4	85.5	0.0	432.8	42.3	0.0	2.4	20.7	0.0	2.1	4.0
6807117171937690539	False	High	IsMasterProtein	Q9BWM7	Sideroflexin-3 [OS=Homo sapiens]	0.000	42.582	27	7	7	321	35.5	9.10	35.15	7	0	2.181	1.12	0.0974394335863051	0.308061790028318	18.09	2.181	100.000	1.915	1.12	6.64	0.94	130.1	69.9	17.58	3.94	175.1	123.3	145.4	80.3	0.0	75.9	175.1	123.3	145.4	80.3	0.0	75.9	6.9	25.0	117.3	8.2	0.0	23.9
7247108035044904633	False	High	IsMasterProtein	P62244	Small ribosomal subunit protein uS8 [OS=Homo sapiens]	0.000	20.377	20	3	3	130	14.8	10.13	34.87	3	0	2.494	1.32	0.175034123762659	0.382686747833822	45.07	3.920	2.494	1.736	1.97	1.32	0.80	126.9	73.1	59.94	30.45	247.9	85.9	106.9	63.2	34.4	61.6	247.9	85.9	106.9	63.2	34.4	61.6	156.1	278.5	1378.8	103.2	8.9	309.9
-8826261878749587371	False	High	IsMasterProtein	P39023	Large ribosomal subunit protein uL3 [OS=Homo sapiens]	0.000	26.680	12	5	5	403	46.1	10.18	20.16	5	0	1.408	0.49	0.1685733545628	0.380989742590827	10.03	1.503	1.408	1.037	0.59	0.49	0.05	113.9	86.1	24.32	9.24	142.6	111.6	87.4	94.9	79.3	84.3	142.6	111.6	87.4	94.9	79.3	84.3	25.0	100.7	313.5	43.1	5.7	118.0
-7309351128836490355	False	High	IsMasterProtein	P26583	High mobility group protein B2 [OS=Homo sapiens]	0.000	21.059	11	2	2	209	24.0	7.81	27.59	2	0	0.438	-1.19	0.243449364200251	0.45662523233415	81.58	0.974	0.279	0.438	-0.04	-1.84	-1.19	69.9	130.1	45.41	42.40	100.5	55.4	43.3	103.1	199.0	98.7	100.5	55.4	43.3	103.1	199.0	98.7	11.2	31.8	98.7	29.8	9.1	87.9
-4288023909312929848	False	High	IsMasterProtein	P06744	Glucose-6-phosphate isomerase [OS=Homo sapiens]	0.000	17.801	9	5	5	558	63.1	8.32	10.66	5	0	0.691	-0.53	0.468582731070163	0.621344134239556	33.86	0.691	1.406	0.562	-0.53	0.49	-0.83	97.6	102.4	18.72	48.75	68.1	94.0	98.0	98.6	66.9	174.4	68.1	94.0	98.0	98.6	66.9	174.4	7.7	54.7	226.8	28.9	3.1	157.4
-1343514979661683430	False	High	IsMasterProtein	P22234	Bifunctional phosphoribosylaminoimidazole carboxylase/phosphoribosylaminoimidazole succinocarboxamide synthetase [OS=Homo sapiens]	0.000	21.277	14	5	5	425	47.0	7.23	32.57	5	0	1.191	0.25	0.686544456396568	0.804301272542258	25.39	1.191	0.800	1.395	0.25	-0.32	0.48	107.4	92.6	12.64	25.14	94.2	98.9	119.0	79.1	123.6	85.3	94.2	98.9	119.0	79.1	123.6	85.3	9.1	49.2	235.3	19.8	4.9	65.8
-1051331415144919391	False	High	IsMasterProtein	P49189	4-trimethylaminobutyraldehyde dehydrogenase [OS=Homo sapiens]	0.000	20.588	19	8	8	494	53.8	5.87	12.24	8	0	0.593	-0.75			147.38	0.010	100.000	0.593	-6.64	6.64	-0.75	98.5	101.5	34.84	33.57	0.0	184.5	111.5	115.9	0.0	188.1	0.0	184.5	111.5	115.9	0.0	188.1	0.0	7.9	19.0	2.5	0.0	12.5
-519635040323081051	False	High	IsMasterProtein	P60953	Cell division control protein 42 homolog [OS=Homo sapiens]	0.000	17.891	21	4	3	191	21.2	6.55	23.98	4	0	1.210	0.27	0.337904040281893	0.527714009603185	16.07	1.341	0.929	1.210	0.42	-0.11	0.27	108.2	91.8	12.43	7.85	120.7	94.1	106.1	90.0	101.4	87.7	120.7	94.1	106.1	90.0	101.4	87.7	20.9	83.9	376.1	40.4	7.2	121.3
-453379581051164535	False	High	IsMasterProtein	P30086	Phosphatidylethanolamine-binding protein 1 [OS=Homo sapiens]	0.000	31.898	45	6	6	187	21.0	7.53	24.55	6	0	0.870	-0.20			146.97	0.010	100.000	0.870	-6.64	6.64	-0.20	91.0	109.0	5.09	10.93	0.0	141.2	131.4	176.3	0.0	151.0	0.0	141.2	131.4	176.3	0.0	151.0	0.0	9.7	35.9	6.1	0.0	16.1
-100353375695918439	False	High	IsMasterProtein	P53999	Activated RNA polymerase II transcriptional coactivator p15 [OS=Homo sapiens]	0.000	20.218	37	4	4	127	14.4	9.60	32.12	4	0
1761615694951134021	False	High	IsMasterProtein	P62888	Large ribosomal subunit protein eL30 [OS=Homo sapiens]	0.000	29.400	39	4	4	115	12.8	9.63	34.28	4	0	1.483	0.57	0.0171898895367097	0.255553184581793	14.07	1.342	1.736	1.483	0.42	0.80	0.57	114.6	85.4	9.01	17.13	116.3	111.5	132.2	86.6	64.3	89.1	116.3	111.5	132.2	86.6	64.3	89.1	65.3	322.3	1519.2	126.1	14.8	399.7
2015185769260426388	False	High	IsMasterProtein	P53396	ATP-citrate synthase [OS=Homo sapiens]	0.000	32.669	10	9	9	1101	120.8	7.33	21.34	9	0	0.575	-0.80			147.41	0.010	100.000	0.575	-6.64	6.64	-0.80	90.9	109.1	26.29	25.50	0.0	161.8	111.1	134.1	0.0	193.1	0.0	161.8	111.1	134.1	0.0	193.1	0.0	11.5	31.4	4.8	0.0	21.3
2666399162137355267	False	High	IsMasterProtein	P38117	Electron transfer flavoprotein subunit beta [OS=Homo sapiens]	0.000	23.608	23	6	6	255	27.8	8.10	28.46	6	0	1.837	0.88	0.0702313652970706	0.27243535991279	43.72	1.240	2.379	1.837	0.31	1.25	0.88	117.6	82.4	23.85	40.14	121.7	97.3	156.7	98.1	40.9	85.3	121.7	97.3	156.7	98.1	40.9	85.3	14.5	59.7	382.4	30.3	2.0	81.2
4457645785715096452	False	High	IsMasterProtein	Q9BS26	Endoplasmic reticulum resident protein 44 [OS=Homo sapiens]	0.000	20.309	10	4	4	406	46.9	5.26	31.26	4	0	1.431	0.52	0.0935675238360874	0.300538742774627	10.24	1.431	100.000	1.332	0.52	6.64	0.41	113.3	86.7	11.40	2.66	147.6	117.4	132.4	103.2	0.0	99.4	147.6	117.4	132.4	103.2	0.0	99.4	8.5	34.8	156.0	15.4	0.0	45.7
5347375933895697541	False	High	IsMasterProtein	P06737	Glycogen phosphorylase, liver form [OS=Homo sapiens]	0.000	23.441	12	8	8	847	97.1	7.17	10.28	8	0
5545156882891984968	False	High	IsMasterProtein	P07954	Fumarate hydratase, mitochondrial [OS=Homo sapiens]	0.000	36.532	9	4	4	510	54.6	8.76	31.76	4	0	1.153	0.21	0.94474713303146	0.964372979458009	16.86	1.153	0.737	1.284	0.21	-0.44	0.36	105.0	95.0	9.95	24.14	96.5	93.5	112.1	83.7	126.9	87.3	96.5	93.5	112.1	83.7	126.9	87.3	39.1	195.0	930.4	87.9	21.1	282.7
5815145421053809259	False	High	IsMasterProtein	Q16543	Hsp90 co-chaperone Cdc37 [OS=Homo sapiens]	0.000	25.049	20	5	5	378	44.4	5.25	16.56	5	0
7001879318500673012	False	High	IsMasterProtein	P11940	Polyadenylate-binding protein 1 [OS=Homo sapiens]	0.000	28.850	11	6	4	636	70.6	9.50	23.56	6	0
7002487047349753336	False	High	IsMasterProtein	P22392	Nucleoside diphosphate kinase B [OS=Homo sapiens]	0.000	35.524	41	6	2	152	17.3	8.41	28.59	6	2	0.528	-0.92	0.0596790512869998	0.272309792837533	10.96	0.773	0.491	0.528	-0.37	-1.02	-0.92	70.2	129.8	33.68	19.43	101.9	71.3	51.8	131.8	145.2	98.0	101.9	71.3	51.8	131.8	145.2	98.0	19.5	70.3	202.8	65.4	11.4	149.9
7931435872977733703	False	High	IsMasterProtein	P05556	Integrin beta-1 [OS=Homo sapiens]	0.000	20.960	9	7	7	798	88.4	5.39	14.71	7	0	1.289	0.37	0.0659098940958367	0.272309792837533	2.45	1.267	100.000	1.289	0.34	6.64	0.37	108.5	91.5	13.89	9.32	126.9	111.6	147.2	100.1	0.0	114.2	126.9	111.6	147.2	100.1	0.0	114.2	8.9	40.3	211.4	18.2	0.0	64.0
-9208084483559464236	False	High	IsMasterProtein	Q13423	NAD(P) transhydrogenase, mitochondrial [OS=Homo sapiens]	0.000	31.974	7	6	6	1086	113.8	8.09	28.86	6	0	1.767	0.82	0.0136777411863681	0.255553184581793	3.05	1.767	100.000	1.731	0.82	6.64	0.79	126.9	73.1	13.31	0.39	153.8	120.1	151.5	87.1	0.0	87.5	153.8	120.1	151.5	87.1	0.0	87.5	18.0	72.3	362.9	26.4	0.0	81.8
-9119616111706856744	False	High	IsMasterProtein	Q9ULZ3	Apoptosis-associated speck-like protein containing a CARD [OS=Homo sapiens]	0.000	25.493	19	3	3	195	21.6	6.34	28.55	3	0	0.827	-0.27	0.623197465367949	0.748250356428515	12.04	1.172	0.765	0.827	0.23	-0.39	-0.27	93.4	106.6	31.98	21.80	127.1	95.0	65.7	108.5	124.2	79.5	127.1	95.0	65.7	108.5	124.2	79.5	21.7	83.5	229.8	48.0	8.7	108.4
-9020069583805455300	False	High	IsMasterProtein	O60234	Glia maturation factor gamma [OS=Homo sapiens]	0.000	14.370	32	4	3	142	16.8	5.26	16.69	4	1	0.851	-0.23	0.164036481100475	0.375619167921761	1.27	0.409	0.858	0.851	-1.29	-0.22	-0.23	92.4	107.6	41.44	8.23	43.9	99.4	107.5	107.2	115.8	126.3	43.9	99.4	107.5	107.2	115.8	126.3	2.4	28.0	120.4	15.2	2.6	55.2
-8857038607970442570	False	High	IsMasterProtein	Q16836	Hydroxyacyl-coenzyme A dehydrogenase, mitochondrial [OS=Homo sapiens]	0.000	11.939	11	4	4	314	34.3	8.85	18.28	4	0	1.213	0.28	0.0197259194667449	0.255553184581793	2.13	1.243	1.196	1.213	0.31	0.26	0.28	109.6	90.4	15.43	13.40	128.4	95.1	106.1	103.3	79.6	87.5	128.4	95.1	106.1	103.3	79.6	87.5	11.8	45.0	199.6	24.6	3.0	64.2
-5506725299494211183	False	High	IsMasterProtein	P25786	Proteasome subunit alpha type-1 [OS=Homo sapiens]	0.000	19.391	25	6	6	263	29.5	6.61	13.72	6	0	1.129	0.17	0.778656706415424	0.868640147064356	23.34	1.129	100.000	0.951	0.17	6.64	-0.07	100.9	99.1	3.17	14.49	120.5	117.0	124.7	106.7	0.0	131.1	120.5	117.0	124.7	106.7	0.0	131.1	8.1	40.5	171.6	18.6	0.0	70.4
-5277181117143708744	False	High	IsMasterProtein	P60866	Small ribosomal subunit protein uS10 [OS=Homo sapiens]	0.000	32.085	19	2	2	119	13.4	9.94	35.81	2	0	1.177	0.24	0.323950581938803	0.526712938734097	28.47	1.177	0.951	1.554	0.24	-0.07	0.64	108.1	91.9	14.07	10.61	107.0	95.3	125.8	90.8	100.2	80.9	107.0	95.3	125.8	90.8	100.2	80.9	16.4	75.2	394.8	36.1	6.3	99.1
-4642544614061212331	False	High	IsMasterProtein	P38159	RNA-binding motif protein, X chromosome [OS=Homo sapiens]	0.000	15.570	13	5	5	391	42.3	10.05	23.42	5	0	1.418	0.50	0.0682448412767613	0.272309792837533	5.12	1.466	1.418	1.150	0.55	0.50	0.20	116.2	83.8	10.41	3.68	120.0	122.8	100.9	81.9	86.6	87.8	120.0	122.8	100.9	81.9	86.6	87.8	33.1	174.3	569.6	58.5	9.8	193.3
-4632135778776149030	False	High	IsMasterProtein	P18085	ADP-ribosylation factor 4 [OS=Homo sapiens]	0.000	29.678	23	3	1	180	20.5	7.14	27.63	3	0
-4574090656214792903	False	High	IsMasterProtein	Q13765	Nascent polypeptide-associated complex subunit alpha [OS=Homo sapiens]	0.000	25.679	20	3	3	215	23.4	4.56	26.46	3	0	0.910	-0.14			146.91	0.010	100.000	0.910	-6.64	6.64	-0.14	84.4	115.6	19.86	10.97	0.0	109.3	145.0	186.3	0.0	159.4	0.0	109.3	145.0	186.3	0.0	159.4	0.0	14.8	78.1	12.7	0.0	33.5
-4267649636453152821	False	High	IsMasterProtein	P16949	Stathmin [OS=Homo sapiens]	0.000	10.633	14	2	2	149	17.3	5.97	23.59	2	0	0.812	-0.30	0.287038377838111	0.495980395118836	12.95	0.890	0.328	0.812	-0.17	-1.61	-0.30	86.4	113.6	23.88	33.41	92.2	56.4	78.8	103.6	172.0	97.0	92.2	56.4	78.8	103.6	172.0	97.0	6.8	21.4	118.9	19.8	5.2	57.1
-2779381262289932464	False	High	IsMasterProtein	P17655	Calpain-2 catalytic subunit [OS=Homo sapiens]	0.000	20.325	8	5	5	700	79.9	4.98	21.30	5	0	0.531	-0.91	0.133815045687684	0.350659387221699	16.57	0.478	0.531	0.875	-1.07	-0.91	-0.19	87.1	112.9	28.32	33.71	51.2	91.8	82.6	107.1	172.8	94.4	51.2	91.8	82.6	107.1	172.8	94.4	2.6	24.0	85.9	14.1	3.6	38.3
-2651873567954206530	False	High	IsMasterProtein	Q9P2J5	Leucine--tRNA ligase, cytoplasmic [OS=Homo sapiens]	0.000	24.313	8	7	7	1176	134.4	7.30	12.80	7	0
-1367534402013747077	False	High	IsMasterProtein	O75947	ATP synthase subunit d, mitochondrial [OS=Homo sapiens]	0.000	18.078	17	3	3	161	18.5	5.30	13.49	3	0	1.177	0.24	0.391294189291131	0.574638931129369	27.29	3.252	0.960	1.177	1.70	-0.06	0.24	108.1	91.9	65.05	10.10	222.7	78.1	80.8	68.5	81.3	68.6	222.7	78.1	80.8	68.5	81.3	68.6	41.4	74.7	307.4	33.0	6.2	101.9
1188306556528865133	False	High	IsMasterProtein	Q15691	Microtubule-associated protein RP/EB family member 1 [OS=Homo sapiens]	0.000	12.755	18	5	5	268	30.0	5.14	10.10	5	0
1353658345851562217	False	High	IsMasterProtein	Q9BR76	Coronin-1B [OS=Homo sapiens]	0.000	18.184	10	5	5	489	54.2	5.88	22.20	5	0
1957491016862499710	False	High	IsMasterProtein	P13073	Cytochrome c oxidase subunit 4 isoform 1, mitochondrial [OS=Homo sapiens]	0.000	26.823	26	4	4	169	19.6	9.51	28.11	4	0	1.333	0.41	0.452889903664245	0.613444829468101	60.29	1.333	2.933	0.791	0.41	1.55	-0.34	114.3	85.7	14.14	46.48	117.5	129.6	97.4	88.1	44.2	123.2	117.5	129.6	97.4	88.1	44.2	123.2	16.2	92.0	275.1	31.5	2.5	135.7
2020319621841403457	False	High	IsMasterProtein	P07741	Adenine phosphoribosyltransferase [OS=Homo sapiens]	0.000	19.178	21	4	4	180	19.6	6.02	36.25	4	0	1.045	0.06	0.789160776090483	0.877653459123671	66.66	2.004	0.575	1.045	1.00	-0.80	0.06	102.2	97.8	46.53	21.58	161.4	67.6	88.4	80.5	117.6	84.5	161.4	67.6	88.4	80.5	117.6	84.5	18.4	39.7	206.3	23.8	5.5	77.0
2637590011477773491	False	High	IsMasterProtein	P46459	Vesicle-fusing ATPase [OS=Homo sapiens]	0.000	37.844	14	9	9	744	82.5	6.95	19.75	9	0	1.454	0.54	0.0612875159917818	0.272309792837533	1.41	1.454	100.000	1.441	0.54	6.64	0.53	114.1	85.9	13.81	11.48	154.7	118.3	130.2	106.4	0.0	90.4	154.7	118.3	130.2	106.4	0.0	90.4	7.8	30.7	134.4	13.9	0.0	36.4
3927890985374291245	False	High	IsMasterProtein	P11586	C-1-tetrahydrofolate synthase, cytoplasmic [OS=Homo sapiens]	0.000	17.667	7	6	6	935	101.5	7.30	12.73	6	0	1.688	0.76	0.466790368583639	0.621344134239556	58.84	1.688	100.000	1.018	0.76	6.64	0.03	108.7	91.3	11.39	47.38	120.2	120.1	145.5	71.2	0.0	143.0	120.2	120.1	145.5	71.2	0.0	143.0	2.8	14.4	69.4	4.3	0.0	26.6
5413684009215812555	False	High	IsMasterProtein	O15143	Actin-related protein 2/3 complex subunit 1B [OS=Homo sapiens]	0.000	29.948	16	5	5	372	40.9	8.35	25.92	5	0	0.974	-0.04	0.761796185822934	0.863130576738348	13.58	0.892	1.291	0.974	-0.16	0.37	-0.04	99.7	100.3	10.21	9.88	91.5	112.3	102.0	102.5	87.0	104.8	91.5	112.3	102.0	102.5	87.0	104.8	22.3	140.9	509.1	64.8	8.7	204.0
6560846777174153588	False	High	IsMasterProtein	P53621	Coatomer subunit alpha [OS=Homo sapiens]	0.000	27.730	6	7	7	1224	138.3	7.66	21.92	7	0
7393241828625359935	False	High	IsMasterProtein	P15090	Fatty acid-binding protein, adipocyte [OS=Homo sapiens]	0.000	14.309	23	3	3	132	14.7	7.14	15.72	3	0	1.127	0.17	0.702389427224141	0.812348155447728	54.71	0.711	100.000	1.127	-0.49	6.64	0.17	98.7	101.3	27.11	20.39	95.0	159.1	112.6	133.5	0.0	99.9	95.0	159.1	112.6	133.5	0.0	99.9	4.5	38.8	109.2	16.4	0.0	37.8
8046944082778510554	False	High	IsMasterProtein	P32119	Peroxiredoxin-2 [OS=Homo sapiens]	0.000	23.103	15	3	2	198	21.9	5.97	39.92	3	0
8428260618384848940	False	High	IsMasterProtein	Q15029	116 kDa U5 small nuclear ribonucleoprotein component [OS=Homo sapiens]	0.000	19.904	6	5	4	972	109.4	5.00	20.23	5	0
-5459324364456559330	False	High	IsMasterProtein	Q04637	Eukaryotic translation initiation factor 4 gamma 1 [OS=Homo sapiens]	0.000	14.337	5	6	6	1599	175.4	5.33	2.27	6	0	0.968	-0.05	0.355785000774753	0.547146790678777	42.49	0.752	100.000	0.968	-0.41	6.64	-0.05	112.2	87.8	40.03	40.05	64.6	146.9	148.8	85.9	0.0	153.7	64.6	146.9	148.8	85.9	0.0	153.7	2.7	31.6	127.3	9.3	0.0	51.3
-5233814876495562801	False	High	IsMasterProtein	P00966	Argininosuccinate synthase [OS=Homo sapiens]	0.000	13.197	6	3	3	412	46.5	8.02	20.02	3	0	0.904	-0.15	0.31619248111124	0.525053569551693	42.56	0.703	100.000	0.904	-0.51	6.64	-0.15	84.5	115.5	14.70	5.68	103.2	91.8	122.6	146.9	0.0	135.5	103.2	91.8	122.6	146.9	0.0	135.5	4.5	20.6	109.4	16.6	0.0	47.2
-652499996560304904	False	High	IsMasterProtein	P32969	Large ribosomal subunit protein uL6 [OS=Homo sapiens]	0.000	22.487	24	4	4	192	21.9	9.95	19.09	4	0	1.121	0.16	0.198280377839522	0.412971931510993	6.18	1.388	1.121	1.074	0.47	0.16	0.10	103.6	96.4	18.56	5.06	132.4	96.6	98.1	95.4	86.2	91.3	132.4	96.6	98.1	95.4	86.2	91.3	87.6	329.1	1328.5	163.6	23.4	482.5
-11327904792231093	False	High	IsMasterProtein	Q7Z2K6	Endoplasmic reticulum metallopeptidase 1 [OS=Homo sapiens]	0.000	21.982	7	5	5	904	100.2	7.52	10.36	5	0
1566902771694482530	False	High	IsMasterProtein	P51153	Ras-related protein Rab-13 [OS=Homo sapiens]	0.000	23.289	12	2	1	203	22.8	9.19	25.83	2	0
2527179580342077355	False	High	IsMasterProtein	Q9NUQ9	CYFIP-related Rac1 interactor B [OS=Homo sapiens]	0.000	48.922	39	8	8	324	36.7	6.06	32.25	8	0	13.473	3.75			540.20		100.000	1.815		6.64	0.86	123.3	76.7	17.04		0.0	201.6	256.9	0.0	0.0	141.5	0.0	201.6	256.9	0.0	0.0	141.5	0.0	4.5	22.8	0.0	0.0	4.9
4377208032786879179	False	High	IsMasterProtein	P51858	Hepatoma-derived growth factor [OS=Homo sapiens]	0.000	24.177	36	6	6	240	26.8	4.73	13.04	6	0	0.907	-0.14	0.407223817318831	0.576966817492825	20.20	1.050	0.496	0.907	0.07	-1.01	-0.14	84.3	115.7	25.65	25.51	113.1	71.1	78.4	107.7	143.2	86.5	113.1	71.1	78.4	107.7	143.2	86.5	7.7	24.9	109.3	19.0	4.0	47.0
4578961420069997890	False	High	IsMasterProtein	P31930	Cytochrome b-c1 complex subunit 1, mitochondrial [OS=Homo sapiens]	0.000	19.258	10	4	4	480	52.6	6.37	26.97	4	0
4804495115062908755	False	High	IsMasterProtein	P41252	Isoleucine--tRNA ligase, cytoplasmic [OS=Homo sapiens]	0.000	29.741	7	6	6	1262	144.4	6.15	20.35	6	0	1.135	0.18	0.246822997866764	0.46005862043224	8.32	1.135	100.000	1.072	0.18	6.64	0.10	97.7	102.3	23.08	16.25	151.1	96.9	113.2	133.1	0.0	105.7	151.1	96.9	113.2	133.1	0.0	105.7	5.3	17.5	81.3	12.1	0.0	29.6
5527327330749920032	False	High	IsMasterProtein	P61019	Ras-related protein Rab-2A [OS=Homo sapiens]	0.000	28.351	17	3	3	212	23.5	6.54	26.57	3	0	1.022	0.03	0.528527956012803	0.668766780260224	43.56	0.721	100.000	1.022	-0.47	6.64	0.03	97.3	102.7	16.77	37.73	116.3	133.9	95.3	161.2	0.0	93.3	116.3	133.9	95.3	161.2	0.0	93.3	2.7	16.0	45.3	9.7	0.0	17.3
7950271419257628424	False	High	IsMasterProtein	P30049	ATP synthase subunit delta, mitochondrial [OS=Homo sapiens]	0.000	12.965	14	2	2	168	17.5	5.49	21.03	2	0	100.000	6.64			0.00	100.000	100.000	2.936	6.64	6.64	1.55	149.2	50.8	53.43		289.6	99.9	157.0	0.0	0.0	53.5	289.6	99.9	157.0	0.0	0.0	53.5	4.0	7.1	44.4	0.0	0.0	5.9
-9147063981897791280	False	High	IsMasterProtein	P04632	Calpain small subunit 1 [OS=Homo sapiens]	0.000	23.091	19	5	5	268	28.3	5.20	14.78	5	0
-8716615983158352243	False	High	IsMasterProtein	P27695	DNA-(apurinic or apyrimidinic site) endonuclease [OS=Homo sapiens]	0.000	23.845	16	5	5	318	35.5	8.12	20.40	5	0	0.688	-0.54	0.2066300945349	0.421408981530331	17.28	0.688	1.028	0.617	-0.54	0.04	-0.70	87.3	112.7	14.93	22.93	96.1	89.7	71.4	139.6	87.3	115.9	96.1	89.7	71.4	139.6	87.3	115.9	5.1	24.5	77.6	19.2	1.9	49.1
-7238306351176714360	False	High	IsMasterProtein	Q14974	Importin subunit beta-1 [OS=Homo sapiens]	0.000	14.818	6	5	5	876	97.1	4.78	11.53	5	0	0.845	-0.24	0.488026338600993	0.633209801338923	50.93	0.845	1.287	0.479	-0.24	0.36	-1.06	92.4	107.6	10.49	44.37	80.4	96.7	81.8	95.2	75.2	170.8	80.4	96.7	81.8	95.2	75.2	170.8	7.3	45.2	152.0	22.4	2.8	123.9
-6114421503582250155	False	High	IsMasterProtein	P61619	Protein transport protein Sec61 subunit alpha isoform 1 [OS=Homo sapiens]	0.000	20.411	8	4	4	476	52.2	8.06	21.21	4	0	1.649	0.72	0.306484412584578	0.51612849167158	42.45	1.649	100.000	1.177	0.72	6.64	0.23	111.6	88.4	16.02	9.99	155.5	113.8	127.8	94.3	0.0	108.6	155.5	113.8	127.8	94.3	0.0	108.6	23.6	88.9	397.2	37.1	0.0	131.7
-5588804604694799714	False	High	IsMasterProtein	P36957	Dihydrolipoyllysine-residue succinyltransferase component of 2-oxoglutarate dehydrogenase complex, mitochondrial [OS=Homo sapiens]	0.000	26.417	10	4	4	453	48.7	8.95	23.89	4	0
-5466542288326959120	False	High	IsMasterProtein	P59998	Actin-related protein 2/3 complex subunit 4 [OS=Homo sapiens]	0.000	16.413	18	3	3	168	19.7	8.43	28.18	3	0
-4379760637260408302	False	High	IsMasterProtein	Q9NS69	Mitochondrial import receptor subunit TOM22 homolog [OS=Homo sapiens]	0.000	14.933	33	2	2	142	15.5	4.34	9.96	2	0
-2725190465399901470	False	High	IsMasterProtein	P62829	Large ribosomal subunit protein uL14 [OS=Homo sapiens]	0.000	26.845	35	5	5	140	14.9	10.51	20.64	5	0	1.339	0.42	0.310022602779669	0.519574917621482	34.87	1.339	1.654	0.890	0.42	0.73	-0.17	116.0	84.0	25.13	7.55	124.3	132.7	80.1	92.8	80.2	90.0	124.3	132.7	80.1	92.8	80.2	90.0	17.0	93.4	224.3	32.9	4.5	98.3
-2411801021050745689	False	High	IsMasterProtein	Q9NSE4	Isoleucine--tRNA ligase, mitochondrial [OS=Homo sapiens]	0.000	23.000	7	7	7	1012	113.7	7.20	17.97	7	0	1.612	0.69	0.0962533601386843	0.30699309577272	11.58	1.612	100.000	1.486	0.69	6.64	0.57	117.7	82.3	14.37	5.43	157.9	118.7	134.8	97.9	0.0	90.7	157.9	118.7	134.8	97.9	0.0	90.7	15.3	59.2	267.4	24.6	0.0	70.2
-2064458318068970757	False	High	IsMasterProtein	Q96QK1	Vacuolar protein sorting-associated protein 35 [OS=Homo sapiens]	0.000	27.399	11	7	7	796	91.6	5.49	20.04	7	0	1.366	0.45	0.527564190976123	0.668766780260224	41.56	0.983	100.000	1.366	-0.02	6.64	0.45	110.7	89.3	19.28	4.51	102.0	132.8	151.0	103.7	0.0	110.5	102.0	132.8	151.0	103.7	0.0	110.5	4.4	29.5	133.4	11.6	0.0	38.1
-1115906497722496104	False	High	IsMasterProtein	P16284	Platelet endothelial cell adhesion molecule [OS=Homo sapiens]	0.000	25.320	10	6	6	738	82.5	6.99	11.51	6	0	1.142	0.19	0.39991468357555	0.57509685577488	34.99	0.873	1.142	1.757	-0.20	0.19	0.81	120.2	79.8	34.15	17.49	68.9	122.0	142.3	78.9	106.8	81.0	68.9	122.0	142.3	78.9	106.8	81.0	3.3	30.1	139.6	9.8	2.1	31.0
560931000169040577	False	High	IsMasterProtein	P42167	Lamina-associated polypeptide 2, isoforms beta/gamma [OS=Homo sapiens]	0.000	18.485	15	5	5	454	50.6	9.38	15.95	5	0	1.538	0.62	0.814591864041775	0.899260416464155	74.51	0.765	100.000	1.538	-0.39	6.64	0.62	116.1	83.9	26.99	14.87	89.4	153.6	145.6	116.9	0.0	94.6	89.4	153.6	145.6	116.9	0.0	94.6	3.1	27.4	103.3	10.5	0.0	26.2
908398624639479548	False	High	IsMasterProtein	P62913	Large ribosomal subunit protein uL5 [OS=Homo sapiens]	0.000	9.695	13	2	2	178	20.2	9.60	23.91	2	0
1619484696952214884	False	High	IsMasterProtein	P24534	Elongation factor 1-beta [OS=Homo sapiens]	0.000	25.131	21	4	3	225	24.7	4.67	23.88	4	0
1756983135160374971	False	High	IsMasterProtein	Q8NBJ5	Procollagen galactosyltransferase 1 [OS=Homo sapiens]	0.000	19.004	9	5	5	622	71.6	7.31	18.18	5	0	1.665	0.74	0.538291268237974	0.677778918616162	64.62	0.940	100.000	1.665	-0.09	6.64	0.74	130.2	69.8	44.48	28.69	68.3	166.6	182.7	72.7	0.0	109.7	68.3	166.6	182.7	72.7	0.0	109.7	2.9	36.4	158.8	8.0	0.0	37.2
3107110472416444838	False	High	IsMasterProtein	P30536	Translocator protein [OS=Homo sapiens]	0.000	6.541	9	2	2	169	18.8	9.36	15.42	2	0	1.246	0.32	0.0507471978748414	0.272309792837533	7.26	1.246	1.389	1.185	0.32	0.47	0.24	108.5	91.5	41.64	43.98	164.9	80.6	89.0	132.3	58.0	75.1	164.9	80.6	89.0	132.3	58.0	75.1	38.8	97.6	428.9	80.7	5.6	141.2
3877327812570757942	False	High	IsMasterProtein	P50570	Dynamin-2 [OS=Homo sapiens]	0.000	15.154	7	5	5	870	98.0	7.44	8.21	5	0
6101173507286650100	False	High	IsMasterProtein	O43852	Calumenin [OS=Homo sapiens]	0.000	12.100	19	5	5	315	37.1	4.64	8.98	5	0
7179197342339518209	False	High	IsMasterProtein	P52907	F-actin-capping protein subunit alpha-1 [OS=Homo sapiens]	0.000	36.545	33	6	5	286	32.9	5.69	26.94	6	0	0.641	-0.64	0.320253771784716	0.525995271430011	64.97	0.405	1.142	0.641	-1.31	0.19	-0.64	78.2	121.8	33.52	19.86	58.3	111.2	73.8	144.2	97.4	115.1	58.3	111.2	73.8	144.2	97.4	115.1	5.4	53.0	139.9	34.6	3.7	85.1
7245763616426795722	False	High	IsMasterProtein	Q9NZ01	Very-long-chain enoyl-CoA reductase [OS=Homo sapiens]	0.000	22.539	16	5	5	308	36.0	9.45	18.13	5	0	2.030	1.02	0.460878787239884	0.619065383973425	70.58	2.030	100.000	1.063	1.02	6.64	0.09	107.1	92.9	37.79	0.12	195.1	110.8	102.0	96.1	0.0	96.0	195.1	110.8	102.0	96.1	0.0	96.0	19.5	57.0	208.8	24.9	0.0	76.6
8751597953454221886	False	High	IsMasterProtein	P09496	Clathrin light chain A [OS=Homo sapiens]	0.000	14.940	13	4	4	248	27.1	4.51	19.52	4	0	0.806	-0.31	0.175079311603337	0.382686747833822	13.24	0.885	0.583	0.806	-0.18	-0.78	-0.31	78.8	121.2	22.54	31.53	65.8	83.7	103.8	74.3	143.5	128.9	65.8	83.7	103.8	74.3	143.5	128.9	14.3	93.7	462.1	41.9	12.8	223.8
8862135404577219062	False	High	IsMasterProtein	Q9UJZ1	Stomatin-like protein 2, mitochondrial [OS=Homo sapiens]	0.000	13.195	22	6	6	356	38.5	7.39	1.80	6	0
-8198800325193539681	False	High	IsMasterProtein	P30050	Large ribosomal subunit protein uL11 [OS=Homo sapiens]	0.000	25.304	28	4	4	165	17.8	9.42	21.99	4	0	1.529	0.61	0.343689183218338	0.532828626659693	6.90	1.600	0.871	1.529	0.68	-0.20	0.61	113.8	86.2	12.57	26.10	109.5	98.9	126.7	68.4	113.5	82.9	109.5	98.9	126.7	68.4	113.5	82.9	13.4	62.3	317.5	21.7	5.7	81.0
-7722253779426460975	False	High	IsMasterProtein	O00571	ATP-dependent RNA helicase DDX3X [OS=Homo sapiens]	0.000	30.260	11	6	5	662	73.2	7.18	18.29	6	0	1.416	0.50	0.612115726636456	0.743576822289922	49.99	0.939	100.000	1.416	-0.09	6.64	0.50	112.6	87.4	15.27	13.19	108.0	146.6	135.1	115.0	0.0	95.4	108.0	146.6	135.1	115.0	0.0	95.4	8.8	61.5	225.4	24.3	0.0	62.1
-7460825629413537855	False	High	IsMasterProtein	Q9BV40	Vesicle-associated membrane protein 8 [OS=Homo sapiens]	0.000	17.772	51	5	5	100	11.4	7.34	13.54	5	0	1.095	0.13	0.478242482731157	0.624995591150465	13.90	1.197	1.095	0.909	0.26	0.13	-0.14	102.7	97.3	32.70	20.70	142.5	91.0	78.3	119.0	83.1	86.2	142.5	91.0	78.3	119.0	83.1	86.2	18.8	61.8	211.5	40.7	4.5	90.8
-7169835918379755143	False	High	IsMasterProtein	P39687	Acidic leucine-rich nuclear phosphoprotein 32 family member A [OS=Homo sapiens]	0.000	15.796	11	3	3	249	28.6	4.09	17.09	3	0	0.681	-0.55	0.391285221996829	0.574638931129369	66.21	0.681	0.321	1.230	-0.55	-1.64	0.30	86.2	113.8	20.73	60.61	61.7	68.7	91.0	90.6	214.0	74.0	61.7	68.7	91.0	90.6	214.0	74.0	2.6	14.9	78.5	9.9	3.7	24.9
-7017874985935534894	False	High	IsMasterProtein	P18206	Vinculin [OS=Homo sapiens]	0.000	25.670	7	7	7	1134	123.7	5.66	10.78	7	0
-6970631393786121187	False	High	IsMasterProtein	Q8WU79	Stromal membrane-associated protein 2 [OS=Homo sapiens]	0.000	15.853	14	4	4	429	46.8	8.87	16.47	4	0	0.723	-0.47	0.175691473202527	0.382686747833822	16.16	0.357	0.723	0.812	-1.49	-0.47	-0.30	80.4	119.6	23.66	21.15	54.7	88.0	81.7	153.3	121.6	100.7	54.7	88.0	81.7	153.3	121.6	100.7	5.7	47.2	174.4	41.4	5.2	83.8
-6898362588139573585	True	High	IsMasterProtein	Q01105	Protein SET [OS=Homo sapiens]	0.000	22.343	13	3	3	290	33.5	4.32	22.96	3	0	0.648	-0.63	0.0391923693238044	0.272309792837533	3.36	0.648	0.591	0.663	-0.63	-0.76	-0.59	78.6	121.4	17.60	24.19	69.7	92.8	68.9	107.6	157.1	103.9	69.7	92.8	68.9	107.6	157.1	103.9	6.6	45.2	133.4	26.4	6.1	78.5
-6708028902102911891	False	High	IsMasterProtein	P21281	V-type proton ATPase subunit B, brain isoform [OS=Homo sapiens]	0.000	32.178	17	7	7	511	56.5	5.81	17.59	7	0	1.806	0.85	0.111706349222743	0.327638151286199	8.12	1.806	100.000	1.707	0.85	6.64	0.77	122.5	77.5	16.00	16.02	170.0	132.9	128.0	94.1	0.0	75.0	170.0	132.9	128.0	94.1	0.0	75.0	4.6	18.5	70.9	6.6	0.0	16.2
-3363379489977265255	False	High	IsMasterProtein	P00441	Superoxide dismutase [Cu-Zn] [OS=Homo sapiens]	0.000	19.626	20	3	3	154	15.9	6.13	23.38	3	0	0.609	-0.72	0.0888018246274538	0.289605950586831	28.64	0.755	0.445	0.609	-0.41	-1.17	-0.72	70.9	129.1	21.46	18.99	92.5	67.2	63.1	122.6	151.0	103.6	92.5	67.2	63.1	122.6	151.0	103.6	12.7	47.5	177.2	43.6	8.5	113.5
-2364372254638284214	False	High	IsMasterProtein	Q99988	Growth/differentiation factor 15 [OS=Homo sapiens]	0.000	16.272	15	4	4	308	34.1	9.66	16.10	4	0	1.382	0.47	0.120870119199408	0.338106236770117	21.52	1.382	1.095	1.583	0.47	0.13	0.66	118.9	81.1	15.04	23.68	94.9	118.7	128.2	68.7	108.5	81.0	94.9	118.7	128.2	68.7	108.5	81.0	6.4	41.2	176.9	12.0	3.0	43.6
-1887782222287180929	False	High	IsMasterProtein	Q9ULV4	Coronin-1C [OS=Homo sapiens]	0.000	18.536	8	4	4	474	53.2	7.08	20.76	4	0
-469021931412063719	False	High	IsMasterProtein	P53618	Coatomer subunit beta [OS=Homo sapiens]	0.000	32.133	10	6	6	953	107.1	6.05	16.60	6	0	1.172	0.23	0.601409447825868	0.735507500381636	24.50	1.172	100.000	0.978	0.23	6.64	-0.03	104.9	95.1	7.56	17.03	116.2	134.9	123.5	99.1	0.0	126.3	116.2	134.9	123.5	99.1	0.0	126.3	17.5	104.6	380.9	38.7	0.0	151.9
1112180940687261840	True	High	IsMasterProtein	Q15185	Prostaglandin E synthase 3 [OS=Homo sapiens]	0.000	10.110	18	3	3	160	18.7	4.54	13.04	3	0	0.532	-0.91	0.0319201350071251	0.272309792837533	8.12	0.648	0.504	0.532	-0.63	-0.99	-0.91	69.4	130.6	4.23	16.11	69.3	74.7	69.8	106.9	148.2	131.2	69.3	74.7	69.8	106.9	148.2	131.2	4.9	27.2	101.0	19.6	4.3	74.1
1245532746290238029	False	High	IsMasterProtein	P61353	Large ribosomal subunit protein eL27 [OS=Homo sapiens]	0.000	10.776	15	2	2	136	15.8	10.56	22.58	2	0	1.043	0.06	0.257392905478091	0.47219286629752	5.73	0.992	1.043	1.084	-0.01	0.06	0.12	104.0	96.0	10.22	8.83	91.9	112.7	101.3	92.6	108.0	93.5	91.9	112.7	101.3	92.6	108.0	93.5	25.3	159.7	570.8	66.1	12.2	205.5
1595519607435168922	False	High	IsMasterProtein	P31942	Heterogeneous nuclear ribonucleoprotein H3 [OS=Homo sapiens]	0.000	27.079	19	5	4	346	36.9	6.87	19.85	5	0
1853475733980272119	False	High	IsMasterProtein	P17858	ATP-dependent 6-phosphofructokinase, liver type [OS=Homo sapiens]	0.000	24.808	9	5	3	780	85.0	7.50	12.82	5	0
2921825731244054349	False	High	IsMasterProtein	Q99714	3-hydroxyacyl-CoA dehydrogenase type-2 [OS=Homo sapiens]	0.000	23.285	23	4	4	261	26.9	7.78	16.57	4	0	1.039	0.06	0.507680456240656	0.65170328070609	15.20	0.933	1.039	1.382	-0.10	0.06	0.47	107.8	92.2	13.43	14.14	103.2	91.7	119.7	110.7	88.2	86.6	103.2	91.7	119.7	110.7	88.2	86.6	7.7	35.2	182.8	21.4	2.7	51.6
3602347345364685954	False	High	IsMasterProtein	P09429	High mobility group protein B1 [OS=Homo sapiens]	0.000	21.042	14	3	3	215	24.9	5.74	19.64	3	0	0.475	-1.07	0.40272666557716	0.57509685577488	74.80	1.299	0.316	0.475	0.38	-1.66	-1.07	87.1	112.9	54.80	61.77	115.3	68.5	35.6	88.7	217.0	74.9	115.3	68.5	35.6	88.7	217.0	74.9	38.2	116.8	241.2	76.2	29.5	198.2
4445993330794884217	False	High	IsMasterProtein	P54577	Tyrosine--tRNA ligase, cytoplasmic [OS=Homo sapiens]	0.000	18.944	12	6	6	528	59.1	7.05	11.48	6	0
4764020307768204184	False	High	IsMasterProtein	P61586	Transforming protein RhoA [OS=Homo sapiens]	0.000	23.362	25	4	4	193	21.8	6.10	21.94	4	0	1.163	0.22	0.390565583205501	0.574638931129369	0.49	1.167	1.163	0.928	0.22	0.22	-0.11	99.2	100.8	24.58	18.53	133.7	92.2	86.9	114.5	79.2	93.6	133.7	92.2	86.9	114.5	79.2	93.6	62.1	220.4	826.3	137.9	15.1	347.2
5232006824815591416	False	High	IsMasterProtein	P14317	Hematopoietic lineage cell-specific protein [OS=Homo sapiens]	0.000	28.580	14	6	6	486	54.0	4.81	15.61	6	0
6400995593712089390	False	High	IsMasterProtein	Q9NYU2	UDP-glucose:glycoprotein glucosyltransferase 1 [OS=Homo sapiens]	0.000	23.103	5	7	7	1555	177.1	5.63	16.25	7	0
6802113826893248650	False	High	IsMasterProtein	P07108	Acyl-CoA-binding protein [OS=Homo sapiens]	0.000	27.921	41	3	3	87	10.0	6.57	27.35	3	0	0.365	-1.45	0.259116072748996	0.472544172972981	16.39	0.365	0.160	0.410	-1.45	-2.65	-1.29	55.2	144.8	40.44	94.92	27.9	54.5	29.1	76.3	341.4	70.9	27.9	54.5	29.1	76.3	341.4	70.9	14.3	143.9	305.7	101.6	71.9	290.8
7232907791819213920	False	High	IsMasterProtein	Q9Y5Z4	Heme-binding protein 2 [OS=Homo sapiens]	0.000	9.753	26	3	3	205	22.9	4.63	1.67	3	0
7688952667704275831	False	High	IsMasterProtein	O14818	Proteasome subunit alpha type-7 [OS=Homo sapiens]	0.000	15.931	14	3	3	248	27.9	8.46	22.64	3	0
8976168612742678464	False	High	IsMasterProtein	Q13243	Serine/arginine-rich splicing factor 5 [OS=Homo sapiens]	0.000	11.652	8	2	1	272	31.2	11.59	12.75	2	0
-8021819990662325449	False	High	IsMasterProtein	O43760	Synaptogyrin-2 [OS=Homo sapiens]	0.000	13.005	13	3	3	224	24.8	4.94	12.44	3	0	1.699	0.76	0.0630628434228711	0.272309792837533	34.28	1.306	3.561	1.699	0.38	1.83	0.76	125.9	74.1	9.77	52.74	141.6	116.9	126.0	108.5	32.8	74.2	141.6	116.9	126.0	108.5	32.8	74.2	26.3	111.7	478.9	52.2	2.5	110.0
-7689745804882425318	False	High	IsMasterProtein	Q6XQN6	Nicotinate phosphoribosyltransferase [OS=Homo sapiens]	0.000	16.872	12	4	4	538	57.5	5.68	16.57	4	0
-6826541305752528518	False	High	IsMasterProtein	P23381	Tryptophan--tRNA ligase, cytoplasmic [OS=Homo sapiens]	0.000	23.448	18	5	5	471	53.1	6.23	12.21	5	0	0.247	-2.02			147.89	0.010	100.000	0.247	-6.64	6.64	-2.02	48.2	151.8	44.15	10.45	0.0	98.4	51.6	241.7	0.0	208.4	0.0	98.4	51.6	241.7	0.0	208.4	0.0	5.9	12.3	7.3	0.0	19.4
-5915355530920662935	False	High	IsMasterProtein	Q13637	Ras-related protein Rab-32 [OS=Homo sapiens]	0.000	21.799	18	3	3	225	25.0	6.54	18.57	3	0
-5616510837335031809	False	High	IsMasterProtein	P15586	N-acetylglucosamine-6-sulfatase [OS=Homo sapiens]	0.000	16.794	6	3	3	552	62.0	8.31	19.12	3	0
-5364611794781451874	False	High	IsMasterProtein	P08575	Receptor-type tyrosine-protein phosphatase C [OS=Homo sapiens]	0.000	15.581	5	5	5	1306	147.4	6.15	8.15	5	0
-2050551167936510610	False	High	IsMasterProtein	Q01813	ATP-dependent 6-phosphofructokinase, platelet type [OS=Homo sapiens]	0.000	15.370	6	4	2	784	85.5	7.55	9.42	4	0
-1393255483118757770	False	High	IsMasterProtein	Q9H2U2	Inorganic pyrophosphatase 2, mitochondrial [OS=Homo sapiens]	0.000	17.650	22	6	5	334	37.9	7.39	10.20	6	0	1.193	0.26	0.981221024058907	0.984615582329456	43.52	0.843	100.000	1.193	-0.25	6.64	0.26	99.4	100.6	9.95	10.63	108.9	118.3	132.6	129.1	0.0	111.1	108.9	118.3	132.6	129.1	0.0	111.1	2.7	15.1	67.3	8.3	0.0	22.0
-1135638411849566769	False	High	IsMasterProtein	O76021	Ribosomal L1 domain-containing protein 1 [OS=Homo sapiens]	0.000	19.031	13	4	4	490	54.9	10.13	11.12	4	0
-142769344711843061	False	High	IsMasterProtein	P60468	Protein transport protein Sec61 subunit beta [OS=Homo sapiens]	0.000	21.098	39	3	3	96	10.0	11.56	12.29	3	0	1.879	0.91	0.0786154813607733	0.28317218161791	8.62	1.770	100.000	1.879	0.82	6.64	0.91	125.1	74.9	21.86	8.25	144.4	110.2	172.3	81.6	0.0	91.7	144.4	110.2	172.3	81.6	0.0	91.7	2.8	11.0	68.4	4.1	0.0	14.2
1767684544015944843	False	High	IsMasterProtein	P14678	Small nuclear ribonucleoprotein-associated proteins B and B' [OS=Homo sapiens]	0.000	10.796	9	2	2	240	24.6	11.19	14.26	2	0	1.516	0.60	0.138520144675975	0.350659387221699	14.45	1.516	100.000	1.368	0.60	6.64	0.45	112.8	87.2	24.81	7.92	164.0	98.7	132.3	108.2	0.0	96.7	164.0	98.7	132.3	108.2	0.0	96.7	3.1	9.6	51.2	5.3	0.0	14.6
1992212741193317441	False	High	IsMasterProtein	Q13247	Serine/arginine-rich splicing factor 6 [OS=Homo sapiens]	0.000	13.422	5	2	1	344	39.6	11.43	19.31	2	1	1.037	0.05	0.653818374408861	0.773471410248391	9.35	1.103	0.946	1.037	0.14	-0.08	0.05	101.8	98.2	2.70	10.41	98.3	103.7	101.4	89.1	109.6	97.8	98.3	103.7	101.4	89.1	109.6	97.8	27.1	147.2	572.4	63.7	12.4	215.3
2015286030572761336	False	High	IsMasterProtein	P24752	Acetyl-CoA acetyltransferase, mitochondrial [OS=Homo sapiens]	0.000	18.272	20	7	7	427	45.2	8.85	11.87	7	0	1.136	0.18	0.0724789939936139	0.275788356130538	8.09	1.074	1.136	1.250	0.10	0.18	0.32	104.3	95.7	7.61	10.82	101.5	116.3	103.0	94.5	102.4	82.4	101.5	116.3	103.0	94.5	102.4	82.4	5.8	34.2	120.5	14.0	2.4	37.6
2236542177406705002	False	High	IsMasterProtein	P52597	Heterogeneous nuclear ribonucleoprotein F [OS=Homo sapiens]	0.000	31.257	12	3	1	415	45.6	5.58	26.59	3	0
2613471079569612470	False	High	IsMasterProtein	P14866	Heterogeneous nuclear ribonucleoprotein L [OS=Homo sapiens]	0.000	21.060	8	5	5	589	64.1	8.22	20.95	5	0	2.072	1.05	0.257619036170608	0.47219286629752	10.39	2.217	2.072	0.933	1.15	1.05	-0.10	109.6	90.4	39.92	34.07	181.0	99.0	92.0	81.6	47.8	98.6	181.0	99.0	92.0	81.6	47.8	98.6	23.1	65.0	240.4	27.0	2.5	100.5
3035595102958398127	False	High	IsMasterProtein	P46777	Large ribosomal subunit protein uL18 [OS=Homo sapiens]	0.000	15.823	13	4	4	297	34.3	9.72	13.47	4	0	1.058	0.08			146.86	0.010	100.000	1.058	-6.64	6.64	0.08	103.1	96.9	34.69	33.86	0.0	192.8	116.8	180.0	0.0	110.4	0.0	192.8	116.8	180.0	0.0	110.4	0.0	11.7	28.2	5.5	0.0	10.4
3394918450034897638	False	High	IsMasterProtein	P55884	Eukaryotic translation initiation factor 3 subunit B [OS=Homo sapiens]	0.000	13.211	6	4	4	814	92.4	5.00	13.25	4	0
5211801014996619812	False	High	IsMasterProtein	O43143	ATP-dependent RNA helicase DHX15 [OS=Homo sapiens]	0.000	17.638	6	4	4	795	90.9	7.46	11.90	4	0	0.956	-0.06	0.457630594328643	0.616991713768971	146.84	0.441	100.000	0.956	-1.18	6.64	-0.06	93.8	106.2	36.23	11.18	65.0	141.3	120.4	147.5	0.0	125.9	65.0	141.3	120.4	147.5	0.0	125.9	5.1	57.1	193.4	30.0	0.0	78.9
5777043105444546084	False	High	IsMasterProtein	P00387	NADH-cytochrome b5 reductase 3 [OS=Homo sapiens]	0.000	19.443	11	3	3	301	34.2	7.59	21.60	3	0	2.619	1.39	0.235193186742332	0.449287248552635	63.05	2.619	100.000	1.505	1.39	6.64	0.59	130.2	69.8	11.22	24.32	167.5	141.8	136.2	63.9	0.0	90.5	167.5	141.8	136.2	63.9	0.0	90.5	9.5	41.4	158.2	9.4	0.0	41.0
6043463436452304537	False	High	IsMasterProtein	Q5SSJ5	Heterochromatin protein 1-binding protein 3 [OS=Homo sapiens]	0.000	21.960	12	7	7	553	61.2	9.67	12.83	7	0	1.252	0.32	0.124084644189777	0.338880163100351	14.81	1.627	1.127	1.252	0.70	0.17	0.32	113.0	87.0	8.12	12.68	124.0	110.4	106.4	76.2	98.0	85.0	124.0	110.4	106.4	76.2	98.0	85.0	10.8	49.5	189.7	17.2	3.5	59.1
6167412320153067815	False	High	IsMasterProtein	P35613	Basigin [OS=Homo sapiens]	0.000	21.833	14	4	4	385	42.2	5.66	21.03	4	0	1.346	0.43	0.164463088717125	0.375619167921761	31.90	1.346	1.057	1.697	0.43	0.08	0.76	114.8	85.2	11.32	12.25	115.1	101.3	127.3	85.5	95.9	75.0	115.1	101.3	127.3	85.5	95.9	75.0	69.6	315.5	1575.9	134.0	23.8	362.2
6713486079386730204	False	High	IsMasterProtein	P50454	Serpin H1 [OS=Homo sapiens]	0.000	19.574	12	4	4	418	46.4	8.69	12.97	4	0
6727890501693241620	False	High	IsMasterProtein	Q9UH99	SUN domain-containing protein 2 [OS=Homo sapiens]	0.000	34.710	13	7	7	717	80.3	6.73	19.17	7	0	1.712	0.78	0.0389729306586614	0.272309792837533	3.61	2.188	1.712	1.670	1.13	0.78	0.74	126.7	73.3	17.54	6.14	155.6	111.7	122.9	71.1	65.2	73.6	155.6	111.7	122.9	71.1	65.2	73.6	15.7	58.0	253.9	18.6	2.7	59.3
7173448255119182363	False	High	IsMasterProtein	P27635	Large ribosomal subunit protein uL16 [OS=Homo sapiens]	0.000	15.797	16	3	3	214	24.6	10.08	18.53	3	0	1.152	0.20	0.876634921961295	0.937848512089232	16.36	1.279	0.768	1.152	0.36	-0.38	0.20	107.1	92.9	6.33	21.50	106.9	94.4	102.9	83.6	122.9	89.3	106.9	94.4	102.9	83.6	122.9	89.3	22.7	103.1	447.3	46.0	10.7	151.5
7263541365096533312	False	High	IsMasterProtein	Q13435	Splicing factor 3B subunit 2 [OS=Homo sapiens]	0.000	7.011	3	2	2	895	100.2	5.67	17.16	2	0
7273803465605434037	False	High	IsMasterProtein	P05455	Lupus La protein [OS=Homo sapiens]	0.000	18.414	15	5	5	408	46.8	7.12	10.19	5	0	0.827	-0.27	0.182758585057805	0.393801236850747	32.90	0.677	100.000	0.827	-0.56	6.64	-0.27	91.0	109.0	25.36	1.20	87.3	144.1	108.5	128.9	0.0	131.1	87.3	144.1	108.5	128.9	0.0	131.1	7.0	59.5	178.1	26.8	0.0	84.0
8660233523405071508	False	High	IsMasterProtein	A0FGR8	Extended synaptotagmin-2 [OS=Homo sapiens]	0.000	18.285	4	3	3	921	102.3	9.26	19.16	3	0
-8785242188080332383	False	High	IsMasterProtein	P28838	Cytosol aminopeptidase [OS=Homo sapiens]	0.000	29.097	13	6	6	519	56.1	7.93	10.95	6	0	0.775	-0.37	0.387767437135744	0.574638931129369	52.13	0.350	1.196	0.775	-1.52	0.26	-0.37	87.3	112.7	30.19	29.83	53.3	97.9	93.7	152.4	81.9	120.9	53.3	97.9	93.7	152.4	81.9	120.9	4.6	43.5	165.7	34.1	2.9	83.4
-8650406954565681421	False	High	IsMasterProtein	P48426	Phosphatidylinositol 5-phosphate 4-kinase type-2 alpha [OS=Homo sapiens]	0.000	8.109	10	3	3	406	46.2	6.99	3.29	3	0
-8623681790240616885	False	High	IsMasterProtein	P07305	Histone H1.0 [OS=Homo sapiens]	0.000	11.935	11	2	2	194	20.9	10.84	18.34	2	0	1.131	0.18	0.761349563324935	0.863130576738348	70.18	1.667	0.559	1.131	0.74	-0.84	0.18	96.9	103.1	53.18	10.43	166.6	56.1	94.0	99.9	100.3	83.1	166.6	56.1	94.0	99.9	100.3	83.1	67.6	117.2	780.7	105.1	16.7	269.2
-8621700409293052339	False	High	IsMasterProtein	P23368	NAD-dependent malic enzyme, mitochondrial [OS=Homo sapiens]	0.000	10.831	4	2	2	584	65.4	7.61	17.89	2	0
-7324571001266765675	False	High	IsMasterProtein	P29350	Tyrosine-protein phosphatase non-receptor type 6 [OS=Homo sapiens]	0.000	22.903	11	6	6	595	67.5	7.78	12.28	6	0
-7312866789571495562	False	High	IsMasterProtein	Q6UX53	Thiol S-methyltransferase TMT1B [OS=Homo sapiens]	0.000	16.435	10	2	2	244	27.8	8.38	18.92	2	0	1.344	0.43	0.15179656043964	0.368333554672326	27.62	1.094	1.344	1.619	0.13	0.43	0.69	123.0	77.0	36.20	25.09	67.4	139.2	141.0	61.7	103.6	87.1	67.4	139.2	141.0	61.7	103.6	87.1	12.7	134.9	543.5	30.1	8.0	131.0
-6804108956499343623	False	High	IsMasterProtein	Q96G03	Phosphopentomutase [OS=Homo sapiens]	0.000	19.103	12	6	6	612	68.2	6.73	6.76	6	0
-6612546022737726869	False	High	IsMasterProtein	P80303	Nucleobindin-2 [OS=Homo sapiens]	0.000	11.119	12	4	4	420	50.2	5.12	5.87	4	0
-5119731611670534936	False	High	IsMasterProtein	O60610	Protein diaphanous homolog 1 [OS=Homo sapiens]	0.000	21.318	7	8	8	1272	141.3	5.41	2.86	8	0
-4925331307854051957	False	High	IsMasterProtein	Q14739	Delta(14)-sterol reductase LBR [OS=Homo sapiens]	0.000	8.881	5	3	3	615	70.7	9.36	12.14	3	0
-4550175075661587004	False	High	IsMasterProtein	P00403	Cytochrome c oxidase subunit 2 [OS=Homo sapiens]	0.000	8.404	15	3	3	227	25.5	4.82	7.15	3	0
-3685684818087556165	False	High	IsMasterProtein	P49755	Transmembrane emp24 domain-containing protein 10 [OS=Homo sapiens]	0.000	20.209	15	2	2	219	25.0	7.44	11.60	2	0	1.072	0.10	0.771299894401499	0.86576918379331	30.56	1.072	100.000	0.851	0.10	6.64	-0.23	93.8	106.2	34.67	5.06	140.7	67.2	120.0	131.2	0.0	140.9	140.7	67.2	120.0	131.2	0.0	140.9	2.4	5.9	41.9	5.8	0.0	19.2
-199396300438152648	False	High	IsMasterProtein	P25788	Proteasome subunit alpha type-3 [OS=Homo sapiens]	0.000	13.381	16	3	3	255	28.4	5.33	13.28	3	0	1.687	0.75			147.38	0.010	100.000	1.687	-6.64	6.64	0.75	118.0	82.0	34.71	54.81	0.0	215.9	130.8	175.7	0.0	77.6	0.0	215.9	130.8	175.7	0.0	77.6	0.0	6.1	14.7	2.5	0.0	3.4
868843744032576337	False	High	IsMasterProtein	P48444	Coatomer subunit delta [OS=Homo sapiens]	0.000	14.442	10	5	5	511	57.2	6.21	5.81	5	0
964900113043376779	False	High	IsMasterProtein	Q9Y265	RuvB-like 1 [OS=Homo sapiens]	0.000	18.765	14	5	5	456	50.2	6.42	14.03	5	0
1414945439185658993	False	High	IsMasterProtein	P84090	Enhancer of rudimentary homolog [OS=Homo sapiens]	0.000	9.492	28	2	2	104	12.3	5.92	22.39	2	0
1734790582977372175	False	High	IsMasterProtein	P54136	Arginine--tRNA ligase, cytoplasmic [OS=Homo sapiens]	0.000	11.912	7	4	4	660	75.3	6.68	1.98	4	0	1.061	0.09	0.769348416907423	0.864919648821389	32.93	1.396	0.826	1.061	0.48	-0.28	0.09	90.5	109.5	18.21	29.41	90.3	92.7	123.6	64.7	112.3	116.5	90.3	92.7	123.6	64.7	112.3	116.5	4.9	25.9	137.4	9.1	2.5	50.5
1785172786280045072	False	High	IsMasterProtein	P06730	Eukaryotic translation initiation factor 4E [OS=Homo sapiens]	0.000	7.154	20	3	3	217	25.1	6.15	1.91	3	0
2746028524908130600	False	High	IsMasterProtein	P16070	CD44 antigen [OS=Homo sapiens]	0.000	15.615	6	4	4	742	81.5	5.33	5.39	4	0	1.277	0.35	0.456293536740202	0.616336792164004	31.05	1.010	100.000	1.277	0.01	6.64	0.35	100.9	99.1	24.32	46.67	156.1	111.8	99.5	154.6	0.0	77.9	156.1	111.8	99.5	154.6	0.0	77.9	6.7	24.7	87.4	17.2	0.0	26.7
3042753504910158627	False	High	IsMasterProtein	P13804	Electron transfer flavoprotein subunit alpha, mitochondrial [OS=Homo sapiens]	0.000	22.338	15	4	4	333	35.1	8.38	15.34	4	0	0.780	-0.36	0.193664853681501	0.411182856496794	20.83	0.780	0.684	0.978	-0.36	-0.55	-0.03	93.2	106.8	13.45	16.13	76.7	89.8	100.6	98.4	131.4	102.9	76.7	89.8	100.6	98.4	131.4	102.9	7.4	44.6	198.7	24.6	5.2	79.3
3338073365584811594	False	High	IsMasterProtein	P83731	Large ribosomal subunit protein eL24 [OS=Homo sapiens]	0.000	14.929	20	3	3	157	17.8	11.25	19.22	3	0
3427861429656696180	False	High	IsMasterProtein	O95197	Reticulon-3 [OS=Homo sapiens]	0.000	12.548	2	2	2	1032	112.5	4.96	10.44	2	0	1.709	0.77	0.518882968607993	0.660230701708589	62.94	1.709	100.000	0.984	0.77	6.64	-0.02	107.8	92.2	16.95	17.46	155.9	120.9	115.0	91.2	0.0	116.9	155.9	120.9	115.0	91.2	0.0	116.9	9.1	36.3	137.4	13.8	0.0	54.5
4892989875718200247	False	High	IsMasterProtein	Q9UL46	Proteasome activator complex subunit 2 [OS=Homo sapiens]	0.000	10.153	10	2	2	239	27.4	5.73	10.52	2	0	9.982	3.32			735.25		100.000	0.996		6.64	-0.01	89.9	110.1	27.86		0.0	150.5	224.3	0.0	0.0	225.2	0.0	150.5	224.3	0.0	0.0	225.2	0.0	2.8	16.6	0.0	0.0	6.5
5083710564544014092	False	High	IsMasterProtein	P84103	Serine/arginine-rich splicing factor 3 [OS=Homo sapiens]	0.000	5.838	10	2	2	164	19.3	11.65	16.85	2	0	0.837	-0.26	0.307253287169131	0.51612849167158	12.88	0.916	0.447	0.837	-0.13	-1.16	-0.26	95.1	104.9	7.10	45.46	83.1	82.2	72.9	90.7	183.8	87.2	83.1	82.2	72.9	90.7	183.8	87.2	35.6	181.3	639.5	100.7	32.3	298.2
6178483006887404170	False	High	IsMasterProtein	Q8TCT9	Minor histocompatibility antigen H13 [OS=Homo sapiens]	0.000	17.445	11	4	4	377	41.5	6.43	10.57	4	0	1.081	0.11	0.208621902438689	0.422172445384041	1.91	1.380	1.081	1.067	0.46	0.11	0.09	106.9	93.1	8.41	7.62	117.6	99.7	105.9	85.2	92.3	99.3	117.6	99.7	105.9	85.2	92.3	99.3	29.5	128.8	543.8	55.4	9.5	198.9
6313231503744566384	False	High	IsMasterProtein	O00754	Lysosomal alpha-mannosidase [OS=Homo sapiens]	0.000	14.312	4	5	5	1011	113.7	7.28	12.58	5	0
7034888279126445195	False	High	IsMasterProtein	Q9NRA2	Sialin [OS=Homo sapiens]	0.000	7.909	3	2	2	495	54.6	8.27	13.14	2	0	1.472	0.56	0.171451638019802	0.381621622952503	9.07	1.472	100.000	1.382	0.56	6.64	0.47	107.3	92.7	25.69	24.83	172.9	113.3	113.8	117.5	0.0	82.4	172.9	113.3	113.8	117.5	0.0	82.4	6.7	22.6	90.3	11.8	0.0	25.5
7224643183628006691	False	High	IsMasterProtein	O00303	Eukaryotic translation initiation factor 3 subunit F [OS=Homo sapiens]	0.000	23.019	13	4	4	357	37.5	5.45	16.15	4	0	1.596	0.67	0.0305904279173056	0.272309792837533	18.33	1.399	100.000	1.596	0.48	6.64	0.67	122.3	77.7	8.98	21.45	148.2	143.1	124.6	106.0	0.0	78.1	148.2	143.1	124.6	106.0	0.0	78.1	3.4	16.9	58.5	6.3	0.0	14.3
8244788051015200479	False	High	IsMasterProtein	O43447	Peptidyl-prolyl cis-trans isomerase H [OS=Homo sapiens]	0.000	3.171	8	2	1	177	19.2	8.07	10.00	2	0
8827666052570193854	False	High	IsMasterProtein	Q15056	Eukaryotic translation initiation factor 4H [OS=Homo sapiens]	0.000	8.550	9	2	2	248	27.4	7.23	12.00	2	0
-8758472197852487716	False	High	IsMasterProtein	P23219	Prostaglandin G/H synthase 1 [OS=Homo sapiens]	0.000	16.492	10	5	5	599	68.6	7.23	11.37	5	0	1.534	0.62	0.0731293014885656	0.275788356130538	13.87	1.391	3.915	1.534	0.48	1.97	0.62	122.1	77.9	26.77	56.37	102.8	116.0	168.1	73.9	29.6	109.6	102.8	116.0	168.1	73.9	29.6	109.6	22.0	127.7	736.2	41.0	2.6	187.2
-8282495750123490209	False	High	IsMasterProtein	Q96AE4	Far upstream element-binding protein 1 [OS=Homo sapiens]	0.000	15.001	8	5	4	644	67.5	7.61	11.31	5	0
-8120903851432865653	False	High	IsMasterProtein	P01889	HLA class I histocompatibility antigen, B alpha chain [OS=Homo sapiens]	0.000	19.637	11	3	2	362	40.4	5.85	6.87	3	1	2.243	1.17	0.911248521365547	0.957538359170763	123.66	0.372	100.000	2.243	-1.43	6.64	1.17	98.8	101.2	64.07	27.97	51.4	110.3	207.6	138.2	0.0	92.5	51.4	110.3	207.6	138.2	0.0	92.5	2.7	29.8	223.1	18.8	0.0	38.8
-7946497630754715310	False	High	IsMasterProtein	Q9H223	EH domain-containing protein 4 [OS=Homo sapiens]	0.000	7.340	5	2	2	541	61.1	6.76	8.88	2	0
-7740854368523393254	False	High	IsMasterProtein	Q9NR30	Nucleolar RNA helicase 2 [OS=Homo sapiens]	0.000	12.175	7	5	5	783	87.3	9.28	3.57	5	0	0.817	-0.29	0.261337997954381	0.474207294533763	4.78	0.791	100.000	0.817	-0.34	6.64	-0.29	70.7	129.3	62.22	53.86	166.9	50.3	77.3	210.9	0.0	94.6	166.9	50.3	77.3	210.9	0.0	94.6	4.0	6.2	37.9	13.1	0.0	18.1
-7405730642826192701	False	High	IsMasterProtein	P00390	Glutathione reductase, mitochondrial [OS=Homo sapiens]	0.000	22.635	15	4	4	522	56.2	8.50	13.64	4	0
-6920554993800994285	False	High	IsMasterProtein	Q02880	DNA topoisomerase 2-beta [OS=Homo sapiens]	0.000	14.581	5	6	6	1626	183.2	8.00	5.05	6	0
-6890346438132187209	False	High	IsMasterProtein	Q14165	Malectin [OS=Homo sapiens]	0.000	15.739	9	2	2	292	32.2	5.41	12.26	2	0	1.280	0.36			147.10	0.010	100.000	1.280	-6.64	6.64	0.36	121.2	78.8	8.77	34.15	0.0	168.7	191.0	91.2	0.0	149.2	0.0	168.7	191.0	91.2	0.0	149.2	0.0	16.9	76.1	4.6	0.0	23.2
-6681537936157474887	False	High	IsMasterProtein	Q9UH65	Switch-associated protein 70 [OS=Homo sapiens]	0.000	9.027	5	3	3	585	69.0	5.87	4.07	3	0
-6528342238616596443	False	High	IsMasterProtein	Q92542	Nicastrin [OS=Homo sapiens]	0.000	7.942	4	3	3	709	78.4	5.99	8.21	3	0
-5986296192720168781	False	High	IsMasterProtein	Q9Y617	Phosphoserine aminotransferase [OS=Homo sapiens]	0.000	15.436	9	3	3	370	40.4	7.66	7.77	3	0	0.926	-0.11	0.190796678760346	0.40628469241909	11.72	0.926	100.000	0.858	-0.11	6.64	-0.22	92.1	107.9	28.84	0.64	129.8	71.9	119.2	140.2	0.0	138.9	129.8	71.9	119.2	140.2	0.0	138.9	2.0	5.7	37.6	5.6	0.0	17.1
-5669236386910036788	False	High	IsMasterProtein	P46783	Small ribosomal subunit protein eS10 [OS=Homo sapiens]	0.000	12.615	14	2	2	165	18.9	10.15	19.33	2	0
-5594737039726069991	False	High	IsMasterProtein	A8MUU1	Putative fatty acid-binding protein 5-like protein 3 [OS=Homo sapiens]	0.000	27.043	22	2	1	101	11.3	7.80	13.84	2	0
-5301300435928167882	False	High	IsMasterProtein	P47755	F-actin-capping protein subunit alpha-2 [OS=Homo sapiens]	0.000	9.703	8	2	1	286	32.9	5.85	15.83	2	0
-4797790429512717329	False	High	IsMasterProtein	O75874	Isocitrate dehydrogenase [NADP] cytoplasmic [OS=Homo sapiens]	0.000	7.395	9	3	2	414	46.6	7.01	4.11	3	0
-3324031393637842436	False	High	IsMasterProtein	P49458	Signal recognition particle 9 kDa protein [OS=Homo sapiens]	0.000	7.981	36	3	3	86	10.1	7.97	10.12	3	0
-2491360545906137157	False	High	IsMasterProtein	P54920	Alpha-soluble NSF attachment protein [OS=Homo sapiens]	0.000	21.327	15	4	4	295	33.2	5.36	12.41	4	0	1.907	0.93	0.297497351647061	0.507990760831302	50.38	1.259	100.000	1.907	0.33	6.64	0.93	115.0	85.0	16.93	10.08	125.5	123.4	164.9	99.7	0.0	86.5	125.5	123.4	164.9	99.7	0.0	86.5	3.4	17.2	91.4	7.0	0.0	18.7
-2106198041571123129	False	High	IsMasterProtein	Q9UMS4	Pre-mRNA-processing factor 19 [OS=Homo sapiens]	0.000	11.619	8	3	3	504	55.1	6.61	7.50	3	0
-10968856719763814	False	High	IsMasterProtein	P62081	Small ribosomal subunit protein eS7 [OS=Homo sapiens]	0.000	6.199	9	2	2	194	22.1	10.10	11.29	2	0	0.932	-0.10	0.327110366248168	0.527714009603185	11.24	1.009	0.932	0.766	0.01	-0.10	-0.38	96.5	103.5	5.76	20.50	90.0	91.7	100.1	89.2	98.4	130.6	90.0	91.7	100.1	89.2	98.4	130.6	38.1	200.0	867.8	97.9	17.1	441.8
677526654360538548	False	High	IsMasterProtein	Q99733	Nucleosome assembly protein 1-like 4 [OS=Homo sapiens]	0.000	18.042	10	3	2	375	42.8	4.69	9.31	3	0
1198198230857353565	False	High	IsMasterProtein	O43169	Cytochrome b5 type B [OS=Homo sapiens]	0.000	15.293	19	2	2	150	16.7	4.97	8.42	2	0	1.771	0.82	0.112361684729959	0.327638151286199	18.76	1.771	100.000	1.547	0.82	6.64	0.63	121.1	78.9	12.21	1.20	159.3	125.6	136.8	89.9	0.0	88.4	159.3	125.6	136.8	89.9	0.0	88.4	6.9	28.0	121.3	10.1	0.0	30.6
1626787301321382750	False	High	IsMasterProtein	Q6NUK1	Mitochondrial adenyl nucleotide antiporter SLC25A24 [OS=Homo sapiens]	0.000	17.209	16	7	7	477	53.3	6.33	7.21	7	0	2.000	1.00	0.0754195502305793	0.278590583504793	29.90	2.404	1.431	2.000	1.27	0.52	1.00	135.5	64.5	24.40	3.54	158.6	96.2	141.3	66.0	67.2	70.6	158.6	96.2	141.3	66.0	67.2	70.6	11.5	35.9	209.7	12.4	2.0	40.9
2874885037648560876	False	High	IsMasterProtein	O60869	Endothelial differentiation-related factor 1 [OS=Homo sapiens]	0.000	8.943	16	2	2	148	16.4	9.95	14.48	2	0
3425744660855709231	False	High	IsMasterProtein	O60568	Multifunctional procollagen lysine hydroxylase and glycosyltransferase LH3 [OS=Homo sapiens]	0.000	9.769	3	2	2	738	84.7	6.05	14.56	2	0
3728877322360888626	False	High	IsMasterProtein	P62854	Small ribosomal subunit protein eS26 [OS=Homo sapiens]	0.000	11.048	21	2	2	115	13.0	11.00	5.41	2	0
3972038562420252503	False	High	IsMasterProtein	P61254	Large ribosomal subunit protein uL24 [OS=Homo sapiens]	0.000	7.702	21	4	4	145	17.2	10.55	4.18	4	0
4532618803689773049	False	High	IsMasterProtein	P00491	Purine nucleoside phosphorylase [OS=Homo sapiens]	0.000	33.142	21	4	4	289	32.1	6.95	13.31	4	0	0.688	-0.54	0.254592341829102	0.470216468072116	24.86	0.010	0.688	0.827	-6.64	-0.54	-0.27	78.4	121.6	9.27	22.81	0.0	98.6	86.4	167.1	143.3	104.6	0.0	98.6	86.4	167.1	143.3	104.6	0.0	16.4	57.2	14.0	1.9	27.0
4678846149867540289	False	High	IsMasterProtein	Q9H4A4	Aminopeptidase B [OS=Homo sapiens]	0.000	14.473	8	4	4	650	72.5	5.74	12.68	4	0	0.946	-0.08	0.419143620192181	0.590389068130621	73.25	0.946	100.000	0.633	-0.08	6.64	-0.66	80.9	119.1	22.05	9.79	127.9	83.2	98.4	135.2	0.0	155.3	127.9	83.2	98.4	135.2	0.0	155.3	2.3	7.7	36.2	6.3	0.0	22.3
4690988044632206279	False	High	IsMasterProtein	Q16719	Kynureninase [OS=Homo sapiens]	0.000	5.843	5	2	2	465	52.3	7.03	0.00	2	0
4773020118127395212	False	High	IsMasterProtein	P30740	Leukocyte elastase inhibitor [OS=Homo sapiens]	0.000	18.682	16	5	5	379	42.7	6.28	7.79	5	0	0.806	-0.31	0.0634182564674153	0.272309792837533	2.64	0.806	100.000	0.791	-0.31	6.64	-0.34	86.6	113.4	14.90	19.01	125.9	104.2	94.4	156.3	0.0	119.2	125.9	104.2	94.4	156.3	0.0	119.2	2.3	9.8	35.3	7.4	0.0	17.4
4994086141420822230	False	High	IsMasterProtein	P02794	Ferritin heavy chain [OS=Homo sapiens]	0.000	9.322	10	2	2	183	21.2	5.55	10.49	2	0
5999519850232784779	False	High	IsMasterProtein	Q9Y3L3	SH3 domain-binding protein 1 [OS=Homo sapiens]	0.000	7.947	4	3	3	701	75.7	6.77	1.68	3	0
6425786624467733847	False	High	IsMasterProtein	O95758	Polypyrimidine tract-binding protein 3 [OS=Homo sapiens]	0.000	33.051	9	3	1	552	59.7	9.04	21.22	3	0
6548869844035824343	False	High	IsMasterProtein	Q9UKM9	RNA-binding protein Raly [OS=Homo sapiens]	0.000	13.787	14	5	5	306	32.4	9.17	12.11	5	0	7.529	2.91	0.421005350323839	0.591859948804775	117.53	7.529	100.000	1.561	2.91	6.64	0.64	132.2	67.8	74.45	26.10	309.4	96.6	93.2	41.1	0.0	59.7	309.4	96.6	93.2	41.1	0.0	59.7	6.1	9.8	37.6	2.1	0.0	9.4
7099090004337322375	False	High	IsMasterProtein	P63167	Dynein light chain 1, cytoplasmic [OS=Homo sapiens]	0.000	19.644	37	2	2	89	10.4	7.40	11.66	2	0
8472695818303021401	False	High	IsMasterProtein	P22087	rRNA 2'-O-methyltransferase fibrillarin [OS=Homo sapiens]	0.000	11.665	9	2	2	321	33.8	10.18	14.01	2	0	3.944	1.98	0.335377592838074	0.527714009603185	84.63	3.944	100.000	1.693	1.98	6.64	0.76	128.4	71.6	50.65	8.26	246.4	102.1	118.9	62.5	0.0	70.2	246.4	102.1	118.9	62.5	0.0	70.2	10.5	22.4	103.7	6.9	0.0	23.9
8932252735691276888	False	High	IsMasterProtein	O96008	Mitochondrial import receptor subunit TOM40 homolog [OS=Homo sapiens]	0.000	18.071	11	3	3	361	37.9	7.25	12.56	3	0	0.890	-0.17	0.823728508996079	0.904976389246072	62.91	0.890	0.616	1.546	-0.17	-0.70	0.63	94.2	105.8	20.58	28.98	86.3	83.9	119.4	97.0	136.2	77.2	86.3	83.9	119.4	97.0	136.2	77.2	3.4	17.0	96.3	9.9	2.2	24.3
9167307694424558965	False	High	IsMasterProtein	O95336	6-phosphogluconolactonase [OS=Homo sapiens]	0.000	24.559	23	4	4	258	27.5	6.05	10.56	4	0	0.821	-0.28	0.0435689646318591	0.272309792837533	9.14	0.774	100.000	0.821	-0.37	6.64	-0.28	84.8	115.2	12.38	7.01	103.2	95.2	121.0	133.4	0.0	147.3	103.2	95.2	121.0	133.4	0.0	147.3	2.0	9.5	48.0	6.7	0.0	22.8
-8654613729152941586	False	High	IsMasterProtein	P23786	Carnitine O-palmitoyltransferase 2, mitochondrial [OS=Homo sapiens]	0.000	16.833	9	6	6	658	73.7	8.18	6.70	6	0
-8293533738236197165	False	High	IsMasterProtein	O75347	Tubulin-specific chaperone A [OS=Homo sapiens]	0.000	15.840	38	4	4	108	12.8	5.29	8.89	4	0
-8220013005457955452	False	High	IsMasterProtein	Q15424	Scaffold attachment factor B1 [OS=Homo sapiens]	0.000	14.591	6	4	4	915	102.6	5.47	4.31	4	0
-7970699774180839953	False	High	IsMasterProtein	Q9Y230	RuvB-like 2 [OS=Homo sapiens]	0.000	22.748	10	4	4	463	51.1	5.64	13.30	4	0	1.334	0.42	0.470210884689732	0.622363218492443	35.60	1.334	100.000	1.014	0.42	6.64	0.02	104.0	96.0	9.58	9.29	139.2	116.7	120.7	104.4	0.0	119.0	139.2	116.7	120.7	104.4	0.0	119.0	3.5	15.1	62.1	6.8	0.0	23.9
-7485362868972298733	False	High	IsMasterProtein	P14174	Macrophage migration inhibitory factor [OS=Homo sapiens]	0.000	11.571	18	2	2	115	12.5	7.88	18.45	2	0
-7478524853152137733	False	High	IsMasterProtein	P43487	Ran-specific GTPase-activating protein [OS=Homo sapiens]	0.000	11.729	19	4	4	201	23.3	5.29	9.80	4	0	0.923	-0.12	0.942387205859013	0.964372979458009	60.69	0.435	0.923	1.563	-1.20	-0.12	0.64	96.0	104.0	66.58	16.27	34.9	99.2	169.7	80.2	107.4	108.6	34.9	99.2	169.7	80.2	107.4	108.6	4.2	61.4	417.9	25.0	5.3	104.3
-7216673517695953879	False	High	IsMasterProtein	Q8TDZ2	[F-actin]-monooxygenase MICAL1 [OS=Homo sapiens]	0.000	13.677	4	4	4	1067	117.8	6.40	5.88	4	0	0.638	-0.65	0.697537117201935	0.809788787249254	68.87	0.010	0.638	1.191	-6.64	-0.65	0.25	105.5	94.5	9.09	41.06	0.0	111.7	127.1	79.2	175.2	106.7	0.0	111.7	127.1	79.2	175.2	106.7	0.0	16.8	76.0	6.0	2.1	24.9
-6585678134614880292	False	High	IsMasterProtein	Q9NTK5	Obg-like ATPase 1 [OS=Homo sapiens]	0.000	9.768	5	2	2	396	44.7	7.81	8.15	2	0	1.200	0.26	0.953542306275547	0.964428512701737	49.60	0.799	100.000	1.200	-0.32	6.64	0.26	95.6	104.4	14.16	10.09	105.2	112.1	137.0	131.6	0.0	114.1	105.2	112.1	137.0	131.6	0.0	114.1	4.5	24.7	120.0	14.6	0.0	39.0
-5905184492137342602	False	High	IsMasterProtein	P08559	Pyruvate dehydrogenase E1 component subunit alpha, somatic form, mitochondrial [OS=Homo sapiens]	0.000	11.589	6	2	2	390	43.3	8.06	16.23	2	0
-5457086219515973345	False	High	IsMasterProtein	P61086	Ubiquitin-conjugating enzyme E2 K [OS=Homo sapiens]	0.000	10.779	16	3	3	200	22.4	5.44	5.06	3	0
-5372925708799750934	False	High	IsMasterProtein	Q15046	Lysine--tRNA ligase [OS=Homo sapiens]	0.000	10.560	4	2	2	597	68.0	6.35	13.94	2	0
-5062141414675458558	False	High	IsMasterProtein	Q9P0L0	Vesicle-associated membrane protein-associated protein A [OS=Homo sapiens]	0.000	16.402	14	3	3	249	27.9	8.62	10.23	3	0	2.791	1.48	0.339506590977136	0.527714009603185	81.36	2.791	100.000	1.259	1.48	6.64	0.33	125.4	74.6	33.72	39.63	182.5	89.3	146.5	65.4	0.0	116.3	182.5	89.3	146.5	65.4	0.0	116.3	5.6	14.1	92.0	5.2	0.0	28.5
-4877503792566385355	False	High	IsMasterProtein	O75822	Eukaryotic translation initiation factor 3 subunit J [OS=Homo sapiens]	0.000	15.847	18	2	2	258	29.0	4.83	12.05	2	0	1.678	0.75			147.38	0.010	100.000	1.678	-6.64	6.64	0.75	122.1	77.9	5.51	4.21	0.0	176.0	190.3	120.4	0.0	113.4	0.0	176.0	190.3	120.4	0.0	113.4	0.0	9.0	38.7	3.1	0.0	9.0
-4858909322532710110	False	High	IsMasterProtein	Q16881	Thioredoxin reductase 1, cytoplasmic [OS=Homo sapiens]	0.000	7.668	5	3	3	649	70.9	7.39	3.49	3	0
-4709536422529614216	False	High	IsMasterProtein	P20618	Proteasome subunit beta type-1 [OS=Homo sapiens]	0.000	15.986	20	4	4	241	26.5	8.13	8.74	4	0	1.445	0.53	0.651630207520061	0.773410279089383	54.55	1.445	100.000	0.914	0.53	6.64	-0.13	103.9	96.1	12.53	15.78	143.3	120.0	113.4	99.2	0.0	124.1	143.3	120.0	113.4	99.2	0.0	124.1	5.8	25.0	93.9	10.4	0.0	40.1
-4605522544337800066	False	High	IsMasterProtein	Q9Y3U8	Large ribosomal subunit protein eL36 [OS=Homo sapiens]	0.000	9.049	19	2	2	105	12.2	11.59	11.81	2	0
-3545967028758689053	False	High	IsMasterProtein	P36543	V-type proton ATPase subunit E 1 [OS=Homo sapiens]	0.000	11.329	12	3	3	226	26.1	8.00	8.34	3	0	0.915	-0.13	0.920327261710284	0.960990421332654	52.85	1.625	0.674	0.915	0.70	-0.57	-0.13	95.6	104.4	33.60	13.40	140.2	75.9	88.4	86.3	112.5	96.7	140.2	75.9	88.4	86.3	112.5	96.7	7.9	22.0	102.0	12.6	2.6	43.5
-3241887692250600056	False	High	IsMasterProtein	Q15149	Plectin [OS=Homo sapiens]	0.000	9.747	1	4	4	4684	531.5	5.96	4.51	4	0
-2714329419910624829	False	High	IsMasterProtein	P47985	Cytochrome b-c1 complex subunit Rieske, mitochondrial [OS=Homo sapiens]	0.000	10.592	11	3	3	274	29.6	8.32	13.12	3	0
-2654300565608217051	False	High	IsMasterProtein	P07711	Procathepsin L [OS=Homo sapiens]	0.000	12.242	12	3	3	333	37.5	5.45	8.74	3	0
-2550625188107110862	False	High	IsMasterProtein	P14550	Aldo-keto reductase family 1 member A1 [OS=Homo sapiens]	0.000	13.792	12	4	4	325	36.6	6.79	10.27	4	0	1.081	0.11			146.89	0.010	100.000	1.081	-6.64	6.64	0.11	106.8	93.2	4.09	12.37	0.0	155.3	164.6	127.8	0.0	152.3	0.0	155.3	164.6	127.8	0.0	152.3	0.0	14.0	59.0	5.8	0.0	21.3
-2297110738803864325	False	High	IsMasterProtein	P30044	Peroxiredoxin-5, mitochondrial [OS=Homo sapiens]	0.000	12.665	19	3	3	214	22.1	8.70	10.00	3	0
-1831448905794715132	False	High	IsMasterProtein	P84098	Large ribosomal subunit protein eL19 [OS=Homo sapiens]	0.000	20.548	13	2	2	196	23.5	11.47	16.82	2	0	1.379	0.46			147.19	0.010	100.000	1.379	-6.64	6.64	0.46	111.9	88.1	2.06	9.56	0.0	165.3	170.1	141.2	0.0	123.4	0.0	165.3	170.1	141.2	0.0	123.4	0.0	15.8	64.7	6.8	0.0	18.3
-1822975009015350041	False	High	IsMasterProtein	P60228	Eukaryotic translation initiation factor 3 subunit E [OS=Homo sapiens]	0.000	8.145	7	3	3	445	52.2	6.04	4.27	3	0
-1419370867446709471	False	High	IsMasterProtein	P42677	Small ribosomal subunit protein eS27 [OS=Homo sapiens]	0.000	9.986	23	2	2	84	9.5	9.45	8.33	2	0	0.988	-0.02	0.904526203219876	0.956024775374001	2.86	0.970	0.988	1.040	-0.04	-0.02	0.06	99.4	100.6	6.12	9.52	106.5	98.7	94.4	109.8	99.8	90.8	106.5	98.7	94.4	109.8	99.8	90.8	5.2	24.8	94.4	13.9	2.0	35.4
-1107491026845931774	False	High	IsMasterProtein	P10451	Osteopontin [OS=Homo sapiens]	0.000	8.273	11	2	2	314	35.4	4.58	3.97	2	0
-445851658510322323	False	High	IsMasterProtein	P55769	NHP2-like protein 1 [OS=Homo sapiens]	0.000	13.893	31	4	4	128	14.2	8.46	6.62	4	0	1.146	0.20	0.0786056210974859	0.28317218161791	2.37	1.393	1.127	1.146	0.48	0.17	0.20	107.3	92.7	6.99	14.80	106.5	103.7	118.1	76.5	92.0	103.1	106.5	103.7	118.1	76.5	92.0	103.1	7.9	39.6	179.4	14.7	2.8	61.1
121458031031999340	False	High	IsMasterProtein	P35232	Prohibitin 1 [OS=Homo sapiens]	0.000	20.244	17	5	5	272	29.8	5.76	7.82	5	0	0.848	-0.24	0.843077388630487	0.912546647335413	2.98	0.831	0.848	1.756	-0.27	-0.24	0.81	111.6	88.4	23.43	34.85	75.0	114.0	118.8	90.2	134.4	67.6	75.0	114.0	118.8	90.2	134.4	67.6	3.4	26.6	110.3	10.6	2.5	24.5
563058972091496350	False	High	IsMasterProtein	P80723	Brain acid soluble protein 1 [OS=Homo sapiens]	0.000	15.449	31	4	4	227	22.7	4.63	5.74	4	0	0.827	-0.27	0.503090507985464	0.647076027769971	57.11	1.346	0.281	0.827	0.43	-1.83	-0.27	80.7	119.3	43.16	61.17	117.0	58.4	58.9	87.0	207.5	71.2	117.0	58.4	58.9	87.0	207.5	71.2	17.6	45.2	181.3	33.9	12.8	85.5
1022536969773821467	False	High	IsMasterProtein	P20702	Integrin alpha-X [OS=Homo sapiens]	0.000	9.770	4	4	3	1163	127.7	6.64	1.66	4	0
2758380383998066899	False	High	IsMasterProtein	Q86V81	THO complex subunit 4 [OS=Homo sapiens]	0.000	13.954	15	3	3	257	26.9	11.15	11.91	3	0	0.742	-0.43	0.91676754907648	0.960705488378566	6.18	1.944	0.713	0.742	0.96	-0.49	-0.43	95.7	104.3	39.86	23.86	148.0	87.4	70.7	76.1	122.6	95.2	148.0	87.4	70.7	76.1	122.6	95.2	15.0	45.6	146.7	20.0	5.1	77.1
3090295747624370230	False	High	IsMasterProtein	Q9NTJ5	Phosphatidylinositol-3-phosphatase SAC1 [OS=Homo sapiens]	0.000	5.239	3	2	2	587	66.9	7.12	1.63	2	0
3508396415838456263	False	High	IsMasterProtein	Q5JXB2	Putative ubiquitin-conjugating enzyme E2 N-like [OS=Homo sapiens]	0.000	11.854	14	2	2	153	17.4	5.92	11.05	2	0
3761626498643372027	False	High	IsMasterProtein	P05362	Intercellular adhesion molecule 1 [OS=Homo sapiens]	0.000	13.543	10	4	4	532	57.8	7.99	6.86	4	0
4037115124737055274	False	High	IsMasterProtein	P04439	HLA class I histocompatibility antigen, A alpha chain [OS=Homo sapiens]	0.000	15.287	5	2	1	365	40.8	6.00	6.87	2	0
4636491781207187808	False	High	IsMasterProtein	P14868	Aspartate--tRNA ligase, cytoplasmic [OS=Homo sapiens]	0.000	20.853	15	6	6	501	57.1	6.55	11.89	6	0
4696526329741067639	False	High	IsMasterProtein	Q14344	Guanine nucleotide-binding protein subunit alpha-13 [OS=Homo sapiens]	0.000	16.965	7	2	1	377	44.0	8.00	14.66	2	0
6707926075363841764	False	High	IsMasterProtein	Q99798	Aconitate hydratase, mitochondrial [OS=Homo sapiens]	0.000	13.389	4	3	3	780	85.4	7.61	9.76	3	0	11.113	3.47	0.476257730777985	0.624995591150465	128.31	11.113	100.000	1.495	3.47	6.64	0.58	118.1	81.9	127.10	19.09	436.6	49.5	44.8	39.3	0.0	29.9	436.6	49.5	44.8	39.3	0.0	29.9	28.3	16.5	59.4	6.6	0.0	15.5
7405227159340641842	False	High	IsMasterProtein	P62195	26S proteasome regulatory subunit 8 [OS=Homo sapiens]	0.000	12.973	13	4	3	406	45.6	7.55	4.20	4	1	1.035	0.05	0.540213110482837	0.677841060640509	51.86	0.673	100.000	1.035	-0.57	6.64	0.05	88.8	111.2	5.34	36.15	115.5	105.6	105.4	171.7	0.0	101.8	115.5	105.6	105.4	171.7	0.0	101.8	2.7	12.7	50.4	10.4	0.0	19.0
7530688595643988973	False	High	IsMasterProtein	Q13510	Acid ceramidase [OS=Homo sapiens]	0.000	7.766	10	4	4	395	44.6	7.62	1.64	4	0
7590147556392166876	False	High	IsMasterProtein	P07384	Calpain-1 catalytic subunit [OS=Homo sapiens]	0.000	8.138	6	4	4	714	81.8	5.67	4.10	4	0	0.813	-0.30	0.578803652743459	0.711466629178717	58.32	1.519	0.583	0.813	0.60	-0.78	-0.30	93.2	106.8	5.82	47.47	91.3	95.5	85.0	60.1	163.6	104.6	91.3	95.5	85.0	60.1	163.6	104.6	3.4	18.3	64.8	5.8	2.5	31.1
8320203953169685442	False	High	IsMasterProtein	Q9NZL9	Methionine adenosyltransferase 2 subunit beta [OS=Homo sapiens]	0.000	14.035	10	3	3	334	37.5	7.36	12.70	3	0
8408211072324921186	False	High	IsMasterProtein	P78344	Eukaryotic translation initiation factor 4 gamma 2 [OS=Homo sapiens]	0.000	6.310	2	2	2	907	102.3	7.14	10.22	2	0
8529586358305545684	False	High	IsMasterProtein	P04181	Ornithine aminotransferase, mitochondrial [OS=Homo sapiens]	0.000	4.671	4	2	2	439	48.5	7.03	7.22	2	0
-9199223731198630068	False	High	IsMasterProtein	Q9UIJ7	GTP:AMP phosphotransferase AK3, mitochondrial [OS=Homo sapiens]	0.000	10.210	11	2	2	227	25.6	9.16	8.59	2	0
-9137773696009286865	False	High	IsMasterProtein	P58546	Myotrophin [OS=Homo sapiens]	0.000	7.602	22	2	2	118	12.9	5.52	5.94	2	0	0.020	-5.68	0.484045135193943	0.63030337748276	138.41	0.010	0.020	0.294	-6.64	-5.68	-1.77	57.7	142.3	44.19	158.66	0.0	10.8	5.6	13.5	550.9	19.2	0.0	10.8	5.6	13.5	550.9	19.2	0.0	12.0	25.0	7.6	49.0	33.2
-8826640121646055106	False	High	IsMasterProtein	P13473	Lysosome-associated membrane glycoprotein 2 [OS=Homo sapiens]	0.000	11.313	6	3	3	410	44.9	5.63	11.23	3	0	1.503	0.59	0.00307621878907605	0.194781616056274	7.64	1.503	1.905	1.426	0.59	0.93	0.51	119.4	80.6	15.36	28.19	133.8	100.4	131.7	89.0	52.7	92.4	133.8	100.4	131.7	89.0	52.7	92.4	48.9	188.8	985.4	84.3	7.9	269.6
-8567537084386512250	False	High	IsMasterProtein	P20933	N(4)-(beta-N-acetylglucosaminyl)-L-asparaginase [OS=Homo sapiens]	0.000	11.792	15	3	3	346	37.2	6.28	7.60	3	0
-8166757714401601180	False	High	IsMasterProtein	O75964	ATP synthase subunit g, mitochondrial [OS=Homo sapiens]	0.000	17.258	23	2	2	103	11.4	9.64	12.42	2	0	2.146	1.10	0.24238285775311	0.45582643520789	48.22	1.448	100.000	2.146	0.53	6.64	1.10	121.2	78.8	17.77	6.42	127.9	130.0	173.1	88.3	0.0	80.7	127.9	130.0	173.1	88.3	0.0	80.7	5.7	29.8	157.9	10.2	0.0	28.7
-6570966043889327404	False	High	IsMasterProtein	Q15437	Protein transport protein Sec23B [OS=Homo sapiens]	0.000	11.170	3	2	2	767	86.4	6.89	9.36	2	0
-6403678717829717744	False	High	IsMasterProtein	Q9H3K6	BolA-like protein 2 [OS=Homo sapiens]	0.000	6.695	21	2	2	86	10.1	6.52	11.09	2	0
-6385363124040609264	False	High	IsMasterProtein	Q13217	DnaJ homolog subfamily C member 3 [OS=Homo sapiens]	0.000	8.323	5	3	3	504	57.5	6.15	6.02	3	0
-6011940264998513028	False	High	IsMasterProtein	O00429	Dynamin-1-like protein [OS=Homo sapiens]	0.000	9.404	5	4	4	736	81.8	6.81	7.23	4	0
-5965687288212214297	False	High	IsMasterProtein	Q7L2H7	Eukaryotic translation initiation factor 3 subunit M [OS=Homo sapiens]	0.000	10.120	10	2	2	374	42.5	5.63	7.12	2	0
-5733377510908962234	False	High	IsMasterProtein	Q10588	ADP-ribosyl cyclase/cyclic ADP-ribose hydrolase 2 [OS=Homo sapiens]	0.000	7.234	8	2	2	318	35.7	7.80	8.46	2	0	0.948	-0.08	0.434209042513324	0.601656744131055	17.25	0.948	0.503	1.073	-0.08	-0.99	0.10	93.4	106.6	22.03	19.50	104.2	66.9	96.3	109.9	133.0	89.8	104.2	66.9	96.3	109.9	133.0	89.8	14.7	48.6	278.2	40.2	7.7	101.2
-4844902181037291409	False	High	IsMasterProtein	P62314	Small nuclear ribonucleoprotein Sm D1 [OS=Homo sapiens]	0.000	10.945	20	2	2	119	13.3	11.56	7.92	2	0
-4758086446517534587	False	High	IsMasterProtein	P62316	Small nuclear ribonucleoprotein Sm D2 [OS=Homo sapiens]	0.000	10.324	29	4	4	118	13.5	9.91	10.66	4	0	1.310	0.39	0.117436202130184	0.333426707224521	15.66	1.171	1.858	1.310	0.23	0.89	0.39	117.1	82.9	11.46	15.88	101.8	126.8	122.7	86.9	68.2	93.7	101.8	126.8	122.7	86.9	68.2	93.7	8.0	51.3	197.4	17.7	2.2	58.8
-4595887854081889880	False	High	IsMasterProtein	Q99460	26S proteasome non-ATPase regulatory subunit 1 [OS=Homo sapiens]	0.000	17.398	5	3	3	953	105.8	5.39	7.59	3	0
-3818998789770137613	False	High	IsMasterProtein	Q9Y4W6	AFG3-like protein 2 [OS=Homo sapiens]	0.000	12.691	5	4	4	797	88.5	8.66	6.01	4	0
-2137226823831967498	False	High	IsMasterProtein	Q0VD83	Apolipoprotein B receptor [OS=Homo sapiens]	0.000	9.682	3	3	3	1097	115.6	4.40	4.09	3	0
-1828229649447777005	False	High	IsMasterProtein	P31153	S-adenosylmethionine synthase isoform type-2 [OS=Homo sapiens]	0.000	20.283	11	3	3	395	43.6	6.48	9.59	3	0	0.760	-0.40	0.220298676274846	0.42990900707005	90.82	0.471	100.000	0.760	-1.09	6.64	-0.40	87.2	112.8	32.55	2.43	66.8	133.1	111.5	141.8	0.0	146.8	66.8	133.1	111.5	141.8	0.0	146.8	2.4	24.6	82.0	13.2	0.0	42.1
-1674970657433919693	False	High	IsMasterProtein	P51159	Ras-related protein Rab-27A [OS=Homo sapiens]	0.000	11.239	18	4	4	221	24.9	5.22	3.65	4	0
-719373628240286726	False	High	IsMasterProtein	O00231	26S proteasome non-ATPase regulatory subunit 11 [OS=Homo sapiens]	0.000	15.698	12	4	4	422	47.4	6.48	4.47	4	0
-537602968940689111	False	High	IsMasterProtein	P30153	Serine/threonine-protein phosphatase 2A 65 kDa regulatory subunit A alpha isoform [OS=Homo sapiens]	0.000	12.278	7	4	4	589	65.3	5.11	6.18	4	0
516954531369469772	False	High	IsMasterProtein	P60900	Proteasome subunit alpha type-6 [OS=Homo sapiens]	0.000	15.338	20	4	4	246	27.4	6.76	5.13	4	0	0.938	-0.09	0.253558003276249	0.469503821923285	1.89	0.950	0.938	0.654	-0.07	-0.09	-0.61	94.4	105.6	21.63	5.91	109.2	95.9	70.2	115.0	102.3	107.3	109.2	95.9	70.2	115.0	102.3	107.3	17.7	80.0	232.8	48.3	6.8	138.9
556799029181218119	False	High	IsMasterProtein	Q13596	Sorting nexin-1 [OS=Homo sapiens]	0.000	6.406	4	2	2	522	59.0	5.15	1.60	2	0
660217191297362812	False	High	IsMasterProtein	P22695	Cytochrome b-c1 complex subunit 2, mitochondrial [OS=Homo sapiens]	0.000	14.589	9	4	4	453	48.4	8.63	10.83	4	0	1.728	0.79	0.367692601048153	0.559263536048031	40.17	1.728	100.000	1.260	0.79	6.64	0.33	98.4	101.6	53.79	36.35	216.5	90.9	93.3	125.3	0.0	74.1	216.5	90.9	93.3	125.3	0.0	74.1	5.6	12.1	49.4	8.4	0.0	15.3
916743004623214960	False	High	IsMasterProtein	P62266	Small ribosomal subunit protein uS12 [OS=Homo sapiens]	0.000	15.551	15	2	2	143	15.8	10.49	15.99	2	0	0.933	-0.10	0.848607731209293	0.914296178162591	45.88	1.351	0.628	0.933	0.43	-0.67	-0.10	90.6	109.4	33.83	14.50	135.3	74.3	82.9	100.2	118.4	88.9	135.3	74.3	82.9	100.2	118.4	88.9	20.9	59.1	262.3	40.1	7.5	109.7
945585302651271031	False	High	IsMasterProtein	P43243	Matrin-3 [OS=Homo sapiens]	0.000	18.842	4	3	3	847	94.6	6.25	8.48	3	0	1.330	0.41	0.0612876649536798	0.272309792837533	12.06	1.222	100.000	1.330	0.29	6.64	0.41	109.1	90.9	15.54	14.33	146.2	106.7	129.8	119.6	0.0	97.6	146.2	106.7	129.8	119.6	0.0	97.6	3.3	12.4	60.0	7.0	0.0	17.6
1330138417621247199	False	High	IsMasterProtein	P07099	Epoxide hydrolase 1 [OS=Homo sapiens]	0.000	8.607	6	3	3	455	52.9	7.25	6.28	3	0
1964393919908826502	False	High	IsMasterProtein	Q96I99	Succinate--CoA ligase [GDP-forming] subunit beta, mitochondrial [OS=Homo sapiens]	0.000	7.175	6	2	2	432	46.5	6.39	1.70	2	0
2190083474837181579	False	High	IsMasterProtein	P11215	Integrin alpha-M [OS=Homo sapiens]	0.000	6.092	2	2	1	1152	127.1	7.23	3.84	2	0
2495561624923528868	False	High	IsMasterProtein	Q10567	AP-1 complex subunit beta-1 [OS=Homo sapiens]	0.000	14.269	6	5	5	949	104.5	5.06	5.16	5	0	1.526	0.61	0.325194314384173	0.526712938734097	33.83	1.178	100.000	1.526	0.24	6.64	0.61	106.3	93.7	25.47	12.92	109.5	115.5	170.4	92.9	0.0	111.6	109.5	115.5	170.4	92.9	0.0	111.6	3.5	19.0	111.5	7.7	0.0	28.5
2683396977362819782	False	High	IsMasterProtein	P17931	Galectin-3 [OS=Homo sapiens]	0.000	4.771	7	2	2	250	26.1	8.56	7.86	2	0
2832146552711634492	False	High	IsMasterProtein	Q02218	2-oxoglutarate dehydrogenase complex component E1 [OS=Homo sapiens]	0.000	11.508	3	3	3	1023	115.9	6.86	1.94	3	0
3541019235990541605	False	High	IsMasterProtein	Q9UNM6	26S proteasome non-ATPase regulatory subunit 13 [OS=Homo sapiens]	0.000	8.677	15	5	5	376	42.9	5.81	3.33	5	0
4405938644803011901	False	High	IsMasterProtein	Q9HDC9	Adipocyte plasma membrane-associated protein [OS=Homo sapiens]	0.000	10.566	5	2	2	416	46.5	6.16	4.30	2	0	3.299	1.72	0.40159936940058	0.57509685577488	93.83	3.299	100.000	1.211	1.72	6.64	0.28	127.0	73.0	26.21	36.52	191.9	131.8	119.5	58.2	0.0	98.7	191.9	131.8	119.5	58.2	0.0	98.7	2.8	9.9	35.7	2.2	0.0	11.5
5165886701298417594	False	High	IsMasterProtein	Q15459	Splicing factor 3A subunit 1 [OS=Homo sapiens]	0.000	14.582	8	5	5	793	88.8	5.22	5.51	5	0
5422158606125759469	False	High	IsMasterProtein	Q86U42	Polyadenylate-binding protein 2 [OS=Homo sapiens]	0.000	15.309	8	2	2	306	32.7	5.06	18.54	2	0
5498683654784928386	False	High	IsMasterProtein	Q99541	Perilipin-2 [OS=Homo sapiens]	0.000	15.471	9	3	3	437	48.0	6.80	10.85	3	0
5541233720560719878	False	High	IsMasterProtein	O43809	Cleavage and polyadenylation specificity factor subunit 5 [OS=Homo sapiens]	0.000	4.894	11	2	2	227	26.2	8.82	3.49	2	0
5955155913055998566	False	High	IsMasterProtein	P28062	Proteasome subunit beta type-8 [OS=Homo sapiens]	0.000	15.722	12	3	3	276	30.3	7.43	12.41	3	0	10.723	3.42			683.35		100.000	1.150		6.64	0.20	105.0	95.0	5.64		0.0	198.3	214.8	0.0	0.0	186.8	0.0	198.3	214.8	0.0	0.0	186.8	0.0	6.5	28.0	0.0	0.0	9.5
6102726942936219024	False	High	IsMasterProtein	Q14152	Eukaryotic translation initiation factor 3 subunit A [OS=Homo sapiens]	0.000	10.317	3	3	3	1382	166.5	6.79	6.41	3	0
6148920523022948324	False	High	IsMasterProtein	P35606	Coatomer subunit beta' [OS=Homo sapiens]	0.000	14.598	5	4	4	906	102.4	5.27	8.81	4	0	1.282	0.36	0.947075712428037	0.964372979458009	57.72	0.783	100.000	1.282	-0.35	6.64	0.36	110.0	90.0	22.61	6.72	92.5	144.3	137.7	118.1	0.0	107.4	92.5	144.3	137.7	118.1	0.0	107.4	2.9	23.3	88.4	9.6	0.0	26.9
6256395688163039861	False	High	IsMasterProtein	O75643	U5 small nuclear ribonucleoprotein 200 kDa helicase [OS=Homo sapiens]	0.000	6.763	2	4	4	2136	244.4	6.06	0.00	4	0
6509099056822078364	False	High	IsMasterProtein	Q02978	Mitochondrial 2-oxoglutarate/malate carrier protein [OS=Homo sapiens]	0.000	3.777	10	2	2	314	34.0	9.91	0.00	2	0
7331213768411445402	False	High	IsMasterProtein	O95777	U6 snRNA-associated Sm-like protein LSm8 [OS=Homo sapiens]	0.000	10.883	31	3	3	96	10.4	4.48	10.62	3	0
8343966935655594345	False	High	IsMasterProtein	P56385	ATP synthase subunit e, mitochondrial [OS=Homo sapiens]	0.000	11.348	32	2	2	69	7.9	9.35	8.38	2	0	1.186	0.25	0.823042189407095	0.904976389246072	40.76	1.512	0.507	1.186	0.60	-0.98	0.25	100.8	99.2	30.60	54.63	127.8	86.0	71.8	84.5	169.5	60.5	127.8	86.0	71.8	84.5	169.5	60.5	14.7	50.9	169.0	25.2	8.0	55.6
9091705123101461009	False	High	IsMasterProtein	P99999	Cytochrome c [OS=Homo sapiens]	0.000	12.400	28	3	3	105	11.7	9.57	6.67	3	0
9192930488046834202	False	High	IsMasterProtein	P25789	Proteasome subunit alpha type-4 [OS=Homo sapiens]	0.000	8.945	12	3	3	261	29.5	7.72	9.97	3	0	0.924	-0.11	0.940004134807369	0.964372979458009	14.54	1.334	0.842	0.924	0.42	-0.25	-0.11	96.1	103.9	12.02	12.18	114.0	90.5	97.2	85.5	107.5	105.2	114.0	90.5	97.2	85.5	107.5	105.2	23.0	94.0	401.6	44.7	8.9	169.5
-9012123817603870459	False	High	IsMasterProtein	P46977	Dolichyl-diphosphooligosaccharide--protein glycosyltransferase subunit STT3A [OS=Homo sapiens]	0.000	7.638	5	3	3	705	80.5	8.07	3.78	3	0	1.952	0.97	0.411782240026382	0.58115076370195	11.50	2.104	0.725	1.952	1.07	-0.46	0.97	125.5	74.5	27.76	35.34	149.0	83.9	119.3	70.8	115.8	61.1	149.0	83.9	119.3	70.8	115.8	61.1	6.9	20.0	113.1	8.5	2.2	22.6
-8574193745658390357	False	High	IsMasterProtein	P46926	Glucosamine-6-phosphate isomerase 1 [OS=Homo sapiens]	0.000	16.996	11	3	3	289	32.6	6.92	9.60	3	0
-8085181882771772642	False	High	IsMasterProtein	Q9Y6M1	Insulin-like growth factor 2 mRNA-binding protein 2 [OS=Homo sapiens]	0.000	13.844	8	3	3	599	66.1	8.46	4.68	3	0
-7858307060055438950	False	High	IsMasterProtein	Q9HAB8	Phosphopantothenate--cysteine ligase [OS=Homo sapiens]	0.000	11.726	10	3	3	311	34.0	6.71	9.12	3	0
-7382790352375516909	False	High	IsMasterProtein	Q15393	Splicing factor 3B subunit 3 [OS=Homo sapiens]	0.000	10.782	2	2	2	1217	135.5	5.26	5.41	2	0	1.724	0.79			147.40	0.010	100.000	1.724	-6.64	6.64	0.79	94.7	105.3	74.31	9.33	0.0	73.1	235.0	155.6	0.0	136.3	0.0	73.1	235.0	155.6	0.0	136.3	0.0	2.8	35.8	3.0	0.0	8.1
-6548479852001098502	False	High	IsMasterProtein	P10253	Lysosomal alpha-glucosidase [OS=Homo sapiens]	0.000	7.500	3	3	3	952	105.3	6.00	6.22	3	0	1.312	0.39	0.158764652272508	0.368333554672326	20.87	1.849	1.128	1.312	0.89	0.17	0.39	113.5	86.5	15.94	9.53	137.4	101.1	112.0	74.3	89.7	85.4	137.4	101.1	112.0	74.3	89.7	85.4	12.7	48.1	211.9	17.8	3.4	63.0
-6527665309278316816	False	High	IsMasterProtein	O15145	Actin-related protein 2/3 complex subunit 3 [OS=Homo sapiens]	0.000	13.114	16	3	3	178	20.5	8.59	10.22	3	0	0.884	-0.18	0.136227676412908	0.350659387221699	8.20	0.884	0.936	0.775	-0.18	-0.10	-0.37	88.9	111.1	16.98	16.55	76.9	108.4	92.6	87.0	115.8	119.4	76.9	108.4	92.6	87.0	115.8	119.4	11.5	83.4	283.4	33.7	7.1	142.6
-6490484038664760531	False	High	IsMasterProtein	Q13283	Ras GTPase-activating protein-binding protein 1 [OS=Homo sapiens]	0.000	7.423	7	2	2	466	52.1	5.52	2.29	2	0
-6440689549983686205	False	High	IsMasterProtein	Q9Y5M8	Signal recognition particle receptor subunit beta [OS=Homo sapiens]	0.000	5.036	7	2	2	271	29.7	9.04	1.76	2	0
-6123043622142940735	False	High	IsMasterProtein	P55145	Mesencephalic astrocyte-derived neurotrophic factor [OS=Homo sapiens]	0.000	9.321	18	3	3	182	20.7	8.69	3.67	3	0
-5793722554403523201	False	High	IsMasterProtein	Q14764	Major vault protein [OS=Homo sapiens]	0.000	3.695	2	2	2	893	99.3	5.48	3.38	2	0
-5625038226073765913	False	High	IsMasterProtein	P61421	V-type proton ATPase subunit d 1 [OS=Homo sapiens]	0.000	10.793	7	2	2	351	40.3	5.00	9.04	2	0	1.417	0.50			147.21	0.010	100.000	1.417	-6.64	6.64	0.50	109.8	90.2	3.32	24.44	0.0	167.5	159.8	159.9	0.0	112.8	0.0	167.5	159.8	159.9	0.0	112.8	0.0	15.6	59.2	7.5	0.0	16.3
-5230612763215460817	False	High	IsMasterProtein	Q99829	Copine-1 [OS=Homo sapiens]	0.000	6.689	5	2	2	537	59.0	5.83	2.23	2	0
-5199956621996248182	False	High	IsMasterProtein	P18859	ATP synthase-coupling factor 6, mitochondrial [OS=Homo sapiens]	0.000	7.737	26	2	2	108	12.6	9.52	5.91	2	0	1.107	0.15			146.92	0.010	100.000	1.107	-6.64	6.64	0.15	89.4	110.6	34.24	9.44	0.0	103.3	169.2	174.7	0.0	152.8	0.0	103.3	169.2	174.7	0.0	152.8	0.0	2.7	17.6	2.3	0.0	6.2
-4945442823809026460	False	High	IsMasterProtein	O95861	3'(2'),5'-bisphosphate nucleotidase 1 [OS=Homo sapiens]	0.000	8.847	12	3	3	308	33.4	5.69	1.75	3	0
-4501130865097894528	False	High	IsMasterProtein	O60763	General vesicular transport factor p115 [OS=Homo sapiens]	0.000	6.394	3	3	3	962	107.8	4.91	3.37	3	0
-4414098033661647234	False	High	IsMasterProtein	O43488	Aflatoxin B1 aldehyde reductase member 2 [OS=Homo sapiens]	0.000	10.176	8	2	2	359	39.6	7.17	6.27	2	0
-4410933930265088231	False	High	IsMasterProtein	P14927	Cytochrome b-c1 complex subunit 7 [OS=Homo sapiens]	0.000	5.206	15	2	2	111	13.5	8.78	4.58	2	0	1.808	0.85	0.331529728324435	0.527714009603185	52.40	2.447	1.808	0.817	1.29	0.85	-0.29	115.2	84.8	47.76	22.80	189.8	105.4	76.0	77.6	58.3	93.0	189.8	105.4	76.0	77.6	58.3	93.0	25.4	72.6	208.1	26.9	3.2	99.4
-4326632445175340721	False	High	IsMasterProtein	P55209	Nucleosome assembly protein 1-like 1 [OS=Homo sapiens]	0.000	14.949	5	2	1	391	45.3	4.46	10.49	2	0
-4218486089971029806	False	High	IsMasterProtein	Q92608	Dedicator of cytokinesis protein 2 [OS=Homo sapiens]	0.000	12.863	2	4	4	1830	211.8	6.87	2.55	4	0
-4130668541852858118	False	High	IsMasterProtein	Q9BTV4	Transmembrane protein 43 [OS=Homo sapiens]	0.000	10.879	5	2	2	400	44.8	8.13	5.25	2	0
-3614500297026839647	False	High	IsMasterProtein	Q9Y266	Nuclear migration protein nudC [OS=Homo sapiens]	0.000	6.315	8	2	2	331	38.2	5.38	0.00	2	0
-3310116821494939621	False	High	IsMasterProtein	O00584	Ribonuclease T2 [OS=Homo sapiens]	0.000	7.084	9	2	2	256	29.5	7.08	4.49	2	0	1.070	0.10			146.87	0.010	100.000	1.070	-6.64	6.64	0.10	109.7	90.3	30.72	13.27	0.0	202.0	129.9	146.6	0.0	121.4	0.0	202.0	129.9	146.6	0.0	121.4	0.0	10.4	26.6	3.8	0.0	9.7
-3104846382151978420	False	High	IsMasterProtein	Q9UKY7	Protein CDV3 homolog [OS=Homo sapiens]	0.000	20.234	27	4	4	258	27.3	6.40	4.97	4	0
-2982172693089125932	False	High	IsMasterProtein	P28066	Proteasome subunit alpha type-5 [OS=Homo sapiens]	0.000	13.227	12	3	3	241	26.4	4.79	7.17	3	0	1.417	0.50	0.0938145799268863	0.300538742774627	14.13	1.282	100.000	1.417	0.36	6.64	0.50	114.6	85.4	22.54	6.50	144.3	94.9	145.5	112.6	0.0	102.7	144.3	94.9	145.5	112.6	0.0	102.7	4.7	15.9	97.0	9.5	0.0	26.7
-2914348929085593862	False	High	IsMasterProtein	Q96F07	Cytoplasmic FMR1-interacting protein 2 [OS=Homo sapiens]	0.000	7.035	1	2	2	1278	148.3	7.31	6.83	2	0
-2633610480889665575	False	High	IsMasterProtein	O75608	Acyl-protein thioesterase 1 [OS=Homo sapiens]	0.000	9.308	8	2	2	230	24.7	6.77	5.81	2	0	0.880	-0.19			146.96	0.010	100.000	0.880	-6.64	6.64	-0.19	88.3	111.7	3.22	11.92	0.0	129.2	135.2	182.0	0.0	153.7	0.0	129.2	135.2	182.0	0.0	153.7	0.0	11.7	48.7	8.3	0.0	21.6
-2534211096191502147	False	High	IsMasterProtein	O00560	Syntenin-1 [OS=Homo sapiens]	0.000	4.259	6	2	2	298	32.4	7.53	5.82	2	0	0.956	-0.07	0.280399801498327	0.491548320302153	18.56	0.956	100.000	0.849	-0.07	6.64	-0.24	95.7	104.3	15.70	14.03	133.3	115.8	97.1	139.5	0.0	114.3	133.3	115.8	97.1	139.5	0.0	114.3	6.6	29.5	98.4	17.9	0.0	45.2
-2500202292612525864	False	High	IsMasterProtein	Q99623	Prohibitin-2 [OS=Homo sapiens]	0.000	5.580	6	2	2	299	33.3	9.83	1.90	2	0
-2063418146080875135	False	High	IsMasterProtein	O76094	Signal recognition particle subunit SRP72 [OS=Homo sapiens]	0.000	6.812	5	2	2	671	74.6	9.26	5.90	2	0
-1914895012756735579	False	High	IsMasterProtein	P08240	Signal recognition particle receptor subunit alpha [OS=Homo sapiens]	0.000	9.894	5	3	3	638	69.8	8.95	2.11	3	0	1.679	0.75	0.0135365727805489	0.255553184581793	8.65	1.679	100.000	1.581	0.75	6.64	0.66	122.7	77.3	6.78	7.99	141.6	130.4	149.3	84.3	0.0	94.4	141.6	130.4	149.3	84.3	0.0	94.4	4.6	21.8	99.3	7.1	0.0	24.5
-1630432664316486602	False	High	IsMasterProtein	Q16563	Synaptophysin-like protein 1 [OS=Homo sapiens]	0.000	6.706	10	2	2	259	28.5	8.43	8.70	2	0
-1216000134605543486	False	High	IsMasterProtein	Q13349	Integrin alpha-D [OS=Homo sapiens]	0.000	3.748	2	2	1	1161	126.7	5.77	0.00	2	0
-1017068245716453317	False	High	IsMasterProtein	O95782	AP-2 complex subunit alpha-1 [OS=Homo sapiens]	0.000	5.840	3	3	3	977	107.5	7.03	1.66	3	0
-1016656761563188351	False	High	IsMasterProtein	O15127	Secretory carrier-associated membrane protein 2 [OS=Homo sapiens]	0.000	14.668	10	2	2	329	36.6	6.10	5.48	2	0
-3321226471008760	False	High	IsMasterProtein	Q9Y2Q3	Glutathione S-transferase kappa 1 [OS=Homo sapiens]	0.000	7.902	13	2	2	226	25.5	8.41	5.72	2	0
289825156273590713	False	High	IsMasterProtein	Q5JTV8	Torsin-1A-interacting protein 1 [OS=Homo sapiens]	0.000	10.625	5	3	3	583	66.2	8.18	9.29	3	0	2.231	1.16	0.366234306452198	0.558218184992403	70.33	1.173	100.000	2.231	0.23	6.64	1.16	123.6	76.4	11.25	29.12	125.4	140.3	157.1	106.9	0.0	70.4	125.4	140.3	157.1	106.9	0.0	70.4	6.2	35.7	159.0	13.7	0.0	27.8
1339242402032558616	False	High	IsMasterProtein	P05091	Aldehyde dehydrogenase, mitochondrial [OS=Homo sapiens]	0.000	10.229	9	4	4	517	56.3	7.05	3.90	4	0	12.224	3.61			597.39		100.000	1.494		6.64	0.58	113.6	86.4	18.07		0.0	190.0	245.6	0.0	0.0	164.4	0.0	190.0	245.6	0.0	0.0	164.4	0.0	3.5	18.0	0.0	0.0	4.7
1344142120960836563	False	High	IsMasterProtein	Q9BWS9	Chitinase domain-containing protein 1 [OS=Homo sapiens]	0.000	7.861	6	2	2	393	44.9	8.63	7.93	2	0	0.843	-0.25	0.932017555017601	0.964372979458009	22.70	0.843	0.731	1.524	-0.25	-0.45	0.61	95.4	104.6	45.48	25.97	61.4	90.7	151.6	72.8	124.0	99.5	61.4	90.7	151.6	72.8	124.0	99.5	4.1	31.2	207.4	12.6	3.4	53.1
1516801179277526941	False	High	IsMasterProtein	Q9HB71	Calcyclin-binding protein [OS=Homo sapiens]	0.000	4.246	12	3	3	228	26.2	8.25	1.60	3	0	0.886	-0.18			146.95	0.010	100.000	0.886	-6.64	6.64	-0.18	108.8	91.2	18.16	56.96	0.0	137.0	177.4	85.3	0.0	200.3	0.0	137.0	177.4	85.3	0.0	200.3	0.0	6.7	34.5	2.1	0.0	15.2
1585562482268553685	False	High	IsMasterProtein	O15372	Eukaryotic translation initiation factor 3 subunit H [OS=Homo sapiens]	0.000	7.951	8	3	3	352	39.9	6.54	1.99	3	0
1852807762900550805	False	High	IsMasterProtein	P28070	Proteasome subunit beta type-4 [OS=Homo sapiens]	0.000	6.640	13	2	2	264	29.2	5.97	6.22	2	0
3251544276452061183	False	High	IsMasterProtein	P26368	Splicing factor U2AF 65 kDa subunit [OS=Homo sapiens]	0.000	12.365	8	2	2	475	53.5	9.09	7.70	2	0
3271098639454742173	False	High	IsMasterProtein	Q9H9B4	Sideroflexin-1 [OS=Homo sapiens]	0.000	8.142	8	2	2	322	35.6	9.07	4.61	2	0
3284671458686948130	False	High	IsMasterProtein	Q14498	RNA-binding protein 39 [OS=Homo sapiens]	0.000	19.322	8	3	3	530	59.3	10.10	7.31	3	0
3353104297975983136	False	High	IsMasterProtein	O43242	26S proteasome non-ATPase regulatory subunit 3 [OS=Homo sapiens]	0.000	6.356	5	3	3	534	60.9	8.44	3.66	3	0
3673508278002205446	False	High	IsMasterProtein	P36542	ATP synthase subunit gamma, mitochondrial [OS=Homo sapiens]	0.000	13.193	9	3	3	298	33.0	9.22	5.48	3	0	0.810	-0.30	0.593408502039326	0.726950516880664	54.10	0.810	1.275	0.571	-0.30	0.35	-0.81	97.6	102.4	35.87	11.04	97.2	124.9	58.2	120.0	97.9	101.9	97.2	124.9	58.2	120.0	97.9	101.9	7.5	49.6	91.9	24.0	3.1	62.8
3740771680866674362	False	High	IsMasterProtein	P62993	Growth factor receptor-bound protein 2 [OS=Homo sapiens]	0.000	4.001	11	2	2	217	25.2	6.32	1.63	2	0
4271823877594573979	False	High	IsMasterProtein	P27105	Stomatin [OS=Homo sapiens]	0.000	4.000	9	2	2	288	31.7	7.88	3.88	2	0	1.553	0.64	0.0863795102716237	0.289605950586831	37.27	1.163	2.117	1.553	0.22	1.08	0.64	107.5	92.5	25.10	36.48	108.2	98.1	154.7	93.1	46.3	99.6	108.2	98.1	154.7	93.1	46.3	99.6	13.1	61.1	383.4	29.2	2.3	96.3
5136159273712408888	False	High	IsMasterProtein	P38919	Eukaryotic initiation factor 4A-III [OS=Homo sapiens]	0.000	15.587	10	4	3	411	46.8	6.73	6.99	4	0	13.504	3.76			538.92		100.000	1.824		6.64	0.87	121.2	78.8	23.76		0.0	189.1	265.4	0.0	0.0	145.5	0.0	189.1	265.4	0.0	0.0	145.5	0.0	3.6	20.1	0.0	0.0	4.3
5188184621199488866	False	High	IsMasterProtein	Q9GZT3	SRA stem-loop-interacting RNA-binding protein, mitochondrial [OS=Homo sapiens]	0.000	7.004	23	2	2	109	12.3	10.24	6.38	2	0
5897019344324903703	False	High	IsMasterProtein	Q9NP79	Vacuolar protein sorting-associated protein VTA1 homolog [OS=Homo sapiens]	0.000	7.987	8	2	2	307	33.9	6.29	8.96	2	0
6550652705279003104	False	High	IsMasterProtein	P50552	Vasodilator-stimulated phosphoprotein [OS=Homo sapiens]	0.000	7.857	12	3	3	380	39.8	8.94	4.53	3	0
6929162783006905550	False	High	IsMasterProtein	P20042	Eukaryotic translation initiation factor 2 subunit 2 [OS=Homo sapiens]	0.000	6.837	6	2	2	333	38.4	5.80	5.43	2	0
7029493779746441827	False	High	IsMasterProtein	Q7L1Q6	eIF5-mimic protein 2 [OS=Homo sapiens]	0.000	9.414	9	4	4	419	48.0	5.92	5.91	4	0	1.701	0.77			147.39	0.010	100.000	1.701	-6.64	6.64	0.77	107.7	92.3	11.14	41.03	0.0	145.9	170.9	182.6	0.0	100.5	0.0	145.9	170.9	182.6	0.0	100.5	0.0	7.3	34.0	4.6	0.0	7.8
7367615421387894087	False	High	IsMasterProtein	Q9Y5X3	Sorting nexin-5 [OS=Homo sapiens]	0.000	9.882	7	2	2	404	46.8	6.76	6.17	2	0
7524617474399668793	False	High	IsMasterProtein	Q6DD88	Atlastin-3 [OS=Homo sapiens]	0.000	15.239	5	2	2	541	60.5	5.66	8.58	2	0	1.838	0.88	0.622669767668496	0.748250356428515	78.19	0.869	100.000	1.838	-0.20	6.64	0.88	109.7	90.3	26.94	15.33	99.4	124.8	169.2	114.5	0.0	92.1	99.4	124.8	169.2	114.5	0.0	92.1	6.3	40.7	219.5	18.8	0.0	46.6
7751322844419777287	False	High	IsMasterProtein	P33121	Long-chain-fatty-acid--CoA ligase 1 [OS=Homo sapiens]	0.000	4.351	4	3	3	698	77.9	7.15	1.78	3	0
7904029165854268952	False	High	IsMasterProtein	P62191	26S proteasome regulatory subunit 4 [OS=Homo sapiens]	0.000	13.537	10	3	2	440	49.2	6.21	4.55	3	0	10.971	3.46			667.53		100.000	1.204		6.64	0.27	109.4	90.6	0.43		0.0	212.8	211.5	0.0	0.0	175.7	0.0	212.8	211.5	0.0	0.0	175.7	0.0	6.4	25.3	0.0	0.0	8.2
8505612402410571852	False	High	IsMasterProtein	P17900	Ganglioside GM2 activator [OS=Homo sapiens]	0.000	6.269	9	2	2	193	20.8	5.31	6.48	2	0
8648350258145669710	False	High	IsMasterProtein	Q15717	ELAV-like protein 1 [OS=Homo sapiens]	0.000	6.453	7	2	2	326	36.1	9.17	1.97	2	0
8833094404749326966	False	High	IsMasterProtein	Q9Y285	Phenylalanine--tRNA ligase alpha subunit [OS=Homo sapiens]	0.000	13.115	5	2	2	508	57.5	7.80	11.74	2	0
9124965961007810906	False	High	IsMasterProtein	P11387	DNA topoisomerase 1 [OS=Homo sapiens]	0.000	7.007	4	3	3	765	90.7	9.31	3.62	3	0
9139942290346830630	False	High	IsMasterProtein	P30084	Enoyl-CoA hydratase, mitochondrial [OS=Homo sapiens]	0.000	14.059	10	2	2	290	31.4	8.07	6.68	2	0
-9218003044822153883	False	High	IsMasterProtein	O95881	Thioredoxin domain-containing protein 12 [OS=Homo sapiens]	0.000	6.867	13	2	2	172	19.2	5.40	6.41	2	0
-8926098929249154387	False	High	IsMasterProtein	Q9NR28	Diablo IAP-binding mitochondrial protein [OS=Homo sapiens]	0.000	7.419	8	2	2	239	27.1	5.90	5.48	2	0	0.822	-0.28	0.458997935047828	0.617684953484438	41.79	0.822	0.641	1.194	-0.28	-0.64	0.26	90.2	109.8	9.25	21.57	90.1	84.1	100.8	109.5	131.1	84.4	90.1	84.1	100.8	109.5	131.1	84.4	7.2	34.6	165.0	22.7	4.3	53.9
-8788439396421035672	False	High	IsMasterProtein	Q92621	Nuclear pore complex protein Nup205 [OS=Homo sapiens]	0.001	3.085	1	2	2	2012	227.8	6.19	0.00	2	0
-8745389805375581361	False	High	IsMasterProtein	P24539	ATP synthase F(0) complex subunit B1, mitochondrial [OS=Homo sapiens]	0.000	9.442	9	2	2	256	28.9	9.36	5.45	2	0	0.699	-0.52	0.674761219016508	0.793063510662259	23.06	0.699	0.605	1.502	-0.52	-0.73	0.59	98.1	101.9	33.76	31.52	64.0	88.2	126.2	91.6	146.0	84.0	64.0	88.2	126.2	91.6	146.0	84.0	3.1	22.0	125.1	11.5	2.9	32.5
-8625862126903742140	False	High	IsMasterProtein	P48556	26S proteasome non-ATPase regulatory subunit 8 [OS=Homo sapiens]	0.000	4.960	5	2	2	350	39.6	9.70	3.29	2	0
-8447148284608472051	False	High	IsMasterProtein	Q9H444	Charged multivesicular body protein 4b [OS=Homo sapiens]	0.000	4.086	8	2	2	224	24.9	4.82	0.00	2	0	1.296	0.37	0.877474598898354	0.937848512089232	58.99	1.296	100.000	0.780	0.37	6.64	-0.36	85.3	114.7	40.25	6.86	170.4	85.8	93.1	131.5	0.0	119.3	170.4	85.8	93.1	131.5	0.0	119.3	2.7	7.0	30.2	5.4	0.0	15.1
-7730919708393107276	False	High	IsMasterProtein	P02765	Alpha-2-HS-glycoprotein [OS=Homo sapiens]	0.000	3.175	5	2	2	367	39.3	5.72	2.02	2	0	22.974	4.52			305.64		100.000	5.278		6.64	2.40	153.9	46.1	60.70		0.0	150.8	377.6	0.0	0.0	71.5	0.0	150.8	377.6	0.0	0.0	71.5	0.0	7.2	71.7	0.0	0.0	5.3
-6568070672358433938	False	High	IsMasterProtein	Q00341	Vigilin [OS=Homo sapiens]	0.000	5.907	2	2	2	1268	141.4	6.87	3.35	2	0
-6465314109903613014	False	High	IsMasterProtein	Q99615	DnaJ homolog subfamily C member 7 [OS=Homo sapiens]	0.000	8.996	8	3	3	494	56.4	6.96	2.22	3	0
-5866289401045489846	False	High	IsMasterProtein	Q92616	Stalled ribosome sensor GCN1 [OS=Homo sapiens]	0.000	7.056	1	2	2	2671	292.5	7.43	1.87	2	0
-5272993671693515484	False	High	IsMasterProtein	Q15181	Inorganic pyrophosphatase [OS=Homo sapiens]	0.000	10.530	13	3	2	289	32.6	5.86	2.23	3	0	10.404	3.38			704.78		100.000	1.083		6.64	0.11	112.9	87.1	25.19		0.0	256.2	178.7	0.0	0.0	165.1	0.0	256.2	178.7	0.0	0.0	165.1	0.0	7.1	19.7	0.0	0.0	7.1
-4492999109905159377	False	High	IsMasterProtein	Q15121	Astrocytic phosphoprotein PEA-15 [OS=Homo sapiens]	0.000	9.433	15	2	2	130	15.0	5.02	2.72	2	0
-4387362286314672482	False	High	IsMasterProtein	Q14318	Peptidyl-prolyl cis-trans isomerase FKBP8 [OS=Homo sapiens]	0.000	6.168	8	2	2	412	44.5	4.84	4.75	2	0
-4306142825200876867	False	High	IsMasterProtein	P11766	Alcohol dehydrogenase class-3 [OS=Homo sapiens]	0.000	4.448	5	2	2	374	39.7	7.49	3.94	2	0
-3988284594388072596	False	High	IsMasterProtein	Q92974	Rho guanine nucleotide exchange factor 2 [OS=Homo sapiens]	0.000	5.558	3	3	3	986	111.5	7.27	3.63	3	0
-3705631994362769923	False	High	IsMasterProtein	P11413	Glucose-6-phosphate 1-dehydrogenase [OS=Homo sapiens]	0.000	5.502	3	2	2	515	59.2	6.84	4.39	2	0
-3696003956751780460	False	High	IsMasterProtein	P37235	Hippocalcin-like protein 1 [OS=Homo sapiens]	0.000	7.371	13	2	2	193	22.3	5.35	3.72	2	0
-3585506896184313716	False	High	IsMasterProtein	P63218	Guanine nucleotide-binding protein G(I)/G(S)/G(O) subunit gamma-5 [OS=Homo sapiens]	0.000	5.400	29	2	2	68	7.3	9.85	6.26	2	0
-3472169871785604282	False	High	IsMasterProtein	P61009	Signal peptidase complex subunit 3 [OS=Homo sapiens]	0.000	7.249	12	2	2	180	20.3	8.62	2.14	2	0
-3311968132693307525	False	High	IsMasterProtein	P42773	Cyclin-dependent kinase 4 inhibitor C [OS=Homo sapiens]	0.000	8.631	15	2	2	168	18.1	6.52	6.15	2	0
-2770447616449315305	False	High	IsMasterProtein	Q9Y678	Coatomer subunit gamma-1 [OS=Homo sapiens]	0.000	6.571	3	2	2	874	97.7	5.47	4.14	2	0
-2619416957405686977	False	High	IsMasterProtein	P49321	Nuclear autoantigenic sperm protein [OS=Homo sapiens]	0.000	6.552	6	2	2	788	85.2	4.30	1.92	2	0
-2320605404870657198	False	High	IsMasterProtein	Q8NC51	SERPINE1 mRNA-binding protein 1 [OS=Homo sapiens]	0.000	17.605	10	3	3	408	44.9	8.65	6.16	3	0
-2260804329009372873	False	High	IsMasterProtein	Q13045	Protein flightless-1 homolog [OS=Homo sapiens]	0.000	5.794	2	2	2	1269	144.7	6.05	2.24	2	0
-2034922387344060046	False	High	IsMasterProtein	P12955	Xaa-Pro dipeptidase [OS=Homo sapiens]	0.000	5.819	5	2	2	493	54.5	6.00	5.85	2	0
-1166927996766443346	False	High	IsMasterProtein	P28482	Mitogen-activated protein kinase 1 [OS=Homo sapiens]	0.000	11.489	6	2	2	360	41.4	6.98	6.29	2	0
-938207872866175487	False	High	IsMasterProtein	Q00534	Cyclin-dependent kinase 6 [OS=Homo sapiens]	0.000	6.294	8	2	2	326	36.9	6.46	0.00	2	0
-915816600694735360	False	High	IsMasterProtein	O14980	Exportin-1 [OS=Homo sapiens]	0.000	6.244	3	2	2	1071	123.3	6.06	2.20	2	0
162110754595933166	False	High	IsMasterProtein	P53007	Tricarboxylate transport protein, mitochondrial [OS=Homo sapiens]	0.000	10.183	6	2	2	311	34.0	9.89	6.65	2	0	2.361	1.24	0.453305226195351	0.613444829468101	76.94	2.361	100.000	1.136	1.24	6.64	0.18	115.6	84.4	54.97	21.55	232.0	115.4	82.1	98.2	0.0	72.3	232.0	115.4	82.1	98.2	0.0	72.3	4.1	10.5	29.7	4.5	0.0	10.2
479793662138796228	False	High	IsMasterProtein	P61221	ATP-binding cassette sub-family E member 1 [OS=Homo sapiens]	0.000	4.264	4	2	2	599	67.3	8.34	1.61	2	0
513337833647549896	False	High	IsMasterProtein	P11717	Cation-independent mannose-6-phosphate receptor [OS=Homo sapiens]	0.000	5.679	1	2	2	2491	274.2	5.94	2.25	2	0
565785606400917725	False	High	IsMasterProtein	P26639	Threonine--tRNA ligase 1, cytoplasmic [OS=Homo sapiens]	0.000	8.780	4	3	3	723	83.4	6.67	4.44	3	0
627927697280554035	False	High	IsMasterProtein	O60841	Eukaryotic translation initiation factor 5B [OS=Homo sapiens]	0.000	5.068	2	2	2	1220	138.7	5.49	1.64	2	0
882715983706929749	False	High	IsMasterProtein	Q9NZ08	Endoplasmic reticulum aminopeptidase 1 [OS=Homo sapiens]	0.000	6.037	3	2	2	941	107.2	6.46	3.56	2	0
1099504193891774007	False	High	IsMasterProtein	Q13557	Calcium/calmodulin-dependent protein kinase type II subunit delta [OS=Homo sapiens]	0.000	8.836	10	3	3	499	56.3	7.25	4.23	3	0
1112026886534242272	False	High	IsMasterProtein	Q99653	Calcineurin B homologous protein 1 [OS=Homo sapiens]	0.000	8.564	10	2	2	195	22.4	5.10	6.39	2	0
1332536426068475570	False	High	IsMasterProtein	Q9UGP8	Translocation protein SEC63 homolog [OS=Homo sapiens]	0.000	5.028	3	2	2	760	87.9	5.31	3.76	2	0	1.600	0.68	0.272997468830753	0.484436684885944	33.43	1.239	100.000	1.600	0.31	6.64	0.68	119.5	80.5	15.97	4.77	113.4	140.5	156.6	91.5	0.0	97.9	113.4	140.5	156.6	91.5	0.0	97.9	8.7	55.5	246.0	18.2	0.0	60.0
1479790111935506116	False	High	IsMasterProtein	Q9P258	Protein RCC2 [OS=Homo sapiens]	0.000	8.117	6	3	3	522	56.0	8.78	2.26	3	0	0.537	-0.90			147.46	0.010	100.000	0.537	-6.64	6.64	-0.90	51.3	148.7	47.50	13.31	0.0	53.2	107.0	240.6	0.0	199.2	0.0	53.2	107.0	240.6	0.0	199.2	0.0	4.7	37.6	10.7	0.0	27.3
1535429357355427418	False	High	IsMasterProtein	Q9UL25	Ras-related protein Rab-21 [OS=Homo sapiens]	0.000	9.868	10	2	2	225	24.3	7.94	4.69	2	0
1535897714363242613	False	High	IsMasterProtein	Q15019	Septin-2 [OS=Homo sapiens]	0.000	4.908	7	2	2	361	41.5	6.60	0.00	2	0
1677605172328813102	False	High	IsMasterProtein	Q6IAA8	Ragulator complex protein LAMTOR1 [OS=Homo sapiens]	0.000	5.128	22	2	2	161	17.7	5.15	0.00	2	0
1704471211926066966	False	High	IsMasterProtein	Q8TEM1	Nuclear pore membrane glycoprotein 210 [OS=Homo sapiens]	0.000	6.948	2	2	2	1887	205.0	6.81	6.04	2	0
1941330484708974901	False	High	IsMasterProtein	P18621	Large ribosomal subunit protein uL22 [OS=Homo sapiens]	0.000	4.303	10	2	2	184	21.4	10.17	0.00	2	0
2201882454177381815	False	High	IsMasterProtein	P63241	Eukaryotic translation initiation factor 5A-1 [OS=Homo sapiens]	0.000	3.674	10	2	2	154	16.8	5.24	6.10	2	0	0.783	-0.35	0.557574594798267	0.691239737386892	60.06	0.783	0.554	1.317	-0.35	-0.85	0.40	100.2	99.8	31.65	41.52	61.3	90.0	118.1	78.2	162.6	89.7	61.3	90.0	118.1	78.2	162.6	89.7	6.8	51.4	268.3	22.5	7.4	79.5
2329486021897558917	False	High	IsMasterProtein	P78347	General transcription factor II-I [OS=Homo sapiens]	0.000	6.226	4	3	3	998	112.3	6.39	0.00	3	0
2992293195289622245	False	High	IsMasterProtein	Q15005	Signal peptidase complex subunit 2 [OS=Homo sapiens]	0.000	10.132	9	2	2	226	25.0	8.47	7.50	2	0	1.037	0.05	0.661878074059202	0.780455579183815	34.32	1.037	100.000	0.797	0.05	6.64	-0.33	98.9	101.1	30.14	25.44	151.7	119.3	81.0	146.3	0.0	101.7	151.7	119.3	81.0	146.3	0.0	101.7	6.2	25.1	67.8	15.5	0.0	33.2
3196973949191465790	False	High	IsMasterProtein	P07686	Beta-hexosaminidase subunit beta [OS=Homo sapiens]	0.000	11.853	6	3	3	556	63.1	6.76	6.96	3	0	0.475	-1.07	0.33767754499131	0.527714009603185	87.39	0.196	0.475	1.158	-2.35	-1.07	0.21	74.8	125.2	14.35	91.39	58.7	44.3	55.6	300.2	93.2	48.0	58.7	44.3	55.6	300.2	93.2	48.0	4.3	16.7	83.4	57.0	2.8	28.1
3220209801310809840	False	High	IsMasterProtein	P60891	Ribose-phosphate pyrophosphokinase 1 [OS=Homo sapiens]	0.000	9.463	14	3	3	318	34.8	6.98	3.66	3	0
3418914028943411131	False	High	IsMasterProtein	P29144	Tripeptidyl-peptidase 2 [OS=Homo sapiens]	0.000	10.003	4	3	3	1249	138.3	6.32	2.21	3	0
3504989653461023373	False	High	IsMasterProtein	P51570	Galactokinase [OS=Homo sapiens]	0.000	3.427	6	2	2	392	42.2	6.46	0.00	2	0
3531951912742516330	False	High	IsMasterProtein	Q14643	Inositol 1,4,5-trisphosphate receptor type 1 [OS=Homo sapiens]	0.000	5.130	1	3	3	2758	313.7	6.04	0.00	3	0
3549742544018315320	False	High	IsMasterProtein	O14744	Protein arginine N-methyltransferase 5 [OS=Homo sapiens]	0.000	7.971	3	2	2	637	72.6	6.29	4.38	2	0
4137218576109141814	False	High	IsMasterProtein	Q06210	Glutamine--fructose-6-phosphate aminotransferase [isomerizing] 1 [OS=Homo sapiens]	0.000	6.823	4	2	2	699	78.8	7.11	2.25	2	0
4784462983212685670	False	High	IsMasterProtein	Q96KP4	Cytosolic non-specific dipeptidase [OS=Homo sapiens]	0.000	8.253	4	2	2	475	52.8	5.97	5.57	2	0
5064408970215960207	False	High	IsMasterProtein	Q9C0H2	Protein tweety homolog 3 [OS=Homo sapiens]	0.000	7.490	5	3	3	523	57.5	5.39	5.79	3	0	1.555	0.64	0.0657904595439799	0.272309792837533	18.90	2.098	1.357	1.555	1.07	0.44	0.64	121.7	78.3	12.05	10.38	141.2	112.4	119.4	67.3	82.9	76.8	141.2	112.4	119.4	67.3	82.9	76.8	19.1	78.3	330.8	23.6	4.6	83.0
5070657134179306573	False	High	IsMasterProtein	P55160	Nck-associated protein 1-like [OS=Homo sapiens]	0.000	5.183	2	2	2	1127	128.1	6.86	0.00	2	0
5673730343044781282	False	High	IsMasterProtein	Q96HS1	Serine/threonine-protein phosphatase PGAM5, mitochondrial [OS=Homo sapiens]	0.000	5.777	8	2	2	289	32.0	8.68	1.82	2	0
5912307548831863099	False	High	IsMasterProtein	P25398	Small ribosomal subunit protein eS12 [OS=Homo sapiens]	0.000	10.247	27	3	3	132	14.5	7.21	6.37	3	0	1.593	0.67	0.101904851852741	0.319859002928827	4.03	1.549	100.000	1.593	0.63	6.64	0.67	115.5	84.5	24.21	17.58	130.1	106.6	171.7	83.9	0.0	107.8	130.1	106.6	171.7	83.9	0.0	107.8	5.5	23.2	148.6	9.2	0.0	36.4
6546682892855641805	False	High	IsMasterProtein	P12268	Inosine-5'-monophosphate dehydrogenase 2 [OS=Homo sapiens]	0.000	8.368	4	2	2	514	55.8	6.90	5.45	2	0
6670278986062403757	False	High	IsMasterProtein	P17050	Alpha-N-acetylgalactosaminidase [OS=Homo sapiens]	0.000	4.350	6	2	2	411	46.5	5.19	1.71	2	0	1.361	0.44			147.17	0.010	100.000	1.361	-6.64	6.64	0.44	107.5	92.5	33.33	11.57	0.0	124.7	201.5	125.7	0.0	148.1	0.0	124.7	201.5	125.7	0.0	148.1	0.0	12.8	82.3	6.5	0.0	23.6
6844923263172623256	False	High	IsMasterProtein	Q9BXP5	Serrate RNA effector molecule homolog [OS=Homo sapiens]	0.000	3.826	2	2	2	876	100.6	5.96	1.63	2	0
6944313158058301330	False	High	IsMasterProtein	P19440	Glutathione hydrolase 1 proenzyme [OS=Homo sapiens]	0.000	14.222	7	3	3	569	61.4	7.12	6.61	3	0	1.266	0.34	0.465020146236326	0.621170822647786	54.91	1.759	0.797	1.266	0.81	-0.33	0.34	111.7	88.3	28.47	11.74	143.5	80.7	107.7	81.6	101.3	85.1	143.5	80.7	107.7	81.6	101.3	85.1	7.6	22.0	116.8	11.2	2.2	36.0
7234885358333908901	False	High	IsMasterProtein	O75915	PRA1 family protein 3 [OS=Homo sapiens]	0.000	9.543	14	3	3	188	21.6	9.77	6.44	3	0
7547854547274614235	False	High	IsMasterProtein	Q66K74	Microtubule-associated protein 1S [OS=Homo sapiens]	0.000	5.070	2	2	2	1059	112.1	7.30	0.00	2	0
7612654384258451191	False	High	IsMasterProtein	Q13571	Lysosomal-associated transmembrane protein 5 [OS=Homo sapiens]	0.000	6.459	11	2	2	262	29.9	8.68	1.87	2	0
8165115417245555276	False	High	IsMasterProtein	Q15293	Reticulocalbin-1 [OS=Homo sapiens]	0.000	5.890	8	2	2	331	38.9	5.00	0.00	2	0	1.532	0.62	0.0861911970799143	0.289605950586831	6.48	1.465	100.000	1.532	0.55	6.64	0.62	115.5	84.5	19.71	9.86	134.0	108.2	161.1	91.5	0.0	105.2	134.0	108.2	161.1	91.5	0.0	105.2	2.6	10.8	64.0	4.6	0.0	16.3
8286530119888385384	False	High	IsMasterProtein	P36969	Phospholipid hydroperoxide glutathione peroxidase GPX4 [OS=Homo sapiens]	0.000	9.112	13	2	2	197	22.2	8.37	7.42	2	0
8335320329939268762	False	High	IsMasterProtein	Q9UBR2	Cathepsin Z [OS=Homo sapiens]	0.000	6.337	7	2	2	303	33.8	7.11	2.60	2	0	1.428	0.51	0.968647227258306	0.974028600743074	87.90	0.581	100.000	1.428	-0.78	6.64	0.51	119.5	80.5	45.69	5.42	60.5	163.0	160.3	104.0	0.0	112.3	60.5	163.0	160.3	104.0	0.0	112.3	2.4	33.3	130.3	10.7	0.0	35.6
9158883592383283846	False	High	IsMasterProtein	P60983	Glia maturation factor beta [OS=Homo sapiens]	0.000	6.595	18	2	1	142	16.7	5.29	4.84	2	0
-9195295084740601325	False	High	IsMasterProtein	Q00577	Transcriptional activator protein Pur-alpha [OS=Homo sapiens]	0.000	3.508	10	2	2	322	34.9	6.44	1.83	2	0
-8995832376771225777	False	High	IsMasterProtein	Q9UBS4	DnaJ homolog subfamily B member 11 [OS=Homo sapiens]	0.000	8.390	8	2	2	358	40.5	6.18	3.91	2	0
-8925362845928829320	False	High	IsMasterProtein	Q12996	Cleavage stimulation factor subunit 3 [OS=Homo sapiens]	0.000	5.734	5	2	2	717	82.9	8.12	2.33	2	0
-8740985986820790058	False	High	IsMasterProtein	P43304	Glycerol-3-phosphate dehydrogenase, mitochondrial [OS=Homo sapiens]	0.000	8.313	3	2	2	727	80.8	7.69	2.10	2	0
-8533826193911874289	False	High	IsMasterProtein	Q86VP6	Cullin-associated NEDD8-dissociated protein 1 [OS=Homo sapiens]	0.000	10.140	2	2	2	1230	136.3	5.78	4.64	2	0
-8439683798465219975	False	High	IsMasterProtein	P08621	U1 small nuclear ribonucleoprotein 70 kDa [OS=Homo sapiens]	0.000	3.445	5	2	2	437	51.5	9.94	0.00	2	0
-8360736340109521171	False	High	IsMasterProtein	P57737	Coronin-7 [OS=Homo sapiens]	0.000	4.705	2	2	2	925	100.5	5.80	0.00	2	0
-7603913648578901731	False	High	IsMasterProtein	Q5VWZ2	Lysophospholipase-like protein 1 [OS=Homo sapiens]	0.000	7.485	9	2	2	237	26.3	7.84	2.72	2	0
-7286073100971465543	False	High	IsMasterProtein	O95466	Formin-like protein 1 [OS=Homo sapiens]	0.000	5.619	2	2	2	1100	121.8	5.72	3.99	2	0
-7200124319077870265	False	High	IsMasterProtein	P35998	26S proteasome regulatory subunit 7 [OS=Homo sapiens]	0.000	8.593	5	2	2	433	48.6	5.95	2.72	2	0
-6919500497101416540	False	High	IsMasterProtein	Q9UJU6	Drebrin-like protein [OS=Homo sapiens]	0.000	3.794	5	2	2	430	48.2	5.05	0.00	2	0
-6767865713948388298	False	High	IsMasterProtein	P49720	Proteasome subunit beta type-3 [OS=Homo sapiens]	0.001	2.680	12	2	2	205	22.9	6.55	1.70	2	0
-6764282473727919069	False	High	IsMasterProtein	Q96K17	Transcription factor BTF3 homolog 4 [OS=Homo sapiens]	0.000	22.412	27	2	2	158	17.3	6.35	6.99	2	0
-6300467232994524401	False	High	IsMasterProtein	Q8NBX0	Saccharopine dehydrogenase-like oxidoreductase [OS=Homo sapiens]	0.000	5.240	5	2	2	429	47.1	9.14	1.93	2	0
-5903683586191117105	False	High	IsMasterProtein	Q13200	26S proteasome non-ATPase regulatory subunit 2 [OS=Homo sapiens]	0.000	3.962	2	2	2	908	100.1	5.20	1.87	2	0
-5864065326781896084	False	High	IsMasterProtein	P27708	Multifunctional protein CAD [OS=Homo sapiens]	0.000	6.096	2	2	2	2225	242.8	6.46	2.35	2	0
-5243679290783972836	False	High	IsMasterProtein	Q5JPE7	BOS complex subunit NOMO2 [OS=Homo sapiens]	0.000	9.438	2	2	2	1267	139.4	5.76	4.70	2	0	1.404	0.49	0.196129166321219	0.411587004105978	8.37	1.325	100.000	1.404	0.41	6.64	0.49	103.0	97.0	31.39	30.68	108.0	105.8	177.9	81.5	0.0	126.7	108.0	105.8	177.9	81.5	0.0	126.7	4.6	23.2	155.1	9.0	0.0	43.1
-4634668291009869452	False	High	IsMasterProtein	Q9UNP9	Peptidyl-prolyl cis-trans isomerase E [OS=Homo sapiens]	0.000	3.333	7	2	1	301	33.4	5.60	1.61	2	0
-4336688759083416299	False	High	IsMasterProtein	Q15813	Tubulin-specific chaperone E [OS=Homo sapiens]	0.000	3.853	4	2	2	527	59.3	6.76	0.00	2	0
-3764850706603646464	False	High	IsMasterProtein	Q9ULC4	Malignant T-cell-amplified sequence 1 [OS=Homo sapiens]	0.000	3.950	15	2	2	181	20.5	8.82	0.00	2	0
-3661455698439909776	False	High	IsMasterProtein	Q96AG4	Leucine-rich repeat-containing protein 59 [OS=Homo sapiens]	0.000	6.375	7	2	2	307	34.9	9.57	1.91	2	0
-3635452200201599036	False	High	IsMasterProtein	Q12904	Aminoacyl tRNA synthase complex-interacting multifunctional protein 1 [OS=Homo sapiens]	0.001	2.660	9	2	2	312	34.3	8.43	0.00	2	0	0.586	-0.77	0.146687463894669	0.366212840895657	38.85	0.586	0.321	0.794	-0.77	-1.64	-0.33	72.7	127.3	20.11	26.50	77.8	52.9	75.9	132.8	165.0	95.6	77.8	52.9	75.9	132.8	165.0	95.6	5.4	18.9	107.8	23.9	4.7	53.0
-3283541064302857350	False	High	IsMasterProtein	O75533	Splicing factor 3B subunit 1 [OS=Homo sapiens]	0.000	6.532	2	2	2	1304	145.7	7.09	2.25	2	0
-3146791204946970239	False	High	IsMasterProtein	Q9Y6W5	Actin-binding protein WASF2 [OS=Homo sapiens]	0.000	7.691	4	2	2	498	54.3	5.53	2.33	2	0
-3113703590403153606	False	High	IsMasterProtein	Q96EP5	DAZ-associated protein 1 [OS=Homo sapiens]	0.000	6.013	7	2	2	407	43.4	8.56	0.00	2	0
-3011469150095823870	False	High	IsMasterProtein	Q9Y696	Chloride intracellular channel protein 4 [OS=Homo sapiens]	0.000	4.096	13	2	2	253	28.8	5.59	0.00	2	0
-3009900426920291332	False	High	IsMasterProtein	B5ME19	Eukaryotic translation initiation factor 3 subunit C-like protein [OS=Homo sapiens]	0.000	3.698	2	2	2	914	105.4	5.64	1.88	2	0
-2983241461472989135	False	High	IsMasterProtein	P21266	Glutathione S-transferase Mu 3 [OS=Homo sapiens]	0.000	9.518	9	2	2	225	26.5	5.54	5.43	2	0
-2954674220390740852	False	High	IsMasterProtein	P41218	Myeloid cell nuclear differentiation antigen [OS=Homo sapiens]	0.000	4.270	3	2	2	407	45.8	9.76	3.90	2	0
-2946380844768102927	False	High	IsMasterProtein	Q96I24	Far upstream element-binding protein 3 [OS=Homo sapiens]	0.000	3.137	4	2	1	572	61.6	8.38	1.93	2	0
-2819385337701029723	False	High	IsMasterProtein	Q9UHB9	Signal recognition particle subunit SRP68 [OS=Homo sapiens]	0.000	4.193	3	2	2	627	70.7	8.56	0.00	2	0
-2473622748517955270	False	High	IsMasterProtein	Q9Y3A6	Transmembrane emp24 domain-containing protein 5 [OS=Homo sapiens]	0.000	6.196	9	2	2	229	26.0	4.84	1.88	2	0
-2009427819375188157	False	High	IsMasterProtein	P62333	26S proteasome regulatory subunit 10B [OS=Homo sapiens]	0.000	4.722	6	2	2	389	44.1	7.49	2.22	2	0	1.632	0.71	0.323797894211457	0.526712938734097	45.71	1.129	100.000	1.632	0.17	6.64	0.71	116.0	84.0	3.15	23.30	129.8	138.2	134.5	115.0	0.0	82.5	129.8	138.2	134.5	115.0	0.0	82.5	2.7	14.8	57.3	6.2	0.0	13.7
-1936662048644361405	False	High	IsMasterProtein	P55060	Exportin-2 [OS=Homo sapiens]	0.000	4.382	2	2	2	971	110.3	5.77	1.73	2	0
-1824011876683044668	False	High	IsMasterProtein	Q9ULA0	Aspartyl aminopeptidase [OS=Homo sapiens]	0.000	6.742	4	2	2	485	53.4	7.58	2.13	2	0
-849081801659546262	False	High	IsMasterProtein	P30533	Alpha-2-macroglobulin receptor-associated protein [OS=Homo sapiens]	0.000	5.115	5	2	2	357	41.4	8.78	2.05	2	0
-843135532772952093	False	High	IsMasterProtein	Q8TD55	Pleckstrin homology domain-containing family O member 2 [OS=Homo sapiens]	0.000	19.896	8	2	2	490	53.3	5.43	6.89	2	0
-572232975925861742	False	High	IsMasterProtein	P46779	Large ribosomal subunit protein eL28 [OS=Homo sapiens]	0.001	2.963	14	2	2	137	15.7	12.02	1.80	2	0
-493599392499449744	False	High	IsMasterProtein	P53990	IST1 homolog [OS=Homo sapiens]	0.000	5.253	5	2	2	364	39.7	5.35	2.01	2	0
-256091368978195991	False	High	IsMasterProtein	Q32MZ4	Leucine-rich repeat flightless-interacting protein 1 [OS=Homo sapiens]	0.000	5.181	4	2	2	808	89.2	4.65	1.75	2	0
-143757823348630571	False	High	IsMasterProtein	Q8IV08	5'-3' exonuclease PLD3 [OS=Homo sapiens]	0.000	6.921	7	2	2	490	54.7	6.47	2.63	2	0
-81494833362564834	False	High	IsMasterProtein	Q8WVJ2	NudC domain-containing protein 2 [OS=Homo sapiens]	0.000	3.724	12	2	2	157	17.7	5.07	0.00	2	0
-65550439794871329	False	High	IsMasterProtein	Q9BXS5	AP-1 complex subunit mu-1 [OS=Homo sapiens]	0.000	4.684	7	2	2	423	48.6	7.30	0.00	2	0
-40843764960248831	False	High	IsMasterProtein	Q9Y512	Sorting and assembly machinery component 50 homolog [OS=Homo sapiens]	0.000	4.405	4	2	2	469	51.9	6.90	3.33	2	0
271678290460553006	False	High	IsMasterProtein	P43307	Translocon-associated protein subunit alpha [OS=Homo sapiens]	0.001	2.778	13	2	2	286	32.2	4.49	1.72	2	0
275596885495269995	False	High	IsMasterProtein	Q14166	Tubulin--tyrosine ligase-like protein 12 [OS=Homo sapiens]	0.000	6.088	3	2	2	644	74.4	5.53	3.89	2	0
313388091027813051	False	High	IsMasterProtein	Q9UHG3	Prenylcysteine oxidase 1 [OS=Homo sapiens]	0.000	3.576	4	2	2	505	56.6	6.18	0.00	2	0
626595147841982495	False	High	IsMasterProtein	Q92835	Phosphatidylinositol 3,4,5-trisphosphate 5-phosphatase 1 [OS=Homo sapiens]	0.000	6.946	2	2	2	1189	133.2	7.59	1.68	2	0
692688187917917011	False	High	IsMasterProtein	P82979	SAP domain-containing ribonucleoprotein [OS=Homo sapiens]	0.000	4.432	10	2	2	210	23.7	6.42	1.78	2	0
896567990825277729	False	High	IsMasterProtein	O94925	Glutaminase kidney isoform, mitochondrial [OS=Homo sapiens]	0.000	5.927	4	2	2	669	73.4	7.77	1.65	2	0
1093508448380632282	False	High	IsMasterProtein	Q9Y3L5	Ras-related protein Rap-2c [OS=Homo sapiens]	0.000	5.615	10	2	2	183	20.7	4.94	3.73	2	0	1.655	0.73	0.843274020459659	0.912546647335413	6.54	1.728	0.584	1.655	0.79	-0.77	0.73	105.3	94.7	26.50	57.02	85.4	91.2	135.8	49.4	156.1	82.1	85.4	91.2	135.8	49.4	156.1	82.1	2.8	15.4	91.2	4.2	2.1	21.5
1650115712195666745	False	High	IsMasterProtein	Q9UIA0	Cytohesin-4 [OS=Homo sapiens]	0.000	7.233	5	2	2	394	45.6	6.47	3.61	2	0	1.428	0.51	0.650099906703597	0.773410279089383	93.65	3.332	0.526	1.428	1.74	-0.93	0.51	117.6	82.4	53.12	55.11	185.0	73.2	86.6	55.5	139.2	60.6	185.0	73.2	86.6	55.5	139.2	60.6	8.1	16.5	77.6	6.3	2.5	21.2
1997849162023251854	False	High	IsMasterProtein	P63208	S-phase kinase-associated protein 1 [OS=Homo sapiens]	0.000	5.801	12	2	2	163	18.6	4.54	1.66	2	0
2475503787040523239	False	High	IsMasterProtein	Q9UM54	Unconventional myosin-VI [OS=Homo sapiens]	0.000	9.363	2	2	2	1294	149.6	8.53	2.74	2	0
3290991412812475155	False	High	IsMasterProtein	Q5T9A4	ATPase family AAA domain-containing protein 3B [OS=Homo sapiens]	0.000	4.905	3	2	2	648	72.5	9.20	2.39	2	0
3366486650245995426	False	High	IsMasterProtein	P10515	Dihydrolipoyllysine-residue acetyltransferase component of pyruvate dehydrogenase complex, mitochondrial [OS=Homo sapiens]	0.000	3.658	2	2	2	647	69.0	7.84	2.01	2	0
3973865475325375053	False	High	IsMasterProtein	P15374	Ubiquitin carboxyl-terminal hydrolase isozyme L3 [OS=Homo sapiens]	0.000	5.054	10	2	2	230	26.2	4.92	1.73	2	0
4204109305997435954	False	High	IsMasterProtein	Q07960	Rho GTPase-activating protein 1 [OS=Homo sapiens]	0.000	4.705	5	2	2	439	50.4	6.29	3.68	2	0	1.126	0.17	0.988750667436341	0.988750667436341	87.55	1.868	0.461	1.126	0.90	-1.12	0.17	88.4	111.6	55.75	47.70	164.9	70.0	66.2	88.3	151.8	58.8	164.9	70.0	66.2	88.3	151.8	58.8	9.8	21.4	80.5	13.6	3.7	27.9
4397536938893978881	False	High	IsMasterProtein	O43491	Band 4.1-like protein 2 [OS=Homo sapiens]	0.000	5.292	3	2	2	1005	112.5	5.44	1.76	2	0
4447457189107336251	False	High	IsMasterProtein	O60493	Sorting nexin-3 [OS=Homo sapiens]	0.000	6.970	14	2	2	162	18.8	8.66	3.72	2	0	0.433	-1.21			147.62	0.010	100.000	0.433	-6.64	6.64	-1.21	83.0	117.0	22.62	45.45	0.0	140.9	102.1	121.1	0.0	235.9	0.0	140.9	102.1	121.1	0.0	235.9	0.0	6.7	19.3	2.9	0.0	17.4
4819630258189506626	False	High	IsMasterProtein	P02792	Ferritin light chain [OS=Homo sapiens]	0.000	13.604	13	2	2	175	20.0	5.78	6.73	2	0	0.753	-0.41	0.324805888322158	0.526712938734097	42.61	1.068	0.585	0.753	0.10	-0.77	-0.41	86.2	113.8	26.77	21.45	114.1	80.9	68.6	106.8	138.3	91.1	114.1	80.9	68.6	106.8	138.3	91.1	18.3	66.8	225.3	44.4	9.1	116.7
4832303337719112949	False	High	IsMasterProtein	Q15154	Pericentriolar material 1 protein [OS=Homo sapiens]	0.000	7.665	2	2	2	2024	228.4	5.02	1.84	2	0
4874670657009698466	False	High	IsMasterProtein	Q6P2Q9	Pre-mRNA-processing-splicing factor 8 [OS=Homo sapiens]	0.000	5.212	1	2	2	2335	273.4	8.84	1.78	2	0
4936048942270731480	False	High	IsMasterProtein	O00567	Nucleolar protein 56 [OS=Homo sapiens]	0.001	2.569	3	2	2	594	66.0	9.19	0.00	2	0
5048841209035306562	False	High	IsMasterProtein	Q9H845	Complex I assembly factor ACAD9, mitochondrial [OS=Homo sapiens]	0.000	5.878	3	2	2	621	68.7	7.96	3.74	2	0
5370481134034691073	False	High	IsMasterProtein	P22307	Sterol carrier protein 2 [OS=Homo sapiens]	0.000	6.279	4	2	2	547	59.0	6.89	3.37	2	0
5539470002617871814	False	High	IsMasterProtein	Q9P2R7	Succinate--CoA ligase [ADP-forming] subunit beta, mitochondrial [OS=Homo sapiens]	0.000	3.747	4	2	2	463	50.3	7.42	0.00	2	0
5964794776079938030	False	High	IsMasterProtein	P56537	Eukaryotic translation initiation factor 6 [OS=Homo sapiens]	0.000	4.331	10	2	2	245	26.6	4.68	2.22	2	0
6440494837518419053	False	High	IsMasterProtein	Q9Y3B3	Transmembrane emp24 domain-containing protein 7 [OS=Homo sapiens]	0.000	5.586	9	2	2	224	25.2	6.89	2.41	2	0	1.576	0.66			147.32	0.010	100.000	1.576	-6.64	6.64	0.66	123.4	76.6	25.02	27.96	0.0	152.1	217.5	92.5	0.0	138.0	0.0	152.1	217.5	92.5	0.0	138.0	0.0	14.7	83.6	4.5	0.0	20.7
6795582567929622559	False	High	IsMasterProtein	P61916	NPC intracellular cholesterol transporter 2 [OS=Homo sapiens]	0.000	7.530	13	2	2	151	16.6	7.65	5.15	2	0
6962760823323839829	False	High	IsMasterProtein	O43681	ATPase GET3 [OS=Homo sapiens]	0.000	3.666	5	2	2	348	38.8	4.91	1.64	2	0
7072952226669663131	False	High	IsMasterProtein	P08648	Integrin alpha-5 [OS=Homo sapiens]	0.001	2.848	2	2	2	1049	114.5	5.77	0.00	2	0
7460100142715479081	False	High	IsMasterProtein	P09960	Leukotriene A-4 hydrolase [OS=Homo sapiens]	0.000	3.764	5	2	2	611	69.2	6.18	1.66	2	0
7589685267009723312	False	High	IsMasterProtein	Q9H0D6	5'-3' exoribonuclease 2 [OS=Homo sapiens]	0.000	6.112	3	2	2	950	108.5	7.47	1.84	2	0
7906499553592381403	False	High	IsMasterProtein	Q7Z5L9	Interferon regulatory factor 2-binding protein 2 [OS=Homo sapiens]	0.001	2.773	7	2	2	587	61.0	8.69	0.00	2	0
7944368975479606522	False	High	IsMasterProtein	O94979	Protein transport protein Sec31A [OS=Homo sapiens]	0.000	5.928	1	2	2	1220	132.9	6.89	2.18	2	0
8231006987563487630	False	High	IsMasterProtein	P18084	Integrin beta-5 [OS=Homo sapiens]	0.000	6.704	2	2	1	799	88.0	6.06	4.05	2	0
8315542899134672596	False	High	IsMasterProtein	O94804	Serine/threonine-protein kinase 10 [OS=Homo sapiens]	0.000	4.094	2	2	2	968	112.1	6.95	0.00	2	0
8637497860104469550	False	High	IsMasterProtein	P67812	Signal peptidase complex catalytic subunit SEC11A [OS=Homo sapiens]	0.000	4.198	9	2	2	179	20.6	9.48	3.60	2	0
8852337030398889599	False	High	IsMasterProtein	C9JRZ8	Aldo-keto reductase family 1 member B15 [OS=Homo sapiens]	0.000	3.132	5	2	2	316	36.5	6.70	3.30	2	0
9193943049168300683	False	High	IsMasterProtein	Q02818	Nucleobindin-1 [OS=Homo sapiens]	0.000	5.573	5	2	2	461	53.8	5.25	2.01	2	0
[truncated: 14 more columns]
