# Supplementary material for: ENOblock synergizes with colistin to treat Acinetobacter baumannii infections
Source: EMBO Mol Med. 2025 Oct 31;17(12):3496–524. doi: 10.1038/s44321-025-00331-2 (PMC12686454; doi:10.1038/s44321-025-00331-2)
Supplement: Supplementary file 10 — Source data Fig. 6 [file 44321_2025_331_MOESM10_ESM.zip › FIGURE 6/6A-D/TMT PROTEOMICS/real_prot_epithelial cells_A. baumannii ATCC 17978_volcano_input.xlsx]

## Sheet: Hoja 1 - real_prot_epithelial c
real_prot_epithelial cells_A. baumannii ATCC 17978_volcano_input
	Accession	Description	Abundance Ratio log2 Cell-Bacteria Bacteria	Abundance Ratio P-Value Cell-Bacteria Bacteria
0	V5VGK1	Chaperone protein ClpB OS=Acinetobacter baumannii OX=470 GN=clpB PE=3 SV=1	-0.08	0.547868265417405
1	K9BHL1	Chaperone protein ClpB OS=Acinetobacter nosocomialis OX=106654 GN=clpB PE=3 SV=1	-0.33	0.35842066542903
2	V5VIH3	Chaperone protein DnaK OS=Acinetobacter baumannii OX=470 GN=dnaK PE=2 SV=1	0.07	0.895431843000908
3	V5VFS5	Elongation factor G OS=Acinetobacter baumannii OX=470 GN=fusA PE=3 SV=1	0.71	0.033096608545627
4	V5VBJ4	Aconitate hydratase B OS=Acinetobacter baumannii OX=470 GN=acnB PE=3 SV=1	0.05	0.796261596646311
5	A0A0A7XW65	Aconitate hydratase B OS=Acinetobacter nosocomialis OX=106654 GN=acnB PE=3 SV=1	0.05	0.796261596646311
6	V5VBF2	Phosphoenolpyruvate synthase OS=Acinetobacter baumannii OX=470 GN=ppsA PE=3 SV=1	-0.58	0.0026625969707836
7	A0A1V0YLS7	Chaperone protein DnaK OS=Acinetobacter nosocomialis OX=106654 GN=dnaK PE=2 SV=1	0.18	0.352328422007448
8	A0A0G4QNM7	Membrane protein OS=Acinetobacter baumannii OX=470 GN=ABR2091_1161 PE=3 SV=1	-0.88	0.0179433760665166
9	A0A081H4N6	Acetyl-CoA C-acyltransferase OS=Acinetobacter baumannii OX=470 GN=A7M90_12440 PE=3 SV=1	-0.63	0.0204029673449232
11	A0A241YPC1	Elongation factor G OS=Acinetobacter nosocomialis OX=106654 GN=fusA PE=3 SV=1	0.81	0.0248262969049517
12	A0A081H5Y7	Elongation factor Tu OS=Acinetobacter baumannii OX=470 GN=tuf PE=3 SV=1	-0.63	0.0081145563165971
13	A0A059ZGT0	Fatty acid oxidation complex subunit alpha OS=Acinetobacter baumannii OX=470 GN=fadB PE=3 SV=1	0.02	0.440741773646924
14	Q20HS3	DNA-directed RNA polymerase subunit beta OS=Acinetobacter baumannii OX=470 GN=rpoB PE=3 SV=1	-0.3	0.0894038854085143
15	A0A336CBX3	Fatty acid oxidation complex subunit alpha OS=Acinetobacter baumannii OX=470 GN=fadB PE=3 SV=1	0.02	0.440741773646924
16	A0A7U4NL40	oxoglutarate dehydrogenase (succinyl-transferring) OS=Acinetobacter baumannii OX=470 GN=ACX61_03815 PE=4 SV=1	0.29	0.0209113168482511
17	V5V9Z3	oxoglutarate dehydrogenase (succinyl-transferring) OS=Acinetobacter baumannii OX=470 GN=sucA PE=4 SV=1	0.29	0.0209113168482511
18	V5VHQ6	ATP synthase subunit beta OS=Acinetobacter baumannii OX=470 GN=atpD PE=3 SV=1	0.25	0.0007428420284117
19	A0A0A7XMZ0	ATP synthase subunit beta OS=Acinetobacter nosocomialis OX=106654 GN=atpD PE=3 SV=1	0.25	0.0007428420284117
20	A0A0B9W1B8	Aconitate hydratase OS=Acinetobacter baumannii OX=470 GN=acnA PE=3 SV=1	-0.12	0.162737670621091
21	A0A5N0FWU8	Aconitate hydratase OS=Acinetobacter baumannii OX=470 GN=acnA PE=3 SV=1	-0.12	0.162737670621091
22	A0A059ZHD8	DNA-directed RNA polymerase subunit beta' OS=Acinetobacter baumannii OX=470 GN=rpoC PE=3 SV=1	1.47	0.0058073445018536
23	V5VAH2	Chaperonin GroEL OS=Acinetobacter baumannii OX=470 GN=groL PE=3 SV=1	-0.19	0.086146329237816
24	A0A0A7XV56	DNA-directed RNA polymerase subunit beta' OS=Acinetobacter nosocomialis OX=106654 GN=rpoC PE=3 SV=1	1.47	0.0058073445018536
25	A0A0A7XPB5	DNA-directed RNA polymerase subunit beta OS=Acinetobacter nosocomialis OX=106654 GN=rpoB PE=3 SV=1	-0.21	0.15850510005384
26	A0A9P2QF04	Acetyl-CoA C-acyltransferase OS=Acinetobacter baumannii OX=470 GN=A0141_RS01070 PE=3 SV=1	-0.83	0.0096325186273085
27	A0A836MHN8	oxoglutarate dehydrogenase (succinyl-transferring) OS=Acinetobacter nosocomialis OX=106654 GN=AE32_02916 PE=4 SV=1	0.34	0.0202413099420443
28	A0A0A7XG30	Chaperonin GroEL OS=Acinetobacter nosocomialis OX=106654 GN=groEL PE=3 SV=1	-0.19	0.086146329237816
30	A0A081H230	Carbamoyl phosphate synthase large chain OS=Acinetobacter baumannii OX=470 GN=carB PE=3 SV=1	-0.05	0.127681700960863
31	K9BAG6	Elongation factor Tu OS=Acinetobacter nosocomialis OX=106654 GN=tufB PE=3 SV=1	-0.84	0.0097345619148423
33	V5VG76	Inner membrane lipoprotein yiaD OS=Acinetobacter baumannii OX=470 GN=yiaD_1 PE=4 SV=1	-0.92	0.0046319217413755
34	V5V8P1	Urocanate hydratase OS=Acinetobacter baumannii OX=470 GN=hutU PE=3 SV=1	-1.48	0.0016227809569138
35	A0A347R6G1	Urocanate hydratase OS=Acinetobacter baumannii OX=470 GN=hutU PE=3 SV=1	-1.48	0.0016227809569138
36	A0A836MLY1	Fatty acid oxidation complex subunit alpha OS=Acinetobacter nosocomialis OX=106654 GN=fadB PE=3 SV=1	-0.04	0.64486828514525
37	A0A2S5BU66	Catalase OS=Acinetobacter baumannii OX=470 GN=katE PE=3 SV=1	0.09	0.811829615750183
38	A0A836MH02	Urocanate hydratase OS=Acinetobacter nosocomialis OX=106654 GN=hutU PE=3 SV=1	-1.43	0.0021330173241261
39	A0A7Z1WW37	Catalase OS=Acinetobacter baumannii OX=470 GN=katE PE=3 SV=1	0.09	0.811829615750183
40	V5VEP0	Protein tolA OS=Acinetobacter baumannii OX=470 GN=A0141_RS09645 PE=4 SV=1	-0.66	0.0579113703312838
41	V5VBX8	Succinate dehydrogenase flavoprotein subunit OS=Acinetobacter baumannii OX=470 GN=sdhA_1 PE=3 SV=1	-0.45	0.0181204276249508
42	A0A0A7XG23	Succinate dehydrogenase flavoprotein subunit OS=Acinetobacter nosocomialis OX=106654 GN=sdhA_2 PE=3 SV=1	-0.45	0.0181204276249508
43	V5V8Q5	Histidine ammonia-lyase OS=Acinetobacter baumannii OX=470 GN=hutH PE=3 SV=1	-0.02	0.974106043015736
44	A0A241YKS5	Phosphoenolpyruvate synthase OS=Acinetobacter nosocomialis OX=106654 GN=ppsA PE=3 SV=1	-0.76	0.0034163334910023
46	A0A077GKK9	Dihydrolipoyl dehydrogenase OS=Acinetobacter baumannii OX=470 GN=lpdA PE=3 SV=1	-0.2	0.100229989996254
47	V5V8B6	Cell division protein FtsZ OS=Acinetobacter baumannii OX=470 GN=ftsZ PE=3 SV=1	-0.54	0.0123624968560691
49	V5V8S6	Pyruvate dehydrogenase E1 component OS=Acinetobacter baumannii OX=470 GN=aceE PE=4 SV=1	-0.52	0.0015194501726167
50	A0A5N0FY40	Cell division protein FtsZ OS=Acinetobacter baumannii OX=470 GN=ftsZ PE=3 SV=1	-0.54	0.0123624968560691
51	A0A0H4UQE3	Ribonuclease E OS=Acinetobacter baumannii OX=470 GN=rne PE=3 SV=1	0.99	0.0175066763957173
52	A0A098SGG9	NADH-quinone oxidoreductase OS=Acinetobacter baumannii OX=470 GN=nuoG PE=3 SV=1	-0.27	0.143014627087097
53	V5VDL1	30S ribosomal protein S1 OS=Acinetobacter baumannii OX=470 GN=rpsA PE=3 SV=1	-0.65	0.0120545463503092
54	A0A0R0WHN3	30S ribosomal protein S1 OS=Acinetobacter nosocomialis OX=106654 GN=rpsA PE=3 SV=1	-0.65	0.0120545463503092
55	V5V8S0	LemA OS=Acinetobacter baumannii OX=470 GN=A0141_RS06280 PE=3 SV=1	-0.25	0.863385780949557
56	A0A8B4N6E2	Catalase OS=Acinetobacter nosocomialis OX=106654 GN=katE PE=3 SV=1	0.12	0.685186090541911
57	A0A0A7XEF7	Pyruvate dehydrogenase E1 component OS=Acinetobacter nosocomialis OX=106654 GN=aceE PE=4 SV=1	-0.52	0.0015194501726167
58	A0A0Q1DNT0	Succinate--CoA ligase [ADP-forming] subunit alpha OS=Acinetobacter baumannii OX=470 GN=sucD PE=3 SV=1	-0.22	0.0151617955927613
59	A0A0A7XG28	Succinate--CoA ligase [ADP-forming] subunit alpha OS=Acinetobacter nosocomialis OX=106654 GN=sucD PE=3 SV=1	-0.22	0.0151617955927613
60	A0A836Z2Z0	Carbamoyl phosphate synthase large chain OS=Acinetobacter nosocomialis OX=106654 GN=carB PE=3 SV=1	-0.2	0.00423812510863
61	A0A9P2VA54	Ribonuclease E OS=Acinetobacter baumannii OX=470 GN=rne PE=3 SV=1	0.99	0.0175066763957173
62	A0A9P2VBY8	NADH-quinone oxidoreductase OS=Acinetobacter baumannii OX=470 GN=nuoG PE=3 SV=1	-0.27	0.143014627087097
63	A0A237ZVF6	Carbohydrate porin OS=Acinetobacter baumannii OX=470 GN=C2U32_11150 PE=3 SV=1	-0.81	0.0287045126349551
64	V5VJ37	ATP synthase subunit alpha OS=Acinetobacter baumannii OX=470 GN=atpA PE=3 SV=1	0.16	0.0383881466806377
65	V5VAW7	Elongation factor Ts OS=Acinetobacter baumannii OX=470 GN=tsf PE=3 SV=1	0.42	0.0042849272761989
66	V5VG70	BON domain protein OS=Acinetobacter baumannii OX=470 GN=lysM PE=4 SV=1	-0.28	0.0203911831573766
67	V5VB88	Malate dehydrogenase OS=Acinetobacter baumannii OX=470 GN=mdh PE=3 SV=1	0.27	0.0392429977141201
68	V5VH61	Isocitrate lyase OS=Acinetobacter baumannii OX=470 GN=aceA PE=4 SV=1	-0.19	0.239838043929057
69	A0A0A7XFJ7	Malate dehydrogenase OS=Acinetobacter nosocomialis OX=106654 GN=mdh PE=3 SV=1	0.26	0.0400409431002426
70	K9C2H6	NADH-quinone oxidoreductase OS=Acinetobacter nosocomialis OX=106654 GN=nuoG PE=3 SV=1	-0.27	0.143014627087097
71	A0A836MH92	Histidine ammonia-lyase OS=Acinetobacter nosocomialis OX=106654 GN=hutH PE=3 SV=1	0.06	0.729993281261699
72	V5VEN5	Alkyl hydroperoxide reductase C OS=Acinetobacter baumannii OX=470 GN=ahpC PE=3 SV=1	-0.32	0.0224332716189876
73	A0A0A7XPL4	ATP synthase subunit alpha OS=Acinetobacter nosocomialis OX=106654 GN=atpA PE=3 SV=1	0.18	0.0463103988900376
74	V5VBY1	Succinate--CoA ligase [ADP-forming] subunit beta OS=Acinetobacter baumannii OX=470 GN=sucC PE=3 SV=1	-0.14	0.0324155520368423
75	V5VCM0	Enolase OS=Acinetobacter baumannii OX=470 GN=eno PE=3 SV=1	1.3	0.0041279338209795
76	A0A0R0WK86	Dihydrolipoyl dehydrogenase OS=Acinetobacter nosocomialis OX=106654 GN=lpdG PE=3 SV=1	-0.19	0.124084759843149
77	A0A5N0G2V1	Elongation factor Ts OS=Acinetobacter baumannii OX=470 GN=tsf PE=3 SV=1	0.45	0.0025636641480647
78	W6RYT2	Membrane protein OS=Acinetobacter baumannii OX=470 GN=ompA PE=4 SV=1	-0.98	0.122852551817223
79	A0A059ZR53	Acyl-CoA dehydrogenase OS=Acinetobacter baumannii OX=470 GN=acdA PE=3 SV=1	0.05	0.0844014191802016
80	V5VCI0	Isocitrate dehydrogenase [NADP] OS=Acinetobacter baumannii OX=470 GN=icd_1 PE=1 SV=1	-1.73	0.0071411859542685
81	A0A0J8WBA6	Indolepyruvate ferredoxin oxidoreductase family protein OS=Acinetobacter baumannii OX=470 GN=ACX61_11325 PE=4 SV=1	1.18	0.271210642436873
82	A0A086I2J6	Adenosylhomocysteinase OS=Acinetobacter baumannii OX=470 GN=ahcY PE=3 SV=1	-0.9	0.0041222536768202
83	A0AA45B910	Isocitrate dehydrogenase [NADP] OS=Acinetobacter baumannii OX=470 GN=CV954_004930 PE=3 SV=1	-1.73	0.0071411859542685
84	A0A0A7XEB3	Cell division protein FtsZ OS=Acinetobacter nosocomialis OX=106654 GN=ftsZ PE=3 SV=1	-0.53	0.0121280406574659
85	A0AA45B993	Glucose/quinate/shikimate family membrane-bound PQQ-dependent dehydrogenase OS=Acinetobacter baumannii OX=470 GN=CV954_002950 PE=3 SV=1	0.24	0.008866116914984
86	V5V9J0	Glucose dehydrogenase OS=Acinetobacter baumannii OX=470 GN=gcd PE=3 SV=1	0.24	0.008866116914984
87	V5VAJ2	Dihydrolipoyllysine-residue succinyltransferase component of 2-oxoglutarate dehydrogenase complex OS=Acinetobacter baumannii OX=470 GN=odhB PE=3 SV=1	-1.33	0.0011724733448121
88	A0A858UED4	Carbohydrate porin OS=Acinetobacter baumannii OX=470 GN=HB367_16525 PE=3 SV=1	-0.81	0.0287045126349551
89	A0A836MIH1	Adenosylhomocysteinase OS=Acinetobacter nosocomialis OX=106654 GN=ahcY PE=3 SV=1	-0.79	0.0074714359235868
90	A0A0J8TPW3	3-oxoadipyl-CoA thiolase OS=Acinetobacter baumannii OX=470 GN=pcaF PE=3 SV=1	-0.93	0.0020779914734628
91	A0A0Q1PV49	LemA family protein OS=Acinetobacter nosocomialis OX=106654 GN=AE32_03343 PE=3 SV=1	-0.07	0.544894064504156
92	A0A081GVW8	Aminotransferase OS=Acinetobacter baumannii OX=470 GN=A7M90_10010 PE=3 SV=1	0.32	0.0369678633362539
94	V5VAT0	Electron transfer flavoprotein alpha-subunit OS=Acinetobacter baumannii OX=470 GN=etfA PE=3 SV=1	-0.26	0.0276241839042502
95	A0A059ZM33	3-ketoacyl-CoA thiolase OS=Acinetobacter baumannii OX=470 GN=fadA PE=3 SV=1	-0.52	0.0449930821028056
96	V5VAR4	Electron transfer flavoprotein subunit beta OS=Acinetobacter baumannii OX=470 GN=etfB PE=3 SV=1	-0.68	0.0067978732295882
97	A0A0A7XHY7	Electron transfer flavoprotein subunit beta OS=Acinetobacter nosocomialis OX=106654 GN=etfB PE=3 SV=1	-0.68	0.0067978732295882
98	V5VAM1	Aspartate aminotransferase family protein OS=Acinetobacter baumannii OX=470 GN=dat PE=3 SV=1	0.24	0.225911934728106
99	A0A059ZKD0	Malate dehydrogenase OS=Acinetobacter baumannii OX=470 GN=maeB PE=3 SV=1	0.37	0.182018674701522
100	K9BDW1	Isocitrate dehydrogenase [NADP] OS=Acinetobacter nosocomialis OX=106654 GN=AE32_02657 PE=3 SV=1	-1.03	0.0046826779037831
101	A0A7U4SGZ1	3-oxoadipyl-CoA thiolase OS=Acinetobacter baumannii OX=470 GN=pcaF PE=3 SV=1	-0.93	0.0020779914734628
102	W6RU67	OmpA family protein OS=Acinetobacter baumannii OX=470 GN=ompA PE=4 SV=1	-0.95	0.106316620865704
103	V5VHG2	Long-chain-fatty-acid--CoA ligase OS=Acinetobacter baumannii OX=470 GN=fadD PE=4 SV=1	0.6	0.129584530709528
104	A0A836MMW9	Citrate synthase OS=Acinetobacter nosocomialis OX=106654 GN=AE32_00059 PE=3 SV=1	0.31	0.350886680443588
105	A0A0D7TAV0	Citrate synthase OS=Acinetobacter baumannii OX=470 GN=prpC PE=3 SV=1	0.31	0.350886680443588
106	A0A2L1VDB7	Glucose/quinate/shikimate family membrane-bound PQQ-dependent dehydrogenase OS=Acinetobacter nosocomialis OX=106654 GN=AE32_03066 PE=3 SV=1	0.24	0.0143957640302638
107	A0A0A7XMN8	Chaperone protein HtpG OS=Acinetobacter nosocomialis OX=106654 GN=htpG PE=3 SV=1	1.51	0.0039925147748833
108	A0A0E1FTP2	Quinoprotein glucose dehydrogenase OS=Acinetobacter baumannii OX=470 GN=Aba7835_08730 PE=4 SV=1	0.06	0.384857377419496
109	V5VAU7	Aminotransferase OS=Acinetobacter baumannii OX=470 GN=A0141_RS10590 PE=3 SV=1	0.32	0.0369678633362539
110	A0A086HWE6	Phosphoribosylformylglycinamidine synthase OS=Acinetobacter baumannii OX=470 GN=purL PE=3 SV=1	0.02	0.809667140728855
112	A0A5N0FZT5	CbbBc protein OS=Acinetobacter baumannii OX=470 GN=ACX61_04205 PE=3 SV=1	0.61	0.0078380542507849
113	A0A836MJ67	Phosphoribosylformylglycinamidine synthase OS=Acinetobacter nosocomialis OX=106654 GN=purL PE=3 SV=1	0.02	0.809667140728855
114	A0AA44XQW5	Amino acid ABC transporter substrate-binding protein OS=Acinetobacter baumannii OX=470 GN=CV954_010945 PE=3 SV=1	-0.04	0.56679416564533
115	V5VDN7	ABC transporter substrate-binding protein OS=Acinetobacter baumannii OX=470 GN=gltI PE=3 SV=1	-0.04	0.56679416564533
116	A0A0H4UJV8	Glutamine--fructose-6-phosphate aminotransferase [isomerizing] OS=Acinetobacter baumannii OX=470 GN=glmS PE=3 SV=1	1.07	0.013541936015022
117	K9C564	Enolase OS=Acinetobacter nosocomialis OX=106654 GN=eno PE=3 SV=1	1.3	0.0041279338209795
118	A0A0M3FU75	Argininosuccinate synthase OS=Acinetobacter baumannii OX=470 GN=argG PE=3 SV=1	-0.19	0.0822743572999181
124	A0A241NBV9	Phosphoenolpyruvate carboxylase OS=Acinetobacter baumannii OX=470 GN=ppc PE=3 SV=1	0.93	0.0155314606051159
125	A0A077GQI3	Citrate synthase OS=Acinetobacter baumannii OX=470 GN=prpC PE=3 SV=1	0.07	0.731325092733421
126	A0A9P2QFH9	Glutamine--fructose-6-phosphate aminotransferase [isomerizing] OS=Acinetobacter baumannii OX=470 GN=glmS PE=3 SV=1	1.07	0.013541936015022
127	A0A9P2QGL2	CbbBc protein OS=Acinetobacter baumannii OX=470 GN=A0141_RS11090 PE=3 SV=1	0.61	0.0078380542507849
128	A0A9P2QIR2	3-oxoacyl-ACP reductase OS=Acinetobacter baumannii OX=470 GN=A0141_RS16890 PE=3 SV=1	0.18	0.0792769072465909
129	A0A0R1BS35	Citrate synthase OS=Acinetobacter nosocomialis OX=106654 GN=gltA PE=3 SV=1	-0.23	0.327991747565867
130	A0A5N0G2R1	Malate synthase G OS=Acinetobacter baumannii OX=470 GN=glcB PE=3 SV=1	0.54	0.0114185011247808
132	V5VGL2	Trigger factor OS=Acinetobacter baumannii OX=470 GN=tig PE=3 SV=1	0.64	0.140158701502463
133	A0A0D5YHQ6	Ubiquinol oxidase subunit 2 OS=Acinetobacter baumannii OX=470 GN=cyoA PE=3 SV=1	-0.81	0.0204965255449672
134	A0A836MI85	Acyl-CoA dehydrogenase OS=Acinetobacter nosocomialis OX=106654 GN=AE32_03104 PE=3 SV=1	0.58	0.0023396305173886
135	A0A5N0G4P6	Outer membrane protein assembly factor BamA OS=Acinetobacter baumannii OX=470 GN=bamA PE=3 SV=1	-0.36	0.0286113807304519
136	A0A9P2QGF4	Imidazolonepropionase OS=Acinetobacter baumannii OX=470 GN=hutI PE=3 SV=1	0.84	0.0030122519041016
137	A0A1V0YPS3	Dihydrolipoyllysine-residue succinyltransferase component of 2-oxoglutarate dehydrogenase complex OS=Acinetobacter nosocomialis OX=106654 GN=sucB PE=3 SV=1	-1.44	0.0015154595412101
138	A0A5N0FZX6	Phosphoribosylformylglycinamidine synthase OS=Acinetobacter baumannii OX=470 GN=purL PE=3 SV=1	0.02	0.809667140728855
139	A0A059ZNN8	Glyceraldehyde-3-phosphate dehydrogenase OS=Acinetobacter baumannii OX=470 GN=gap PE=3 SV=1	0.72	0.0050913390113193
140	A0A9P2QHF4	Copper resistance protein NlpE OS=Acinetobacter baumannii OX=470 GN=A0141_RS03660 PE=4 SV=1	-0.37	0.0139070605742405
141	V5VH15	Ketol-acid reductoisomerase (NADP(+)) OS=Acinetobacter baumannii OX=470 GN=ilvC PE=3 SV=1	0.53	0.0287720489581782
142	A0A059ZJE9	Inosine-5'-monophosphate dehydrogenase OS=Acinetobacter baumannii OX=470 GN=guaB PE=3 SV=1	0.82	0.0073017953623681
146	A0A5Q0RX22	OmpA family protein OS=Acinetobacter nosocomialis OX=106654 GN=AE32_03057 PE=4 SV=1	-0.95	0.107120319515201
147	A0A0A7XTC4	Isocitrate lyase OS=Acinetobacter nosocomialis OX=106654 GN=AE32_01002 PE=4 SV=1	-0.16	0.290246095803685
148	A0AA45B7R9	Malate synthase G OS=Acinetobacter baumannii OX=470 GN=glcB PE=3 SV=1	0.45	0.0036231324215641
149	A0A836MH67	Valine--tRNA ligase OS=Acinetobacter nosocomialis OX=106654 GN=valS PE=3 SV=1	0.32	0.0339852402395208
150	A0A837B126	Uncharacterized protein OS=Acinetobacter nosocomialis OX=106654 GN=AE32_02543 PE=3 SV=1	-0.09	0.958926151970185
152	V5VH30	Translation initiation factor IF-2 OS=Acinetobacter baumannii OX=470 GN=infB PE=3 SV=1	0.36	0.0547233310249425
153	A0A059ZD70	Glutamate dehydrogenase OS=Acinetobacter baumannii OX=470 GN=gdhA_2 PE=3 SV=1	-0.99	0.0097474839267452
154	A0A0A7XGS9	Glutamate dehydrogenase OS=Acinetobacter nosocomialis OX=106654 GN=gdhA_2 PE=3 SV=1	-0.99	0.0097474839267452
155	A0A0H4UP46	Copper resistance protein NlpE OS=Acinetobacter baumannii OX=470 GN=nlpE PE=4 SV=1	-0.37	0.0139070605742405
157	A0A836MKC3	3-oxoadipyl-CoA thiolase OS=Acinetobacter nosocomialis OX=106654 GN=AE32_01400 PE=3 SV=1	-0.95	0.002074607424142
158	A0A0G4QP05	META and DUF4377 domain-containing protein OS=Acinetobacter baumannii OX=470 GN=A0141_RS03570 PE=4 SV=1	-0.65	0.0026607762206246
159	V5VC36	Peptidyl-prolyl cis-trans isomerase OS=Acinetobacter baumannii OX=470 GN=ppiB PE=3 SV=1	-0.01	0.4782608164847
160	A0A0A7XGW3	Glyceraldehyde-3-phosphate dehydrogenase OS=Acinetobacter nosocomialis OX=106654 GN=gap PE=3 SV=1	0.72	0.0050913390113193
161	A0A836MNA0	Ketol-acid reductoisomerase (NADP(+)) OS=Acinetobacter nosocomialis OX=106654 GN=ilvC PE=3 SV=1	0.53	0.0287720489581782
162	A0A7U4NEK8	Imidazolonepropionase OS=Acinetobacter baumannii OX=470 GN=hutI PE=3 SV=1	0.84	0.0030122519041016
163	R4LDE1	Biotin carboxylase OS=Acinetobacter baumannii OX=470 GN=accC PE=4 SV=1	1.29	0.00325297521944
164	A0A334NIM5	Malate synthase G OS=Acinetobacter nosocomialis OX=106654 GN=glcB PE=3 SV=1	0.54	0.0114185011247808
166	V5VH47	Aldehyde dehydrogenase OS=Acinetobacter baumannii OX=470 GN=gapN PE=3 SV=1	0.41	0.101690906522386
167	V5V9Q1	DNA-directed RNA polymerase subunit alpha OS=Acinetobacter baumannii OX=470 GN=rpoA PE=3 SV=1	-0.4	0.477860899039716
168	A0A5N0FVP2	META and DUF4377 domain-containing protein OS=Acinetobacter baumannii OX=470 GN=ACX61_13885 PE=4 SV=1	-0.29	0.0029103105092326
169	V5V8J3	DUF6091 family protein OS=Acinetobacter baumannii OX=470 GN=A0141_RS18155 PE=4 SV=1	0.18	0.169327977860795
170	A0A836MMM1	Ribonuclease E OS=Acinetobacter nosocomialis OX=106654 GN=rne PE=3 SV=1	1.29	0.0189115788832983
171	A0A0A7XH73	Elongation factor Ts OS=Acinetobacter nosocomialis OX=106654 GN=tsf PE=3 SV=1	0.62	0.0001072985295064
172	A0A0A7XPA0	3-ketoacyl-CoA thiolase OS=Acinetobacter nosocomialis OX=106654 GN=fadA PE=3 SV=1	-0.76	0.0306246112302226
173	Q24LT6	AdeK OS=Acinetobacter baumannii OX=470 GN=adeK PE=3 SV=1	0.22	0.488002693551907
176	K9C6G9	Putative RND type efflux pump involved in aminoglycoside resistance (AdeT) OS=Acinetobacter nosocomialis OX=106654 GN=AE32_03784 PE=4 SV=1	0.18	0.169327977860795
177	V5VH92	Polyribonucleotide nucleotidyltransferase OS=Acinetobacter baumannii OX=470 GN=pnp PE=3 SV=1	-0.4	0.0043278309341126
178	A0AA44XQ06	Polyribonucleotide nucleotidyltransferase OS=Acinetobacter baumannii OX=470 GN=pnp PE=3 SV=1	-0.4	0.0043278309341126
179	V5VC63	Aldehyde dehydrogenase OS=Acinetobacter baumannii OX=470 GN=acoD PE=3 SV=1	0.35	0.3392009054733
180	A0A2T7FPU2	Imidazolonepropionase OS=Acinetobacter nosocomialis OX=106654 GN=hutI PE=3 SV=1	0.84	0.0030122519041016
181	V5VB46	Small ribosomal subunit protein uS5 OS=Acinetobacter baumannii OX=470 GN=rpsE PE=3 SV=1	0.38	0.0171090081160165
182	A0A1V0YW02	Electron transfer flavoprotein-ubiquinone oxidoreductase OS=Acinetobacter nosocomialis OX=106654 GN=AE32_00386 PE=4 SV=1	0.11	0.15405985086995
184	A0A0B9W7U0	Outer membrane protein OS=Acinetobacter baumannii OX=470 GN=ABUW_0166 PE=4 SV=1	0.4	0.656321081721535
185	V5V8D4	Membrane protein OS=Acinetobacter baumannii OX=470 GN=A0141_RS05610 PE=4 SV=1	0.4	0.656321081721535
186	A0AA44XR89	Bifunctional protein PutA OS=Acinetobacter baumannii OX=470 GN=putA PE=3 SV=1	0.78	0.119347608493823
188	K9C4Z8	Trigger factor OS=Acinetobacter nosocomialis OX=106654 GN=tig PE=3 SV=1	0.52	0.251569525666007
189	A0A836Z206	Aldehyde dehydrogenase domain-containing protein OS=Acinetobacter nosocomialis OX=106654 GN=AE32_00505 PE=3 SV=1	0.41	0.101690906522386
190	A0A5N0FZQ3	RND transporter OS=Acinetobacter baumannii OX=470 GN=ACX61_00045 PE=4 SV=1	0.18	0.169327977860795
191	A0A0A7XMD0	Argininosuccinate synthase OS=Acinetobacter nosocomialis OX=106654 GN=argG PE=3 SV=1	-0.19	0.0822743572999181
192	A0A2L1VD71	Acetyl-CoA C-acyltransferase OS=Acinetobacter nosocomialis OX=106654 GN=AE32_03061 PE=3 SV=1	0.32	0.178097468562493
194	V5VFT6	3-oxoacyl-[acyl-carrier-protein] synthase 1 OS=Acinetobacter baumannii OX=470 GN=fabB_2 PE=3 SV=1	0.59	0.0600978124709799
197	B4YSY3	Threonine synthase OS=Acinetobacter baumannii OX=470 GN=thrC PE=3 SV=1	1.19	0.224676596974375
198	V5VFN0	Adenylate kinase OS=Acinetobacter baumannii OX=470 GN=adk PE=3 SV=1	0.41	0.0156139046161728
199	A0A0M0XXN1	Catalase-peroxidase OS=Acinetobacter baumannii OX=470 GN=katG PE=3 SV=1	0.38	0.0393743494930117
200	A0A7U4SHR9	Aldehyde dehydrogenase OS=Acinetobacter baumannii OX=470 GN=ACX61_16255 PE=3 SV=1	0.41	0.101690906522386
201	A0A5N0G568	Bifunctional protein PutA OS=Acinetobacter baumannii OX=470 GN=putA PE=3 SV=1	0.78	0.119347608493823
202	A0A0A7XI38	Biotin carboxylase OS=Acinetobacter nosocomialis OX=106654 GN=accC_1 PE=4 SV=1	1.16	0.0152392855256874
203	A0A0A7XHT0	Ubiquinol oxidase subunit 2 OS=Acinetobacter nosocomialis OX=106654 GN=cyoA PE=3 SV=1	-0.5	0.0435962162905229
204	K9B7B3	Long-chain-fatty-acid--CoA ligase OS=Acinetobacter nosocomialis OX=106654 GN=fadD_3 PE=4 SV=1	0.56	0.285427335676451
205	A0A9P2QGL0	Periplasmic chaperone PpiD OS=Acinetobacter baumannii OX=470 GN=A0141_RS01580 PE=3 SV=1	0.81	0.0432248188396724
206	A0A6G0VAT6	Cysteine synthase OS=Acinetobacter baumannii OX=470 GN=cysK PE=3 SV=1	0.11	0.295248234996478
207	A0AA36YH86	Aldehyde dehydrogenase OS=Acinetobacter baumannii OX=470 GN=CV954_005075 PE=3 SV=1	-0.67	0.153987703126562
209	V5VIY3	Homoserine dehydrogenase OS=Acinetobacter baumannii OX=470 GN=hom_2 PE=3 SV=1	-0.1	0.877324164643295
210	A0A7U4NIN8	Methylcrotonoyl-CoA carboxylase OS=Acinetobacter baumannii OX=470 GN=ACX61_11300 PE=4 SV=1	3.24	0.145668959503471
211	A0A0A7XKV1	Adenylate kinase OS=Acinetobacter nosocomialis OX=106654 GN=adk PE=3 SV=1	0.41	0.0156139046161728
212	V5V9W2	Acyl-CoA dehydrogenase OS=Acinetobacter baumannii OX=470 GN=aidB_1 PE=3 SV=1	0.69	0.0238816382060437
215	A0A334N9C9	Septum site-determining protein MinD OS=Acinetobacter nosocomialis OX=106654 GN=minD PE=3 SV=1	-1.05	0.0015697543560039
216	V5VG33	Septum site-determining protein MinD OS=Acinetobacter baumannii OX=470 GN=minD PE=3 SV=1	-1.05	0.0015697543560039
218	V5VAJ9	Isocitrate dehydrogenase [NADP] OS=Acinetobacter baumannii OX=470 GN=icd PE=3 SV=1	0.13	0.10292742521382
219	A0A0D5YNP8	methylmalonate-semialdehyde dehydrogenase (CoA acylating) OS=Acinetobacter baumannii OX=470 GN=mmsA1 PE=4 SV=1	0.28	0.104826671785808
220	Q2FD95	Acriflavine resistance protein A OS=Acinetobacter baumannii OX=470 GN=adeI PE=3 SV=1	1.06	0.0084953400152992
221	N0ABY7	UDP-glucose 4-epimerase OS=Acinetobacter baumannii OX=470 GN=gne1 PE=3 SV=1	-0.68	0.0402571908711935
222	N0A5J2	Aspartate--tRNA(Asp/Asn) ligase OS=Acinetobacter baumannii OX=470 GN=aspS PE=3 SV=1	0.41	0.556342376328536
223	V5VBD5	ErfK/YbiS/YcfS/YnhG family OS=Acinetobacter baumannii OX=470 GN=ykuD PE=3 SV=1	0.69	0.158882343523836
224	A0A0A7XMQ9	Homoserine dehydrogenase OS=Acinetobacter nosocomialis OX=106654 GN=hom_2 PE=3 SV=1	-0.1	0.877324164643295
225	A0A7U4WAS8	D-3-phosphoglycerate dehydrogenase OS=Acinetobacter baumannii OX=470 GN=serA PE=3 SV=1	-0.96	0.0038702379584173
226	A0A0A7XEZ5	D-3-phosphoglycerate dehydrogenase OS=Acinetobacter nosocomialis OX=106654 GN=serA PE=3 SV=1	-0.96	0.0038702379584173
227	V5V9G0	D-3-phosphoglycerate dehydrogenase OS=Acinetobacter baumannii OX=470 GN=serA PE=3 SV=1	-0.96	0.0038702379584173
229	A0A059ZN18	DNA gyrase subunit B OS=Acinetobacter baumannii OX=470 GN=gyrB PE=3 SV=1	-0.11	0.798488414353152
230	A0A5N0G2D8	catechol 1,2-dioxygenase OS=Acinetobacter baumannii OX=470 GN=catA PE=3 SV=1	-1.64	0.0845454056170391
231	A0A077GH17	Acyl-CoA dehydrogenase OS=Acinetobacter baumannii OX=470 GN=ACX61_02885 PE=3 SV=1	0.69	0.0238816382060437
232	A0AA45B9Z6	Dihydrolipoamide acetyltransferase component of pyruvate dehydrogenase complex OS=Acinetobacter baumannii OX=470 GN=CV954_000860 PE=3 SV=1	-0.19	0.0096208926838417
233	A0A0Q1T6Y1	Adenylosuccinate synthetase OS=Acinetobacter baumannii OX=470 GN=purA PE=3 SV=1	0.0	0.720243218322267
234	A0A836MJN4	Aldehyde dehydrogenase OS=Acinetobacter nosocomialis OX=106654 GN=AE32_02302 PE=3 SV=1	0.29	0.351714184159022
235	A0A5N0FXR7	Phosphoenolpyruvate carboxylase OS=Acinetobacter baumannii OX=470 GN=ppc PE=3 SV=1	1.47	0.006122921532283
236	A0A1V0YNL6	Aspartate--tRNA(Asp/Asn) ligase OS=Acinetobacter nosocomialis OX=106654 GN=aspS PE=3 SV=1	0.41	0.556342376328536
237	A0A0D5YL92	Phosphogluconate dehydratase OS=Acinetobacter baumannii OX=470 GN=edd PE=3 SV=1	0.51	0.168618561203298
238	A0AA44XR29	catechol 1,2-dioxygenase OS=Acinetobacter baumannii OX=470 GN=catA PE=3 SV=1	-1.64	0.0845454056170391
239	V5V8J9	Tyrosine--tRNA ligase OS=Acinetobacter baumannii OX=470 GN=tyrS PE=3 SV=1	3.43	0.0008884916795091
240	K9BAN2	Diaminobutyrate--2-oxoglutarate transaminase OS=Acinetobacter nosocomialis OX=106654 GN=AE32_02630 PE=3 SV=1	0.14	0.383883571116225
241	A0A9P2QHL4	Outer membrane protein assembly factor BamA OS=Acinetobacter baumannii OX=470 GN=bamA PE=3 SV=1	-0.45	0.0241521917483368
242	V5VDS0	Fructose-1,6-bisphosphate aldolase OS=Acinetobacter baumannii OX=470 GN=fba PE=1 SV=1	-0.22	0.168471256964122
243	A0A0A7XRR6	Fructose-1,6-bisphosphate aldolase OS=Acinetobacter nosocomialis OX=106654 GN=AE32_01645 PE=3 SV=1	-0.22	0.168471256964122
244	A0A836MJ90	Indolepyruvate ferredoxin oxidoreductase family protein OS=Acinetobacter nosocomialis OX=106654 GN=AE32_01454 PE=4 SV=1	1.18	0.271210642436873
245	A0A836MJ97	Electron transfer flavoprotein subunit alpha OS=Acinetobacter nosocomialis OX=106654 GN=AE32_02778 PE=3 SV=1	-0.49	0.008243458015833
246	A0A836MJA8	Oxidoreductase alpha (Molybdopterin) subunit OS=Acinetobacter nosocomialis OX=106654 GN=AE32_02793 PE=3 SV=1	0.51	0.0002115988821483
247	A0A9P2QIW1	Catalase-peroxidase OS=Acinetobacter baumannii OX=470 GN=katG PE=3 SV=1	1.03	0.0007930277628733
248	A0AA45B8C3	Quinoprotein glucose dehydrogenase OS=Acinetobacter baumannii OX=470 GN=CV954_008250 PE=4 SV=1	-0.22	0.277609032793321
249	A0A0R0WPF5	Biotin carboxyl carrier protein of acetyl-CoA carboxylase OS=Acinetobacter nosocomialis OX=106654 GN=accB PE=4 SV=1	2.74	0.0063789620609891
250	A0A238AHS9	Probable periplasmic serine endoprotease DegP-like OS=Acinetobacter baumannii OX=470 GN=CTZ19_04735 PE=4 SV=1	0.84	0.0038802641142919
251	V5VAG2	Probable periplasmic serine endoprotease DegP-like OS=Acinetobacter baumannii OX=470 GN=mucD_1 PE=4 SV=1	0.84	0.0038802641142919
252	A0A836Z4N5	Polyribonucleotide nucleotidyltransferase OS=Acinetobacter nosocomialis OX=106654 GN=pnp PE=3 SV=1	-0.69	0.043356492512453
253	K9BAI9	Threonine synthase OS=Acinetobacter nosocomialis OX=106654 GN=thrC PE=3 SV=1	1.46	0.213935457008225
254	A0A0A7XH32	DNA-directed RNA polymerase subunit alpha OS=Acinetobacter nosocomialis OX=106654 GN=rpoA PE=3 SV=1	-0.4	0.477860899039716
255	A0A0M0XU69	Acetyl-coenzyme A synthetase OS=Acinetobacter baumannii OX=470 GN=acs PE=3 SV=1	-0.41	0.0171473770127415
256	A0A7U4SET8	Acetyl-coenzyme A synthetase OS=Acinetobacter baumannii OX=470 GN=acs PE=3 SV=1	-0.41	0.0171473770127415
257	V5V8Y3	Superoxide dismutase [Cu-Zn] OS=Acinetobacter baumannii OX=470 GN=sodC PE=3 SV=1	-0.34	0.0323040690036245
258	V5VHZ2	Glutathione peroxidase OS=Acinetobacter baumannii OX=470 GN=bsaA_1 PE=3 SV=1	0.2	0.182354427440923
259	A0A7U4NG91	Aldehyde dehydrogenase OS=Acinetobacter baumannii OX=470 GN=ACX61_05005 PE=3 SV=1	-0.67	0.153987703126562
260	A0A0A7XG59	AdeA/AdeI family multidrug efflux RND transporter periplasmic adaptor subunit OS=Acinetobacter nosocomialis OX=106654 GN=adeI PE=3 SV=1	1.06	0.0084953400152992
261	V5VHQ9	Signal recognition particle protein OS=Acinetobacter baumannii OX=470 GN=ffh PE=3 SV=1	-0.29	0.216517594192162
262	A0A086I3X4	2,4-diaminobutyrate decarboxylase OS=Acinetobacter baumannii OX=470 GN=ddc PE=3 SV=1	-0.3	0.240649550895477
263	A0A2T7FQ13	Uncharacterized protein OS=Acinetobacter nosocomialis OX=106654 GN=AE32_01003 PE=4 SV=1	-0.35	0.0046040324212421
264	A0A9P2QFY8	Superoxide dismutase [Cu-Zn] OS=Acinetobacter baumannii OX=470 GN=A0141_RS06475 PE=3 SV=1	0.48	0.0213031088088559
267	V5VBJ2	Serine hydroxymethyltransferase OS=Acinetobacter baumannii OX=470 GN=glyA PE=1 SV=1	-0.81	0.0005262892279387
268	A0A090B6B8	Chaperone SurA OS=Acinetobacter baumannii OX=470 GN=surA PE=3 SV=1	1.33	0.0077808919178247
269	A0A5N0G3F9	Chaperone SurA OS=Acinetobacter baumannii OX=470 GN=surA PE=3 SV=1	1.33	0.0077808919178247
270	A0A0E1JSG6	Fumarate hydratase class I OS=Acinetobacter baumannii OX=470 GN=ABCAM1_0489 PE=3 SV=1	0.32	0.587942934872332
271	A0A9P2QK79	Fumarate hydratase class I OS=Acinetobacter baumannii OX=470 GN=A0141_RS07675 PE=3 SV=1	0.32	0.587942934872332
273	V5XVR9	Transketolase OS=Acinetobacter baumannii OX=470 GN=tkt PE=3 SV=1	1.47	0.0069166446741442
274	A0AA45B7T9	Transketolase OS=Acinetobacter baumannii OX=470 GN=tkt PE=3 SV=1	1.47	0.0069166446741442
276	A0A836MIP5	Aldehyde dehydrogenase domain-containing protein OS=Acinetobacter nosocomialis OX=106654 GN=AE32_02628 PE=3 SV=1	-0.63	0.184098699116892
278	K9C1Y0	Isovaleryl-CoA dehydrogenase, mitochondrial OS=Acinetobacter nosocomialis OX=106654 GN=AE32_01460 PE=3 SV=1	-0.48	0.0142638613369438
279	A0A5N0G3N0	Isovaleryl-CoA dehydrogenase, mitochondrial OS=Acinetobacter baumannii OX=470 GN=ACX61_11295 PE=3 SV=1	-0.48	0.0142638613369438
280	A0A059ZC72	Isovaleryl-CoA dehydrogenase, mitochondrial OS=Acinetobacter baumannii OX=470 GN=A0141_RS08450 PE=3 SV=1	-0.48	0.0142638613369438
281	K9C9H0	Serine hydroxymethyltransferase OS=Acinetobacter nosocomialis OX=106654 GN=glyA PE=3 SV=1	-0.99	0.000814864289898
283	A0A836Z3J1	Methylcrotonoyl-CoA carboxylase OS=Acinetobacter nosocomialis OX=106654 GN=AE32_01459 PE=4 SV=1	3.24	0.145668959503471
284	A0A5N0FZC0	methylmalonate-semialdehyde dehydrogenase (CoA acylating) OS=Acinetobacter baumannii OX=470 GN=mmsA PE=4 SV=1	0.51	0.0994895408214946
285	A0A5N0G2W2	3-phosphoshikimate 1-carboxyvinyltransferase OS=Acinetobacter baumannii OX=470 GN=aroA PE=3 SV=1	-0.1	0.278137565490849
286	V5VAD5	Peptidoglycan-associated lipoprotein OS=Acinetobacter baumannii OX=470 GN=pal PE=3 SV=1	0.78	0.0118563844516568
287	A0A059ZND2	Carbamoyl phosphate synthase small chain OS=Acinetobacter baumannii OX=470 GN=carA PE=3 SV=1	1.02	0.0056704866539576
289	A0A836Z1H5	Outer membrane protein assembly factor BamA OS=Acinetobacter nosocomialis OX=106654 GN=bamA PE=3 SV=1	-0.45	0.0241521917483368
290	V5VB11	2,3,4,5-tetrahydropyridine-2,6-dicarboxylate N-succinyltransferase OS=Acinetobacter baumannii OX=470 GN=dapD PE=3 SV=1	-0.07	0.779941071855021
291	A0A0R0WNZ0	Response regulator OS=Acinetobacter nosocomialis OX=106654 GN=bfmR PE=4 SV=1	-2.03	0.0093649721311552
292	A0A0R1BBX7	GMP synthase [glutamine-hydrolyzing] OS=Acinetobacter baumannii OX=470 GN=guaA PE=1 SV=1	1.73	0.0006635855328787
293	A0A8B4NBB4	Porin B OS=Acinetobacter nosocomialis OX=106654 GN=oprB_2 PE=3 SV=1	-0.79	0.0378470700423255
294	V5VGK0	Vitamin B12-dependent ribonucleotide reductase OS=Acinetobacter baumannii OX=470 GN=nrdA PE=3 SV=1	-0.28	0.33900915073824
295	A0A315RS54	EcsC family protein OS=Acinetobacter baumannii OX=470 GN=Aba7835_15245 PE=4 SV=1	-0.41	0.0405608915211024
296	A0A836MHA4	Phosphoenolpyruvate carboxylase OS=Acinetobacter nosocomialis OX=106654 GN=ppc PE=3 SV=1	1.47	0.006122921532283
297	V5VIC4	Nucleoside diphosphate kinase OS=Acinetobacter baumannii OX=470 GN=ndk PE=1 SV=1	0.31	0.119876625828354
298	V5VDL9	Cysteine desulfurase IscS OS=Acinetobacter baumannii OX=470 GN=iscS PE=3 SV=1	1.63	0.0041076454317797
299	K9BBY2	Cysteine desulfurase IscS OS=Acinetobacter nosocomialis OX=106654 GN=iscS PE=3 SV=1	1.63	0.0041076454317797
300	A0A837B128	DNA gyrase subunit B OS=Acinetobacter nosocomialis OX=106654 GN=gyrB PE=3 SV=1	0.24	0.362067983581208
301	A0A081GUG1	Dihydroxy-acid dehydratase OS=Acinetobacter baumannii OX=470 GN=ilvD PE=3 SV=1	0.02	0.710449791638905
303	A0A232J829	ABC transporter substrate-binding protein OS=Acinetobacter baumannii OX=470 GN=Aba7835_01990 PE=4 SV=1	1.31	0.0035277169684751
304	V5VBY2	Bifunctional purine biosynthesis protein PurH OS=Acinetobacter baumannii OX=470 GN=purH PE=3 SV=1	0.0	0.929187782518116
305	V5VFL1	Probable malate:quinone oxidoreductase OS=Acinetobacter baumannii OX=470 GN=mqo PE=3 SV=1	2.64	0.0044609362260671
306	A0AA44XNZ2	Probable malate:quinone oxidoreductase OS=Acinetobacter baumannii OX=470 GN=mqo PE=3 SV=1	2.64	0.0044609362260671
307	X2L5Z9	DNA gyrase subunit A OS=Acinetobacter baumannii OX=470 GN=gyrA PE=3 SV=1	0.46	0.0050072841386918
308	A0A5Q0RT74	DNA gyrase subunit A OS=Acinetobacter nosocomialis OX=106654 GN=gyrA PE=3 SV=1	0.46	0.0050072841386918
309	A0A077GII7	DNA gyrase subunit A OS=Acinetobacter baumannii OX=470 GN=gyrA PE=3 SV=1	0.46	0.0050072841386918
310	A0A059ZTZ6	Threonine--tRNA ligase OS=Acinetobacter baumannii OX=470 GN=thrS PE=3 SV=1	0.73	0.0174173710869064
311	V5VDK6	Polyisoprenoid-binding protein OS=Acinetobacter baumannii OX=470 GN=yceI PE=4 SV=1	-0.41	0.0325451100070092
312	A0A7U4SGQ4	Polyisoprenoid-binding protein OS=Acinetobacter baumannii OX=470 GN=ACX61_10515 PE=4 SV=1	-0.41	0.0325451100070092
313	V5VGE4	Acetyl-coenzyme A carboxylase carboxyl transferase subunit alpha OS=Acinetobacter baumannii OX=470 GN=accA PE=3 SV=1	0.37	0.159372422258576
314	A0A059ZJY6	Acetyl-coenzyme A carboxylase carboxyl transferase subunit alpha OS=Acinetobacter baumannii OX=470 GN=accA PE=3 SV=1	0.37	0.159372422258576
315	A0A2K0CGP7	EcsC family protein OS=Acinetobacter baumannii OX=470 GN=C2U32_00015 PE=4 SV=1	-0.41	0.0405608915211024
316	A0A086I2V7	Betaine aldehyde dehydrogenase OS=Acinetobacter baumannii OX=470 GN=betB PE=3 SV=1	-0.66	0.0540263051339078
317	A0A6H3SKM2	D-amino acid dehydrogenase OS=Acinetobacter baumannii OX=470 GN=CV954_008060 PE=3 SV=1	0.28	0.076954056737972
318	A0A5N0FXK9	Glutathione peroxidase OS=Acinetobacter baumannii OX=470 GN=ACX61_17935 PE=3 SV=1	0.2	0.182354427440923
319	V5V9N0	Small ribosomal subunit protein uS3 OS=Acinetobacter baumannii OX=470 GN=rpsC PE=1 SV=1	-0.35	0.154957348800637
320	V5VBC3	Lipoprotein OS=Acinetobacter baumannii OX=470 GN=metQ_3 PE=3 SV=1	0.54	0.0488895613633478
321	A0A6H3TL73	Lipoprotein OS=Acinetobacter baumannii OX=470 GN=A0141_RS14695 PE=3 SV=1	0.54	0.0488895613633478
322	A0A0A7XI47	2,3,4,5-tetrahydropyridine-2,6-dicarboxylate N-succinyltransferase OS=Acinetobacter nosocomialis OX=106654 GN=dapD PE=3 SV=1	-0.07	0.779941071855021
323	V5V9B6	Oxidoreductase OS=Acinetobacter baumannii OX=470 GN=A7M90_17555 PE=4 SV=1	-0.16	0.901741549983525
324	A0A2P1ATY8	Bifunctional purine biosynthesis protein PurH OS=Acinetobacter baumannii OX=470 GN=purH PE=3 SV=1	0.0	0.929187782518116
325	V5V9H7	Large ribosomal subunit protein uL2 OS=Acinetobacter baumannii OX=470 GN=rplB PE=3 SV=1	-0.37	0.0087203771804816
326	A0A2T7FJ68	Glutathione peroxidase OS=Acinetobacter nosocomialis OX=106654 GN=AE32_00143 PE=3 SV=1	0.2	0.182354427440923
327	A0A9P2VCF6	Aminopeptidase N OS=Acinetobacter baumannii OX=470 GN=pepN PE=3 SV=1	-0.33	0.170100259688039
328	A0A2T7FK47	Bifunctional protein PutA OS=Acinetobacter nosocomialis OX=106654 GN=AE32_01627 PE=3 SV=1	0.78	0.119347608493823
329	V5V9M8	Large ribosomal subunit protein uL3 OS=Acinetobacter baumannii OX=470 GN=rplC PE=3 SV=1	-1.1	0.0015871188095243
331	A0A333UQY0	Phosphogluconate dehydratase OS=Acinetobacter baumannii OX=470 GN=ilvD_1 PE=3 SV=1	0.51	0.168618561203298
332	A0A836Z484	Cysteine synthase OS=Acinetobacter nosocomialis OX=106654 GN=AE32_00168 PE=3 SV=1	0.72	0.0118737677908349
333	V5VA34	Phosphoenolpyruvate carboxykinase [GTP] OS=Acinetobacter baumannii OX=470 GN=pckG PE=3 SV=1	2.49	0.001385533239998
334	V5VG36	NADH-quinone oxidoreductase subunit C/D OS=Acinetobacter baumannii OX=470 GN=nuoC PE=3 SV=1	0.49	0.0102499409034406
335	A0A5N0G127	2,4-diaminobutyrate decarboxylase OS=Acinetobacter baumannii OX=470 GN=ACX61_05000 PE=3 SV=1	0.38	0.0664163910314317
336	A0A1V1AK74	Ligand-gated channel protein OS=Acinetobacter baumannii OX=470 GN=ACX61_16320 PE=3 SV=1	0.59	0.0795264132772954
337	A0A0H4UUL7	Membrane protein OS=Acinetobacter baumannii OX=470 GN=ACX61_17725 PE=3 SV=1	0.72	0.223295129686438
338	A0AA44XQ18	Methylcrotonoyl-CoA carboxylase OS=Acinetobacter baumannii OX=470 GN=CV954_011570 PE=4 SV=1	3.24	0.145668959503471
339	A0A836MMH0	methylmalonate-semialdehyde dehydrogenase (CoA acylating) OS=Acinetobacter nosocomialis OX=106654 GN=AE32_00087 PE=4 SV=1	0.15	0.14653606772556
343	A0A836Z1B9	catechol 1,2-dioxygenase OS=Acinetobacter nosocomialis OX=106654 GN=AE32_01967 PE=3 SV=1	-1.73	0.0790460311076724
344	A0A9P2V9I9	Sulfate adenylyltransferase subunit 1 OS=Acinetobacter baumannii OX=470 GN=cysN PE=3 SV=1	0.4	0.0654957596051882
345	A0A315RSW0	D-amino acid dehydrogenase OS=Acinetobacter baumannii OX=470 GN=HB367_06890 PE=3 SV=1	-0.04	0.381441331051496
346	A0A836MGA0	Acetyl-coenzyme A synthetase OS=Acinetobacter nosocomialis OX=106654 GN=acsA PE=3 SV=1	-0.44	0.009864243398361
347	A0A836MHB2	Superoxide dismutase [Cu-Zn] OS=Acinetobacter nosocomialis OX=106654 GN=AE32_03301 PE=3 SV=1	-0.38	0.0136965846237912
348	A0A0A7XKL1	Adenylosuccinate synthetase OS=Acinetobacter nosocomialis OX=106654 GN=purA PE=3 SV=1	0.06	0.878817629356304
349	A0A836Z4M6	2-(1,2-epoxy-1,2-dihydrophenyl)acetyl-CoA isomerase OS=Acinetobacter nosocomialis OX=106654 GN=AE32_01398 PE=3 SV=1	-0.68	0.0970553888862845
350	A0A0A7XHW5	Peptidyl-prolyl cis-trans isomerase OS=Acinetobacter nosocomialis OX=106654 GN=ppiB PE=3 SV=1	0.81	0.0171760773278485
351	A0A077GNW2	coproporphyrinogen oxidase OS=Acinetobacter baumannii OX=470 GN=hemF PE=3 SV=1	0.1	0.224707517102341
352	A0A0D5YE19	coproporphyrinogen oxidase OS=Acinetobacter baumannii OX=470 GN=hemF PE=1 SV=1	0.1	0.224707517102341
353	V5VIU6	DNA transfer protein p32 OS=Acinetobacter baumannii OX=470 GN=A0141_RS06720 PE=4 SV=1	1.57	0.0146124175693403
354	A0A5N0FZ44	Protein translocase subunit SecA OS=Acinetobacter baumannii OX=470 GN=secA PE=3 SV=1	0.54	0.28321436807219
355	A0A081GXI7	Protein translocase subunit SecA OS=Acinetobacter baumannii OX=470 GN=secA PE=3 SV=1	0.54	0.28321436807219
357	A0A836MHU6	3-phosphoshikimate 1-carboxyvinyltransferase OS=Acinetobacter nosocomialis OX=106654 GN=aroA PE=3 SV=1	0.96	0.0036167739462008
358	V5VCJ3	Fumarate hydratase class II OS=Acinetobacter baumannii OX=470 GN=fumC PE=3 SV=1	0.85	0.0373152005665132
360	A0A0A7XHR4	Bifunctional purine biosynthesis protein PurH OS=Acinetobacter nosocomialis OX=106654 GN=purH PE=3 SV=1	-0.09	0.555609269530927
363	A0A0A7XF44	Large ribosomal subunit protein uL2 OS=Acinetobacter nosocomialis OX=106654 GN=rplB PE=3 SV=1	-0.09	0.0821839763295662
364	V5VGZ9	Transcription termination/antitermination protein NusA OS=Acinetobacter baumannii OX=470 GN=nusA PE=3 SV=1	-0.02	0.793986573798346
365	V5VGJ0	NADH-quinone oxidoreductase subunit F OS=Acinetobacter baumannii OX=470 GN=nuoF PE=3 SV=1	0.53	0.13655087499437
366	A0A5N0G171	Aminopeptidase N OS=Acinetobacter baumannii OX=470 GN=pepN PE=3 SV=1	-0.33	0.170100259688039
367	A0A0J8TLI4	Ligand-gated channel protein OS=Acinetobacter baumannii OX=470 GN=ACX61_09960 PE=3 SV=1	1.38	0.0172668031724419
368	A0A0C2LLC6	Outer membrane protein assembly factor BamD OS=Acinetobacter baumannii OX=470 GN=bamD PE=3 SV=1	-0.31	0.038705240978954
369	V5VB41	Large ribosomal subunit protein uL5 OS=Acinetobacter baumannii OX=470 GN=rplE PE=3 SV=1	-0.56	0.0202410976858542
370	A0A334HKJ7	Toluene tolerance protein (Ttg2D) OS=Acinetobacter nosocomialis OX=106654 GN=mlaC PE=4 SV=1	1.14	0.0095182262923398
371	A0A0A7XN81	Vitamin B12-dependent ribonucleotide reductase OS=Acinetobacter nosocomialis OX=106654 GN=AE32_00721 PE=3 SV=1	-0.28	0.33900915073824
372	V5VB96	Glutamine synthetase OS=Acinetobacter baumannii OX=470 GN=glnA PE=3 SV=1	-1.1	0.0608389862175718
373	V5RB95	L-lactate dehydrogenase OS=Acinetobacter baumannii OX=470 GN=lldD PE=3 SV=1	-0.25	0.0288046887708839
374	A0A836MMW5	L-lactate dehydrogenase OS=Acinetobacter nosocomialis OX=106654 GN=lldD PE=3 SV=1	-0.25	0.0288046887708839
375	V5RB05	L-lactate dehydrogenase OS=Acinetobacter baumannii OX=470 GN=lldD PE=3 SV=1	-0.25	0.0288046887708839
376	A0A5N0FWD0	Betaine aldehyde dehydrogenase OS=Acinetobacter baumannii OX=470 GN=betB PE=3 SV=1	-0.66	0.0540263051339078
377	A0A1L5MNJ1	N-succinylglutamate 5-semialdehyde dehydrogenase OS=Acinetobacter baumannii OX=470 GN=astD PE=3 SV=1	0.74	0.0019599835685028
378	A0A9P2QDJ1	N-succinylglutamate 5-semialdehyde dehydrogenase OS=Acinetobacter baumannii OX=470 GN=astD PE=3 SV=1	0.74	0.0019599835685028
381	A0A7U4YQY0	Cysteine synthase OS=Acinetobacter baumannii OX=470 GN=cysK PE=3 SV=1	-0.02	0.563006068494289
382	A0A1V1AMR9	Ligand-gated channel protein OS=Acinetobacter baumannii OX=470 GN=ACX61_02930 PE=3 SV=1	0.01	0.478990644609359
383	A0A0A7XEC3	Inosine-5'-monophosphate dehydrogenase OS=Acinetobacter nosocomialis OX=106654 GN=guaB PE=3 SV=1	-0.15	0.105337911412199
384	A0A0A7XEZ1	Energy-dependent translational throttle protein EttA OS=Acinetobacter nosocomialis OX=106654 GN=ettA PE=3 SV=1	1.09	0.0092475336546608
385	V5VAP2	Energy-dependent translational throttle protein EttA OS=Acinetobacter baumannii OX=470 GN=ettA PE=3 SV=1	1.09	0.0092475336546608
386	A0A5N0FYZ9	Energy-dependent translational throttle protein EttA OS=Acinetobacter baumannii OX=470 GN=ettA PE=3 SV=1	1.09	0.0092475336546608
388	A0A837AGE7	Betaine aldehyde dehydrogenase OS=Acinetobacter nosocomialis OX=106654 GN=betB PE=3 SV=1	-0.66	0.0540263051339078
389	A0A0A7XH14	Large ribosomal subunit protein uL3 OS=Acinetobacter nosocomialis OX=106654 GN=rplC PE=3 SV=1	-1.1	0.0015871188095243
390	K9B944	coproporphyrinogen oxidase OS=Acinetobacter nosocomialis OX=106654 GN=AE32_03262 PE=3 SV=1	0.1	0.224707517102341
391	A0A836MIY4	L-2,4-diaminobutyrate decarboxylase OS=Acinetobacter nosocomialis OX=106654 GN=AE32_02629 PE=3 SV=1	-0.27	0.270765280019365
392	A0A0Q1S6Q9	2-isopropylmalate synthase OS=Acinetobacter nosocomialis OX=106654 GN=leuA PE=3 SV=1	1.07	0.0013135698563739
393	A0A0G3VI13	CarO OS=Acinetobacter baumannii OX=470 GN=carO PE=4 SV=1	-1.97	0.144437020744618
394	A0A836Z4I0	Aminopeptidase N OS=Acinetobacter nosocomialis OX=106654 GN=AE32_02292 PE=3 SV=1	-0.33	0.170100259688039
395	A0A837AG10	Phosphoenolpyruvate carboxykinase [GTP] OS=Acinetobacter nosocomialis OX=106654 GN=pckG PE=3 SV=1	2.49	0.001385533239998
396	A0A081H219	Bifunctional protein FolD OS=Acinetobacter baumannii OX=470 GN=folD PE=3 SV=1	1.8	0.127807752145447
397	A0A836MII9	Bifunctional protein FolD OS=Acinetobacter nosocomialis OX=106654 GN=folD PE=3 SV=1	1.8	0.127807752145447
398	A0A5N0FY88	NADH-quinone oxidoreductase subunit F OS=Acinetobacter baumannii OX=470 GN=nuoF PE=3 SV=1	0.53	0.13655087499437
399	A0A836MH85	Dihydroxy-acid dehydratase OS=Acinetobacter nosocomialis OX=106654 GN=ilvD PE=3 SV=1	0.23	0.355991581234139
400	V5VHR9	NAD-dependent malic enzyme OS=Acinetobacter baumannii OX=470 GN=maeA PE=3 SV=1	0.17	0.203306993495939
401	A0A836MNF0	Threonine--tRNA ligase OS=Acinetobacter nosocomialis OX=106654 GN=thrS PE=3 SV=1	2.54	0.0038966492926169
402	K9BV52	Multidrug efflux RND transporter outer membrane channel subunit AdeK OS=Acinetobacter nosocomialis OX=106654 GN=oprM_2 PE=3 SV=1	0.22	0.483074942521476
403	A0A7U4SFZ6	Transaldolase OS=Acinetobacter baumannii OX=470 GN=tal PE=3 SV=1	0.35	0.154299737857101
404	A0A7U4SF02	Acetylornithine aminotransferase OS=Acinetobacter baumannii OX=470 GN=argD PE=3 SV=1	0.71	0.0416937890164691
405	A0A0D7RP14	Acetylornithine aminotransferase OS=Acinetobacter baumannii OX=470 GN=astC PE=3 SV=1	0.71	0.0416937890164691
406	A0A0R1BBV1	Large ribosomal subunit protein bL12 OS=Acinetobacter nosocomialis OX=106654 GN=rplL PE=3 SV=1	0.83	0.0298801404292619
407	A0A0H4UTA6	Small-conductance mechanosensitive channel OS=Acinetobacter baumannii OX=470 GN=ACX61_15145 PE=3 SV=1	-0.86	0.466581211610573
410	A0A2T7FKB2	Phosphogluconate dehydratase OS=Acinetobacter nosocomialis OX=106654 GN=edd PE=3 SV=1	0.51	0.168618561203298
411	A0A0A7XMY7	Acyl-CoA dehydrogenase OS=Acinetobacter nosocomialis OX=106654 GN=acdB PE=3 SV=1	0.7	0.0344662665233065
412	A0A0Q1LQY9	Fumarate hydratase class I OS=Acinetobacter nosocomialis OX=106654 GN=fumA PE=3 SV=1	0.32	0.587942934872332
413	A0A5N0G3K7	2-(1,2-epoxy-1,2-dihydrophenyl)acetyl-CoA isomerase OS=Acinetobacter baumannii OX=470 GN=ACX61_11580 PE=3 SV=1	-0.68	0.0912934270330851
414	A0A505MKN0	2-(1,2-epoxy-1,2-dihydrophenyl)acetyl-CoA isomerase OS=Acinetobacter baumannii OX=470 GN=paaB PE=3 SV=1	-0.68	0.0912934270330851
415	V5VC85	Phosphoserine aminotransferase OS=Acinetobacter baumannii OX=470 GN=serC PE=3 SV=1	1.14	0.0049870877970542
416	A0A059ZND5	ATP-dependent zinc metalloprotease FtsH OS=Acinetobacter baumannii OX=470 GN=hflB PE=3 SV=1	0.17	0.184976851073843
417	A0A1V0YPZ3	ATP-dependent zinc metalloprotease FtsH OS=Acinetobacter nosocomialis OX=106654 GN=ftsH PE=3 SV=1	0.17	0.184976851073843
418	A0A0D8GFG6	3-hydroxyisobutyrate dehydrogenase OS=Acinetobacter baumannii OX=470 GN=mmsB PE=3 SV=1	1.01	0.0447000593026369
419	A0A836MLK9	3-hydroxyisobutyrate dehydrogenase OS=Acinetobacter nosocomialis OX=106654 GN=AE32_00088 PE=3 SV=1	1.01	0.0447000593026369
420	A0A1S2G3E1	2-isopropylmalate synthase OS=Acinetobacter baumannii OX=470 GN=leuA PE=3 SV=1	1.07	0.0013135698563739
421	A0A098SM44	MBL fold metallo-hydrolase OS=Acinetobacter baumannii OX=470 GN=A0141_RS11200 PE=4 SV=1	1.36	0.0472793384292098
422	A0A086HXI4	CTP synthase OS=Acinetobacter baumannii OX=470 GN=pyrG PE=3 SV=1	-0.72	0.0245581913325517
423	V5VGW1	Transcription termination factor Rho OS=Acinetobacter nosocomialis OX=106654 GN=rho PE=3 SV=1	-1.43	0.0011298695017082
424	A0A059ZGV9	Tryptophan synthase alpha chain OS=Acinetobacter baumannii OX=470 GN=trpA PE=3 SV=1	2.76	0.0421133881929091
425	A0A836MP81	Signal recognition particle protein OS=Acinetobacter nosocomialis OX=106654 GN=ffh PE=3 SV=1	-0.29	0.216517594192162
426	A0A090B7T1	Band 7 protein OS=Acinetobacter baumannii OX=470 GN=A7M90_16670 PE=4 SV=1	1.74	0.0188975934428983
427	V5VAF2	Membrane protease subunit OS=Acinetobacter baumannii OX=470 GN=qmcA PE=4 SV=1	1.74	0.0188975934428983
428	K9B7J8	Fumarate hydratase class II OS=Acinetobacter nosocomialis OX=106654 GN=fumC PE=3 SV=1	0.61	0.0604698698587799
429	K9AYG0	Polyisoprenoid-binding protein OS=Acinetobacter nosocomialis OX=106654 GN=AE32_01621 PE=4 SV=1	0.19	0.346868831666108
430	A0A0B9WKJ6	Tryptophan synthase beta chain OS=Acinetobacter baumannii OX=470 GN=trpB PE=3 SV=1	0.12	0.952229446519352
431	A0A0A7XMZ6	Tryptophan synthase beta chain OS=Acinetobacter nosocomialis OX=106654 GN=trpB_2 PE=3 SV=1	0.12	0.952229446519352
432	V5V9G4	Tryptophan synthase beta chain OS=Acinetobacter baumannii OX=470 GN=trpB PE=3 SV=1	0.12	0.952229446519352
433	A0A0A7XLK7	NADH-quinone oxidoreductase subunit C/D OS=Acinetobacter nosocomialis OX=106654 GN=nuoCD PE=3 SV=1	0.49	0.0102499409034406
435	A0A836Z4K4	FAD dependent oxidoreductase domain-containing protein OS=Acinetobacter nosocomialis OX=106654 GN=AE32_02122 PE=3 SV=1	0.41	0.0547604937422044
436	A0A1C9CMD2	DcaP-like protein OS=Acinetobacter baumannii OX=470 GN=A0141_RS15230 PE=4 SV=1	-1.98	0.0021651478076249
437	A0A836MHE6	Thioredoxin domain-containing protein OS=Acinetobacter nosocomialis OX=106654 GN=AE32_03080 PE=3 SV=1	-0.06	0.595815689956929
438	V5VA41	AhpC/TSA family protein OS=Acinetobacter baumannii OX=470 GN=ahpC_1 PE=3 SV=1	-0.06	0.595815689956929
439	A0AA45B8Q4	Biotin carboxyl carrier protein of acetyl-CoA carboxylase OS=Acinetobacter baumannii OX=470 GN=accB PE=4 SV=1	0.77	0.0269092713071741
440	A0A0D5YJ24	S-(hydroxymethyl)glutathione dehydrogenase OS=Acinetobacter baumannii OX=470 GN=adhC PE=3 SV=1	1.26	0.01112219482516
441	A0A0D7SBF1	S-(hydroxymethyl)glutathione dehydrogenase OS=Acinetobacter baumannii OX=470 GN=frmA PE=3 SV=1	1.26	0.01112219482516
442	A0A059ZDS7	Adenylosuccinate lyase OS=Acinetobacter baumannii OX=470 GN=purB PE=3 SV=1	0.97	0.024779485339077
443	A0A9P2VCF4	DUF490 domain-containing protein OS=Acinetobacter baumannii OX=470 GN=A0141_RS14400 PE=4 SV=1	3.01	0.177544409854486
444	A0A0A7XFY4	Succinate dehydrogenase iron-sulfur subunit OS=Acinetobacter nosocomialis OX=106654 GN=sdhB PE=3 SV=1	-0.57	0.0299601650444982
445	V5VAD3	Succinate dehydrogenase iron-sulfur subunit OS=Acinetobacter baumannii OX=470 GN=sdhB PE=3 SV=1	-0.57	0.0299601650444982
446	A0A836MGX6	Acetylornithine aminotransferase OS=Acinetobacter nosocomialis OX=106654 GN=argD PE=3 SV=1	0.71	0.0416937890164691
447	A0A1V3D8R1	Translation initiation factor IF-3 OS=Acinetobacter baumannii OX=470 GN=infC PE=3 SV=1	-0.28	0.160893442224424
448	A0A5N0G5X3	ATP-grasp domain-containing protein OS=Acinetobacter baumannii OX=470 GN=ACX61_11975 PE=4 SV=1	0.38	0.0236790897192112
449	A0A081GZ77	3-oxoacid CoA-transferase, A subunit OS=Acinetobacter baumannii OX=470 GN=scoA PE=3 SV=1	1.51	0.0217736693190291
450	A0A2T7FHS5	CoA transferase subunit A OS=Acinetobacter nosocomialis OX=106654 GN=AE32_01812 PE=3 SV=1	1.51	0.0217736693190291
451	V5VGK9	4-hydroxy-3-methylbut-2-en-1-yl diphosphate synthase (flavodoxin) OS=Acinetobacter baumannii OX=470 GN=ispG PE=3 SV=1	0.8	0.0003664348729043
452	V5VCK2	L-threonine dehydratase OS=Acinetobacter baumannii OX=470 GN=ilvA PE=3 SV=1	-0.77	0.1615314476719
454	A0A5N0FZR0	Hydrolase OS=Acinetobacter baumannii OX=470 GN=ACX61_04040 PE=4 SV=1	1.36	0.0472793384292098
455	A0A9P2QCS5	3-hydroxybutyrate dehydrogenase OS=Acinetobacter baumannii OX=470 GN=A0141_RS01030 PE=3 SV=1	0.07	0.306186397851525
456	A0A2T7FP82	3-hydroxybutyrate dehydrogenase OS=Acinetobacter nosocomialis OX=106654 GN=AE32_01821 PE=3 SV=1	0.07	0.306186397851525
457	A0AA45B952	Glutamyl-tRNA(Gln) amidotransferase subunit A OS=Acinetobacter baumannii OX=470 GN=gatA PE=3 SV=1	-0.78	0.0864691528699926
459	A0A506A2H4	Arginine--tRNA ligase OS=Acinetobacter baumannii OX=470 GN=argS PE=3 SV=1	1.55	0.0150988772766265
460	V5V8N4	Lipoprotein OS=Acinetobacter baumannii OX=470 GN=A0141_RS05340 PE=4 SV=1	1.41	0.0126472766870138
461	A0A5N0G1I2	Alpha/beta hydrolase OS=Acinetobacter baumannii OX=470 GN=ACX61_05420 PE=4 SV=1	0.53	0.11151663410091
462	A0A081H5D9	Cytochrome bd-I ubiquinol oxidase subunit CydA OS=Acinetobacter baumannii OX=470 GN=cydA_2 PE=3 SV=1	-0.22	0.155371167319913
463	A0A059ZP56	2-dehydro-3-deoxy-phosphogluconate aldolase OS=Acinetobacter baumannii OX=470 GN=eda PE=3 SV=1	0.47	0.206793934589432
464	V5VHZ7	ATP synthase gamma chain OS=Acinetobacter baumannii OX=470 GN=atpG PE=3 SV=1	0.89	0.0212947912875762
466	A0A836Z0R2	Murein L,D-transpeptidase OS=Acinetobacter nosocomialis OX=106654 GN=AE32_02575 PE=3 SV=1	1.27	0.103833153453683
467	V5VGY4	Ubiquinone/menaquinone biosynthesis C-methyltransferase UbiE OS=Acinetobacter baumannii OX=470 GN=ubiE PE=3 SV=1	0.99	0.0092345597228586
468	V5VBJ3	Methylenetetrahydrofolate reductase OS=Acinetobacter baumannii OX=470 GN=metF PE=3 SV=1	1.6	0.0137516956834175
469	A0A1V0YQ64	Methylenetetrahydrofolate reductase OS=Acinetobacter nosocomialis OX=106654 GN=metF PE=3 SV=1	1.6	0.0137516956834175
470	A0A1V0YQP6	Adenylosuccinate lyase OS=Acinetobacter nosocomialis OX=106654 GN=purB PE=3 SV=1	2.53	0.0024584597164587
474	A0A333W0D5	Iron-containing alcohol dehydrogenase OS=Acinetobacter baumannii OX=470 GN=dhaT_2 PE=3 SV=1	1.6	0.0534176820428192
475	A0A059ZTW8	Alcohol dehydrogenase OS=Acinetobacter baumannii OX=470 GN=dhaT_1 PE=3 SV=1	1.6	0.0534176820428192
476	V5VA25	DUF1508 domain-containing protein OS=Acinetobacter baumannii OX=470 GN=A0141_RS13005 PE=3 SV=1	-0.1	0.683445878404155
477	A0A7U5JQE9	DUF490 domain-containing protein OS=Acinetobacter baumannii OX=470 GN=ACX61_07035 PE=4 SV=1	3.01	0.177544409854486
478	A0A5N0G0B4	Adenylosuccinate lyase OS=Acinetobacter baumannii OX=470 GN=purB PE=3 SV=1	0.97	0.024779485339077
479	A0A0F5ENX7	Peroxidase OS=Acinetobacter baumannii OX=470 GN=A0141_RS12780 PE=3 SV=1	-0.85	0.234901700302738
480	V5V9X1	Serine--tRNA ligase OS=Acinetobacter baumannii OX=470 GN=serS PE=3 SV=1	-3.17
481	A0A5N0FXX1	NAD-dependent malic enzyme OS=Acinetobacter baumannii OX=470 GN=maeA PE=3 SV=1	0.17	0.203306993495939
482	A0A9P2QJE9	Bifunctional protein FolD OS=Acinetobacter baumannii OX=470 GN=folD PE=3 SV=1	1.8	0.127807752145447
483	A0A836MID0	Probable periplasmic serine endoprotease DegP-like OS=Acinetobacter nosocomialis OX=106654 GN=AE32_02706 PE=4 SV=1	0.84	0.0038802641142919
484	A0A0R0WPJ9	RNA polymerase-binding transcription factor DksA OS=Acinetobacter nosocomialis OX=106654 GN=dksA PE=3 SV=1	-0.03	0.530248625996194
485	A0A0R0WZD7	Phosphoribosylformylglycinamidine cyclo-ligase OS=Acinetobacter nosocomialis OX=106654 GN=purM PE=3 SV=1	-0.52	0.0403605099333832
486	A0A0A7XHR2	Membrane protease subunit OS=Acinetobacter nosocomialis OX=106654 GN=qmcA PE=4 SV=1	1.74	0.0188975934428983
488	A0A1L5MS02	Peptidase M16 OS=Acinetobacter baumannii OX=470 GN=ACX61_08470 PE=4 SV=1	0.99	0.0105773821336752
489	A0A5N0FX62	Peroxidase OS=Acinetobacter baumannii OX=470 GN=ACX61_18020 PE=3 SV=1	1.02	0.0046687738496931
490	A0A0A7XEG6	Omp25 OS=Acinetobacter nosocomialis OX=106654 GN=AE32_03579 PE=4 SV=1	0.27	0.615108693970866
491	A0A0D8GPA2	Transporter OS=Acinetobacter baumannii OX=470 GN=A7M90_07275 PE=4 SV=1	1.09	0.131087234872869
492	V5VHG5	ATP synthase subunit b OS=Acinetobacter baumannii OX=470 GN=atpF PE=3 SV=1	-0.49	0.927345880457549
493	A0A0Q1L8I1	Bifunctional chorismate mutase/prephenate dehydratase OS=Acinetobacter nosocomialis OX=106654 GN=pheA PE=4 SV=1	0.33	0.140518486146813
494	V5VBH2	Bifunctional chorismate mutase/prephenate dehydratase OS=Acinetobacter baumannii OX=470 GN=pheA PE=4 SV=1	0.33	0.140518486146813
495	A0A836Z475	GMP synthase [glutamine-hydrolyzing] OS=Acinetobacter nosocomialis OX=106654 GN=guaA PE=3 SV=1	1.86	0.0183243875710914
496	V5VC03	Cytochrome bo(3) ubiquinol oxidase subunit 1 OS=Acinetobacter baumannii OX=470 GN=cyoB PE=3 SV=1	-1.12	0.0204283207618981
498	A0A0A7XFF3	Sulfide dehydrogenase (Flavocytochrome C) OS=Acinetobacter nosocomialis OX=106654 GN=AE32_03150 PE=4 SV=1	-0.16	0.901741549983525
499	V5VGT0	Aspartate-semialdehyde dehydrogenase OS=Acinetobacter baumannii OX=470 GN=asd PE=1 SV=1	1.34	0.0343147896668653
500	A0A241YI21	Glutamine synthetase OS=Acinetobacter nosocomialis OX=106654 GN=glnA PE=3 SV=1	-0.4	0.105804108409414
501	A0A0H4UK36	Amidophosphoribosyltransferase OS=Acinetobacter baumannii OX=470 GN=purF PE=3 SV=1	0.0	0.510019785733335
502	V5VBS0	Amidophosphoribosyltransferase OS=Acinetobacter baumannii OX=470 GN=purF PE=3 SV=1	0.0	0.510019785733335
503	A0A077GKV3	AspQ OS=Acinetobacter baumannii OX=470 GN=aspQ PE=3 SV=1	0.9	0.0690008752212335
504	V5V957	Large ribosomal subunit protein uL15 OS=Acinetobacter baumannii OX=470 GN=rplO PE=3 SV=1	0.24	0.111775916274039
505	A0A0R0WQS4	Large ribosomal subunit protein uL15 OS=Acinetobacter nosocomialis OX=106654 GN=rplO PE=3 SV=1	0.24	0.111775916274039
506	A0A5N0FZB2	Arginine--tRNA ligase OS=Acinetobacter baumannii OX=470 GN=argS PE=3 SV=1	1.55	0.0150988772766265
507	A0A0J8TFI5	Phospho-2-dehydro-3-deoxyheptonate aldolase OS=Acinetobacter baumannii OX=470 GN=AUO97_16045 PE=3 SV=1	1.81	0.001653220593425
508	A0A5N0FYG9	RNA-binding protein OS=Acinetobacter baumannii OX=470 GN=ACX61_01395 PE=4 SV=1	1.47	0.0757733509973279
509	A0A059ZKF0	Protein tex OS=Acinetobacter baumannii OX=470 GN=yhgF PE=4 SV=1	1.47	0.0757733509973279
512	A0A7U4NFK8	Glutamyl-tRNA(Gln) amidotransferase subunit A OS=Acinetobacter baumannii OX=470 GN=gatA PE=3 SV=1	-0.78	0.0864691528699926
513	A0A9P2QJB2	AMP-binding protein OS=Acinetobacter baumannii OX=470 GN=A0141_RS08440 PE=4 SV=1	0.46	0.0258713812713754
514	A0A077GI02	Glutamate-1-semialdehyde 2,1-aminomutase OS=Acinetobacter baumannii OX=470 GN=hemL PE=3 SV=1	-0.22	0.0594025694106453
515	A0A241YHP9	Glutamate-1-semialdehyde 2,1-aminomutase OS=Acinetobacter nosocomialis OX=106654 GN=hemL PE=3 SV=1	-0.22	0.0594025694106453
517	A0A0R0WRN9	DNA-binding dual transcriptional regulator OmpR OS=Acinetobacter nosocomialis OX=106654 GN=ompR PE=4 SV=1	-0.5	0.143750149159316
518	A0A5N0FYF1	Dihydrolipoamide acetyltransferase component of pyruvate dehydrogenase complex OS=Acinetobacter baumannii OX=470 GN=ACX61_00875 PE=3 SV=1	-0.26	0.0064349845341933
519	A0A836YZS5	Dihydrolipoamide acetyltransferase component of pyruvate dehydrogenase complex OS=Acinetobacter nosocomialis OX=106654 GN=AE32_03588 PE=3 SV=1	-0.26	0.0064349845341933
520	A0A241YLQ1	Iron-containing alcohol dehydrogenase OS=Acinetobacter nosocomialis OX=106654 GN=adhB PE=3 SV=1	1.6	0.0534176820428192
522	V5VAZ8	Acyl-CoA dehydrogenase OS=Acinetobacter baumannii OX=470 GN=A0141_RS06630 PE=3 SV=1	0.45	0.379026583855317
523	A0A334P100	2-methylisocitrate lyase OS=Acinetobacter nosocomialis OX=106654 GN=prpB PE=3 SV=1	-1.35	0.177219151282264
524	A0A836MKR2	Chaperone SurA OS=Acinetobacter nosocomialis OX=106654 GN=surA PE=3 SV=1	1.27	0.0041118728560492
525	A0A0R0WLK3	ATP synthase gamma chain OS=Acinetobacter nosocomialis OX=106654 GN=atpG PE=3 SV=1	0.89	0.0212947912875762
526	V5VI39	Histidinol dehydrogenase OS=Acinetobacter baumannii OX=470 GN=hisD PE=3 SV=1	0.4	0.491658262016733
527	A0A837AGN8	Histidinol dehydrogenase OS=Acinetobacter nosocomialis OX=106654 GN=hisD PE=3 SV=1	0.4	0.491658262016733
528	V5VCW4	Soluble pyridine nucleotide transhydrogenase OS=Acinetobacter baumannii OX=470 GN=sthA PE=3 SV=1	0.05	0.948852343109749
529	V5V914	1-(5-phosphoribosyl)-5-[(5-phosphoribosylamino)methylideneamino] imidazole-4-carboxamide isomerase OS=Acinetobacter baumannii OX=470 GN=hisA PE=3 SV=1	-0.53	0.0686507823046983
530	A0A7U5GP56	NLPA lipoprotein OS=Acinetobacter baumannii OX=470 GN=ACX61_13345 PE=3 SV=1	1.14	0.0030480247547694
532	A0A0R0WLY5	ATP synthase subunit b OS=Acinetobacter nosocomialis OX=106654 GN=atpF PE=3 SV=1	-0.49	0.927345880457549
533	V5VGW2	Gamma-glutamyl phosphate reductase OS=Acinetobacter baumannii OX=470 GN=proA PE=3 SV=1	0.99	0.0065240778819767
534	A0A836Z4R4	Gamma-glutamyl phosphate reductase OS=Acinetobacter nosocomialis OX=106654 GN=proA PE=3 SV=1	0.99	0.0065240778819767
535	A0A0D8FPJ5	Gamma-glutamyl phosphate reductase OS=Acinetobacter baumannii OX=470 GN=proA_2 PE=3 SV=1	0.99	0.0065240778819767
536	A0A5N0G5W5	Translocation and assembly module subunit TamA OS=Acinetobacter baumannii OX=470 GN=HB367_07985 PE=3 SV=1	-0.42	0.0551905083244694
537	A0A9P2QHI5	Translocation and assembly module subunit TamA OS=Acinetobacter baumannii OX=470 GN=A0141_RS14405 PE=3 SV=1	-0.42	0.0551905083244694
539	Q2FD94	Efflux pump membrane transporter OS=Acinetobacter baumannii OX=470 GN=adeJ PE=1 SV=1	0.84	0.0468727634587581
540	A0A335SUX6	2,6-dichlorophenolindophenol oxidoreductase subunit beta OS=Acinetobacter baumannii OX=470 GN=acoB PE=4 SV=1	1.11	0.0294011424435927
541	K9BET4	Aspartate-semialdehyde dehydrogenase OS=Acinetobacter nosocomialis OX=106654 GN=asd PE=3 SV=1	1.34	0.0343147896668653
542	A0A0A7XLY5	Acetyl-coenzyme A carboxylase carboxyl transferase subunit alpha OS=Acinetobacter nosocomialis OX=106654 GN=accA PE=3 SV=1	0.37	0.159372422258576
543	A0A2T7FKC0	Transketolase OS=Acinetobacter nosocomialis OX=106654 GN=AE32_01619 PE=3 SV=1	1.67	0.0075972294966229
545	V5V9N8	Large ribosomal subunit protein uL14 OS=Acinetobacter baumannii OX=470 GN=rplN PE=3 SV=1	0.1	0.0131298274056685
546	A0A5N0FVY6	Thioredoxin OS=Acinetobacter baumannii OX=470 GN=trxA PE=3 SV=1	-0.04	0.519197271428405
547	V5VGM8	Thioredoxin OS=Acinetobacter baumannii OX=470 GN=trxA PE=1 SV=1	-0.04	0.519197271428405
549	A0A0J8TML0	3-methylcrotonyl-CoA carboxylase OS=Acinetobacter baumannii OX=470 GN=ABCAM1_1442 PE=4 SV=1	0.13	0.933491064962407
550	A0A836Z4E4	Acetyl-CoA carboxylase, biotin carboxylase subunit OS=Acinetobacter nosocomialis OX=106654 GN=AE32_01457 PE=4 SV=1	0.13	0.933491064962407
551	A0A836Z4H3	Acetyl-CoA C-acetyltransferase OS=Acinetobacter nosocomialis OX=106654 GN=AE32_02247 PE=3 SV=1	0.09	0.107781002921436
552	V5VBY4	3-ketoacyl-CoA thiolase(Fatty acid oxidation complexsubunit beta) OS=Acinetobacter baumannii OX=470 GN=A0141_RS16885 PE=3 SV=1	0.09	0.107781002921436
553	A0A1V0YMK4	Fatty acyl-CoA reductase OS=Acinetobacter nosocomialis OX=106654 GN=acr1 PE=3 SV=1	1.34	0.0032489393357975
554	V5V971	Acyl coenzyme A reductase OS=Acinetobacter baumannii OX=470 GN=acr1_1 PE=3 SV=1	1.34	0.0032489393357975
555	A0A0A7XID0	L-threonine dehydratase OS=Acinetobacter nosocomialis OX=106654 GN=ilvA PE=3 SV=1	-0.77	0.1615314476719
556	V5V9B5	Large ribosomal subunit protein bL19 OS=Acinetobacter baumannii OX=470 GN=rplS PE=3 SV=1	0.12	0.0078265753059998
557	A0A336ADM2	N-acetyl-gamma-glutamyl-phosphate reductase OS=Acinetobacter nosocomialis OX=106654 GN=argC PE=3 SV=1	1.52	0.0004188753496578
561	N0A217	Branched-chain-amino-acid aminotransferase OS=Acinetobacter baumannii OX=470 GN=ilvE PE=3 SV=1	-0.23	0.304221683960001
562	A0A836MMU4	Arginine--tRNA ligase OS=Acinetobacter nosocomialis OX=106654 GN=argS PE=3 SV=1	2.73	0.0046475942193096
563	V5VB00	DUF541 domain-containing protein OS=Acinetobacter baumannii OX=470 GN=ABCAM1_2729 PE=4 SV=1	1.16	0.001093610308028
564	A0A8I1Z0X0	DUF541 domain-containing protein OS=Acinetobacter baumannii OX=470 GN=A0141_RS10275 PE=4 SV=1	1.16	0.001093610308028
565	V5VE65	ATP-binding cassette domain-containing protein OS=Acinetobacter baumannii OX=470 GN=artP PE=3 SV=1	-0.15	0.258409752983358
566	V5V921	ABC transporter periplasmic substrate-binding protein OS=Acinetobacter baumannii OX=470 GN=ttg2C PE=1 SV=1	0.52	0.0199882519351508
567	A0A836MGY2	S1 motif domain-containing protein OS=Acinetobacter nosocomialis OX=106654 GN=AE32_03387 PE=4 SV=1	1.47	0.0757733509973279
568	A0A9P2QGY9	Glycine--tRNA ligase beta subunit OS=Acinetobacter baumannii OX=470 GN=glyS PE=3 SV=1	0.83	0.0516751684561569
569	A0A7U4SH63	Uncharacterized protein OS=Acinetobacter baumannii OX=470 GN=ACX61_14140 PE=4 SV=1	2.86	0.0630163537481479
570	A0A231SGW6	Enoyl-[acyl-carrier-protein] reductase [NADH] OS=Acinetobacter baumannii OX=470 GN=CTZ19_16630 PE=3 SV=1	0.05	0.495539087653659
571	A0A8B4N9M5	Enoyl-[acyl-carrier-protein] reductase [NADH] OS=Acinetobacter nosocomialis OX=106654 GN=fabI PE=3 SV=1	0.05	0.495539087653659
572	V5VDX5	Cell division protein ZapE OS=Acinetobacter baumannii OX=470 GN=zapE PE=3 SV=1	1.25	0.0102843318347613
573	A0A0E1FTA3	3-oxoacyl-ACP reductase OS=Acinetobacter baumannii OX=470 GN=A0141_RS00175 PE=3 SV=1	0.75	0.0604154041236874
574	G1C735	serine-type D-Ala-D-Ala carboxypeptidase OS=Acinetobacter baumannii OX=470 GN=dacC PE=3 SV=1	-1.19	0.0042037062699889
575	A0A836Z229	UDP-glucose 4-epimerase OS=Acinetobacter nosocomialis OX=106654 GN=AE32_00049 PE=3 SV=1	-0.74	0.0511282831028765
576	V5VH86	Large ribosomal subunit protein uL1 OS=Acinetobacter baumannii OX=470 GN=rplA PE=3 SV=1	0.64	0.0428068166489814
577	A0A7L5TK77	Tetratricopeptide repeat protein OS=Acinetobacter baumannii OX=470 GN=G3N53_00015 PE=4 SV=1	1.53	0.0029235116055677
579	A0A836MLI8	NAD-dependent malic enzyme OS=Acinetobacter nosocomialis OX=106654 GN=maeA PE=3 SV=1	0.17	0.203306993495939
580	A0A2T7FI74	S-(hydroxymethyl)glutathione dehydrogenase OS=Acinetobacter nosocomialis OX=106654 GN=AE32_01868 PE=3 SV=1	1.26	0.01112219482516
581	A0AA45B896	Peptidase M16 OS=Acinetobacter baumannii OX=470 GN=CV954_008445 PE=4 SV=1	1.95	0.0582911295841542
583	A0A0H4UJ69	2,3-bisphosphoglycerate-independent phosphoglycerate mutase OS=Acinetobacter baumannii OX=470 GN=gpmI PE=3 SV=1	0.16	0.312280799710938
584	A0A836Z5B4	2,3-bisphosphoglycerate-independent phosphoglycerate mutase OS=Acinetobacter nosocomialis OX=106654 GN=gpmI PE=3 SV=1	0.16	0.312280799710938
585	A0A090BDE5	2,3-bisphosphoglycerate-independent phosphoglycerate mutase OS=Acinetobacter baumannii OX=470 GN=gpmI PE=3 SV=1	0.16	0.312280799710938
586	A0AA44XQ24	Cell division protein ZapE OS=Acinetobacter baumannii OX=470 GN=zapE PE=3 SV=1	1.25	0.0102843318347613
587	V5VEI3	Universal stress family protein OS=Acinetobacter baumannii OX=470 GN=A0141_RS09360 PE=3 SV=1	-0.44	0.338135470624907
588	A0A0D5YKA7	Putative hydro-lyase A1E89_RS02900 OS=Acinetobacter baumannii OX=470 GN=Aba7835_12895 PE=3 SV=1	0.12	0.22428677879056
589	A0AA45B705	Elongation factor Tu OS=Acinetobacter baumannii OX=470 GN=CV954_015600 PE=4 SV=1	-0.57	0.0438069412678655
590	A0A836MNK3	Catalase-peroxidase OS=Acinetobacter nosocomialis OX=106654 GN=katG PE=3 SV=1	1.26	0.0039328238035845
591	A0A836Z297	Alanine racemase OS=Acinetobacter nosocomialis OX=106654 GN=AE32_00082 PE=3 SV=1	0.04	0.895968676784133
592	A0A9P2QGW9	Alanine racemase OS=Acinetobacter baumannii OX=470 GN=alr PE=3 SV=1	0.04	0.895968676784133
593	K9BUU0	FAD-binding protein OS=Acinetobacter nosocomialis OX=106654 GN=AE32_03459 PE=4 SV=1	1.29	0.0124470124440207
594	A0A0D5YDK1	Amine oxidase, flavin-containing OS=Acinetobacter baumannii OX=470 GN=Aba7835_01070 PE=4 SV=1	1.29	0.0124470124440207
595	V5VF95	Integration host factor subunit beta OS=Acinetobacter baumannii OX=470 GN=ihfB PE=3 SV=1	-0.15	0.674562087502143
597	V5VHI5	Acetylglutamate kinase OS=Acinetobacter baumannii OX=470 GN=argB PE=3 SV=1	0.42	0.381024443456798
598	A0A0Q1LNM7	Small ribosomal subunit protein uS7 OS=Acinetobacter nosocomialis OX=106654 GN=rpsG PE=3 SV=1	0.51	0.0190752199860686
599	V5VHB0	Argininosuccinate lyase OS=Acinetobacter baumannii OX=470 GN=argH PE=3 SV=1	1.25	0.0112601508833215
600	A0AA37DPE9	FHA domain-containing protein OS=Acinetobacter baumannii OX=470 GN=CV954_018420 PE=4 SV=1	2.18	0.0011916242222106
601	A0A0G4QKV1	FHA domain protein OS=Acinetobacter baumannii OX=470 GN=ABR2091_0274 PE=4 SV=1	2.18	0.0011916242222106
602	A0A334N9Y3	Acetylornithine aminotransferase OS=Acinetobacter nosocomialis OX=106654 GN=argD PE=3 SV=1	0.71	0.118310519629855
603	V5V809	4-hydroxy-tetrahydrodipicolinate synthase OS=Acinetobacter baumannii OX=470 GN=dapA_1 PE=3 SV=1	0.47	0.175851046005887
605	A0A0Q1QZP8	Outer membrane protein assembly factor BamE OS=Acinetobacter nosocomialis OX=106654 GN=smpA PE=3 SV=1	0.35	0.0070414000785797
606	A0A0A7XMK5	Translation initiation factor IF-2 OS=Acinetobacter nosocomialis OX=106654 GN=infB PE=3 SV=1	-0.16	0.109389219856812
607	V5V9M5	Large ribosomal subunit protein uL4 OS=Acinetobacter baumannii OX=470 GN=rplD PE=3 SV=1	-0.21	0.0448721613494976
608	A0A0R0WGG9	Large ribosomal subunit protein uL4 OS=Acinetobacter nosocomialis OX=106654 GN=rplD PE=3 SV=1	-0.21	0.0448721613494976
609	A0A5N0G5U2	AMP-binding protein OS=Acinetobacter baumannii OX=470 GN=ACX61_11285 PE=4 SV=1	2.11	0.0066211715541598
610	V5V952	Small ribosomal subunit protein uS8 OS=Acinetobacter baumannii OX=470 GN=rpsH PE=3 SV=1	-1.43	0.0009181267051536
612	V5VE85	Glutathione peroxidase OS=Acinetobacter baumannii OX=470 GN=bsaA_2 PE=3 SV=1	1.27	0.0127212303145508
613	A0A0Q1QH53	Aspartokinase OS=Acinetobacter nosocomialis OX=106654 GN=lysC PE=3 SV=1	1.18	0.0015043939603666
614	A0A089XV95	M48 family metallopeptidase OS=Acinetobacter baumannii OX=470 GN=A0141_RS09745 PE=3 SV=1	-0.18	0.495552828681558
615	V5VEU8	M48 family metallopeptidase OS=Acinetobacter baumannii OX=470 GN=yggG_2 PE=3 SV=1	-0.18	0.495552828681558
616	K9BA72	Ubiquinone/menaquinone biosynthesis C-methyltransferase UbiE OS=Acinetobacter nosocomialis OX=106654 GN=ubiE PE=3 SV=1	0.99	0.0092345597228586
617	A0A7Z1YX65	N-acetyl-gamma-glutamyl-phosphate reductase OS=Acinetobacter baumannii OX=470 GN=argC PE=3 SV=1	1.52	0.0004188753496578
619	A0A836MHC9	DcaP-like protein OS=Acinetobacter nosocomialis OX=106654 GN=AE32_02963 PE=4 SV=1	-0.31	0.44346300081882
621	A0A5N0FWF4	Outer membrane protein assembly factor BamB OS=Acinetobacter baumannii OX=470 GN=bamB PE=3 SV=1	1.55	0.0052670555052177
622	V5VGU9	Outer membrane protein assembly factor BamB OS=Acinetobacter baumannii OX=470 GN=bamB PE=3 SV=1	1.55	0.0052670555052177
624	A0A0A7XF72	MCE family protein OS=Acinetobacter nosocomialis OX=106654 GN=ttg2C PE=4 SV=1	0.52	0.0199882519351508
625	K9BQT6	Acyl-CoA dehydrogenase OS=Acinetobacter nosocomialis OX=106654 GN=AE32_03265 PE=3 SV=1	0.45	0.379026583855317
626	K9B931	Small ribosomal subunit protein uS8 OS=Acinetobacter nosocomialis OX=106654 GN=rpsH PE=3 SV=1	-1.43	0.0009181267051536
627	K9BPH0	NADH-quinone oxidoreductase subunit F OS=Acinetobacter nosocomialis OX=106654 GN=nuoF PE=3 SV=1	-0.3	0.23619028618901
628	A0A7U4NEJ6	Lipoprotein OS=Acinetobacter baumannii OX=470 GN=ACX61_00535 PE=4 SV=1	1.03	0.0171099708204716
631	A0A9P2V9H0	Alpha/beta hydrolase OS=Acinetobacter baumannii OX=470 GN=A0141_RS00290 PE=4 SV=1	0.88	0.119159177749654
633	A0A5N0FWC1	Histidinol dehydrogenase OS=Acinetobacter baumannii OX=470 GN=hisD PE=3 SV=1	0.4	0.491658262016733
634	A0A0N8YF82	Small ribosomal subunit protein uS10 OS=Acinetobacter nosocomialis OX=106654 GN=rpsJ PE=3 SV=1	1.41	0.0026162477624285
635	V5VHH2	DNA-binding protein OS=Acinetobacter baumannii OX=470 GN=A0141_RS16205 PE=3 SV=1	-1.08	0.210335395776179
636	A0A2T7FIK3	Probable malate:quinone oxidoreductase OS=Acinetobacter nosocomialis OX=106654 GN=mqo PE=3 SV=1	2.64	0.0044609362260671
637	A0A5N0G0Q7	Dihydroorotate dehydrogenase (quinone) OS=Acinetobacter baumannii OX=470 GN=pyrD PE=3 SV=1	1.41	0.0077581043612123
638	A0A5P3MLU3	Dihydroorotate dehydrogenase (quinone) OS=Acinetobacter baumannii OX=470 GN=pyrD PE=3 SV=1	1.41	0.0077581043612123
639	A0A2T7FNS7	Peptidase M16C associated domain-containing protein OS=Acinetobacter nosocomialis OX=106654 GN=AE32_02038 PE=4 SV=1	1.95	0.0582911295841542
642	A0AA44XQG3	Acetyl/propionyl/methylcrotonyl-CoA carboxylase subunit alpha OS=Acinetobacter baumannii OX=470 GN=CV954_011580 PE=4 SV=1	0.13	0.933491064962407
646	A0A2T7FN25	Alpha-ketoacid dehydrogenase subunit beta OS=Acinetobacter nosocomialis OX=106654 GN=AE32_01780 PE=4 SV=1	1.11	0.0294011424435927
647	A0A0A7XF95	Large ribosomal subunit protein uL5 OS=Acinetobacter nosocomialis OX=106654 GN=rplE PE=3 SV=1	-0.62	0.0228637735513285
650	A0A836MNK1	2-dehydro-3-deoxy-phosphogluconate aldolase OS=Acinetobacter nosocomialis OX=106654 GN=AE32_00502 PE=3 SV=1	-0.2	0.929593266764863
652	A0A3R9T247	Methylenetetrahydrofolate reductase OS=Acinetobacter baumannii OX=470 GN=metF PE=3 SV=1	1.6	0.0137516956834175
653	V5VGI5	GTPase Der OS=Acinetobacter baumannii OX=470 GN=der PE=3 SV=1	-0.49	0.289161414520074
654	A0A7U4NG44	Glutamate-1-semialdehyde 2,1-aminomutase OS=Acinetobacter baumannii OX=470 GN=hemL PE=3 SV=1	-0.22	0.0594025694106453
655	A0A1V0YQD6	Soluble pyridine nucleotide transhydrogenase OS=Acinetobacter nosocomialis OX=106654 GN=sthA PE=3 SV=1	0.05	0.948852343109749
656	A0A0R0WNW3	Large ribosomal subunit protein bL9 OS=Acinetobacter nosocomialis OX=106654 GN=rplI PE=3 SV=1	-0.82	0.186552013785026
657	A0A265AFP9	Formate-dependent phosphoribosylglycinamide formyltransferase OS=Acinetobacter baumannii OX=470 GN=purT PE=3 SV=1	0.4	0.0284553295707089
658	V5VBA5	Small ribosomal subunit protein uS9 OS=Acinetobacter baumannii OX=470 GN=rpsI PE=1 SV=1	-0.79	0.0218447882625304
659	A0A077GQD3	Aldo/keto reductase OS=Acinetobacter baumannii OX=470 GN=tas PE=4 SV=1	1.71	0.0028661579162427
660	A0A9P2QJU0	NADP(H)-dependent aldo-keto reductase OS=Acinetobacter baumannii OX=470 GN=A0141_RS09740 PE=4 SV=1	1.71	0.0028661579162427
662	V5V9N7	Large ribosomal subunit protein uL24 OS=Acinetobacter baumannii OX=470 GN=rplX PE=3 SV=1	0.09	0.253767466281604
663	A0A836MKJ5	Phospho-2-dehydro-3-deoxyheptonate aldolase OS=Acinetobacter nosocomialis OX=106654 GN=AE32_01733 PE=3 SV=1	1.6	0.0003005720773043
664	A0A836MMX6	Transcription termination/antitermination protein NusA OS=Acinetobacter nosocomialis OX=106654 GN=nusA PE=3 SV=1	-0.51	0.161921502157279
666	A0A0Q1QS77	1-(5-phosphoribosyl)-5-[(5-phosphoribosylamino)methylideneamino] imidazole-4-carboxamide isomerase OS=Acinetobacter nosocomialis OX=106654 GN=hisA PE=3 SV=1	-0.99	0.0529077746469458
668	A0A081GXF6	Dihydrouridine synthase family protein OS=Acinetobacter baumannii OX=470 GN=Aba7835_03185 PE=4 SV=1	-0.53	0.659852347929191
669	V5VA77	Oxidoreductase OS=Acinetobacter baumannii OX=470 GN=namA PE=4 SV=1	-0.53	0.659852347929191
671	A0A1V0WUD1	MetA-pathway of phenol degradation family protein OS=Acinetobacter baumannii OX=470 GN=A0141_RS05455 PE=4 SV=1	1.09	0.131087234872869
672	A0A7Z1YWY3	3-oxoadipyl-CoA thiolase OS=Acinetobacter baumannii OX=470 GN=pcaF PE=3 SV=1	0.79	0.0625218781718865
673	A0AA45B838	3-oxoadipyl-CoA thiolase OS=Acinetobacter baumannii OX=470 GN=pcaF PE=3 SV=1	0.79	0.0625218781718865
674	V5V961	Small ribosomal subunit protein uS4 OS=Acinetobacter baumannii OX=470 GN=rpsD PE=3 SV=1	0.13	0.155928376275073
675	A0AA45B7A8	Acetylornithine aminotransferase OS=Acinetobacter baumannii OX=470 GN=argD PE=3 SV=1	0.71	0.118310519629855
676	A0AA44XR93	N-acetyl-gamma-glutamyl-phosphate reductase OS=Acinetobacter baumannii OX=470 GN=argC PE=3 SV=1	1.52	0.0004188753496578
677	A0A858UGZ8	NAD(P)-binding protein OS=Acinetobacter baumannii OX=470 GN=HB367_14585 PE=4 SV=1	1.29	0.0124470124440207
678	A0A1V1AIG2	Capsule assembly Wzi family protein OS=Acinetobacter baumannii OX=470 GN=ACX61_14020 PE=4 SV=1	1.73	0.0013733492158517
679	V5VA59	Phosphoribosylaminoimidazole-succinocarboxamide synthase OS=Acinetobacter baumannii OX=470 GN=purC PE=3 SV=1	-0.49	0.194211801558837
681	A0A0Q1TI77	Thioredoxin OS=Acinetobacter nosocomialis OX=106654 GN=trxA PE=3 SV=1	-0.12	0.646196970382264
683	H6VX66	Zeta toxin domain-containing protein OS=Acinetobacter baumannii OX=470 GN=ACX61_19580 PE=4 SV=1	1.43	0.0199780000602807
684	A0A0D5YG92	3-hydroxyacyl-CoA dehydrogenase OS=Acinetobacter baumannii OX=470 GN=A0141_RS14490 PE=3 SV=1	1.6	0.102392721960018
686	A0A1V0YUD5	carbonic anhydrase OS=Acinetobacter nosocomialis OX=106654 GN=cynT PE=3 SV=1	1.18	0.011161731488093
687	V5VFR9	carbonic anhydrase OS=Acinetobacter baumannii OX=470 GN=cynT PE=3 SV=1	1.18	0.011161731488093
688	A0A9P2QHF3	Outer membrane beta-barrel protein OS=Acinetobacter baumannii OX=470 GN=A0141_RS06740 PE=4 SV=1	0.21	0.331932120594478
689	V5VA37	Acetyl-coenzyme A carboxylase carboxyl transferase subunit beta OS=Acinetobacter baumannii OX=470 GN=accD PE=3 SV=1	1.72	0.0099579175464227
690	A0A5N0FYT9	Flavohemoprotein OS=Acinetobacter baumannii OX=470 GN=ACX61_02115 PE=3 SV=1	0.45	0.349442583780138
691	A0A059ZH10	Flavohemoprotein OS=Acinetobacter baumannii OX=470 GN=hmp_1 PE=3 SV=1	0.45	0.349442583780138
693	V5VJF1	Thiol:disulfide interchange protein OS=Acinetobacter baumannii OX=470 GN=dsbA PE=3 SV=1	-0.52	0.123253242627735
694	A0A059ZHN6	Lipoprotein YgeR OS=Acinetobacter baumannii OX=470 GN=nlpD PE=4 SV=1	0.02	0.99311306182892
697	N0A612	UTP--glucose-1-phosphate uridylyltransferase OS=Acinetobacter baumannii OX=470 GN=galU PE=3 SV=1	-0.8	0.0004573165915845
698	A0A0R0WR58	ATP-dependent Clp protease proteolytic subunit OS=Acinetobacter nosocomialis OX=106654 GN=clpP PE=3 SV=1	0.52	0.11212239811163
699	A0A0A7XPM8	Amidophosphoribosyltransferase OS=Acinetobacter nosocomialis OX=106654 GN=purF PE=3 SV=1	0.0	0.510019785733335
701	V5VIV0	Large ribosomal subunit protein uL10 OS=Acinetobacter baumannii OX=470 GN=rplJ PE=3 SV=1	1.0	0.0803986710052293
702	A0A059ZDV9	1,3-propanediol dehydrogenase(3-hydroxypropionaldehydereductase) OS=Acinetobacter baumannii OX=470 GN=dhaT_2 PE=4 SV=1	3.54	0.0028920709154608
703	V5VIB6	Protein-export protein SecB OS=Acinetobacter baumannii OX=470 GN=secB PE=3 SV=1	1.22	0.0106187932367813
704	A0A0A7XM44	Protein-export protein SecB OS=Acinetobacter nosocomialis OX=106654 GN=secB PE=3 SV=1	1.22	0.0106187932367813
705	V5V9K7	Large-conductance mechanosensitive channel OS=Acinetobacter baumannii OX=470 GN=mscL PE=3 SV=1	0.24	0.189390486181805
709	N0AAS7	Polysaccharide biosynthesis tyrosine autokinase OS=Acinetobacter baumannii OX=470 GN=wzc PE=3 SV=1	-0.1	0.225485899549776
711	A0A2T7FIG7	AMP-binding protein OS=Acinetobacter nosocomialis OX=106654 GN=AE32_00089 PE=3 SV=1	-1.35	0.0235201864181239
712	A0A5N0FYH1	AMP-binding protein OS=Acinetobacter baumannii OX=470 GN=ACX61_18150 PE=3 SV=1	-1.35	0.0235201864181239
713	A0AA44XQX5	Formate-dependent phosphoribosylglycinamide formyltransferase OS=Acinetobacter baumannii OX=470 GN=purT PE=3 SV=1	0.4	0.0284553295707089
715	A0A0Q1LD07	3-oxoacyl-[acyl-carrier-protein] reductase OS=Acinetobacter nosocomialis OX=106654 GN=fabG PE=3 SV=1	-0.02	0.573144262229438
716	A0A154DV90	Co-chaperonin GroES OS=Acinetobacter baumannii OX=470 GN=groS PE=3 SV=1	-0.21	0.0677267229225856
717	A0A0Q1RKI5	Integration host factor subunit alpha OS=Acinetobacter nosocomialis OX=106654 GN=ihfA PE=3 SV=1	-1.8	0.143699314056825
718	V5V9Y3	RNA polymerase sigma factor RpoD OS=Acinetobacter baumannii OX=470 GN=rpoD PE=3 SV=1	-0.69	0.140799642045221
719	A0A5N0FWW4	Apolipoprotein A1/A4/E domain protein OS=Acinetobacter baumannii OX=470 GN=ACX61_15095 PE=4 SV=1	0.31	0.251444595498172
720	A0A059ZF50	Uncharacterized protein OS=Acinetobacter baumannii OX=470 GN=A0141_RS11645 PE=4 SV=1	0.31	0.251444595498172
722	A0A077GML8	Fructose-1,6-bisphosphatase class 1 OS=Acinetobacter baumannii OX=470 GN=fbp PE=3 SV=1	1.74	0.0505293258048517
723	V5VCA5	Fructose-1,6-bisphosphatase class 1 OS=Acinetobacter baumannii OX=470 GN=fbp_2 PE=3 SV=1	1.74	0.0505293258048517
724	A0A5P3MEH8	Ubiquinone biosynthesis O-methyltransferase OS=Acinetobacter baumannii OX=470 GN=ubiG PE=3 SV=1	0.04	0.381693099893958
725	K9BQI8	Ubiquinone biosynthesis O-methyltransferase OS=Acinetobacter nosocomialis OX=106654 GN=ubiG PE=3 SV=1	0.04	0.381693099893958
728	A0A0H4V3Q9	Tryptophan synthase alpha chain OS=Acinetobacter baumannii OX=470 GN=trpA PE=3 SV=1	2.66	0.0001343480864024
734	A0A0A7XJH0	ATP-binding cassette domain-containing protein OS=Acinetobacter nosocomialis OX=106654 GN=gltL PE=3 SV=1	-0.15	0.258409752983358
735	V5VI56	Alpha/beta hydrolase OS=Acinetobacter baumannii OX=470 GN=ABCAM1_3681 PE=4 SV=1	1.88	0.0013826660798886
736	K9BYN0	Efflux pump membrane transporter OS=Acinetobacter nosocomialis OX=106654 GN=mexB_2 PE=3 SV=1	0.84	0.0468727634587581
738	A0A2T7FIP3	Uncharacterized protein OS=Acinetobacter nosocomialis OX=106654 GN=AE32_01978 PE=3 SV=1	0.96	0.0343003644378831
739	Q5ENX9	Dihydropteroate synthase OS=Acinetobacter baumannii OX=470 GN=sulII PE=3 SV=1	-1.03	0.0207986715129508
740	C0MQK1	dihydropteroate synthase (Fragment) OS=Acinetobacter baumannii OX=470 GN=sul2 PE=4 SV=1	-1.03	0.0207986715129508
741	A0A1S2FTM4	Uncharacterized protein OS=Acinetobacter baumannii OX=470 GN=A7M90_10825 PE=4 SV=1	2.86	0.0630163537481479
742	V5VBI9	AlgW protein OS=Acinetobacter baumannii OX=470 GN=mucD_2 PE=4 SV=1	0.73	0.0046402795583931
743	A0A5N0G2M2	PDZ domain-containing protein OS=Acinetobacter baumannii OX=470 GN=ACX61_05460 PE=4 SV=1	0.73	0.0046402795583931
746	A0A0A7XN03	Outer membrane protein assembly factor BamD OS=Acinetobacter nosocomialis OX=106654 GN=yfiO PE=3 SV=1	0.53	0.400658398311193
747	C9D9L2	Universal stress protein OS=Acinetobacter baumannii OX=470 GN=uspA PE=3 SV=1	1.23	0.0489734748311378
748	A0A0A7XLU2	UDP-N-acetylglucosamine 1-carboxyvinyltransferase OS=Acinetobacter nosocomialis OX=106654 GN=murA PE=3 SV=1	0.14	0.987070781618195
749	A0A0R0VXX6	UDP-N-acetylglucosamine 1-carboxyvinyltransferase OS=Acinetobacter baumannii OX=470 GN=murA PE=1 SV=1	0.14	0.987070781618195
750	A0AA44XNS6	TonB-dependent siderophore receptor OS=Acinetobacter baumannii OX=470 GN=CV954_013755 PE=3 SV=1	0.59	0.11077771848134
751	A0A836MHP4	Co-chaperonin GroES OS=Acinetobacter nosocomialis OX=106654 GN=groES PE=3 SV=1	-0.77	0.0072858510047617
752	A0A0A7XFG2	Small ribosomal subunit protein uS3 OS=Acinetobacter nosocomialis OX=106654 GN=rpsC PE=3 SV=1	-0.39	0.143834920565947
753	A0A8B4NCW4	Argininosuccinate lyase OS=Acinetobacter nosocomialis OX=106654 GN=argH PE=3 SV=1	1.25	0.0112601508833215
755	A0A836MGP4	4-hydroxy-tetrahydrodipicolinate synthase OS=Acinetobacter nosocomialis OX=106654 GN=dapA PE=3 SV=1	-0.01	0.777209693865522
759	A0A1Y4YQ54	Putative hydro-lyase AE32_01352 OS=Acinetobacter nosocomialis OX=106654 GN=AE32_01352 PE=3 SV=1	0.12	0.22428677879056
761	A0A836Z482	Biotin carboxylase OS=Acinetobacter nosocomialis OX=106654 GN=AE32_01354 PE=4 SV=1	0.17	0.416802182413663
762	A0A0A7XML6	Large ribosomal subunit protein uL1 OS=Acinetobacter nosocomialis OX=106654 GN=rplA PE=3 SV=1	0.93	0.0527463367971859
763	V5VE58	Internalin OS=Acinetobacter baumannii OX=470 GN=A0141_RS14285 PE=4 SV=1	-2.59	0.0206051466330454
764	V5VGF5	proton-translocating NAD(P)(+) transhydrogenase OS=Acinetobacter baumannii OX=470 GN=pntA1 PE=3 SV=1	0.35	0.413308922225647
766	A0A086I3M2	Dienelactone hydrolase OS=Acinetobacter baumannii OX=470 GN=Aba7835_00260 PE=4 SV=1	-0.02	0.536529504084637
767	A0AA44XY68	Dienelactone hydrolase family protein OS=Acinetobacter baumannii OX=470 GN=CV954_000335 PE=4 SV=1	-0.02	0.536529504084637
768	A0A836MI41	Protein translocase subunit SecA OS=Acinetobacter nosocomialis OX=106654 GN=secA PE=3 SV=1	0.54	0.28321436807219
769	A0A090BC42	Small-conductance mechanosensitive channel OS=Acinetobacter baumannii OX=470 GN=A0141_RS11695 PE=3 SV=1	-0.98	0.492365171090663
772	A0A0A7XV72	DNA-binding protein OS=Acinetobacter nosocomialis OX=106654 GN=AE32_00276 PE=3 SV=1	0.13	0.271979991750664
773	A0A5N0FWI9	DUF3298 domain-containing protein OS=Acinetobacter baumannii OX=470 GN=ACX61_15920 PE=4 SV=1	-0.12	0.488034545099126
774	V5VI41	3-oxoacyl-ACP reductase OS=Acinetobacter baumannii OX=470 GN=yciK PE=3 SV=1	-0.37	0.625297072373141
777	A0A836Z1N9	Thiol:disulfide interchange protein OS=Acinetobacter nosocomialis OX=106654 GN=AE32_00022 PE=3 SV=1	-0.52	0.123253242627735
778	A0A5N0G114	3-hydroxy-2-methylbutyryl-CoA dehydrogenase OS=Acinetobacter baumannii OX=470 GN=ACX61_06945 PE=3 SV=1	1.6	0.102392721960018
779	A0A125SVD0	RNA polymerase sigma factor RpoD OS=Acinetobacter nosocomialis OX=106654 GN=rpoD PE=3 SV=1	-0.69	0.140799642045221
784	A0A7Z2BGQ5	3-oxoadipyl-CoA thiolase OS=Acinetobacter baumannii OX=470 GN=pcaF PE=3 SV=1	0.79	0.0625218781718865
785	A0A0R0WLG9	Pyrimidine/purine nucleoside phosphorylase OS=Acinetobacter nosocomialis OX=106654 GN=ppnP PE=3 SV=1	-1.41	0.0333627272249746
789	V5V8R9	3,4-dihydroxy-2-butanone 4-phosphate synthase OS=Acinetobacter baumannii OX=470 GN=ribB PE=1 SV=1	-1.18	0.0434065314803119
790	A0A836MLI0	Cytochrome d ubiquinol oxidase subunit 1 OS=Acinetobacter nosocomialis OX=106654 GN=AE32_02047 PE=3 SV=1	-0.47	0.0512825844416213
791	A0A0Q1QMK9	DNA-binding protein HU OS=Acinetobacter nosocomialis OX=106654 GN=hupB PE=3 SV=1	0.12	0.728146145116363
792	A0A7U4NIH7	Enoyl-CoA hydratase OS=Acinetobacter baumannii OX=470 GN=paaZ PE=4 SV=1	3.92	0.0055229588642221
793	A0A836MJC0	3-hydroxyacyl-CoA dehydrogenase OS=Acinetobacter nosocomialis OX=106654 GN=AE32_02352 PE=3 SV=1	1.6	0.102392721960018
794	A0AA45B809	ATP-grasp domain-containing protein OS=Acinetobacter baumannii OX=470 GN=CV954_012320 PE=4 SV=1	0.13	0.103872334314088
795	V5V9L8	Aminomethyltransferase OS=Acinetobacter baumannii OX=470 GN=ygfZ PE=4 SV=1	0.21	0.421876334092944
796	A0A0H4V709	3-hydroxybutyrate dehydrogenase OS=Acinetobacter baumannii OX=470 GN=ACX61_09480 PE=3 SV=1	0.21	0.102298839520222
800	A0A2T7FLV6	Glutathione-dependent disulfide-bond oxidoreductase OS=Acinetobacter nosocomialis OX=106654 GN=AE32_01507 PE=3 SV=1	-1.02	0.281098902767195
801	A0A0R0WPP6	Large ribosomal subunit protein uL22 OS=Acinetobacter nosocomialis OX=106654 GN=rplV PE=3 SV=1	0.09	0.120452316737797
803	A0A2T7FKU0	NADP(H)-dependent aldo-keto reductase OS=Acinetobacter nosocomialis OX=106654 GN=AE32_01151 PE=4 SV=1	1.71	0.0028661579162427
804	A0A9P2QGF6	Butanediol dehydrogenase OS=Acinetobacter baumannii OX=470 GN=A0141_RS01205 PE=3 SV=1	0.23	0.235202618603268
805	A0A2T7FN12	2,3-butanediol dehydrogenase OS=Acinetobacter nosocomialis OX=106654 GN=AE32_01784 PE=3 SV=1	0.23	0.235202618603268
806	A0A0H4ULW1	Butanediol dehydrogenase OS=Acinetobacter baumannii OX=470 GN=ACX61_09650 PE=3 SV=1	0.23	0.235202618603268
808	V5VCI7	Nitroreductase OS=Acinetobacter baumannii OX=470 GN=A0141_RS14125 PE=4 SV=1	0.02	0.607197538137897
809	A0A7U4NJ61	Acetylornithine aminotransferase OS=Acinetobacter baumannii OX=470 GN=argD PE=3 SV=1	0.1	0.366331437613197
810	A0A836MM70	Aspartate carbamoyltransferase OS=Acinetobacter nosocomialis OX=106654 GN=AE32_01162 PE=4 SV=1	2.51	0.0428901579195462
811	V5VAI5	Large ribosomal subunit protein bL27 OS=Acinetobacter baumannii OX=470 GN=rpmA PE=3 SV=1	0.0	0.436218925841829
812	A0A5N0G077	NAD(P)H-quinone oxidoreductase OS=Acinetobacter baumannii OX=470 GN=ACX61_03490 PE=4 SV=1	0.32	0.095415440113829
815	V5VG81	Cell division topological specificity factor OS=Acinetobacter baumannii OX=470 GN=minE PE=3 SV=1	-0.8	0.807977429236418
816	V5VH20	LPS-assembly lipoprotein LptE OS=Acinetobacter baumannii OX=470 GN=lptE PE=1 SV=1	0.77	0.020324947305109
817	V5VC67	CBS domain pair family protein OS=Acinetobacter baumannii OX=470 GN=guaB_2 PE=4 SV=1	1.14	0.419818123812939
818	V5VBV8	Outer-membrane lipoprotein carrier protein OS=Acinetobacter baumannii OX=470 GN=lolA PE=3 SV=1	1.98	0.0083888243690337
819	A0A077GRV0	DUF3298 domain-containing protein OS=Acinetobacter baumannii OX=470 GN=ACX61_03710 PE=4 SV=1	1.73	0.0202311644977242
820	A0A1E3MBE0	DUF3298 domain-containing protein OS=Acinetobacter baumannii OX=470 GN=A0141_RS15100 PE=4 SV=1	1.73	0.0202311644977242
821	V5VAU6	4-hydroxy-3-methylbut-2-enyl diphosphate reductase OS=Acinetobacter baumannii OX=470 GN=ispH PE=3 SV=1	0.64	0.0034124754909038
822	A0A0A7XEU7	4-hydroxy-3-methylbut-2-enyl diphosphate reductase OS=Acinetobacter nosocomialis OX=106654 GN=ispH PE=3 SV=1	0.64	0.0034124754909038
824	V5VAU8	Superoxide dismutase OS=Acinetobacter baumannii OX=470 GN=sodB PE=3 SV=1	-0.22	0.815234328614189
825	A0A1V0YQM8	Superoxide dismutase OS=Acinetobacter nosocomialis OX=106654 GN=sodB PE=3 SV=1	-0.22	0.815234328614189
826	X2KZJ9	UTP--glucose-1-phosphate uridylyltransferase OS=Acinetobacter baumannii OX=470 GN=galU PE=1 SV=1	-0.8	0.0004573165915845
828	K9BAT3	serine-type D-Ala-D-Ala carboxypeptidase OS=Acinetobacter nosocomialis OX=106654 GN=dacA PE=3 SV=1	-0.01	0.855057282008627
829	A0A0A7XQR2	CTP synthase OS=Acinetobacter nosocomialis OX=106654 GN=pyrG PE=3 SV=1	-0.72	0.0245581913325517
836	V5VCL3	Chaperone protein skp (Cationic 19 kDa outer membraneprotein) OS=Acinetobacter baumannii OX=470 GN=skp PE=3 SV=1	-1.1	0.356748532009497
837	V5VE93	DUF6438 domain-containing protein OS=Acinetobacter baumannii OX=470 GN=A0141_RS00080 PE=4 SV=1	-0.07	0.140480426803081
838	V5V9B8	Alr3199 protein OS=Acinetobacter baumannii OX=470 GN=A0141_RS06420 PE=4 SV=1	0.64	0.0040210514048986
839	A0A0A7XJ95	Cytochrome bo(3) ubiquinol oxidase subunit 1 OS=Acinetobacter nosocomialis OX=106654 GN=cyoB PE=3 SV=1	-1.12	0.0204283207618981
841	A0A6I4HJG4	Ubiquinone biosynthesis O-methyltransferase OS=Acinetobacter baumannii OX=470 GN=ubiG PE=3 SV=1	0.04	0.381693099893958
842	V5VHH8	Uncharacterized protein/domain associated with GTPases OS=Acinetobacter baumannii OX=470 GN=A0141_RS07035 PE=4 SV=1	1.24	0.0046874952286502
844	V5VFX0	Malonyl CoA-acyl carrier protein transacylase OS=Acinetobacter baumannii OX=470 GN=fabD_2 PE=1 SV=1	2.52	0.002860205708191
845	A0A077GD21	Malonyl CoA-acyl carrier protein transacylase OS=Acinetobacter baumannii OX=470 GN=fabD PE=3 SV=1	2.52	0.002860205708191
846	A0A9P2QHH3	TIGR01244 family phosphatase OS=Acinetobacter baumannii OX=470 GN=A0141_RS13585 PE=4 SV=1	0.17	0.348165070429725
847	A0A3G6Z2D7	Copper-translocating P-type ATPase OS=Acinetobacter nosocomialis OX=106654 GN=AE32_00573 PE=3 SV=1	2.16	0.0166434638501069
850	A0A081HA73	Heat shock protein 33 OS=Acinetobacter baumannii OX=470 GN=hslO PE=4 SV=1	1.11	0.0026808279622174
851	V5VCD9	Ribosome-recycling factor OS=Acinetobacter baumannii OX=470 GN=frr PE=3 SV=1	-1.09	0.0079625028503789
852	A0A0A7XI90	Ribosome-recycling factor OS=Acinetobacter nosocomialis OX=106654 GN=frr PE=3 SV=1	-1.09	0.0079625028503789
854	A0A7U4NKK2	DNA transfer protein p32 OS=Acinetobacter baumannii OX=470 GN=ACX61_17250 PE=4 SV=1	0.2	0.0134903079903969
855	A0A0A7XMQ1	Large ribosomal subunit protein uL10 OS=Acinetobacter nosocomialis OX=106654 GN=rplJ PE=3 SV=1	0.91	0.0962211199732082
856	A0A334RIE0	3-hydroxyisobutyryl-CoA hydrolase OS=Acinetobacter nosocomialis OX=106654 GN=echA8_3 PE=4 SV=1	-0.04	0.902556120165052
859	A0AA45B8Q7	RNA-binding protein Hfq OS=Acinetobacter baumannii OX=470 GN=hfq PE=3 SV=1	-1.2	0.0802809931558643
860	A0A222A3L5	RNA-binding protein Hfq OS=Acinetobacter baumannii OX=470 GN=hfq PE=3 SV=1	-1.2	0.0802809931558643
862	A0A0A7XM99	Large ribosomal subunit protein bL19 OS=Acinetobacter nosocomialis OX=106654 GN=rplS PE=3 SV=1	-0.11	0.032019036626212
864	V5RB98	DgaA OS=Acinetobacter baumannii OX=470 GN=dgaA PE=4 SV=1	-0.86	0.115868784290472
866	A0A9P2QHA4	D-lactate dehydratase OS=Acinetobacter baumannii OX=470 GN=hchA PE=4 SV=1	-0.29	0.650146445816239
867	A0A5N0FZJ4	D-lactate dehydratase OS=Acinetobacter baumannii OX=470 GN=hchA PE=4 SV=1	-0.29	0.650146445816239
868	A0A0R0X2K5	Signal peptide OS=Acinetobacter nosocomialis OX=106654 GN=AE32_02878 PE=4 SV=1	0.44	0.0862082018325661
869	V5VGI9	Cytoskeletal protein RodZ OS=Acinetobacter baumannii OX=470 GN=A0141_RS07770 PE=4 SV=1	0.01	0.714052562103468
870	A0A5N0FWS9	Heat shock protein Hsp33 OS=Acinetobacter baumannii OX=470 GN=ACX61_16880 PE=4 SV=1	1.11	0.0026808279622174
877	V5VF24	Dihydroorotase OS=Acinetobacter baumannii OX=470 GN=pyrC PE=3 SV=1	1.4	0.0061807112006958
878	A0AA44XNT5	Dihydroorotase OS=Acinetobacter baumannii OX=470 GN=pyrC PE=3 SV=1	1.4	0.0061807112006958
879	A0A0R0WIU0	Chaperone protein DnaJ OS=Acinetobacter nosocomialis OX=106654 GN=dnaJ PE=3 SV=1	-1.54	0.0355442510889091
880	A0A0Q1RXS2	LysR family transcriptional regulator OS=Acinetobacter nosocomialis OX=106654 GN=nahR PE=3 SV=1	1.62	0.0376088250303126
881	A0A0R0WZ10	Small ribosomal subunit protein uS9 OS=Acinetobacter nosocomialis OX=106654 GN=rpsI PE=3 SV=1	-0.82	0.022979798216361
882	A0A077GS64	Bifunctional protein GlmU OS=Acinetobacter baumannii OX=470 GN=glmU PE=3 SV=1	-0.48	0.140612165603793
883	V5VGE5	NADH-quinone oxidoreductase subunit A OS=Acinetobacter baumannii OX=470 GN=ndhC PE=3 SV=1	-0.35	0.295442950805801
884	A0A0Q1RHB6	Small ribosomal subunit protein uS4 OS=Acinetobacter nosocomialis OX=106654 GN=rpsD PE=3 SV=1	0.02	0.754912282901502
885	A0A9P2VAG0	D-alanine--D-alanine ligase OS=Acinetobacter baumannii OX=470 GN=ddl PE=3 SV=1	-0.7	0.0115879104592118
886	V5V8X3	D-alanine--D-alanine ligase OS=Acinetobacter baumannii OX=470 GN=ddl PE=3 SV=1	-0.7	0.0115879104592118
888	V5VAT1	Membrane protein OS=Acinetobacter baumannii OX=470 GN=A0141_RS10760 PE=4 SV=1	0.46	0.0140293883537117
889	A0A1V0YQB1	Uncharacterized protein OS=Acinetobacter nosocomialis OX=106654 GN=AE32_02722 PE=4 SV=1	0.46	0.0140293883537117
890	A0A7Z2AGE7	Alkyl hydroperoxide reductase subunit F OS=Acinetobacter baumannii OX=470 GN=ahpF PE=3 SV=1	3.38	0.0013983235973739
891	A0A2G1TFM8	Alkyl hydroperoxide reductase subunit F OS=Acinetobacter baumannii OX=470 GN=ahpF PE=3 SV=1	3.38	0.0013983235973739
892	V5VC71	Signal recognition particle receptor FtsY OS=Acinetobacter baumannii OX=470 GN=ftsY PE=3 SV=1	-0.1	0.638819295217568
895	A0A2T7FRR1	Phosphoserine aminotransferase OS=Acinetobacter nosocomialis OX=106654 GN=serC PE=3 SV=1	1.38	0.0034490878467425
896	A0A2T7FPV3	Uncharacterized protein OS=Acinetobacter nosocomialis OX=106654 GN=AE32_00967 PE=4 SV=1	2.86	0.0630163537481479
897	A0A837AGE3	Dihydroorotate dehydrogenase (quinone) OS=Acinetobacter nosocomialis OX=106654 GN=pyrD PE=3 SV=1	1.41	0.0077581043612123
898	A0A232K601	Pyrroline-5-carboxylate reductase OS=Acinetobacter baumannii OX=470 GN=proC PE=3 SV=1	3.34	0.0113219566416898
899	A0A333QX65	Pyrroline-5-carboxylate reductase OS=Acinetobacter nosocomialis OX=106654 GN=proC PE=3 SV=1	3.34	0.0113219566416898
900	V5VHS3	Cytoplasmic protein OS=Acinetobacter baumannii OX=470 GN=yhhW_2 PE=1 SV=1	-0.69	0.0049889031900337
901	A0A059ZHC9	Membrane protein OS=Acinetobacter baumannii OX=470 GN=Aba7835_18040 PE=4 SV=1	0.95	0.0240283050792549
902	A0A9P2QCG7	Aromatic ring-hydroxylating dioxygenase subunit alpha OS=Acinetobacter baumannii OX=470 GN=A0141_RS00165 PE=4 SV=1	-0.4	0.836645060788496
903	A0A0J8VZM4	Uncharacterized protein OS=Acinetobacter nosocomialis OX=106654 GN=AE32_01980 PE=4 SV=1	-0.4	0.836645060788496
905	A0A5N0G342	DUF1049 domain-containing protein OS=Acinetobacter baumannii OX=470 GN=ACX61_10245 PE=4 SV=1	-0.5	0.776481364264216
906	V5VDY0	DUF1049 domain-containing protein OS=Acinetobacter baumannii OX=470 GN=A0141_RS02025 PE=4 SV=1	-0.5	0.776481364264216
907	A0A836MH61	DUF3298 domain-containing protein OS=Acinetobacter nosocomialis OX=106654 GN=AE32_02938 PE=4 SV=1	0.88	0.0667437844130198
910	K9B702	DUF697 domain-containing protein OS=Acinetobacter nosocomialis OX=106654 GN=AE32_00363 PE=4 SV=1	1.24	0.0046874952286502
911	A0A0R0WGD9	Small ribosomal subunit protein uS11 OS=Acinetobacter nosocomialis OX=106654 GN=rpsK PE=3 SV=1	0.37	0.163294814168781
912	A0A0A7XE49	3,4-dihydroxy-2-butanone 4-phosphate synthase OS=Acinetobacter nosocomialis OX=106654 GN=ribBA PE=3 SV=1	-1.18	0.0434065314803119
915	A0A238A609	Acyl-CoA dehydrogenase OS=Acinetobacter baumannii OX=470 GN=A0141_RS00150 PE=4 SV=1	-0.06	0.908097835448165
916	V5VHL7	Inorganic pyrophosphatase OS=Acinetobacter baumannii OX=470 GN=ppa PE=3 SV=1	-0.45	0.531984394409972
917	A0A5N0FX17	Inorganic pyrophosphatase OS=Acinetobacter baumannii OX=470 GN=ppa PE=3 SV=1	-0.45	0.531984394409972
918	A0A0A7XPH7	Inorganic pyrophosphatase OS=Acinetobacter nosocomialis OX=106654 GN=ppa PE=1 SV=1	-0.45	0.531984394409972
920	A0A0A7XM26	proton-translocating NAD(P)(+) transhydrogenase OS=Acinetobacter nosocomialis OX=106654 GN=pntA-1 PE=3 SV=1	0.35	0.413308922225647
923	A0A0E1JQG0	Alanine racemase OS=Acinetobacter baumannii OX=470 GN=alr PE=3 SV=1	-0.11	0.635780111222865
924	V5RAM8	Gna OS=Acinetobacter baumannii OX=470 GN=gna PE=3 SV=1	0.25	0.199359506641404
925	A0AA44XTD2	N-succinylarginine dihydrolase OS=Acinetobacter baumannii OX=470 GN=astB PE=3 SV=1	1.97	0.0040992314785336
926	A0A836MHJ0	N-succinylarginine dihydrolase OS=Acinetobacter nosocomialis OX=106654 GN=astB PE=3 SV=1	1.97	0.0040992314785336
927	A0A5N0G0W9	N-succinylarginine dihydrolase OS=Acinetobacter baumannii OX=470 GN=astB PE=3 SV=1	1.97	0.0040992314785336
928	A0A0A7XLA3	Acetylglutamate kinase OS=Acinetobacter nosocomialis OX=106654 GN=argB PE=3 SV=1	0.83	0.128012126735714
929	V5VB52	Small ribosomal subunit protein uS13 OS=Acinetobacter baumannii OX=470 GN=rpsM PE=3 SV=1	-0.36	0.003358095618731
931	A0A9P2QHZ3	4-hydroxy-tetrahydrodipicolinate reductase OS=Acinetobacter baumannii OX=470 GN=dapB PE=3 SV=1	0.05	0.360372938825055
932	A0A0A7XIC2	DUF541 domain-containing protein OS=Acinetobacter nosocomialis OX=106654 GN=AE32_02631 PE=4 SV=1	0.93	0.0005230937252302
933	A0A0N8YG29	tryptophan--tRNA ligase OS=Acinetobacter nosocomialis OX=106654 GN=trpS PE=3 SV=1	-1.19	0.0216133900906227
934	A0A0B9XF00	tryptophan--tRNA ligase OS=Acinetobacter baumannii OX=470 GN=trpS PE=3 SV=1	-1.19	0.0216133900906227
936	K9BBU6	Cell division protein ZapE OS=Acinetobacter nosocomialis OX=106654 GN=zapE PE=3 SV=1	1.25	0.0102843318347613
937	A0A836MGL9	Alpha/beta hydrolase fold-3 domain-containing protein OS=Acinetobacter nosocomialis OX=106654 GN=AE32_03742 PE=4 SV=1	1.88	0.0013826660798886
938	A0A0A7XEB5	Lipoprotein OS=Acinetobacter nosocomialis OX=106654 GN=AE32_03634 PE=4 SV=1	1.24	0.0168979097661429
940	A0A9P2QIN5	Selenocysteine synthase OS=Acinetobacter baumannii OX=470 GN=A0141_RS06760 PE=4 SV=1	0.95	0.0240283050792549
941	A0A0A7XN20	LysM domain/BON superfamily protein OS=Acinetobacter nosocomialis OX=106654 GN=ygaU PE=4 SV=1	0.2	0.004268486502064
944	A0A0A7XFT3	Acetyl-coenzyme A carboxylase carboxyl transferase subunit beta OS=Acinetobacter nosocomialis OX=106654 GN=accD PE=3 SV=1	1.83	0.0178234480861563
946	A0A219C9G7	Sel1 repeat OS=Acinetobacter baumannii OX=470 GN=AYR68_14915 PE=4 SV=1	1.61	0.0073095903745172
947	A0A090B0M2	Sel1 repeat family protein OS=Acinetobacter baumannii OX=470 GN=A0141_RS13035 PE=4 SV=1	1.61	0.0073095903745172
948	A0A0Q1TT49	Large ribosomal subunit protein uL11 OS=Acinetobacter nosocomialis OX=106654 GN=rplK PE=3 SV=1	1.17	0.0121592338297308
953	V5VBJ5	Signal peptide OS=Acinetobacter baumannii OX=470 GN=A7M90_04485 PE=4 SV=1	-1.96	0.0085359857454371
956	A0A836MJD4	DUF490 domain-containing protein OS=Acinetobacter nosocomialis OX=106654 GN=AE32_02332 PE=4 SV=1	3.01	0.177544409854486
957	V5VEG8	Surface antigen OS=Acinetobacter baumannii OX=470 GN=surA1 PE=4 SV=1	0.08	0.447570628545996
958	A0A0H4UQA4	Alpha/beta hydrolase OS=Acinetobacter baumannii OX=470 GN=ACX61_08895 PE=4 SV=1	2.01	0.0009392175415086
960	A0AA44XSH1	Folate-binding protein YgfZ OS=Acinetobacter baumannii OX=470 GN=CV954_003075 PE=4 SV=1	0.37	0.106914445482847
961	A0A0A7XGH4	Tol-Pal system protein TolB OS=Acinetobacter nosocomialis OX=106654 GN=tolB PE=3 SV=1	-1.88	0.0002503329822502
964	A0A7U4NEL2	Bifunctional protein GlmU OS=Acinetobacter baumannii OX=470 GN=glmU PE=3 SV=1	-0.48	0.140612165603793
965	V5V910	Single-stranded DNA-binding protein OS=Acinetobacter baumannii OX=470 GN=ssb PE=3 SV=1	-0.86	0.0034956655823964
966	V5VGY1	3-methyl-2-oxobutanoate hydroxymethyltransferase OS=Acinetobacter baumannii OX=470 GN=panB PE=3 SV=1	2.36	0.0078255685221639
969	A0A334QUD6	NADH-quinone oxidoreductase subunit A OS=Acinetobacter nosocomialis OX=106654 GN=nuoA PE=3 SV=1	-0.35	0.295442950805801
971	K9BZC1	Cyclic AMP receptor protein OS=Acinetobacter nosocomialis OX=106654 GN=vfr PE=4 SV=1	0.17	0.367552868020327
972	V5VF83	Crp-like helix-turn-helix domain protein OS=Acinetobacter baumannii OX=470 GN=crp PE=4 SV=1	0.17	0.367552868020327
973	A0A836MJI4	Protein hfq (Fragment) OS=Acinetobacter nosocomialis OX=106654 GN=AE32_02314 PE=3 SV=1	-0.95	0.102247478858479
974	V5VB30	Large ribosomal subunit protein uL23 OS=Acinetobacter baumannii OX=470 GN=rplW PE=3 SV=1	0.68	0.0167292909404915
975	Q9ZAJ4	Ferric uptake regulation protein OS=Acinetobacter baumannii OX=470 GN=fur PE=3 SV=1	0.99	0.0372785188759034
976	A0A0A7XTM4	Ferric uptake regulation protein OS=Acinetobacter nosocomialis OX=106654 GN=fur_2 PE=3 SV=1	0.99	0.0372785188759034
977	A0A4S2HXU1	Quinone-dependent D-lactate dehydrogenase OS=Acinetobacter baumannii OX=470 GN=dld PE=3 SV=1	0.38	0.053133487504342
978	A0A0A7XN09	ATP synthase epsilon chain OS=Acinetobacter nosocomialis OX=106654 GN=atpC PE=3 SV=1	1.05	0.064621716484927
979	V5VHG0	ATP synthase epsilon chain OS=Acinetobacter baumannii OX=470 GN=atpC PE=1 SV=1	1.05	0.064621716484927
980	A0A0Q1L0D6	Large ribosomal subunit protein bL17 OS=Acinetobacter nosocomialis OX=106654 GN=rplQ PE=3 SV=1	-0.03	0.442002026076792
981	V5V9Q2	Large ribosomal subunit protein bL17 OS=Acinetobacter baumannii OX=470 GN=rplQ PE=3 SV=1	-0.03	0.442002026076792
982	A0A334NK08	3-oxoadipyl-CoA thiolase OS=Acinetobacter nosocomialis OX=106654 GN=AE32_01970 PE=3 SV=1	0.79	0.0625218781718865
983	A0AA44XPP8	Protein GrpE OS=Acinetobacter baumannii OX=470 GN=grpE PE=3 SV=1	1.14	0.0303759256232475
984	A0A059ZMY8	Protein GrpE OS=Acinetobacter baumannii OX=470 GN=grpE PE=3 SV=1	1.14	0.0303759256232475
985	V5V8R1	SCP-2 sterol transfer family protein OS=Acinetobacter baumannii OX=470 GN=A0141_RS05265 PE=4 SV=1	-0.31	0.214070810520786
989	A0A0A7XJK5	Glutathione peroxidase OS=Acinetobacter nosocomialis OX=106654 GN=bsaA_1 PE=3 SV=1	1.27	0.0127212303145508
990	V5VE02	Universal stress protein OS=Acinetobacter baumannii OX=470 GN=A7M90_02215 PE=3 SV=1	2.2	0.0010998327702036
991	A0AA45BAX6	DUF2147 domain-containing protein OS=Acinetobacter baumannii OX=470 GN=CV954_000775 PE=4 SV=1	-0.7	0.0146432162212407
992	V5VAD1	DUF2147 domain-containing protein OS=Acinetobacter baumannii OX=470 GN=A0141_RS05475 PE=4 SV=1	-0.7	0.0146432162212407
996	A0A836MI45	NADH:flavin oxidoreductase/NADH oxidase N-terminal domain-containing protein OS=Acinetobacter nosocomialis OX=106654 GN=AE32_03044 PE=4 SV=1	0.59	0.312482196975167
997	V5VHI6	Phosphomethylpyrimidine synthase OS=Acinetobacter baumannii OX=470 GN=thiC PE=3 SV=1	0.58	0.0747422351062737
998	A0A9P2QIF5	Phosphomethylpyrimidine synthase OS=Acinetobacter baumannii OX=470 GN=thiC PE=3 SV=1	0.58	0.0747422351062737
999	K9BC73	Signal peptide OS=Acinetobacter nosocomialis OX=106654 GN=AE32_02458 PE=4 SV=1	-1.96	0.0085359857454371
1002	A0A9P2QKH8	NAD(P)H-quinone oxidoreductase OS=Acinetobacter baumannii OX=470 GN=A0141_RS15290 PE=4 SV=1	0.32	0.095415440113829
1003	A0A836Z2D6	Histidine--tRNA ligase OS=Acinetobacter nosocomialis OX=106654 GN=hisS PE=3 SV=1	2.27	0.0060710538230319
1004	A0A059ZEG2	Outer membrane lipoprotein Blc OS=Acinetobacter baumannii OX=470 GN=blc_1 PE=3 SV=1	0.98	0.0040382247581632
1005	V5VAW6	Tol-Pal system protein TolB OS=Acinetobacter baumannii OX=470 GN=tolB PE=3 SV=1	-1.88	0.0002503329822502
1009	A0A836Z0H0	Fructose-1,6-bisphosphatase class 1 OS=Acinetobacter nosocomialis OX=106654 GN=fbp PE=3 SV=1	1.74	0.0505293258048517
1010	V5VHL3	Glutamine-dependent NAD(+) synthetase OS=Acinetobacter baumannii OX=470 GN=nadE PE=1 SV=1	0.48	0.0208267045264212
1011	A0A241YQL3	Glutamine-dependent NAD(+) synthetase OS=Acinetobacter nosocomialis OX=106654 GN=nadE PE=3 SV=1	0.48	0.0208267045264212
1012	A0A5N0FVC8	Glutamine-dependent NAD(+) synthetase OS=Acinetobacter baumannii OX=470 GN=nadE PE=3 SV=1	0.48	0.0208267045264212
1016	A0AA45B7L1	DUF333 domain-containing protein OS=Acinetobacter baumannii OX=470 GN=CV954_012070 PE=4 SV=1	0.34	0.0211961509059244
1017	A0A836Z5F4	GTPase Der OS=Acinetobacter nosocomialis OX=106654 GN=der PE=3 SV=1	-0.49	0.289161414520074
1019	V5VBM8	DUF2171 domain-containing protein OS=Acinetobacter baumannii OX=470 GN=A0141_RS14905 PE=4 SV=1	-0.32	0.403843568562162
1022	V5VA62	Aspartyl/glutamyl-tRNA(Asn/Gln) amidotransferase subunit C OS=Acinetobacter baumannii OX=470 GN=gatC PE=3 SV=1	-0.16	0.155678793252164
1023	A0A7U4WG98	CHAD domain-containing protein OS=Acinetobacter baumannii OX=470 GN=ACX61_04925 PE=4 SV=1	3.48	0.0039731385356189
1024	A0AA45B9M6	Inorganic triphosphatase OS=Acinetobacter baumannii OX=470 GN=CV954_004995 PE=4 SV=1	3.48	0.0039731385356189
1026	A0A836Z3P1	CBS domain-containing protein OS=Acinetobacter nosocomialis OX=106654 GN=AE32_02061 PE=4 SV=1	1.64	0.386988189346346
1027	A0A5N0G1P3	2-methylaconitate cis-trans isomerase PrpF OS=Acinetobacter baumannii OX=470 GN=prpF PE=3 SV=1	-1.18	0.0525573279654929
1028	A0A0R0WGP9	Large ribosomal subunit protein uL24 OS=Acinetobacter nosocomialis OX=106654 GN=rplX PE=3 SV=1	0.19	0.0990418443381932
1029	A0A059ZGG1	Glutamate--tRNA ligase OS=Acinetobacter baumannii OX=470 GN=gltX PE=3 SV=1	2.5	0.0084405648568509
1030	V5VG32	NADH-quinone oxidoreductase subunit I OS=Acinetobacter baumannii OX=470 GN=nuoI PE=3 SV=1	1.69	0.0100371706412791
1031	V5V9C0	UPF0234 protein A0141_RS13560 OS=Acinetobacter baumannii OX=470 GN=A0141_RS13560 PE=3 SV=1	0.29	0.0608212243769517
1034	A0A081H0F9	Dehydratase OS=Acinetobacter baumannii OX=470 GN=A7M90_01775 PE=4 SV=1	1.73	0.0275682363542526
1039	A0A0H5FEU5	Lipoprotein OS=Acinetobacter baumannii OX=470 GN=ACX61_18100 PE=4 SV=1	1.39	0.0250860782811609
1041	A0A1V0YVN2	Outer membrane protein assembly factor BamB OS=Acinetobacter nosocomialis OX=106654 GN=yfgL PE=3 SV=1	1.55	0.0052670555052177
1042	A0A836Z039	2-methylaconitate cis-trans isomerase PrpF OS=Acinetobacter nosocomialis OX=106654 GN=AE32_02972 PE=3 SV=1	-1.18	0.0525573279654929
1045	A0A335ZK31	Phosphomethylpyrimidine synthase OS=Acinetobacter nosocomialis OX=106654 GN=thiC PE=3 SV=1	0.58	0.0747422351062737
1047	A0A232JF64	Uncharacterized protein OS=Acinetobacter baumannii OX=470 GN=Aba7835_15830 PE=4 SV=1	0.67	0.102724453052818
1048	A0A335Z5J6	Uncharacterized protein OS=Acinetobacter nosocomialis OX=106654 GN=AE32_00724 PE=4 SV=1	0.67	0.102724453052818
1054	A0A9P2VAV6	DUF3298 domain-containing protein OS=Acinetobacter baumannii OX=470 GN=A0141_RS08015 PE=4 SV=1	-0.12	0.488034545099126
1055	A0A5N0G5Y8	Acyl-CoA dehydrogenase OS=Acinetobacter baumannii OX=470 GN=HB367_06235 PE=4 SV=1	-0.06	0.908097835448165
1058	A0A836MM44	Enoyl-CoA hydratase OS=Acinetobacter nosocomialis OX=106654 GN=AE32_00091 PE=3 SV=1	0.76	0.0656518700323806
1059	A0A0E1JRG5	Enoyl-CoA hydratase OS=Acinetobacter baumannii OX=470 GN=echA8_8 PE=3 SV=1	0.76	0.0656518700323806
1065	V5RAE3	UDP-glucose 4-epimerase OS=Acinetobacter baumannii OX=470 GN=gne1 PE=3 SV=1	0.54	0.0886039809979778
1072	A0A5N0FZR5	DcaP-like protein OS=Acinetobacter baumannii OX=470 GN=ACX61_03580 PE=4 SV=1	-2.39	0.0004923333271156
1073	A0A836MKX3	Nitroreductase domain-containing protein OS=Acinetobacter nosocomialis OX=106654 GN=AE32_02053 PE=4 SV=1	-0.08	0.773478269814476
1074	K9C4D3	Peptidoglycan-associated lipoprotein OS=Acinetobacter nosocomialis OX=106654 GN=pal PE=3 SV=1	1.21	0.0069540500485218
1075	A0A059ZGZ2	Large ribosomal subunit protein uL6 OS=Acinetobacter baumannii OX=470 GN=rplF PE=3 SV=1	0.92	0.0124633615555674
1076	A0A0A7XH25	Large ribosomal subunit protein uL6 OS=Acinetobacter nosocomialis OX=106654 GN=rplF PE=3 SV=1	0.92	0.0124633615555674
1077	A0A836MNL1	Cytoskeleton protein RodZ-like C-terminal domain-containing protein OS=Acinetobacter nosocomialis OX=106654 GN=AE32_00517 PE=4 SV=1	0.01	0.714052562103468
1078	A0AA44XPV5	Quinone-dependent D-lactate dehydrogenase OS=Acinetobacter baumannii OX=470 GN=dld PE=3 SV=1	0.38	0.053133487504342
1079	A0A836MHP8	Metallo-beta-lactamase domain-containing protein OS=Acinetobacter nosocomialis OX=106654 GN=AE32_02868 PE=4 SV=1	1.64	0.0659688731121871
1080	V5VG30	NADH-quinone oxidoreductase subunit B OS=Acinetobacter baumannii OX=470 GN=nuoB PE=3 SV=1	-0.54	0.0254160278749329
1081	V5V9P9	Large ribosomal subunit protein uL13 OS=Acinetobacter baumannii OX=470 GN=rplM PE=3 SV=1	2.1	0.0074008651866268
1082	V5VJE8	Ribonuclease PH OS=Acinetobacter baumannii OX=470 GN=rph PE=3 SV=1	0.61	0.0186384553942724
1084	A0A335YP22	Uncharacterized protein OS=Acinetobacter nosocomialis OX=106654 GN=AE32_03001 PE=4 SV=1	-0.08	0.658546248326399
1085	A0A098SCQ1	Signal peptide protein OS=Acinetobacter baumannii OX=470 GN=A7M90_16810 PE=4 SV=1	-0.08	0.658546248326399
1086	A0A0E1JJT4	MaoC like domain protein OS=Acinetobacter baumannii OX=470 GN=A0141_RS16895 PE=4 SV=1	1.73	0.0275682363542526
1091	A0A081GR64	Inositol-1-monophosphatase OS=Acinetobacter baumannii OX=470 GN=A0141_RS06660 PE=3 SV=1	-0.88	0.010366706630102
1092	A0A0A7XF30	Inositol-1-monophosphatase OS=Acinetobacter nosocomialis OX=106654 GN=suhB PE=3 SV=1	-0.88	0.010366706630102
1093	A0A9P2QID6	D-glycerate dehydrogenase OS=Acinetobacter baumannii OX=470 GN=A0141_RS16105 PE=3 SV=1	1.06	0.0175567919322707
1095	A0A0D7TSQ3	NAD(P)-dependent oxidoreductase OS=Acinetobacter baumannii OX=470 GN=ydfG PE=3 SV=1	0.04	0.899599423876567
1096	A0A1V1ANR7	Oxidoreductase OS=Acinetobacter baumannii OX=470 GN=ACX61_04685 PE=3 SV=1	0.04	0.899599423876567
1097	A0AA36YHD3	Elongation factor 4 OS=Acinetobacter baumannii OX=470 GN=lepA PE=3 SV=1	1.52	0.162099840112879
1098	V5VB25	Elongation factor 4 OS=Acinetobacter baumannii OX=470 GN=lepA PE=3 SV=1	1.52	0.162099840112879
1099	A0A0A7XIB6	Signal recognition particle receptor FtsY OS=Acinetobacter nosocomialis OX=106654 GN=ftsY PE=3 SV=1	-0.1	0.638819295217568
1100	A0A0R1BE38	Small ribosomal subunit protein bS20 OS=Acinetobacter nosocomialis OX=106654 GN=rpsT PE=3 SV=1	-0.28	0.0727888461310038
1106	A0A429LPW3	Peptidyl-prolyl cis-trans isomerase OS=Acinetobacter baumannii OX=470 GN=C2U32_14655 PE=3 SV=1	0.39	0.0644206906373393
1107	A0A9P2VC84	Lipoprotein OS=Acinetobacter baumannii OX=470 GN=A0141_RS12705 PE=4 SV=1	1.39	0.0250860782811609
1108	A0A086I1L1	Uncharacterized protein OS=Acinetobacter baumannii OX=470 GN=A0141_RS07490 PE=4 SV=1	0.94	0.0106859313500178
1109	A0A059ZL92	Large ribosomal subunit assembly factor BipA OS=Acinetobacter baumannii OX=470 GN=typA PE=3 SV=1	0.09	0.896015573089093
1110	K9BMM9	Outer membrane lipoprotein Blc OS=Acinetobacter nosocomialis OX=106654 GN=AE32_02684 PE=3 SV=1	1.13	0.0068655654385195
1111	A0A0R0WXE9	6,7-dimethyl-8-ribityllumazine synthase OS=Acinetobacter nosocomialis OX=106654 GN=ribH PE=3 SV=1	0.45	0.201795341318307
1112	A0AA45B6J8	Capsule assembly Wzi family protein OS=Acinetobacter baumannii OX=470 GN=CV954_014455 PE=4 SV=1	1.67	0.0072451336288371
1113	A0A333RID8	Zn-dependent protease with chaperone function OS=Acinetobacter nosocomialis OX=106654 GN=yggG_2 PE=3 SV=1	0.82	0.0131000683979853
1114	A0A2T7FM06	UPF0339 protein OS=Acinetobacter nosocomialis OX=106654 GN=AE32_03036 PE=3 SV=1	-0.71	0.229419573756549
1115	A0A0R1C646	DNA-directed RNA polymerase subunit omega OS=Acinetobacter nosocomialis OX=106654 GN=rpoZ PE=3 SV=1	1.15	0.0025729454144865
1116	A0A059ZKA1	4-hydroxy-4-methyl-2-oxoglutarate aldolase OS=Acinetobacter baumannii OX=470 GN=rraA PE=3 SV=1	0.46	0.136005471263031
1123	V5VDD6	Nucleoid-associated protein A0141_RS01315 OS=Acinetobacter baumannii OX=470 GN=ybaB PE=3 SV=1	0.34	0.351831452629333
1124	X2KYR3	Peptidyl-prolyl cis-trans isomerase OS=Acinetobacter baumannii OX=470 GN=fkpA PE=3 SV=1	0.09	0.251922830181701
1125	A0A5Q0RLF9	Peptidyl-prolyl cis-trans isomerase OS=Acinetobacter nosocomialis OX=106654 GN=AE32_00034 PE=3 SV=1	0.09	0.251922830181701
1126	N0ABW2	Peptidyl-prolyl cis-trans isomerase OS=Acinetobacter baumannii OX=470 GN=fkpA PE=3 SV=1	0.09	0.251922830181701
1129	V5VCY7	3-oxoacid CoA-transferase subunit A OS=Acinetobacter baumannii OX=470 GN=pcaI_2 PE=3 SV=1	0.22	0.129250491752111
1130	A6XB80	CarO OS=Acinetobacter baumannii OX=470 GN=carO PE=1 SV=1	3.31	0.0041563102764583
1131	V5VFN9	Delta-aminolevulinic acid dehydratase OS=Acinetobacter baumannii OX=470 GN=hemB PE=3 SV=1	1.08	0.0194165205967599
1132	A0A9P2VAA5	Delta-aminolevulinic acid dehydratase OS=Acinetobacter baumannii OX=470 GN=hemB PE=3 SV=1	1.08	0.0194165205967599
1138	A0A836Z0T1	ferredoxin--NADP(+) reductase OS=Acinetobacter nosocomialis OX=106654 GN=AE32_02496 PE=4 SV=1	-0.63	0.0491017842945484
1139	V5VBK8	ferredoxin--NADP(+) reductase OS=Acinetobacter baumannii OX=470 GN=fpr PE=4 SV=1	-0.63	0.0491017842945484
1141	A0A2T7FPX9	Hydrogen peroxide-inducible genes activator OS=Acinetobacter nosocomialis OX=106654 GN=AE32_00986 PE=3 SV=1	-0.09	0.954398636230981
1142	A0A7U5JRS7	LysR family transcriptional regulator OS=Acinetobacter baumannii OX=470 GN=ACX61_14055 PE=3 SV=1	-0.09	0.954398636230981
1143	V5VH74	Hydrogen peroxide-inducible genes activator OS=Acinetobacter baumannii OX=470 GN=estR PE=3 SV=1	-0.09	0.954398636230981
1148	A0A059ZLB2	AdiY OS=Acinetobacter baumannii OX=470 GN=appY_3 PE=4 SV=1	-0.15	0.683638618744148
1149	A0A0A7XQ41	AdiY OS=Acinetobacter nosocomialis OX=106654 GN=appY_3 PE=4 SV=1	-0.15	0.683638618744148
1150	A0A237YZ09	Adenosine 5'-phosphosulfate reductase OS=Acinetobacter baumannii OX=470 GN=cysH PE=3 SV=1	-1.42	0.410862004072658
1154	A0A086HTU2	DNA-binding protein OS=Acinetobacter baumannii OX=470 GN=cbpA PE=4 SV=1	2.1	0.003566108858516
1155	A0AA45B682	DNA-binding protein OS=Acinetobacter baumannii OX=470 GN=CV954_017960 PE=4 SV=1	2.1	0.003566108858516
1158	A0A059ZHT5	Signal peptide protein OS=Acinetobacter baumannii OX=470 GN=ybgF PE=4 SV=1	0.24	0.175390727824578
1161	A0A0Q1R815	Branched-chain-amino-acid aminotransferase OS=Acinetobacter nosocomialis OX=106654 GN=ilvE_1 PE=3 SV=1	0.97	0.0582865455967494
1162	A0A1V0YPJ6	CarO OS=Acinetobacter nosocomialis OX=106654 GN=AE32_02718 PE=4 SV=1	3.31	0.0041563102764583
1163	A0AA44XRW4	Gamma carbonic anhydrase family protein OS=Acinetobacter baumannii OX=470 GN=CV954_011940 PE=4 SV=1	0.27	0.0511097294617798
1165	V5VHI8	Peptide deformylase OS=Acinetobacter baumannii OX=470 GN=def1 PE=3 SV=1	1.4	0.0034018418107142
1168	A0A836MIZ6	CHAD domain-containing protein OS=Acinetobacter nosocomialis OX=106654 GN=AE32_02644 PE=4 SV=1	4.64	0.0088517558147942
1170	A0A0A7XMA7	Hemerythrin OS=Acinetobacter nosocomialis OX=106654 GN=AE32_03313 PE=4 SV=1	0.85	0.0015708516442556
1171	V5VC30	Dihydropteridine reductase OS=Acinetobacter baumannii OX=470 GN=drgA PE=3 SV=1	-0.14	0.761519017313627
1172	A0A9P2QLG0	OmpH family outer membrane protein OS=Acinetobacter baumannii OX=470 GN=A0141_RS13895 PE=3 SV=1	-1.06	0.389641397083322
1173	A0A2T7FL49	OmpH family outer membrane protein OS=Acinetobacter nosocomialis OX=106654 GN=AE32_02106 PE=3 SV=1	-1.06	0.389641397083322
1175	A0A836MH47	Succinate dehydrogenase cytochrome b556 subunit OS=Acinetobacter nosocomialis OX=106654 GN=AE32_02920 PE=3 SV=1	-0.36	0.813816839493805
1176	A0A235DNP4	Succinate dehydrogenase cytochrome b556 subunit OS=Acinetobacter baumannii OX=470 GN=sdhC PE=3 SV=1	-0.36	0.813816839493805
1177	V5VCN9	Carbon starvation CstA family protein OS=Acinetobacter baumannii OX=470 GN=cstA PE=3 SV=1	-0.85	0.620268825283347
1178	A0A6B2Q7Q6	Carbon starvation protein A OS=Acinetobacter baumannii OX=470 GN=G3N38_00670 PE=3 SV=1	-0.85	0.620268825283347
1179	A0A5N0G265	Erythronate-4-phosphate dehydrogenase OS=Acinetobacter baumannii OX=470 GN=pdxB PE=3 SV=1	3.02	0.0195719767688665
1180	A0A9P2QGC7	Erythronate-4-phosphate dehydrogenase OS=Acinetobacter baumannii OX=470 GN=pdxB PE=3 SV=1	3.02	0.0195719767688665
1181	A0A0D5YG97	ABC-1 domain protein OS=Acinetobacter baumannii OX=470 GN=A0141_RS14465 PE=3 SV=1	3.73	0.0824549250025753
1182	A0A0E1JKI2	Kinase OS=Acinetobacter baumannii OX=470 GN=ACX61_06970 PE=3 SV=1	3.73	0.0824549250025753
1183	A0A837B1V1	Copper resistance system multicopper oxidase OS=Acinetobacter nosocomialis OX=106654 GN=AE32_00579 PE=4 SV=1	6.19	0.0553926367775156
1184	A0A836MHV6	Universal stress protein OS=Acinetobacter nosocomialis OX=106654 GN=AE32_02899 PE=3 SV=1	-2.54	0.209538241472248
1185	A0A5N0G0A1	Universal stress protein OS=Acinetobacter baumannii OX=470 GN=ACX61_03885 PE=3 SV=1	-2.54	0.209538241472248
1186	V5VA09	Universal stress protein OS=Acinetobacter baumannii OX=470 GN=Aba7835_04015 PE=3 SV=1	-2.54	0.209538241472248
1187	A0A077GCG2	ATPase OS=Acinetobacter baumannii OX=470 GN=A0141_RS03725 PE=3 SV=1	1.35	0.0456353665079578
1189	A0A0A7XJB2	Integration host factor subunit beta OS=Acinetobacter nosocomialis OX=106654 GN=himD PE=3 SV=1	-0.15	0.674562087502143
1190	A0A0A7XGW2	LysM peptidoglycan-binding domain-containing protein OS=Acinetobacter nosocomialis OX=106654 GN=nlpD PE=4 SV=1	0.02	0.99311306182892
1193	A0AA44XTA8	3-hydroxyacyl-CoA dehydrogenase OS=Acinetobacter baumannii OX=470 GN=CV954_002925 PE=3 SV=1	1.17	0.0108117885101922
1196	V5V9I6	Small ribosomal subunit protein uS14 OS=Acinetobacter baumannii OX=470 GN=rpsN PE=3 SV=1	-0.83	0.0001564945768233
1198	A0A0Q1SZM1	NADH-quinone oxidoreductase subunit B OS=Acinetobacter nosocomialis OX=106654 GN=nuoB PE=3 SV=1	-0.54	0.0254160278749329
1205	A0A0H4UHL2	TPM domain-containing protein OS=Acinetobacter baumannii OX=470 GN=Aba7835_01575 PE=4 SV=1	-2.33	0.009840525316612
1206	A0A9P2QGU7	TPM domain-containing protein OS=Acinetobacter baumannii OX=470 GN=A0141_RS06285 PE=4 SV=1	-2.33	0.009840525316612
1207	V5V9F8	Cytokinin riboside 5'-monophosphate phosphoribohydrolase OS=Acinetobacter baumannii OX=470 GN=yvdD_1 PE=3 SV=1	0.33	0.181191124181213
1210	V5V800	AP-4-A phosphorylase OS=Acinetobacter baumannii OX=470 GN=A0141_RS05030 PE=4 SV=1	1.64	0.000965616073206
1211	V5V9P3	Large ribosomal subunit protein uL18 OS=Acinetobacter baumannii OX=470 GN=rplR PE=3 SV=1	-0.52	0.0025278003610149
1213	A0A090C0V0	Transcription elongation factor GreA OS=Acinetobacter baumannii OX=470 GN=greA PE=3 SV=1	-0.18	0.426878791816482
1214	V5VAM4	Transcription elongation factor GreA OS=Acinetobacter baumannii OX=470 GN=greA PE=3 SV=1	-0.18	0.426878791816482
1215	A0A429LKH7	Type II secretion system core protein G OS=Acinetobacter baumannii OX=470 GN=gspG PE=3 SV=1	1.1	0.0208862917486572
1218	A0A1E3MBS2	Cell division protein OS=Acinetobacter baumannii OX=470 GN=ABCAM1_3123 PE=4 SV=1	2.01	0.0337457936049509
1219	V5VBI6	Cell division protein OS=Acinetobacter baumannii OX=470 GN=ABUW_0625 PE=4 SV=1	2.01	0.0337457936049509
1221	A0A5N0G3I3	DUF333 domain-containing protein OS=Acinetobacter baumannii OX=470 GN=ACX61_11685 PE=4 SV=1	2.23	0.006250623756584
1222	A0A836MHZ6	D-lactate dehydratase OS=Acinetobacter nosocomialis OX=106654 GN=AE32_02978 PE=4 SV=1	-0.74	0.396070063377387
1224	A0A0B9X1K0	ATP phosphoribosyltransferase regulatory subunit OS=Acinetobacter baumannii OX=470 GN=hisZ PE=3 SV=1	1.17	0.0065562047670001
1228	A0A4Q4GKF4	fumarylacetoacetase OS=Acinetobacter baumannii OX=470 GN=fahA PE=4 SV=1	0.27	0.224990663467797
1229	A0A836MIR2	Transcription elongation factor GreA OS=Acinetobacter nosocomialis OX=106654 GN=greA PE=3 SV=1	-0.18	0.426878791816482
1232	A0A334N9D2	Copper chaperone OS=Acinetobacter nosocomialis OX=106654 GN=AE32_01193 PE=4 SV=1	2.32	0.0083086033755955
1233	A0A0Q1S5Y1	Bacterioferritin OS=Acinetobacter nosocomialis OX=106654 GN=bfr_1 PE=3 SV=1	1.1	0.136508458678817
1234	A0A9P2VAZ4	Bacterioferritin OS=Acinetobacter baumannii OX=470 GN=bfr PE=3 SV=1	1.1	0.136508458678817
1235	A0A7U5JSF1	Lytic murein transglycosylase OS=Acinetobacter baumannii OX=470 GN=ACX61_18720 PE=4 SV=1	-0.2	0.703216204551349
1236	A0A0D7THD4	Lytic murein transglycosylase OS=Acinetobacter baumannii OX=470 GN=mltB_2 PE=4 SV=1	-0.2	0.703216204551349
1237	A0A5N0G0R4	Bifunctional glyoxylate/hydroxypyruvate reductase B OS=Acinetobacter baumannii OX=470 GN=ACX61_06410 PE=3 SV=1	1.06	0.0175567919322707
1239	A0A059ZHV7	Putative phosphoenolpyruvate synthase regulatory protein OS=Acinetobacter baumannii OX=470 GN=ppsR PE=3 SV=1	1.73	0.10266551386509
1240	A0A333PPZ9	Sigma 54 modulation protein / S30EA ribosomal protein OS=Acinetobacter nosocomialis OX=106654 GN=AE32_03612 PE=4 SV=1	-0.92	0.0309835780884475
1244	A0A0Q1M0H1	Nitrogen regulatory protein P-II OS=Acinetobacter nosocomialis OX=106654 GN=glnK PE=3 SV=1	-0.29	0.300610048251217
1250	V5VHU8	NADH-quinone oxidoreductase subunit E OS=Acinetobacter baumannii OX=470 GN=nuoE PE=3 SV=1	1.06	0.0383230605299779
1254	A0A5N0FZA6	Hydrolase OS=Acinetobacter baumannii OX=470 GN=ACX61_01120 PE=4 SV=1	-0.57	0.620851002033577
1255	V5V8H4	Hydrolase OS=Acinetobacter baumannii OX=470 GN=ycaC_1 PE=4 SV=1	-0.57	0.620851002033577
1256	A0AA44XU50	Uncharacterized protein OS=Acinetobacter baumannii OX=470 GN=CV954_004870 PE=4 SV=1	2.09	0.0081989314188625
1258	V5VGL4	BolA family iron metabolism protein IbaG OS=Acinetobacter baumannii OX=470 GN=ibaG PE=3 SV=1	0.16	0.259588098933681
1262	V5VAR7	NF038105 family protein OS=Acinetobacter baumannii OX=470 GN=A0141_RS10855 PE=4 SV=1	1.71	0.0181381609797775
1263	A0A368MU20	2-methylaconitate cis-trans isomerase PrpF OS=Acinetobacter baumannii OX=470 GN=prpF PE=3 SV=1	-1.16	0.0618692554504439
1264	A0A334NIK4	Uncharacterized protein OS=Acinetobacter nosocomialis OX=106654 GN=AE32_01983 PE=4 SV=1	1.46	0.0309680510004629
1267	A0A0A7XJS0	Surface antigen OS=Acinetobacter nosocomialis OX=106654 GN=AE32_01472 PE=4 SV=1	1.15	0.0096371405692399
1270	A0A237VAN7	HPF/RaiA family ribosome-associated protein OS=Acinetobacter baumannii OX=470 GN=Aba7835_00690 PE=4 SV=1	-0.92	0.0309835780884475
1277	A0A837B176	MaoC-like domain-containing protein OS=Acinetobacter nosocomialis OX=106654 GN=AE32_02245 PE=4 SV=1	1.73	0.0275682363542526
1282	A0A7U4SHW3	Type II secretion system core protein G OS=Acinetobacter baumannii OX=470 GN=gspG PE=3 SV=1	1.1	0.0208862917486572
1283	A0A836MLY5	Type II secretion system core protein G OS=Acinetobacter nosocomialis OX=106654 GN=AE32_00378 PE=3 SV=1	1.1	0.0208862917486572
1286	A0A836MLM7	Pirin family protein OS=Acinetobacter nosocomialis OX=106654 GN=AE32_00120 PE=3 SV=1	-1.01	0.0016981577186453
1291	A0AA44XTE3	Toxin OS=Acinetobacter baumannii OX=470 GN=CV954_003080 PE=3 SV=1	-0.13	0.723317737676539
1292	V5VA80	Activator of HSP90 ATPase OS=Acinetobacter baumannii OX=470 GN=A7M90_17005 PE=3 SV=1	-0.13	0.723317737676539
1297	A0A0A7XFV9	Large ribosomal subunit assembly factor BipA OS=Acinetobacter nosocomialis OX=106654 GN=typA PE=3 SV=1	-0.26	0.295748276801732
1298	A0A5N0G323	Acyl-CoA dehydrogenase OS=Acinetobacter baumannii OX=470 GN=ACX61_06135 PE=3 SV=1	0.7	0.0012379283338438
1303	A0A836MIL4	Translocation and assembly module subunit TamA OS=Acinetobacter nosocomialis OX=106654 GN=AE32_02333 PE=3 SV=1	-0.42	0.0551905083244694
1304	K9BM91	RidA family protein OS=Acinetobacter nosocomialis OX=106654 GN=AE32_00083 PE=4 SV=1	1.16	0.0315900212396477
1307	A0A0A7XL79	Probable transcriptional regulatory protein AE32_01586 OS=Acinetobacter nosocomialis OX=106654 GN=yebC PE=3 SV=1	1.18	0.030232912402334
1308	A0A6I1P0P4	UDP-3-O-acylglucosamine N-acyltransferase OS=Acinetobacter baumannii OX=470 GN=lpxD PE=3 SV=1	2.54	0.0500544864509105
1309	A0A9P2QG85	UDP-3-O-acylglucosamine N-acyltransferase OS=Acinetobacter baumannii OX=470 GN=lpxD PE=3 SV=1	2.54	0.0500544864509105
1314	A0A858UGT6	Uncharacterized protein OS=Acinetobacter baumannii OX=470 GN=HB367_18275 PE=4 SV=1	1.36	0.0091562317014969
1318	A0A0A7XNC3	Putative oxoacyl-(Acyl carrier protein) reductase OS=Acinetobacter nosocomialis OX=106654 GN=yciK PE=3 SV=1	-0.23	0.943104593125595
1321	A0A334NUG4	Uncharacterized protein OS=Acinetobacter nosocomialis OX=106654 GN=AE32_03557 PE=4 SV=1	-1.0	0.0623451564342
1328	A0A0Q1LAK3	Large ribosomal subunit protein uL18 OS=Acinetobacter nosocomialis OX=106654 GN=rplR PE=3 SV=1	-0.2	0.0586197167263772
1329	A0A3G6Z1I8	Small-conductance mechanosensitive channel OS=Acinetobacter nosocomialis OX=106654 GN=AE32_00748 PE=3 SV=1	-1.31	0.393330270121748
1330	V5VA94	SdpI family protein OS=Acinetobacter baumannii OX=470 GN=A7M90_16870 PE=4 SV=1	1.36	0.0062736702752854
1331	V5VHY0	Membrane protein insertase YidC OS=Acinetobacter baumannii OX=470 GN=yidC PE=3 SV=1	1.32	0.0069684946116711
1332	V5VBZ0	Metalloprotease OS=Acinetobacter baumannii OX=470 GN=Aba7835_04005 PE=4 SV=1	0.26	0.0074037389344233
1335	A0A0H4V6D7	UDP-glucose 4-epimerase OS=Acinetobacter baumannii OX=470 GN=galE PE=3 SV=1	-0.95	0.0859790823934069
1336	A0A385XRM9	Porin (Fragment) OS=Acinetobacter baumannii OX=470 GN=carO PE=4 SV=1	3.31	0.0041563102764583
1340	V5VDC6	Small ribosomal subunit protein bS6 OS=Acinetobacter baumannii OX=470 GN=rpsF PE=3 SV=1	0.08	0.442612646259815
1341	A0A0A7XHS6	Small ribosomal subunit protein bS6 OS=Acinetobacter nosocomialis OX=106654 GN=rpsF PE=3 SV=1	0.08	0.442612646259815
1344	A0A836MHS7	Bifunctional glyoxylate/hydroxypyruvate reductase B OS=Acinetobacter nosocomialis OX=106654 GN=AE32_02447 PE=3 SV=1	1.06	0.0175567919322707
1348	A0A059ZNW9	ATP phosphoribosyltransferase regulatory subunit OS=Acinetobacter baumannii OX=470 GN=hisZ PE=3 SV=1	1.17	0.0065562047670001
1355	A0AA44XSJ8	Adenosine 5'-phosphosulfate reductase OS=Acinetobacter baumannii OX=470 GN=cysH PE=3 SV=1	-1.42	0.410862004072658
1362	A0A5Q0RVE6	Alcohol dehydrogenase catalytic domain-containing protein OS=Acinetobacter nosocomialis OX=106654 GN=AE32_03714 PE=3 SV=1	-1.9	0.0031319037285922
1363	V5V7Z6	Alcohol dehydrogenase OS=Acinetobacter baumannii OX=470 GN=adhC2_1 PE=3 SV=1	-1.9	0.0031319037285922
1364	A0AA44XXL5	Single-stranded DNA-binding protein OS=Acinetobacter baumannii OX=470 GN=CV954_001080 PE=3 SV=1	-1.01	0.0038240105553995
1368	A0A2T7FQ93	4-hydroxy-4-methyl-2-oxoglutarate aldolase OS=Acinetobacter nosocomialis OX=106654 GN=AE32_01698 PE=3 SV=1	-0.16	0.939087883792803
1369	A0A0Q1LE86	Small ribosomal subunit protein uS2 OS=Acinetobacter nosocomialis OX=106654 GN=rpsB PE=3 SV=1	-0.12	0.976684334050059
1372	A0A5Q0RTD5	Thymidylate synthase OS=Acinetobacter nosocomialis OX=106654 GN=thyA PE=3 SV=1	2.8	0.0007368788031343
1373	V5VIF5	Thymidylate synthase OS=Acinetobacter baumannii OX=470 GN=thyA PE=3 SV=1	2.8	0.0007368788031343
1375	V5VB35	Large ribosomal subunit protein uL16 OS=Acinetobacter baumannii OX=470 GN=rplP PE=3 SV=1	1.3	0.0005701824804463
1376	A0A9P2QIG5	Tetratricopeptide repeat protein OS=Acinetobacter baumannii OX=470 GN=A0141_RS13915 PE=4 SV=1	0.24	0.175390727824578
1377	A0A836MH15	Bifunctional protein GlmU OS=Acinetobacter nosocomialis OX=106654 GN=glmU PE=3 SV=1	-0.48	0.140612165603793
1379	A0A5N0FZM0	N5-carboxyaminoimidazole ribonucleotide synthase OS=Acinetobacter baumannii OX=470 GN=purK PE=3 SV=1	1.45	0.0515299824962343
1380	A0A836MGN1	N5-carboxyaminoimidazole ribonucleotide synthase OS=Acinetobacter nosocomialis OX=106654 GN=purK PE=3 SV=1	1.45	0.0515299824962343
1381	A0A7U4WB94	fumarylacetoacetase OS=Acinetobacter baumannii OX=470 GN=fahA PE=4 SV=1	0.27	0.224990663467797
1385	A0A2T7FJC6	2,3-dehydroadipyl-CoA hydratase OS=Acinetobacter nosocomialis OX=106654 GN=AE32_01397 PE=3 SV=1	2.31	0.0307521796519477
1386	A0A0H4UQT9	2,3-dehydroadipyl-CoA hydratase OS=Acinetobacter baumannii OX=470 GN=ACX61_11585 PE=3 SV=1	2.31	0.0307521796519477
1388	V5VHP3	L-threonylcarbamoyladenylate synthase OS=Acinetobacter baumannii OX=470 GN=yciO PE=4 SV=1	1.94	0.0006491095412617
1389	A0AA37DM32	Formimidoylglutamase OS=Acinetobacter baumannii OX=470 GN=hutG PE=3 SV=1	-0.38	0.0131273435956266
1390	V5VFD6	Fe/S biogenesis protein NfuA OS=Acinetobacter baumannii OX=470 GN=nfuA PE=3 SV=1	2.95	0.0014249378433971
1394	A0A9P2QGA4	Outer membrane lipoprotein Blc OS=Acinetobacter baumannii OX=470 GN=A0141_RS10565 PE=3 SV=1	0.98	0.0040382247581632
1395	A0A0H5F6I1	Membrane protein OS=Acinetobacter baumannii OX=470 GN=omp33-36 PE=4 SV=1	0.61	0.441425016606295
1396	A0A5N0FX74	TonB-dependent receptor OS=Acinetobacter baumannii OX=470 GN=ACX61_13570 PE=3 SV=1	0.59	0.11077771848134
1397	K9C884	Peptide deformylase OS=Acinetobacter nosocomialis OX=106654 GN=def_2 PE=3 SV=1	1.12	0.0121497553741575
1402	A0A836MGK2	Lytic murein transglycosylase OS=Acinetobacter nosocomialis OX=106654 GN=AE32_03752 PE=4 SV=1	-0.2	0.703216204551349
1404	A0A154DNM0	H-NS histone OS=Acinetobacter baumannii OX=470 GN=CAS83_17725 PE=3 SV=1	-0.55	0.199977075359256
1407	A0A090B7R9	Uncharacterized protein OS=Acinetobacter baumannii OX=470 GN=ACX61_19215 PE=4 SV=1	1.92	0.0048789125983653
1408	A0A0Q1T1S8	UPF0234 protein AE32_03144 OS=Acinetobacter nosocomialis OX=106654 GN=AE32_03144 PE=3 SV=1	0.29	0.0608212243769517
1409	K9BVZ0	Protein GrpE OS=Acinetobacter nosocomialis OX=106654 GN=grpE PE=3 SV=1	0.74	0.0516696698867628
1410	V5V9E0	Bacterioferritin OS=Acinetobacter baumannii OX=470 GN=bfr PE=3 SV=1	-1.95	0.262070117000588
1411	A0A9P2QDF9	Bacterioferritin OS=Acinetobacter baumannii OX=470 GN=bfr PE=3 SV=1	-1.95	0.262070117000588
1418	A0A9P2QI20	Acyl-CoA dehydrogenase OS=Acinetobacter baumannii OX=470 GN=A0141_RS15940 PE=3 SV=1	0.7	0.0012379283338438
1419	A0A059ZPV8	DUF3108 domain-containing protein OS=Acinetobacter baumannii OX=470 GN=A0141_RS18835 PE=4 SV=1	-0.79	0.0062162804344562
1420	A0A5Q0RT64	NF038105 family protein OS=Acinetobacter nosocomialis OX=106654 GN=AE32_02744 PE=4 SV=1	1.71	0.0181381609797775
1442	A0A0A7XEQ9	Glutamate--tRNA ligase OS=Acinetobacter nosocomialis OX=106654 GN=gltX PE=3 SV=1	2.6	0.0076295739382313
1444	A0A8B4N3A9	Putative acyl coenzyme A dehydrogenase (HcaD-like) OS=Acinetobacter nosocomialis OX=106654 GN=AE32_02481 PE=3 SV=1	0.7	0.0012379283338438
1446	A0A836MJE4	Protein kinase domain-containing protein OS=Acinetobacter nosocomialis OX=106654 GN=AE32_02347 PE=3 SV=1	3.73	0.0824549250025753
1449	V5VD51	Small ribosomal subunit protein bS21 OS=Acinetobacter baumannii OX=470 GN=rpsU PE=3 SV=1	0.8	0.0444053194144891
1456	A0A0A7XLN2	NADH-quinone oxidoreductase subunit E OS=Acinetobacter nosocomialis OX=106654 GN=nuoE PE=3 SV=1	1.06	0.0383230605299779
1459	V5VF39	OsmC family protein OS=Acinetobacter baumannii OX=470 GN=yhfA PE=4 SV=1	1.27	0.0005290475789669
1461	A0A090BGB1	Uncharacterized protein OS=Acinetobacter baumannii OX=470 GN=ACX61_18900 PE=4 SV=1	0.0	0.634241699225194
1462	A0A836Z4S2	Delta-aminolevulinic acid dehydratase OS=Acinetobacter nosocomialis OX=106654 GN=AE32_00885 PE=3 SV=1	1.08	0.0194165205967599
1463	A0A7U4SFP7	Propionate 3-nitronate monooxygenase OS=Acinetobacter baumannii OX=470 GN=ACX61_04795 PE=3 SV=1	0.92	0.0433474607991963
1464	A0A0F4EE78	Propionate 3-nitronate monooxygenase OS=Acinetobacter baumannii OX=470 GN=A0141_RS10475 PE=3 SV=1	0.92	0.0433474607991963
1466	A0A836Z3U9	Dienelactone hydrolase domain-containing protein OS=Acinetobacter nosocomialis OX=106654 GN=AE32_03708 PE=4 SV=1	-0.26	0.789597108621041
1474	A0A809JFV4	TIGR04219 family outer membrane beta-barrel protein OS=Acinetobacter baumannii OX=470 GN=EGM95_00110 PE=4 SV=1	-0.5	0.687867283724219
1475	A0A3R9UXB5	TIGR04219 family outer membrane beta-barrel protein OS=Acinetobacter baumannii OX=470 GN=CV954_000180 PE=4 SV=1	-0.5	0.687867283724219
1476	A0AA44XSU9	Hydrolase OS=Acinetobacter baumannii OX=470 GN=CV954_005275 PE=4 SV=1	0.28	0.110125132644134
1481	A0A0A7XM32	LPS-assembly lipoprotein LptE OS=Acinetobacter nosocomialis OX=106654 GN=lptE PE=3 SV=1	0.77	0.020324947305109
1487	V5V8X7	Aldehyde-activating protein OS=Acinetobacter baumannii OX=470 GN=A7M90_06900 PE=3 SV=1	1.41	0.0474423249873574
1488	A0A2T7FSD2	Aldehyde-activating protein OS=Acinetobacter nosocomialis OX=106654 GN=AE32_03457 PE=3 SV=1	1.41	0.0474423249873574
1492	V5VBC5	Elongation factor P OS=Acinetobacter baumannii OX=470 GN=efp PE=1 SV=1	-0.54	0.0150009412679571
1497	A0A2L1VG70	3-oxoacid CoA-transferase subunit A OS=Acinetobacter nosocomialis OX=106654 GN=AE32_02010 PE=3 SV=1	0.22	0.129250491752111
1498	A0A3G6Z126	3-oxoacid CoA-transferase subunit A OS=Acinetobacter nosocomialis OX=106654 GN=AE32_01968 PE=3 SV=1	0.22	0.129250491752111
1499	A0A1L5MUQ5	ATPase OS=Acinetobacter baumannii OX=470 GN=ACX61_14035 PE=3 SV=1	1.6	0.0176378508056249
1500	V5V842	Transcription antitermination protein NusB OS=Acinetobacter baumannii OX=470 GN=nusB PE=3 SV=1	1.49	0.146365669844519
1501	A0A0A7XEI2	Transcription antitermination protein NusB OS=Acinetobacter nosocomialis OX=106654 GN=nusB PE=3 SV=1	1.49	0.146365669844519
1502	K9B891	Large-conductance mechanosensitive channel OS=Acinetobacter nosocomialis OX=106654 GN=mscL PE=3 SV=1	0.05	0.42689404641843
1503	A0A1Y4YQF1	5-oxoprolinase subunit A OS=Acinetobacter nosocomialis OX=106654 GN=pxpA PE=3 SV=1	-0.3	0.503732962568859
1504	A0A9P2QFN7	5-oxoprolinase subunit A OS=Acinetobacter baumannii OX=470 GN=pxpA PE=3 SV=1	-0.3	0.503732962568859
1505	A0A1V1AJ51	5-oxoprolinase subunit A OS=Acinetobacter baumannii OX=470 GN=pxpA PE=3 SV=1	-0.3	0.503732962568859
1526	A0A836MHV7	YcxB family protein OS=Acinetobacter nosocomialis OX=106654 GN=AE32_03012 PE=4 SV=1	1.36	0.0062736702752854
1532	A0A090BGA7	Uncharacterized protein OS=Acinetobacter baumannii OX=470 GN=ACX61_18925 PE=4 SV=1	0.52	0.0853733308876179
1539	V5VEP6	Lipoprotein OS=Acinetobacter baumannii OX=470 GN=A0141_RS00895 PE=4 SV=1	-0.57	0.134905671932766
1543	A0A836MMR1	Quinone-dependent D-lactate dehydrogenase OS=Acinetobacter nosocomialis OX=106654 GN=dld PE=3 SV=1	0.38	0.053133487504342
1546	A0A0R0WTP8	Small ribosomal subunit protein uS13 OS=Acinetobacter nosocomialis OX=106654 GN=rpsM PE=3 SV=1	-0.38	0.000553988538801
1547	A0A0A7XE51	HIT domain-containing protein OS=Acinetobacter nosocomialis OX=106654 GN=AE32_03709 PE=4 SV=1	1.67	0.0025091991516119
1549	A0A1V0YMM0	DUF2063 domain-containing protein OS=Acinetobacter nosocomialis OX=106654 GN=AE32_03563 PE=4 SV=1	-0.47	0.81808428574392
1558	A0A0D5YFZ3	Phenazine biosynthesis protein OS=Acinetobacter baumannii OX=470 GN=A0141_RS10360 PE=3 SV=1	2.45	0.012738093421117
1562	A0A0D5YCZ0	4-hydroxy-tetrahydrodipicolinate reductase OS=Acinetobacter baumannii OX=470 GN=dapB PE=3 SV=1	0.05	0.360372938825055
1566	A0AA44XP99	2,3-dehydroadipyl-CoA hydratase OS=Acinetobacter baumannii OX=470 GN=CV954_011970 PE=3 SV=1	2.31	0.0307521796519477
1572	A0A836MP05	Uncharacterized protein OS=Acinetobacter nosocomialis OX=106654 GN=AE32_00759 PE=4 SV=1	3.07	0.0088120894481701
1578	A0A0R0WWN3	Iron-sulfur cluster assembly scaffold protein IscU OS=Acinetobacter nosocomialis OX=106654 GN=iscU PE=3 SV=1	1.68	0.0049149046119595
1579	V5VDU6	Iron-sulfur cluster assembly scaffold protein IscU OS=Acinetobacter baumannii OX=470 GN=iscU PE=3 SV=1	1.68	0.0049149046119595
1582	A0A5P3MGC5	TonB-dependent receptor OS=Acinetobacter baumannii OX=470 GN=A0141_RS01505 PE=3 SV=1	1.38	0.0172668031724419
1586	A0A315RHA4	Heavy-metal-associated domain-containing protein OS=Acinetobacter baumannii OX=470 GN=A0141_RS09565 PE=4 SV=1	0.07	0.926469076247356
1590	V5VBZ8	Small ribosomal subunit protein bS18 OS=Acinetobacter baumannii OX=470 GN=rpsR PE=3 SV=1	0.16	0.227403547493586
1601	A0A7U5JSK6	3-hydroxyacyl-CoA dehydrogenase OS=Acinetobacter baumannii OX=470 GN=ACX61_12035 PE=4 SV=1	2.17	0.0212290133318881
1610	N0AAV0	phosphomannomutase OS=Acinetobacter baumannii OX=470 GN=pgm PE=3 SV=1	0.5	0.0292725094674159
1616	A0AA44XNB6	N5-carboxyaminoimidazole ribonucleotide synthase OS=Acinetobacter baumannii OX=470 GN=purK PE=3 SV=1	1.45	0.0515299824962343
1638	A0A9P2QJ36	Tetratricopeptide repeat protein OS=Acinetobacter baumannii OX=470 GN=A0141_RS15910 PE=4 SV=1	0.02	0.74646004001664
1640	A0A2T7FKR4	Glutathione S-transferase OS=Acinetobacter nosocomialis OX=106654 GN=AE32_01168 PE=3 SV=1	-1.12	0.401743698539473
1641	A0A0E1FFP7	Glutathione S-transferase OS=Acinetobacter baumannii OX=470 GN=A0141_RS09650 PE=3 SV=1	-1.12	0.401743698539473
1642	V5VF03	Glutathione S-transferase OS=Acinetobacter baumannii OX=470 GN=gstB_1 PE=3 SV=1	-1.12	0.401743698539473
1658	A0A0Q1L9B8	Cold-shock protein OS=Acinetobacter nosocomialis OX=106654 GN=AE32_02460 PE=4 SV=1	0.67	0.0871833855136947
1667	V5V9E8	Small ribosomal subunit protein bS16 OS=Acinetobacter baumannii OX=470 GN=rpsP PE=3 SV=1	1.68	0.0022973287023582
1670	A0A1V0YRH5	Signal peptide OS=Acinetobacter nosocomialis OX=106654 GN=AE32_01997 PE=4 SV=1	-0.07	0.140480426803081
1675	A0A0B9W4H8	Glutathione S-transferase OS=Acinetobacter baumannii OX=470 GN=yfcG_2 PE=4 SV=1	0.09	0.632679039148034
1680	A0A9P2QLJ2	NAD(P)/FAD-dependent oxidoreductase OS=Acinetobacter baumannii OX=470 GN=A0141_RS17875 PE=3 SV=1	2.88	0.002405623799522
1681	A0A8B4NB27	Flavoprotein OS=Acinetobacter nosocomialis OX=106654 GN=ethA_1 PE=3 SV=1	2.88	0.002405623799522
1682	A0A5N0FYW9	Monooxygenase OS=Acinetobacter baumannii OX=470 GN=ACX61_02275 PE=3 SV=1	2.88	0.002405623799522
1683	A0A086HZU3	ABC transporter ATP-binding protein OS=Acinetobacter baumannii OX=470 GN=yrbF PE=1 SV=1	1.69	0.010192076237575
1688	A0A0A7XF87	Large ribosomal subunit protein uL23 OS=Acinetobacter nosocomialis OX=106654 GN=rplW PE=3 SV=1	0.69	0.0122340633934342
1695	A0A836MLE2	Peptidyl-prolyl cis-trans isomerase OS=Acinetobacter nosocomialis OX=106654 GN=AE32_00033 PE=3 SV=1	0.39	0.0644206906373393
1696	A0AA44XLP3	Peptidyl-prolyl cis-trans isomerase OS=Acinetobacter baumannii OX=470 GN=CV954_019745 PE=3 SV=1	0.39	0.0644206906373393
1706	A0A5N0G2E3	Heme-binding protein OS=Acinetobacter baumannii OX=470 GN=ACX61_08340 PE=4 SV=1	1.0	0.0112083017809587
1707	V5VE15	Domain of uncharacterized function (DUF336) OS=Acinetobacter baumannii OX=470 GN=A0141_RS14060 PE=4 SV=1	1.0	0.0112083017809587
1715	A0A5N0G361	Uncharacterized protein OS=Acinetobacter baumannii OX=470 GN=ACX61_10760 PE=4 SV=1	-0.02	0.810013463271532
1716	V5VFJ7	Uncharacterized protein OS=Acinetobacter baumannii OX=470 GN=A0141_RS02545 PE=4 SV=1	-0.02	0.810013463271532
1717	A0A0A7XLT1	BolA/IbaG family iron-sulfur metabolism protein OS=Acinetobacter nosocomialis OX=106654 GN=AE32_00671 PE=3 SV=1	0.16	0.259588098933681
1732	A0AA45B997	Lipoprotein-34 (NlpB) OS=Acinetobacter baumannii OX=470 GN=CV954_000375 PE=4 SV=1	0.61	0.465731571087792
1733	A0A0J8W5T2	Lipoprotein-34 (NlpB) OS=Acinetobacter baumannii OX=470 GN=A0141_RS05075 PE=4 SV=1	0.61	0.465731571087792
1734	A0A836MMA9	TonB-dependent receptor-like beta-barrel domain-containing protein OS=Acinetobacter nosocomialis OX=106654 GN=AE32_01069 PE=4 SV=1	0.88	0.0499399743774656
1752	A0A7U4SI70	ABC transporter ATP-binding protein OS=Acinetobacter baumannii OX=470 GN=ACX61_02025 PE=4 SV=1	1.69	0.010192076237575
1753	A0A347R6G8	Maleylacetoacetate isomerase OS=Acinetobacter baumannii OX=470 GN=maiA PE=3 SV=1	3.5	0.0006112815153653
1754	A0A219CCV8	Maleylacetoacetate isomerase OS=Acinetobacter baumannii OX=470 GN=maiA PE=3 SV=1	3.5	0.0006112815153653
1755	A0AA44XM74	dITP/XTP pyrophosphatase OS=Acinetobacter baumannii OX=470 GN=rdgB PE=3 SV=1	-0.94	0.0336587159023107
1756	A0A077GB57	dITP/XTP pyrophosphatase OS=Acinetobacter nosocomialis OX=106654 GN=rdgB PE=3 SV=1	-0.94	0.0336587159023107
1757	A0A5N0FXJ6	dITP/XTP pyrophosphatase OS=Acinetobacter baumannii OX=470 GN=rdgB PE=3 SV=1	-0.94	0.0336587159023107
1763	A0A836Z0Q0	SCP-2 sterol transfer family protein OS=Acinetobacter nosocomialis OX=106654 GN=AE32_03648 PE=4 SV=1	-1.66	0.0618220467946599
1764	K9C1X3	ABC transporter substrate-binding protein OS=Acinetobacter nosocomialis OX=106654 GN=AE32_01498 PE=3 SV=1	1.14	0.193417553080354
1765	A0A0J8TMP3	ABC transporter substrate-binding protein OS=Acinetobacter baumannii OX=470 GN=artI PE=3 SV=1	1.14	0.193417553080354
1774	A0AA44XN18	Zinc-type alcohol dehydrogenase-like protein OS=Acinetobacter baumannii OX=470 GN=CV954_017595 PE=3 SV=1	-0.9	0.0404047534249914
1775	A0A7U4SHP3	Zinc-type alcohol dehydrogenase-like protein OS=Acinetobacter baumannii OX=470 GN=ACX61_16525 PE=3 SV=1	-0.9	0.0404047534249914
1777	V5VCN3	Protocatechuate 3,4-dioxygenase subunit alpha OS=Acinetobacter baumannii OX=470 GN=pcaG PE=3 SV=1	0.95	0.0014005109557663
1778	A0A0D8GJS8	Protocatechuate 3,4-dioxygenase OS=Acinetobacter baumannii OX=470 GN=pcaG PE=3 SV=1	0.95	0.0014005109557663
1779	A0A836Z0G1	Outer-membrane lipoprotein carrier protein OS=Acinetobacter nosocomialis OX=106654 GN=lolA PE=3 SV=1	1.98	0.0083888243690337
1788	V5VI29	Hypoxanthine phosphoribosyltransferase OS=Acinetobacter baumannii OX=470 GN=hpt PE=3 SV=1	1.03	0.0269753856013909
1789	V5V8L4	Phosphoserine phosphatase OS=Acinetobacter baumannii OX=470 GN=serB PE=3 SV=1	-0.04	0.87235342352069
1795	A0A5N0FYZ2	DUF3108 domain-containing protein OS=Acinetobacter baumannii OX=470 GN=ACX61_02400 PE=4 SV=1	-0.79	0.0062162804344562
1802	V5VBD2	EsvE2 OS=Acinetobacter baumannii OX=470 GN=A0141_RS17360 PE=4 SV=1	-0.19	0.969467218597756
1803	A0A836MJ17	Uncharacterized protein OS=Acinetobacter nosocomialis OX=106654 GN=AE32_02672 PE=4 SV=1	2.33	0.0111173938253674
1804	A0A5N0G1J9	Tetratricopeptide repeat protein OS=Acinetobacter baumannii OX=470 GN=ACX61_06105 PE=4 SV=1	0.02	0.74646004001664
1805	A0A059ZQY8	3-demethylubiquinone-9 3-methyltransferase family protein OS=Acinetobacter baumannii OX=470 GN=A0141_RS13125 PE=4 SV=1	-0.54	0.177410994932993
1807	A0A9P2QBJ6	CoA transferase subunit B OS=Acinetobacter baumannii OX=470 GN=A0141_RS01060 PE=3 SV=1	1.61	0.0001335619551087
1808	V5VCZ1	3-oxoacid CoA-transferase subunit B OS=Acinetobacter baumannii OX=470 GN=atoA PE=3 SV=1	1.61	0.0001335619551087
1820	A0A059ZRF8	DUF2218 domain-containing protein OS=Acinetobacter baumannii OX=470 GN=AUO97_10690 PE=4 SV=1	0.7	0.0580717686410207
1826	A0AA44XRH7	Pyridine nucleotide-disulfide oxidoreductase OS=Acinetobacter baumannii OX=470 GN=CV954_013090 PE=3 SV=1	3.38	0.0013983235973739
1847	A0A077GML2	Uncharacterized protein OS=Acinetobacter baumannii OX=470 GN=ACX61_02520 PE=4 SV=1	-1.45	0.145946690578049
1848	A0A9P2QK36	Uncharacterized protein OS=Acinetobacter baumannii OX=470 GN=A0141_RS18695 PE=4 SV=1	-1.45	0.145946690578049
1859	A0A9P2QC95	N-acetyltransferase OS=Acinetobacter baumannii OX=470 GN=A0141_RS02955 PE=4 SV=1	0.05	0.487874268344258
1860	A0A0R0WGN1	Acetyltransferase OS=Acinetobacter nosocomialis OX=106654 GN=AE32_01493 PE=4 SV=1	0.05	0.487874268344258
1862	A0A0A7XGU9	Elongation factor 4 OS=Acinetobacter nosocomialis OX=106654 GN=lepA PE=3 SV=1	1.52	0.162099840112879
1863	K9C9D9	EsvE2 protein OS=Acinetobacter nosocomialis OX=106654 GN=AE32_02518 PE=4 SV=1	-0.19	0.969467218597756
1878	A0A836MK06	Peptide methionine sulfoxide reductase MsrB OS=Acinetobacter nosocomialis OX=106654 GN=msrB PE=3 SV=1	0.1	0.467990729122031
1879	V5VFK5	Peptide methionine sulfoxide reductase MsrB OS=Acinetobacter baumannii OX=470 GN=msrB PE=3 SV=1	0.1	0.467990729122031
1880	A0A0A7XEE0	DUF2147 domain-containing protein OS=Acinetobacter nosocomialis OX=106654 GN=AE32_03606 PE=4 SV=1	-0.69	0.0166087367086295
1881	K9BR73	Lipopolysaccharide export system ATP-binding protein LptB OS=Acinetobacter nosocomialis OX=106654 GN=lptB PE=3 SV=1	-0.65	0.0409902849229845
1882	V5VEU7	Lipopolysaccharide export system ATP-binding protein LptB OS=Acinetobacter baumannii OX=470 GN=lptB PE=3 SV=1	-0.65	0.0409902849229845
1896	K9B4X7	Thioredoxin C-3 OS=Acinetobacter nosocomialis OX=106654 GN=trxC PE=3 SV=1	0.43	0.0350231171974965
1897	A0A077GSG7	Thioredoxin OS=Acinetobacter baumannii OX=470 GN=trxC PE=3 SV=1	0.43	0.0350231171974965
1898	V5V9X4	Molybdopterin biosynthesis protein MoeB OS=Acinetobacter baumannii OX=470 GN=A0141_RS13555 PE=4 SV=1	1.45	0.0013876469839112
1932	A0A077GUV8	DUF1311 domain-containing protein OS=Acinetobacter baumannii OX=470 GN=A0141_RS07370 PE=4 SV=1	-0.89	0.476884413710659
1933	A0A836MNL3	Lysozyme inhibitor LprI N-terminal domain-containing protein OS=Acinetobacter nosocomialis OX=106654 GN=AE32_00434 PE=4 SV=1	-0.89	0.476884413710659
1948	A0A0D7QWA3	Transcriptional regulator OS=Acinetobacter baumannii OX=470 GN=dmlR_15 PE=3 SV=1	1.18	0.0216850146827272
1956	A0A0R0WNN2	Orotate phosphoribosyltransferase OS=Acinetobacter nosocomialis OX=106654 GN=pyrE PE=3 SV=1	0.04	0.56136604916146
1962	V5VGM2	Gluconate permease OS=Acinetobacter baumannii OX=470 GN=gntT PE=4 SV=1	0.63	0.102774041822292
1963	A0A0A7XM66	Gluconate permease OS=Acinetobacter nosocomialis OX=106654 GN=gntT PE=4 SV=1	0.63	0.102774041822292
1975	A0A0Q1DQ33	Lactoylglutathione lyase OS=Acinetobacter baumannii OX=470 GN=gloA PE=3 SV=1	-0.04	0.51526311309606
1991	A0A0Q1TR34	Hypoxanthine phosphoribosyltransferase OS=Acinetobacter nosocomialis OX=106654 GN=hpt PE=3 SV=1	1.03	0.0269753856013909
2003	A0A836MLE9	Protocatechuate 3,4-dioxygenase alpha chain OS=Acinetobacter nosocomialis OX=106654 GN=AE32_02002 PE=3 SV=1	0.95	0.0014005109557663
2018	A0A7U4NFW1	Copper oxidase OS=Acinetobacter baumannii OX=470 GN=ACX61_04140 PE=4 SV=1	6.19	0.0553926367775156
2026	K9B6W5	Phosphoserine phosphatase OS=Acinetobacter nosocomialis OX=106654 GN=serB PE=3 SV=1	-0.04	0.87235342352069
2037	A0A837AGB2	Nucleoid-associated protein AE32_01760 OS=Acinetobacter nosocomialis OX=106654 GN=AE32_01760 PE=3 SV=1	0.34	0.351831452629333
2066	A0A0A7XMV8	Rhodanese domain protein OS=Acinetobacter nosocomialis OX=106654 GN=AE32_03143 PE=4 SV=1	1.45	0.0013876469839112
2072	M9ZU30	OprD family outer membrane porin OS=Acinetobacter baumannii OX=470 GN=oprE3 PE=3 SV=1	0.53	0.0054953272384043
2096	V5VHM9	Large ribosomal subunit protein bL25 OS=Acinetobacter baumannii OX=470 GN=rplY PE=3 SV=1	0.7	0.0942012123594129
2099	A0A9P2VB59	Beta-ketoacyl-ACP synthase III OS=Acinetobacter baumannii OX=470 GN=A0141_RS09610 PE=4 SV=1	0.49	0.0278197435836631
2100	V5VGF8	3-Oxoacyl-[acyl-carrier-protein (ACP)] synthase III family protein OS=Acinetobacter baumannii OX=470 GN=fabH PE=1 SV=1	0.49	0.0278197435836631
2106	A0A2T7FS50	Transcriptional regulator OS=Acinetobacter nosocomialis OX=106654 GN=dmlR_1 PE=3 SV=1	1.18	0.0216850146827272
2107	A0A0H4V2A7	Methionyl-tRNA formyltransferase OS=Acinetobacter baumannii OX=470 GN=fmt PE=3 SV=1	1.2	0.106392722888218
2108	A0A836MGK3	Methionyl-tRNA formyltransferase OS=Acinetobacter nosocomialis OX=106654 GN=fmt PE=3 SV=1	1.2	0.106392722888218
2110	V5VH75	Probable Fe(2+)-trafficking protein OS=Acinetobacter baumannii OX=470 GN=A0141_RS16250 PE=3 SV=1	0.11	0.361193050760921
2111	A0A241YQ87	Probable Fe(2+)-trafficking protein OS=Acinetobacter nosocomialis OX=106654 GN=AE32_00267 PE=3 SV=1	0.11	0.361193050760921
2128	A0A837AFK4	Carbon starvation protein A OS=Acinetobacter nosocomialis OX=106654 GN=AE32_02595 PE=3 SV=1	-0.85	0.620268825283347
2139	A0A0R0WGC6	Large ribosomal subunit protein uL16 OS=Acinetobacter nosocomialis OX=106654 GN=rplP PE=3 SV=1	1.3	0.0005701824804463
2144	K9C991	CoA transferase subunit B OS=Acinetobacter nosocomialis OX=106654 GN=AE32_01811 PE=3 SV=1	0.92	0.0278643347340815
2146	A0A836MH14	3-dehydroquinate synthase OS=Acinetobacter nosocomialis OX=106654 GN=aroB PE=3 SV=1	1.02	0.0317022899269905
2147	A0AA45B934	3-dehydroquinate synthase OS=Acinetobacter baumannii OX=470 GN=aroB PE=3 SV=1	1.02	0.0317022899269905
2148	V5V8R5	3-dehydroquinate synthase OS=Acinetobacter baumannii OX=470 GN=aroB PE=1 SV=1	1.02	0.0317022899269905
2149	A0A9P2QBZ8	Nucleoside-diphosphate sugar epimerase OS=Acinetobacter baumannii OX=470 GN=A0141_RS01670 PE=4 SV=1	-1.99	0.0154243071257094
2150	A0A090B3T9	Nucleoside-diphosphate sugar epimerase OS=Acinetobacter baumannii OX=470 GN=A7M90_11840 PE=4 SV=1	-1.99	0.0154243071257094
2153	A0A9P2QGI7	PA4642 family protein OS=Acinetobacter baumannii OX=470 GN=A0141_RS04830 PE=4 SV=1	-0.45	0.854262806394399
2154	V5VHJ4	PA4642 family protein OS=Acinetobacter baumannii OX=470 GN=A7M90_16430 PE=4 SV=1	-0.45	0.854262806394399
2164	V5RAP3	UDP-glucose 6-dehydrogenase OS=Acinetobacter baumannii OX=470 GN=ugd PE=3 SV=1	-0.69	0.0168826514392886
2165	N0A4E9	UDP-glucose 6-dehydrogenase OS=Acinetobacter baumannii OX=470 GN=ugd PE=3 SV=1	-0.69	0.0168826514392886
2166	V5RBL2	UDP-glucose 6-dehydrogenase OS=Acinetobacter nosocomialis OX=106654 GN=ugd PE=3 SV=1	-0.69	0.0168826514392886
2171	K9BAS3	Protease SohB OS=Acinetobacter nosocomialis OX=106654 GN=sohB PE=3 SV=1	2.2	0.0052217487464739
2172	A0A059ZEL5	Peptidase S49 OS=Acinetobacter baumannii OX=470 GN=sohB PE=3 SV=1	2.2	0.0052217487464739
2173	A0A5N0G065	Peptidase S49 OS=Acinetobacter baumannii OX=470 GN=sohB PE=3 SV=1	2.2	0.0052217487464739
2186	V5VCV9	IacB protein OS=Acinetobacter baumannii OX=470 GN=A0141_RS00155 PE=4 SV=1	-1.69	0.239195433047506
2199	A0A836MHS4	Uncharacterized protein (Fragment) OS=Acinetobacter nosocomialis OX=106654 GN=AE32_02907 PE=4 SV=1	0.71	0.16629017809099
2202	A0A154E0J4	Bacterial regulatory, luxR family protein OS=Acinetobacter baumannii OX=470 GN=yhjB PE=4 SV=1	-0.1	0.716803222897863
2203	V5VIG4	Large ribosomal subunit protein bL28 OS=Acinetobacter baumannii OX=470 GN=rpmB PE=3 SV=1	-0.4	0.0271316293311551
2206	A0A0N8YG41	Metal binding protein OS=Acinetobacter nosocomialis OX=106654 GN=AE32_02925 PE=4 SV=1	3.21	0.155070005428628
2207	A0A3G6YYI8	Stress-induced protein OS=Acinetobacter nosocomialis OX=106654 GN=AE32_01480 PE=4 SV=1	-2.67	0.202156922200931
2252	A0A836MIN5	PhzF family phenazine biosynthesis protein OS=Acinetobacter nosocomialis OX=106654 GN=AE32_02648 PE=3 SV=1	2.45	0.012738093421117
2287	A0A0H4UU30	Glutathione S-transferase OS=Acinetobacter baumannii OX=470 GN=ACX61_16685 PE=4 SV=1	0.09	0.632679039148034
2323	V5VIQ8	Ribosome-binding factor A OS=Acinetobacter baumannii OX=470 GN=rbfA PE=3 SV=1	4.29	0.0380065918141329
2324	A0A837B197	Single-stranded DNA-binding protein OS=Acinetobacter nosocomialis OX=106654 GN=AE32_03540 PE=3 SV=1	-2.02	0.002394766184977
2345	A0A0J8THG1	Uncharacterized protein OS=Acinetobacter baumannii OX=470 GN=ACX61_18885 PE=4 SV=1	-0.52	0.0637615252312791
2359	A0A858UJK1	Stress-induced protein OS=Acinetobacter baumannii OX=470 GN=HB367_03685 PE=4 SV=1	-2.67	0.202156922200931
2370	A0A9P2VBR0	3-hydroxyisobutyryl-CoA hydrolase OS=Acinetobacter baumannii OX=470 GN=A0141_RS12615 PE=4 SV=1	0.78	0.0749224935552463
2371	A0A0H4UUT6	3-hydroxyisobutyryl-CoA hydrolase OS=Acinetobacter baumannii OX=470 GN=A7M90_08285 PE=4 SV=1	0.78	0.0749224935552463
2372	A0A836MMS4	3-hydroxyisobutyryl-CoA hydrolase OS=Acinetobacter nosocomialis OX=106654 GN=AE32_00092 PE=4 SV=1	0.78	0.0749224935552463
2380	V5VGZ7	Peptide methionine sulfoxide reductase MsrA OS=Acinetobacter baumannii OX=470 GN=msrA PE=3 SV=1	0.2	0.108488823176677
2381	A0A836MMQ6	Peptide methionine sulfoxide reductase MsrA OS=Acinetobacter nosocomialis OX=106654 GN=msrA PE=3 SV=1	0.2	0.108488823176677
2384	V5VID1	Gluconokinase OS=Acinetobacter baumannii OX=470 GN=gntK PE=3 SV=1	0.23	0.580466201371663
2422	A0A2T7FKM2	Uncharacterized protein OS=Acinetobacter nosocomialis OX=106654 GN=AE32_01176 PE=4 SV=1	0.49	0.0278197435836631
2431	V5V9V8	Ribosomal RNA small subunit methyltransferase A OS=Acinetobacter baumannii OX=470 GN=rsmA PE=3 SV=1	2.87	0.0069009432154601
2432	A0A0M3FTN1	Ribosomal RNA small subunit methyltransferase A OS=Acinetobacter baumannii OX=470 GN=rsmA PE=3 SV=1	2.87	0.0069009432154601
2442	V5VE25	Uncharacterized protein OS=Acinetobacter baumannii OX=470 GN=A0141_RS14110 PE=4 SV=1	-0.34	0.913023586077261
2451	A0A858UHH6	TonB-dependent receptor OS=Acinetobacter baumannii OX=470 GN=HB367_16625 PE=3 SV=1	6.64	0.0258659668851347
2458	A0AA44XSF9	FMN dependent NADH:quinone oxidoreductase OS=Acinetobacter baumannii OX=470 GN=azoR PE=3 SV=1	0.06	0.870171996800672
2572	A0AA45BB00	Cation acetate symporter OS=Acinetobacter baumannii OX=470 GN=actP PE=3 SV=1	-1.74	0.0018601282294594
2573	V5VAG8	Acetate permease OS=Acinetobacter baumannii OX=470 GN=actP PE=3 SV=1	-1.74	0.0018601282294594
2575	V5VHH9	OsmC family peroxiredoxin OS=Acinetobacter baumannii OX=470 GN=A0141_RS12755 PE=4 SV=1	1.11	0.0088223167990792
2576	A0A836MN12	OsmC family peroxiredoxin OS=Acinetobacter nosocomialis OX=106654 GN=AE32_00121 PE=4 SV=1	1.11	0.0088223167990792
2577	A0A836MJS3	YbgF trimerisation domain-containing protein OS=Acinetobacter nosocomialis OX=106654 GN=AE32_02102 PE=4 SV=1	-0.24	0.177871918763574
2642	A0A0A7XR85	Transcriptional regulator OS=Acinetobacter nosocomialis OX=106654 GN=qseD PE=3 SV=1	1.66	0.0572586168355945
2643	A0A0J8TBV5	LysR family transcriptional regulator OS=Acinetobacter baumannii OX=470 GN=A0141_RS01080 PE=3 SV=1	1.66	0.0572586168355945
2714	A0A0R0WRI3	Glycolate/propanediol utilization protein OS=Acinetobacter nosocomialis OX=106654 GN=AE32_02070 PE=4 SV=1	1.21	0.0048537286906624
2795	A0A5N0FVW2	Copper oxidase OS=Acinetobacter baumannii OX=470 GN=ACX61_15450 PE=4 SV=1	6.19	0.0553926367775156
2796	A0AA45B6E1	Copper resistance system multicopper oxidase OS=Acinetobacter baumannii OX=470 GN=CV954_016525 PE=4 SV=1	6.19	0.0553926367775156
2829	A0A2T7FM13	Sel1 repeat family protein OS=Acinetobacter nosocomialis OX=106654 GN=AE32_03042 PE=4 SV=1	2.37	0.0091011326562167
2887	A0A836MIN7	Tetratricopeptide repeat protein OS=Acinetobacter nosocomialis OX=106654 GN=AE32_02487 PE=4 SV=1	0.54	0.253786068497845
2900	A0A0Q1LAK0	Large ribosomal subunit protein bL20 OS=Acinetobacter nosocomialis OX=106654 GN=rplT PE=3 SV=1	0.23	0.343204053282664
3023	A0A0A7XF75	DUF3108 domain-containing protein OS=Acinetobacter nosocomialis OX=106654 GN=AE32_03176 PE=4 SV=1	-0.79	0.0062162804344562
