# Supplementary material for: ENOblock synergizes with colistin to treat Acinetobacter baumannii infections
Source: EMBO Mol Med. 2025 Oct 31;17(12):3496–524. doi: 10.1038/s44321-025-00331-2 (PMC12686454; doi:10.1038/s44321-025-00331-2)
Supplement: Supplementary file 10 — Source data Fig. 6 [file 44321_2025_331_MOESM10_ESM.zip › FIGURE 6/6A-D/TMT PROTEOMICS/EPITHELIAL_CELLS_vs_INFECTED_EPITHELIAL_CELLS_Proteins.txt]

Proteins Unique Sequence ID	Checked	Protein FDR Confidence Combined	Master	Accession	Description	Exp q-value Combined	Sum PEP Score	Coverage in Percent	Number of Peptides	Number of PSMs	Number of Unique Peptides	Number of AAs	MW in kDa	calc pI	Score Sequest HT Sequest HT	Number of Peptides by Search Engine Sequest HT	Number of Razor Peptides	Abundance Ratio Cell-Bacteria Cell	Abundance Ratio log2 Cell-Bacteria Cell	Abundance Ratio P-Value Cell-Bacteria Cell	Abundance Ratio Adj P-Value Cell-Bacteria Cell	Abundance Ratio Variability in Percent Cell-Bacteria Cell	Abundances Grouped Cell	Abundances Grouped Cell-Bacteria	Abundances Grouped CV in Percent Cell	Abundances Grouped CV in Percent Cell-Bacteria	Abundances by Bio Rep Cell1	Abundances by Bio Rep Cell2	Abundances by Bio Rep Cell3	Abundances by Bio Rep Cell-Bacteria1	Abundances by Bio Rep Cell-Bacteria2	Abundances by Bio Rep Cell-Bacteria3	Abundances by Bio Rep CV in Percent Cell1	Abundances by Bio Rep CV in Percent Cell2	Abundances by Bio Rep CV in Percent Cell3	Abundances by Bio Rep CV in Percent Cell-Bacteria1	Abundances by Bio Rep CV in Percent Cell-Bacteria2	Abundances by Bio Rep CV in Percent Cell-Bacteria3	Found in Sample in S4 F4 126 Sample Cell 1	Found in Sample in S5 F4 127 Sample Cell 2	Found in Sample in S6 F4 128 Sample Cell 3	Found in Sample in S7 F4 129 Sample Cell-Bacteria 1	Found in Sample in S8 F4 130 Sample Cell-Bacteria 2	Found in Sample in S9 F4 131 Sample Cell-Bacteria 3	Found in Sample Group Cell	Found in Sample Group Cell-Bacteria	Number of Protein Groups	Modifications
-9218003044822153883	False	High	IsMasterProtein	O95881	Thioredoxin domain-containing protein 12 [OS=Homo sapiens]	0.000	7.831	14	2	3	2	172	19.2	5.40	6.54	2	0																						High	High	High	High	High	High	High	High	1
3193827358447086587	False	High	IsMasterProtein	P20936	Ras GTPase-activating protein 1 [OS=Homo sapiens]	0.001	3.285	1	1	1	1	1047	116.3	6.54	1.62	1	0																						High	High	High	High	High	High	High	High	1
3196388046477581698	False	High	None	P49448	Glutamate dehydrogenase 2, mitochondrial [OS=Homo sapiens]	0.000	85.753	25	13	28	13	558	61.4	8.46	72.41	13	0	1.045	0.06	0.0217336651984936	0.666499066087137	0.18	97.8	102.2	11.53	10.31	110.3	96.3	87.9	112.9	100.7	92.0							High	High	High	High	High	High	High	High	1
3196973949191465790	False	High	IsMasterProtein	P07686	Beta-hexosaminidase subunit beta [OS=Homo sapiens]	0.000	27.582	13	7	7	6	556	63.1	6.76	17.45	7	0																						High	High	High	High	High	High	High	High	1
3200038646673232615	False	High	IsMasterProtein	Q9P287	BRCA2 and CDKN1A-interacting protein [OS=Homo sapiens]	0.000	18.595	17	4	6	4	314	36.0	4.61	11.44	4	0																						High	High	High	High	High	High	High	High	1
3200158126373336546	False	High	IsMasterProtein	Q6IBS0	Twinfilin-2 [OS=Homo sapiens]	0.000	45.935	17	4	6	4	349	39.5	6.84	18.03	4	0	1.015	0.02	0.997815933501536	0.999034172549628	9.96	99.3	100.7	22.92	15.49	79.8	95.4	124.9	86.4	96.8	116.8							High	High	High	High	High	High	High	High	1
3200179838073860903	False	High	IsMasterProtein	O76031	ATP-dependent Clp protease ATP-binding subunit clpX-like, mitochondrial [OS=Homo sapiens]	0.000	22.276	8	4	4	4	633	69.2	7.58	9.47	4	0																						High	High	High	High	High	High	High	High	1
3208600518816650541	False	High	IsMasterProtein	Q96IU4	Putative protein-lysine deacylase ABHD14B [OS=Homo sapiens]	0.000	24.532	21	3	4	3	210	22.3	6.40	13.49	3	0	0.923	-0.12	0.963894297327703	0.989774105585459	19.97	104.0	96.0	8.78	15.06	106.6	90.3	104.1	86.7	116.1	96.1							High	High	High	High	High	High	High	High	1
3211102690049465357	False	High	IsMasterProtein	P11310	Medium-chain specific acyl-CoA dehydrogenase, mitochondrial [OS=Homo sapiens]	0.000	19.090	8	3	3	3	421	46.6	8.37	6.39	3	0																						High	High	High	High	High	High	High	High	1
3211480978683405727	False	High	IsMasterProtein	O95232	Luc7-like protein 3 [OS=Homo sapiens]	0.002	3.035	3	1	1	1	432	51.4	9.79	0.00	1	0																						High	High	High	High	High	High	High	High	1
3220209801310809840	False	High	IsMasterProtein	P60891	Ribose-phosphate pyrophosphokinase 1 [OS=Homo sapiens]	0.000	46.743	26	6	10	2	318	34.8	6.98	30.92	6	0																						High	High	High	High	Not Found	High	High	High	1
3230882669857741214	False	High	IsMasterProtein	Q6ZRP7	Sulfhydryl oxidase 2 [OS=Homo sapiens]	0.001	3.126	2	1	1	1	698	77.5	7.72	1.99	1	0																						High	High	High	High	High	High	High	High	1
3231455898363948540	False	High	IsMasterProtein	Q15833	Syntaxin-binding protein 2 [OS=Homo sapiens]	0.000	24.178	11	5	5	4	593	66.4	6.55	10.36	5	0																						High	High	High	High	High	High	High	High	1
3232925650926593770	False	High	IsMasterProtein	Q9C0C2	182 kDa tankyrase-1-binding protein [OS=Homo sapiens]	0.000	60.244	7	9	20	9	1729	181.7	4.86	39.82	9	0																						High	High	High	High	High	High	High	High	1	Phospho [T159; T160]
3240557963110860339	False	High	IsMasterProtein	Q7Z6K5	Arpin [OS=Homo sapiens]	0.000	9.013	11	2	2	2	226	24.9	5.83	3.86	2	0																						High	High	High	High	High	High	High	High	1
3241468308071992901	False	High	IsMasterProtein	Q8NI08	Nuclear receptor coactivator 7 [OS=Homo sapiens]	0.001	3.212	1	1	1	1	942	106.1	5.59	1.70	1	0																						High	High	High	High	High	High	High	High	1
3244624518097785869	False	High	IsMasterProtein	Q676U5	Autophagy-related protein 16-1 [OS=Homo sapiens]	0.001	3.185	2	1	1	1	607	68.2	6.64	2.60	1	0																						High	High	High	High	High	High	High	High	1
3245672403803654152	False	High	IsMasterProtein	P62263	Small ribosomal subunit protein uS11 [OS=Homo sapiens]	0.000	119.795	37	6	21	6	151	16.3	10.05	74.96	6	0	0.967	-0.05	0.526274102099921	0.850357275840927	6.09	102.8	97.2	8.58	3.63	91.3	105.3	107.1	94.8	101.9	99.5							High	High	High	High	High	High	High	High	1
3246242023728721975	False	High	None	P35916	Vascular endothelial growth factor receptor 3 [OS=Homo sapiens]	0.003	2.510	1	1	1	1	1363	152.7	6.30	2.24	1	0																						High	High	High	High	High	High	High	High	1
3246938043361698856	False	High	IsMasterProteinCandidate	O94842	TOX high mobility group box family member 4 [OS=Homo sapiens]	0.001	3.379	2	1	1	1	621	66.2	5.06	2.38	1	0	0.939	-0.09	0.945278052532718	0.981584438405137	14.01	103.1	96.9	7.21	13.04	104.8	91.4	102.4	90.0	115.1	96.2							High	High	High	High	High	High	High	High	1
3248682762130005719	False	High	IsMasterProtein	Q9BQ39	ATP-dependent RNA helicase DDX50 [OS=Homo sapiens]	0.000	24.490	8	5	8	4	737	82.5	9.17	15.72	5	0																						High	High	High	High	High	High	High	High	1
3249429330709182822	False	High	None	P68133	Actin, alpha skeletal muscle [OS=Homo sapiens]	0.000	362.847	42	17	625	3	377	42.0	5.39	1593.54	17	0	1.000	0.00	0.760536813828249	0.909873081816206	1.42	100.0	100.0	4.96	3.52	104.2	101.0	94.4	103.2	101.0	96.3							High	High	High	High	High	High	High	High	1
3251544276452061183	False	High	IsMasterProtein	P26368	Splicing factor U2AF 65 kDa subunit [OS=Homo sapiens]	0.000	86.471	27	7	31	7	475	53.5	9.09	90.64	7	0	0.944	-0.08	0.319715863391109	0.790866824229263	11.05	108.4	91.6	13.81	9.34	87.1	111.1	112.6	88.9	93.9	106.4							High	High	High	High	High	High	High	High	1	Met-loss+Acetyl [N-Term]
3259747315826001805	False	High	None	Q93096	Protein tyrosine phosphatase type IVA 1 [OS=Homo sapiens]	0.001	3.854	5	1	1	1	173	19.8	8.97	2.60	1	0																						High	High	High	High	High	High	High	High	1
3259999118554299265	False	High	IsMasterProtein	Q16181	Septin-7 [OS=Homo sapiens]	0.000	74.701	27	10	19	9	437	50.6	8.63	47.65	10	0	0.938	-0.09	0.704423644901064	0.895999326523295	6.61	105.2	94.8	36.28	5.50	55.9	116.6	116.2	97.6	104.7	108.9							High	High	High	High	High	High	High	High	1
3269209104434095274	False	High	IsMasterProtein	P40227	T-complex protein 1 subunit zeta [OS=Homo sapiens]	0.000	135.914	31	16	66	16	531	58.0	6.68	164.54	16	0	0.955	-0.07	0.0232544729453464	0.67495501999849	1.73	102.9	97.1	7.22	7.46	93.8	107.2	105.9	89.6	103.6	100.0							High	High	High	High	High	High	High	High	1
3269651725271298861	False	High	IsMasterProtein	P02751	Fibronectin [OS=Homo sapiens]	0.000	27.491	2	4	5	4	2477	272.2	5.50	13.00	4	0																						High	High	High	High	High	High	High	High	1
3271098639454742173	False	High	IsMasterProtein	Q9H9B4	Sideroflexin-1 [OS=Homo sapiens]	0.000	64.945	27	7	12	6	322	35.6	9.07	31.75	7	0	1.023	0.03	0.341986603585401	0.802877640315327	4.13	98.7	101.3	4.61	1.95	92.7	100.7	100.3	103.4	103.1	99.8							High	High	High	High	High	High	High	High	1	Met-loss+Acetyl [N-Term]
3279905099390366435	False	High	IsMasterProtein	Q6FIF0	AN1-type zinc finger protein 6 [OS=Homo sapiens]	0.000	7.085	12	1	1	1	208	22.5	7.20	2.85	1	0																						High	High	High	High	High	High	High	High	1
3284671458686948130	False	High	IsMasterProtein	Q14498	RNA-binding protein 39 [OS=Homo sapiens]	0.000	49.791	15	6	20	6	530	59.3	10.10	52.93	6	0	1.079	0.11	0.0433739342827727	0.734116865583618	4.02	96.7	103.3	3.72	1.22	99.3	92.3	97.2	103.9	102.4	104.9							High	High	High	High	High	High	High	High	1	Met-loss+Acetyl [N-Term]
3191108156897797496	False	High	IsMasterProtein	Q9GZP9	Derlin-2 [OS=Homo sapiens]	0.000	11.981	16	2	2	2	239	27.5	7.28	5.25	2	0																						High	High	High	High	High	High	High	High	1
3286629417036601202	False	High	IsMasterProtein	Q96A72	Protein mago nashi homolog 2 [OS=Homo sapiens]	0.000	15.097	28	3	6	1	148	17.3	6.39	15.06	3	0																						High	High	High	High	High	High	High	High	1	Met-loss+Acetyl [N-Term]
3183160305679350534	False	High	IsMasterProteinRejected	P35609	Alpha-actinin-2 [OS=Homo sapiens]	0.000	155.050	16	12	109	0	894	103.8	5.45	300.14	12	0																						High	High	High	High	High	High	High	High	0
3175822401937946454	False	High	IsMasterProtein	Q15942	Zyxin [OS=Homo sapiens]	0.000	24.862	5	2	5	2	572	61.2	6.67	18.40	2	0	1.166	0.22	0.0316467449441853	0.734116865583618	7.58	95.0	105.0	8.23	4.90	83.6	95.9	97.4	103.4	106.1	113.6							High	High	High	High	High	High	High	High	1
3008882847524475916	False	High	IsMasterProtein	Q15041	ADP-ribosylation factor-like protein 6-interacting protein 1 [OS=Homo sapiens]	0.000	7.050	10	3	3	2	203	23.3	9.32	7.47	3	0	1.024	0.03	0.897311417381865	0.964759617274436	1.17	98.8	101.2	19.14	23.86	78.1	114.1	107.1	73.0	117.8	109.8							High	High	High	High	High	High	High	High	1
3010766793389346536	False	High	IsMasterProtein	P0DP23	Calmodulin-1 [OS=Homo sapiens]	0.000	159.064	61	11	76	9	149	16.8	4.22	273.87	11	2	0.947	-0.08	0.226851053862779	0.782892522152354	2.21	107.9	92.1	24.58	22.50	75.4	117.6	122.2	71.4	113.1	100.3							High	High	High	High	High	High	High	High	1	Met-loss+Acetyl [N-Term]
3013944943172909164	False	High	IsMasterProtein	A0MZ66	Shootin-1 [OS=Homo sapiens]	0.000	45.388	14	7	7	7	631	71.6	5.33	20.08	7	0	0.867	-0.21	0.192933135124357	0.780293915932325	0.23	107.2	92.8	7.43	15.77	112.3	96.8	104.3	112.6	83.9	90.2							High	High	High	High	High	High	High	High	1
3018434530730788275	False	High	IsMasterProtein	Q9BUN8	Derlin-1 [OS=Homo sapiens]	0.000	9.427	11	3	3	3	251	28.8	9.51	6.58	3	0																						High	High	High	High	High	High	High	High	1	Met-loss+Acetyl [N-Term]
3032211375385727038	False	Medium	IsMasterProtein	Q15388	Mitochondrial import receptor subunit TOM20 homolog [OS=Homo sapiens]	0.046	0.891	9	1	1	1	145	16.3	8.60	0.00	1	0																						High	High	High	High	High	High	High	High	1
3035595102958398127	False	High	IsMasterProtein	P46777	Large ribosomal subunit protein uL18 [OS=Homo sapiens]	0.000	134.171	59	15	40	15	297	34.3	9.72	122.78	15	0	0.965	-0.05	0.14718001555746	0.777211246569536	0.02	103.3	96.7	4.22	2.00	98.9	102.7	107.6	95.5	99.1	96.2							High	High	High	High	High	High	High	High	1
3037258603534985886	False	High	IsMasterProtein	Q12974	Protein tyrosine phosphatase type IVA 2 [OS=Homo sapiens]	0.000	17.536	14	2	2	2	167	19.1	8.37	7.17	2	0																						High	High	High	High	High	High	High	High	1	Acetyl [N-Term]
3038689840563559267	False	High	IsMasterProtein	Q8WWM7	Ataxin-2-like protein [OS=Homo sapiens]	0.000	42.304	9	8	11	8	1075	113.3	8.59	25.01	8	0	1.217	0.28	0.040276698446733	0.734116865583618	5.82	92.9	107.1	8.80	4.62	82.3	93.7	97.8	104.1	114.1	108.1							High	High	High	High	High	High	High	High	1
3042753504910158627	False	High	IsMasterProtein	P13804	Electron transfer flavoprotein subunit alpha, mitochondrial [OS=Homo sapiens]	0.000	115.483	35	9	30	9	333	35.1	8.38	92.93	9	0	1.078	0.11	0.465947652561345	0.837679455936745	2.95	102.5	97.5	9.93	12.96	106.7	99.5	87.5	117.4	94.6	94.3							High	High	High	High	High	High	High	High	1
3056061449621508521	False	High	IsMasterProtein	Q3SXM5	Inactive hydroxysteroid dehydrogenase-like protein 1 [OS=Homo sapiens]	0.001	3.347	3	1	1	1	330	37.0	8.72	2.12	1	0																						High	High	High	High	High	High	High	High	1
3072084000261043754	False	High	None	O14715	RANBP2-like and GRIP domain-containing protein 8 [OS=Homo sapiens]	0.000	11.062	1	2	2	2	1765	198.9	6.49	4.54	2	0																						High	High	High	High	High	High	High	High	1
3073317532419455068	False	High	IsMasterProtein	Q07954	Prolow-density lipoprotein receptor-related protein 1 [OS=Homo sapiens]	0.000	9.186	0	2	2	2	4544	504.3	5.39	2.75	2	0																						High	High	High	High	High	High	High	High	1
3075207303668690710	False	High	IsMasterProtein	P37198	Nuclear pore glycoprotein p62 [OS=Homo sapiens]	0.000	5.522	4	1	1	1	522	53.2	5.31	2.95	1	0																						High	High	High	High	High	High	High	High	1	Met-loss+Acetyl [N-Term]
3076278996676727483	False	High	IsMasterProtein	P53350	Serine/threonine-protein kinase PLK1 [OS=Homo sapiens]	0.002	3.079	2	1	1	1	603	68.2	8.91	1.80	1	0																						High	High	High	High	High	High	High	High	1
3079074271338885879	False	High	IsMasterProtein	P16403	Histone H1.2 [OS=Homo sapiens]	0.000	135.784	31	9	54	1	213	21.4	10.93	143.30	9	0																						High	High	High	High	High	High	High	High	1	Acetyl [K34]; Met-loss+Acetyl [N-Term]
3080832168399393297	False	High	IsMasterProtein	Q9Y6D6	Brefeldin A-inhibited guanine nucleotide-exchange protein 1 [OS=Homo sapiens]	0.009	1.666	1	1	1	1	1849	208.6	5.85	0.00	1	0																						High	High	High	High	High	High	High	High	1
3081383647301722280	False	High	IsMasterProtein	Q16540	Large ribosomal subunit protein uL23m [OS=Homo sapiens]	0.000	7.210	10	1	1	1	153	17.8	9.69	3.05	1	0																						High	High	High	High	High	High	High	High	1
3084200639085863850	False	High	IsMasterProtein	O14497	AT-rich interactive domain-containing protein 1A [OS=Homo sapiens]	0.007	1.819	1	1	1	1	2285	241.9	6.70	1.88	1	0																						High	High	High	High	High	High	High	High	1
3090295747624370230	False	High	IsMasterProtein	Q9NTJ5	Phosphatidylinositol-3-phosphatase SAC1 [OS=Homo sapiens]	0.000	19.976	6	3	3	3	587	66.9	7.12	8.55	3	0																						High	High	High	High	High	High	High	High	1	Met-loss+Acetyl [N-Term]
3099345167640791747	False	High	IsMasterProtein	Q00796	Sorbitol dehydrogenase [OS=Homo sapiens]	0.000	30.038	19	5	5	5	357	38.3	7.97	14.95	5	0																						High	High	High	High	High	High	High	High	1	Met-loss+Acetyl [N-Term]
3106213779201821222	False	High	IsMasterProtein	Q8N357	Solute carrier family 35 member F6 [OS=Homo sapiens]	0.000	10.151	4	1	1	1	371	40.2	6.93	3.47	1	0																						High	High	High	High	High	High	High	High	1
3114131480513419355	False	High	IsMasterProtein	P62701	Small ribosomal subunit protein eS4, X isoform [OS=Homo sapiens]	0.000	132.353	52	14	65	14	263	29.6	10.15	207.53	14	0	0.919	-0.12	0.0905086249216069	0.736070143008869	4.71	104.2	95.8	5.95	1.91	109.2	105.5	97.1	97.2	97.0	93.9							High	High	High	High	High	High	High	High	1
3115321329155830276	False	High	IsMasterProtein	Q9P2D0	Inhibitor of Bruton tyrosine kinase [OS=Homo sapiens]	0.001	3.682	1	1	1	1	1353	150.4	7.71	0.00	1	0																						High	High	High	High	High	High	High	High	1
3124234521907955571	False	High	IsMasterProtein	Q9NX24	H/ACA ribonucleoprotein complex subunit 2 [OS=Homo sapiens]	0.001	3.423	7	1	1	1	153	17.2	8.22	2.21	1	0																						High	High	High	High	High	High	High	High	1
3142300216691499503	False	High	IsMasterProtein	Q9UJS0	Electrogenic aspartate/glutamate antiporter SLC25A13, mitochondrial [OS=Homo sapiens]	0.000	51.222	17	10	16	7	675	74.1	8.62	36.88	10	0	0.819	-0.29	0.492332868077485	0.839181777381524	1.95	107.9	92.1	9.01	11.07	106.9	112.8	94.3	87.5	91.2	107.3							High	High	High	High	High	High	High	High	1
3142486401368971215	False	High	IsMasterProtein	Q3YEC7	Rab-like protein 6 [OS=Homo sapiens]	0.000	6.246	3	2	2	2	729	79.5	5.22	4.41	2	0																						High	High	High	High	High	High	High	High	1
3146849743976844279	False	High	IsMasterProtein	Q02809	Procollagen-lysine,2-oxoglutarate 5-dioxygenase 1 [OS=Homo sapiens]	0.000	8.057	3	2	2	2	727	83.5	6.95	5.21	2	0																						High	High	High	High	High	High	High	High	1
3153714913884480543	False	High	IsMasterProtein	Q8TAE8	Large ribosomal subunit protein mL64 [OS=Homo sapiens]	0.002	2.774	9	1	1	1	222	25.4	10.02	2.41	1	0																						High	High	High	High	High	High	High	High	1
3161678422274584734	False	High	IsMasterProtein	O75438	NADH dehydrogenase [ubiquinone] 1 beta subcomplex subunit 1 [OS=Homo sapiens]	0.000	7.931	34	2	2	2	58	7.0	8.92	4.71	2	0																						High	High	High	High	High	High	High	High	1	Met-loss [N-Term]
3178523695898665962	False	High	IsMasterProtein	Q9NYF8	Bcl-2-associated transcription factor 1 [OS=Homo sapiens]	0.000	42.804	9	5	7	5	920	106.1	9.98	16.51	5	0	0.936	-0.10	0.299463315901092	0.782892522152354	0.44	99.3	100.7	8.29	9.52	101.9	93.5	110.4	103.6	87.3	103.4							High	High	High	High	High	High	High	High	1	Phospho [S397]
3002712347046388220	False	High	IsMasterProtein	P78371	T-complex protein 1 subunit beta [OS=Homo sapiens]	0.000	277.592	47	21	70	21	535	57.5	6.46	215.58	21	0	1.033	0.05	0.260252359703977	0.782892522152354	4.67	98.4	101.6	1.36	5.65	98.8	96.4	98.6	108.0	96.4	101.8							High	High	High	High	High	High	High	High	1	Met-loss+Acetyl [N-Term]
3289616204838975461	False	High	IsMasterProtein	P62851	Small ribosomal subunit protein eS25 [OS=Homo sapiens]	0.000	41.811	38	6	35	6	125	13.7	10.11	85.13	6	0	1.089	0.12	0.182861985125801	0.780293915932325	0.77	97.2	102.8	5.88	8.42	103.3	95.5	92.2	112.5	95.5	100.9							High	High	High	High	High	High	High	High	1
3301543360737881129	False	High	IsMasterProtein	Q9Y281	Cofilin-2 [OS=Homo sapiens]	0.000	73.862	48	7	38	4	166	18.7	7.88	104.25	7	0	0.934	-0.10	0.283086874596656	0.782892522152354	7.87	99.1	100.9	9.06	10.80	96.5	98.3	113.5	85.6	100.2	105.9							High	High	High	High	High	High	High	High	1	Met-loss+Acetyl [N-Term]
3443446084982214279	False	High	IsMasterProtein	Q9UN37	Vacuolar protein sorting-associated protein 4A [OS=Homo sapiens]	0.000	9.880	8	3	3	2	437	48.9	7.80	7.14	3	0																						High	High	High	High	High	High	High	High	1
3445269238975016262	False	High	None	Q9UHC9	NPC1-like intracellular cholesterol transporter 1 [OS=Homo sapiens]	0.001	3.217	1	1	1	1	1359	148.6	6.35	2.57	1	0	0.996	-0.01	0.434459926547665	0.836797494715619	1.68	103.6	96.4	7.25	4.77	102.9	95.1	110.0	102.5	95.8	93.6							High	High	High	High	High	High	High	High	1
3447640502128280284	False	High	IsMasterProteinCandidate	Q9C098	Serine/threonine-protein kinase DCLK3 [OS=Homo sapiens]	0.002	2.670	1	1	1	1	648	73.8	8.84	2.18	1	0																						High	High	High	High	High	High	High	High	1
3453678624484122586	False	High	IsMasterProtein	Q8WUM4	Programmed cell death 6-interacting protein [OS=Homo sapiens]	0.000	247.829	39	26	52	26	868	96.0	6.52	152.58	26	0	1.032	0.05	0.693223125710367	0.895999326523295	2.05	100.0	100.0	10.58	9.16	87.5	103.3	107.4	90.3	108.1	103.4							High	High	High	High	High	High	High	High	1	Met-loss+Acetyl [N-Term]
3453697574232543386	False	High	IsMasterProtein	O43707	Alpha-actinin-4 [OS=Homo sapiens]	0.000	956.274	62	52	622	39	911	104.8	5.44	1796.28	52	9	1.013	0.02	0.828287420298454	0.934999296533224	0.42	100.4	99.6	6.15	4.37	93.4	101.9	105.4	94.9	103.3	101.1							High	High	High	High	High	High	High	High	1
3461219272482743948	False	Medium	None	Q9NQW1	Protein transport protein Sec31B [OS=Homo sapiens]	0.044	0.910	1	1	1	1	1179	128.6	8.29	2.25	1	0	0.967	-0.05	0.770869500910282	0.910831839767537	2.04	101.7	98.3	9.09	3.84	108.1	103.1	90.4	103.1	99.8	95.5							High	High	High	High	High	High	High	High	1
3461601812333061569	False	Medium	None	Q9NRJ5	Poly(A) polymerase beta [OS=Homo sapiens]	0.013	1.475	2	1	1	1	637	71.8	6.44	2.20	1	0																						High	High	High	High	High	High	High	High	1
3464311242002607672	False	High	IsMasterProtein	P86791	Vacuolar fusion protein CCZ1 homolog [OS=Homo sapiens]	0.001	3.749	3	1	1	1	482	55.8	6.48	1.92	1	0																						High	High	High	High	High	High	High	High	1
3476317971320699033	False	High	IsMasterProtein	O43156	TELO2-interacting protein 1 homolog [OS=Homo sapiens]	0.000	5.276	1	1	1	1	1089	122.0	5.97	2.60	1	0																						High	High	High	High	High	High	High	High	1
3487009987400899106	False	High	IsMasterProtein	P13051	Uracil-DNA glycosylase [OS=Homo sapiens]	0.000	8.363	8	1	1	1	313	34.6	9.32	2.93	1	0																						High	High	High	High	High	High	High	High	1
3490068427957957642	False	High	IsMasterProtein	P49588	Alanine--tRNA ligase, cytoplasmic [OS=Homo sapiens]	0.000	253.732	33	27	55	26	968	106.7	5.53	151.21	27	1	0.995	-0.01	0.722523978361816	0.896836671822084	0.34	99.8	100.2	0.83	0.81	99.7	99.5	101.0	99.0	100.2	100.6							High	High	High	High	High	High	High	High	1	Acetyl [N-Term]
3491083928038066110	False	High	IsMasterProtein	Q9NZM5	Ribosome biogenesis protein NOP53 [OS=Homo sapiens]	0.000	7.153	3	1	1	1	478	54.4	10.32	2.72	1	0																						High	High	High	High	High	High	High	High	1
3499849658499644306	False	High	IsMasterProtein	Q9UHQ9	NADH-cytochrome b5 reductase 1 [OS=Homo sapiens]	0.000	7.613	11	3	3	3	305	34.1	9.38	5.29	3	0																						High	High	High	High	High	High	High	High	1
3504989653461023373	False	High	IsMasterProtein	P51570	Galactokinase [OS=Homo sapiens]	0.000	25.742	10	3	6	3	392	42.2	6.46	16.62	3	0	1.144	0.19	0.0613620236114774	0.734116865583618	7.63	93.3	106.7	2.13	7.47	93.8	91.1	95.0	107.4	98.4	114.3							High	High	High	High	High	High	High	High	1
3508396415838456263	False	High	None	Q5JXB2	Putative ubiquitin-conjugating enzyme E2 N-like [OS=Homo sapiens]	0.000	17.851	13	3	6	3	153	17.4	5.92	15.66	3	0	0.950	-0.07	0.45347661634549	0.836797494715619	8.43	102.6	97.4	7.26	0.19	94.1	108.8	103.1	98.2	97.8	98.0							High	High	High	High	High	High	High	High	1
3508649530452010436	False	High	IsMasterProtein	P00167	Cytochrome b5 [OS=Homo sapiens]	0.000	33.709	32	3	7	3	134	15.3	4.96	17.31	3	0	1.154	0.21	0.175250414030122	0.780293915932325	14.13	93.2	106.8	13.30	6.32	77.1	99.2	96.9	111.1	114.5	101.2							High	High	High	High	High	High	High	High	1
3509057874585176951	False	High	IsMasterProtein	Q9GZS1	DNA-directed RNA polymerase I subunit RPA49 [OS=Homo sapiens]	0.000	6.846	6	2	2	2	419	47.2	8.94	4.64	2	0																						High	High	High	High	High	High	High	High	1	Met-loss+Acetyl [N-Term]
3510070830276088999	False	High	IsMasterProtein	Q8NDC0	MAPK-interacting and spindle-stabilizing protein-like [OS=Homo sapiens]	0.000	11.912	7	1	2	1	245	24.3	5.62	6.40	1	0																						High	High	High	High	High	High	High	High	1	Met-loss+Acetyl [N-Term]
3518541281494469648	False	High	IsMasterProtein	P42330	Aldo-keto reductase family 1 member C3 [OS=Homo sapiens]	0.000	266.810	60	18	241	11	323	36.8	7.94	613.51	18	7	1.014	0.02	0.950574557257066	0.984690885490782	2.25	98.7	101.3	6.45	3.06	96.0	96.4	107.4	98.9	97.8	103.6							High	High	High	High	High	High	High	High	1
3526198174853656938	False	High	IsMasterProtein	O15344	E3 ubiquitin-protein ligase Midline-1 [OS=Homo sapiens]	0.000	48.293	13	7	14	7	667	75.2	6.80	32.13	7	0																						High	High	High	High	High	High	High	High	1
3526658263404779392	False	High	IsMasterProtein	Q9UBI1	COMM domain-containing protein 3 [OS=Homo sapiens]	0.000	7.516	11	1	1	1	195	22.1	5.99	4.54	1	0																						High	High	High	High	High	High	High	High	1
3527140061799616806	False	Medium	IsMasterProtein	Q9BW19	Kinesin-like protein KIFC1 [OS=Homo sapiens]	0.048	0.862	1	1	1	1	673	73.7	8.98	0.00	1	0																						High	High	High	High	High	High	High	High	1
3527600213539074294	False	High	IsMasterProtein	O43291	Kunitz-type protease inhibitor 2 [OS=Homo sapiens]	0.000	15.965	10	2	2	2	252	28.2	8.29	6.78	2	0																						High	High	High	High	High	High	High	High	1
3527741123752494490	False	High	IsMasterProteinCandidate	P57053	Histone H2B type F-S [OS=Homo sapiens]	0.000	90.766	46	7	175	2	126	13.9	10.37	360.60	7	0	1.029	0.04	0.468349315377677	0.837679455936745	7.99	97.0	103.0	5.62	4.18	104.7	94.4	96.1	102.0	97.2	105.6							High	High	High	High	High	High	High	High	1
3530888468156294697	False	High	IsMasterProtein	O00541	Pescadillo homolog [OS=Homo sapiens]	0.000	21.961	9	3	6	3	588	68.0	7.33	9.35	3	0																						High	High	High	High	High	High	High	High	1
3531951912742516330	False	High	IsMasterProtein	Q14643	Inositol 1,4,5-trisphosphate receptor type 1 [OS=Homo sapiens]	0.000	5.900	1	1	1	1	2758	313.7	6.04	1.82	1	0																						High	High	High	High	High	High	High	High	1
3533447776593040930	False	High	IsMasterProtein	P26599	Polypyrimidine tract-binding protein 1 [OS=Homo sapiens]	0.000	141.981	43	13	59	11	557	59.6	9.16	168.17	13	2	1.070	0.10	0.746685425104209	0.908102304872026	22.23	97.3	102.7	10.94	10.13	110.4	91.2	92.5	94.6	97.5	113.8							High	High	High	High	High	High	High	High	1	Acetyl [N-Term]
3535367266353514153	False	High	None	O00160	Unconventional myosin-If [OS=Homo sapiens]	0.000	7.994	2	2	2	2	1098	124.8	9.11	5.39	2	0																						High	High	High	High	High	High	High	High	1
3538184499835993456	False	High	IsMasterProtein	P43897	Elongation factor Ts, mitochondrial [OS=Homo sapiens]	0.000	42.739	27	5	7	5	325	35.4	8.38	23.41	5	0	1.127	0.17	0.504687025673207	0.839181777381524	4.33	96.1	103.9	9.92	3.94	88.6	107.6	95.0	102.8	98.9	107.1							High	High	High	High	High	High	High	High	1
3441790046039018783	False	High	IsMasterProtein	Q9UQN3	Charged multivesicular body protein 2b [OS=Homo sapiens]	0.000	12.955	5	1	2	1	213	23.9	8.76	7.00	1	0	1.027	0.04	0.133368379177345	0.777211246569536	2.38	98.7	101.3	7.28	5.07	101.3	90.4	103.8	104.0	95.6	104.9							High	High	High	High	High	High	High	High	1
3290991412812475155	False	High	None	Q5T9A4	ATPase family AAA domain-containing protein 3B [OS=Homo sapiens]	0.000	12.666	5	3	5	3	648	72.5	9.20	11.44	3	0																						High	High	High	High	High	High	High	High	1	Phospho [T292]
3440345611421188911	False	High	IsMasterProtein	Q8NEN9	PDZ domain-containing protein 8 [OS=Homo sapiens]	0.003	2.483	1	1	1	1	1154	128.5	6.09	1.85	1	0																						High	High	High	High	High	High	High	High	1
3427861429656696180	False	High	IsMasterProtein	O95197	Reticulon-3 [OS=Homo sapiens]	0.000	16.308	2	2	9	2	1032	112.5	4.96	15.26	2	0	1.078	0.11	0.718951580751216	0.896836671822084	0.87	96.2	103.8	26.31	17.75	89.0	79.5	128.6	95.9	86.2	120.9							High	High	High	High	High	High	High	High	1
3303304153352380892	False	High	IsMasterProtein	P33527	Multidrug resistance-associated protein 1 [OS=Homo sapiens]	0.000	75.558	10	12	16	11	1531	171.5	7.11	43.05	12	0	0.861	-0.22	0.509457351971878	0.839181777381524	3.97	107.4	92.6	16.72	1.47	84.1	116.7	110.7	95.5	97.8	95.3							High	High	High	High	High	High	High	High	1
3304952133381549298	False	High	IsMasterProtein	Q99614	Tetratricopeptide repeat protein 1 [OS=Homo sapiens]	0.000	21.364	17	3	5	3	292	33.5	4.84	13.16	3	0	0.956	-0.07	0.86703057025636	0.94819390744232	10.87	98.5	101.5	17.24	10.70	115.5	81.4	100.2	110.4	103.3	89.2							High	High	High	High	High	High	High	High	1
3309716213588487454	False	High	None	Q659C4	La-related protein 1B [OS=Homo sapiens]	0.000	7.309	2	1	1	1	914	105.3	7.61	3.06	1	0																						High	High	High	High	High	High	High	High	1
3312961601966625911	False	High	IsMasterProtein	Q96EY8	Corrinoid adenosyltransferase MMAB [OS=Homo sapiens]	0.000	9.933	6	1	1	1	250	27.4	8.60	3.02	1	0																						High	High	High	High	High	High	High	High	1
3313635736816900772	False	High	IsMasterProtein	O96019	Actin-like protein 6A [OS=Homo sapiens]	0.000	29.556	20	5	7	5	429	47.4	5.60	20.83	5	0																						High	High	High	High	High	High	High	High	1
3320992659371118958	False	High	IsMasterProtein	Q15392	Delta(24)-sterol reductase [OS=Homo sapiens]	0.000	5.501	3	1	1	1	516	60.1	8.16	2.86	1	0																						High	High	High	High	High	High	High	High	1
3327789120096563661	False	High	IsMasterProtein	Q9NR56	Muscleblind-like protein 1 [OS=Homo sapiens]	0.000	9.591	5	3	3	3	388	41.8	8.90	7.45	3	0																						High	High	High	High	High	High	High	High	1	Met-loss+Acetyl [N-Term]
3338073365584811594	False	High	IsMasterProtein	P83731	Large ribosomal subunit protein eL24 [OS=Homo sapiens]	0.000	57.159	31	5	18	5	157	17.8	11.25	45.98	5	0	0.922	-0.12	0.203216375064951	0.780293915932325	7.90	105.2	94.8	9.52	7.21	95.6	104.5	115.6	88.2	101.8	94.1							High	High	High	High	High	High	High	High	1
3341461915485741514	False	High	IsMasterProtein	Q9HC36	rRNA methyltransferase 3, mitochondrial [OS=Homo sapiens]	0.000	5.455	3	1	1	1	420	47.0	8.73	2.61	1	0																						High	High	High	High	High	High	High	High	1
3342691201773252117	False	High	IsMasterProteinCandidate	Q9UKX2	Myosin-2 [OS=Homo sapiens]	0.000	6.024	1	2	3	1	1941	222.9	5.82	6.93	2	0	1.011	0.02	0.718681157586622	0.896836671822084	16.15	99.4	100.6	6.26	9.17	91.8	104.1	98.6	112.1	93.8	99.7							High	High	High	High	High	High	High	High	1	Acetyl [K1248]
3347831162215749093	False	High	IsMasterProtein	Q9UEW8	STE20/SPS1-related proline-alanine-rich protein kinase [OS=Homo sapiens]	0.000	7.889	3	1	1	1	545	59.4	6.29	2.66	1	0																						High	High	High	High	High	High	High	High	1
3348063048302493190	False	High	IsMasterProtein	P50851	Lipopolysaccharide-responsive and beige-like anchor protein [OS=Homo sapiens]	0.000	28.497	2	6	7	6	2863	318.9	5.60	15.76	6	0																						High	High	High	High	High	High	High	High	1
3353104297975983136	False	High	IsMasterProtein	O43242	26S proteasome non-ATPase regulatory subunit 3 [OS=Homo sapiens]	0.000	60.869	22	11	16	11	534	60.9	8.44	41.35	11	0	1.001	0.00	0.42620021611048	0.836797494715619	0.50	99.7	100.3	4.61	0.38	101.9	93.5	100.8	101.7	101.3	100.9							High	High	High	High	High	High	High	High	1
3357604607996684691	False	High	IsMasterProtein	Q9NX58	Cell growth-regulating nucleolar protein [OS=Homo sapiens]	0.000	13.815	7	2	2	2	379	43.6	9.57	5.69	2	0																						High	High	High	High	High	High	High	High	1
3366486650245995426	False	High	IsMasterProtein	P10515	Dihydrolipoyllysine-residue acetyltransferase component of pyruvate dehydrogenase complex, mitochondrial [OS=Homo sapiens]	0.000	44.345	12	6	9	6	647	69.0	7.84	25.02	6	0	0.922	-0.12	0.266973685674286	0.782892522152354	11.51	109.2	90.8	6.07	12.23	108.2	109.3	97.7	108.2	86.5	90.1							High	High	High	High	High	High	High	High	1
3366730786778732406	False	High	IsMasterProtein	Q9UKB3	DnaJ homolog subfamily C member 12 [OS=Homo sapiens]	0.000	5.452	9	2	2	2	198	23.4	5.71	2.27	2	0																						High	High	High	High	High	High	High	High	1	Acetyl [N-Term]
3379051833564609149	False	High	None	Q9BYP7	Serine/threonine-protein kinase WNK3 [OS=Homo sapiens]	0.000	5.728	1	1	1	1	1800	198.3	6.07	3.34	1	0																						High	High	High	High	High	High	High	High	1
3393024407889637945	False	High	IsMasterProtein	P63027	Vesicle-associated membrane protein 2 [OS=Homo sapiens]	0.000	9.132	14	1	1	1	116	12.7	8.13	2.57	1	0																						High	Not Found	High	High	Not Found	High	High	High	1
3394918450034897638	False	High	IsMasterProtein	P55884	Eukaryotic translation initiation factor 3 subunit B [OS=Homo sapiens]	0.000	98.938	22	15	24	15	814	92.4	5.00	59.81	15	0	1.069	0.10	0.511410757602058	0.839181777381524	1.17	96.7	103.3	8.89	15.78	88.2	103.7	103.1	83.2	111.7	110.1							High	High	High	High	High	High	High	High	1	Acetyl [N-Term]
3394977433117342737	False	High	IsMasterProtein	Q92859	Neogenin [OS=Homo sapiens]	0.003	2.483	1	1	4	1	1461	159.9	6.54	9.18	1	0	0.904	-0.15	0.0627787711799701	0.734116865583618	4.57	103.5	96.5	7.65	12.43	98.9	114.9	104.2	81.1	103.8	97.2							High	High	High	High	High	High	High	High	1	Acetyl [K904]
3396571255610308931	False	High	IsMasterProtein	P22692	Insulin-like growth factor-binding protein 4 [OS=Homo sapiens]	0.001	3.812	3	1	1	1	258	27.9	7.15	2.15	1	0																						High	High	High	High	High	High	High	High	1
3408608203848966240	False	High	IsMasterProtein	Q9Y6K0	Choline/ethanolaminephosphotransferase 1 [OS=Homo sapiens]	0.002	3.053	3	1	2	1	416	46.5	8.21	4.37	1	0																						High	High	High	High	High	High	High	High	1
3413891887359958114	False	High	IsMasterProtein	Q9BQC6	Large ribosomal subunit protein mL63 [OS=Homo sapiens]	0.003	2.256	13	1	1	1	102	12.3	11.44	2.16	1	0																						High	High	High	High	High	High	High	High	1
3414831155981605711	False	High	IsMasterProtein	P06703	Protein S100-A6 [OS=Homo sapiens]	0.000	24.815	24	3	44	3	90	10.2	5.48	96.92	3	0	0.967	-0.05	0.1615094840276	0.777211246569536	1.52	101.7	98.3	5.62	3.58	103.0	106.1	95.0	99.7	101.5	94.7							High	High	High	High	High	High	High	High	1
3414895648230328268	False	High	IsMasterProtein	Q92667	A-kinase anchor protein 1, mitochondrial [OS=Homo sapiens]	0.001	3.230	1	1	1	1	903	97.3	4.94	2.43	1	0																						High	High	High	High	High	High	High	High	1
3418505594273786343	False	High	IsMasterProtein	P48735	Isocitrate dehydrogenase [NADP], mitochondrial [OS=Homo sapiens]	0.000	36.766	19	7	18	6	452	50.9	8.69	34.73	7	0																						High	High	High	High	High	High	High	High	1
3418914028943411131	False	High	IsMasterProtein	P29144	Tripeptidyl-peptidase 2 [OS=Homo sapiens]	0.000	32.045	6	6	6	6	1249	138.3	6.32	15.04	6	0																						High	High	High	High	High	High	High	High	1
3419438547587663360	False	High	IsMasterProteinCandidate	P19105	Myosin regulatory light chain 12A [OS=Homo sapiens]	0.000	69.325	52	7	33	7	171	19.8	4.81	100.05	7	0	0.958	-0.06	0.188689345728074	0.780293915932325	3.73	102.0	98.0	9.50	12.33	114.4	98.7	96.5	109.6	86.0	94.8							High	High	High	High	High	High	High	High	1
3425744660855709231	False	High	IsMasterProtein	O60568	Multifunctional procollagen lysine hydroxylase and glycosyltransferase LH3 [OS=Homo sapiens]	0.000	23.494	7	4	5	4	738	84.7	6.05	10.52	4	0	1.119	0.16	0.538792684800944	0.855621256011472	0.80	94.1	105.9	54.98	66.35	36.1	135.6	118.4	24.9	151.7	133.2							High	High	High	High	High	High	High	High	1
3431457210334272148	False	High	IsMasterProtein	Q75QN2	Integrator complex subunit 8 [OS=Homo sapiens]	0.003	2.296	1	1	1	1	995	113.0	7.05	1.65	1	0																						High	High	High	High	High	High	High	High	1
3541019235990541605	False	High	IsMasterProtein	Q9UNM6	26S proteasome non-ATPase regulatory subunit 13 [OS=Homo sapiens]	0.000	53.434	25	8	10	8	376	42.9	5.81	27.29	8	0	0.928	-0.11	0.208534096421114	0.780293915932325	7.95	100.1	99.9	7.61	4.35	98.8	112.5	99.1	91.7	99.2	98.8							High	High	High	High	High	High	High	High	1
2992293195289622245	False	High	IsMasterProtein	Q15005	Signal peptidase complex subunit 2 [OS=Homo sapiens]	0.009	1.670	5	1	1	1	226	25.0	8.47	0.00	1	0																						High	High	High	High	High	High	High	High	1
2983297722228314909	False	High	IsMasterProtein	P28370	Probable global transcription activator SNF2L1 [OS=Homo sapiens]	0.000	33.343	5	5	5	3	1054	122.5	8.09	14.18	5	0																						High	High	High	High	High	High	High	High	1
2527179580342077355	False	High	IsMasterProtein	Q9NUQ9	CYFIP-related Rac1 interactor B [OS=Homo sapiens]	0.000	55.428	22	5	9	5	324	36.7	6.06	29.26	5	0	1.015	0.02	0.660997511501078	0.884664001989137	6.32	101.1	98.9	9.05	12.98	109.5	92.4	96.0	115.8	93.8	92.6							High	High	High	High	High	High	High	High	1
2530096589731876058	False	High	IsMasterProtein	Q96EK5	KIF-binding protein [OS=Homo sapiens]	0.001	3.916	1	1	1	1	621	71.8	5.49	2.34	1	0																						High	High	High	High	High	High	High	High	1
2537256539623357210	False	High	IsMasterProtein	Q13505	Metaxin-1 [OS=Homo sapiens]	0.000	16.309	6	2	2	2	466	51.4	9.79	7.08	2	0																						High	High	High	High	High	High	High	High	1
2541081725476023529	False	High	IsMasterProtein	Q8NBJ7	Inactive C-alpha-formylglycine-generating enzyme 2 [OS=Homo sapiens]	0.000	16.481	9	2	3	2	301	33.8	8.00	8.78	2	0																						High	High	High	High	High	High	High	High	1
2548334964560567831	False	High	IsMasterProtein	Q9GZT8	NIF3-like protein 1 [OS=Homo sapiens]	0.000	5.997	3	1	1	1	377	41.9	6.65	2.17	1	0																						High	High	High	High	High	High	High	High	1
2553580335618676670	False	High	None	Q92901	Ribosomal protein uL3-like [OS=Homo sapiens]	0.000	21.139	4	2	15	2	407	46.3	10.45	39.32	2	0	0.930	-0.10	0.169953225447225	0.780293915932325	7.06	103.0	97.0	5.68	2.43	111.1	100.7	100.9	95.1	98.4	93.9							High	High	High	High	High	High	High	High	1
2558355097008794721	False	High	IsMasterProteinCandidate	Q9BTM1	Histone H2A.J [OS=Homo sapiens]	0.000	77.052	36	6	118	3	129	14.0	10.90	316.64	6	0	1.009	0.01	0.847682716497385	0.93748231306097	1.21	99.5	100.5	7.85	10.27	109.3	95.4	95.9	111.2	91.4	96.8							High	High	High	High	High	High	High	High	1
2563545888999241244	False	High	IsMasterProtein	Q9P2D3	HEAT repeat-containing protein 5B [OS=Homo sapiens]	0.000	6.584	1	1	1	1	2071	224.2	7.17	2.67	1	0																						High	High	High	High	High	High	High	High	1
2564632356119292656	False	High	IsMasterProtein	P04843	Dolichyl-diphosphooligosaccharide--protein glycosyltransferase subunit 1 [OS=Homo sapiens]	0.000	142.991	35	18	46	18	607	68.5	6.38	137.83	18	0	0.969	-0.05	0.0943425206746439	0.744739163794248	0.98	103.5	96.5	3.57	4.14	98.0	105.1	103.1	95.0	102.6	96.2							High	High	High	High	High	High	High	High	1
2567208340756626283	False	High	IsMasterProtein	Q8N128	Protein FAM177A1 [OS=Homo sapiens]	0.001	4.520	7	1	1	1	213	23.7	4.45	1.88	1	0																						High	High	High	High	High	High	High	High	1
2575238413296389827	False	High	IsMasterProtein	Q8IVF2	Protein AHNAK2 [OS=Homo sapiens]	0.000	771.505	43	92	188	91	5795	616.2	5.36	535.74	92	0	0.968	-0.05	0.0820230531382612	0.734116865583618	1.46	101.3	98.7	11.43	10.93	88.6	106.9	110.2	85.7	104.5	104.1							High	High	High	High	High	High	High	High	1
2580326738670543746	False	High	IsMasterProtein	O60341	Lysine-specific histone demethylase 1A [OS=Homo sapiens]	0.000	13.669	5	3	3	3	852	92.8	6.52	6.87	3	0																						High	High	High	High	High	High	High	High	1
2588671418385777490	False	High	IsMasterProteinCandidate	O15405	TOX high mobility group box family member 3 [OS=Homo sapiens]	0.001	3.379	2	1	1	1	576	63.3	7.85	2.38	1	0	0.939	-0.09	0.945278052532718	0.981584438405137	14.01	103.1	96.9	7.21	13.04	104.8	91.4	102.4	90.0	115.1	96.2							High	High	High	High	High	High	High	High	1
2588985702309620212	False	High	IsMasterProtein	O75792	Ribonuclease H2 subunit A [OS=Homo sapiens]	0.001	3.125	6	1	1	1	299	33.4	5.25	1.98	1	0																						High	Not Found	Not Found	Not Found	High	High	High	High	1
2594177095458516104	False	High	IsMasterProtein	P24386	Rab proteins geranylgeranyltransferase component A 1 [OS=Homo sapiens]	0.001	4.440	3	1	1	1	653	73.4	4.75	2.13	1	0																						High	High	High	High	High	High	High	High	1
2601253202356678168	False	High	IsMasterProtein	P31937	3-hydroxyisobutyrate dehydrogenase, mitochondrial [OS=Homo sapiens]	0.000	52.372	25	5	8	5	336	35.3	8.13	23.52	5	0	0.939	-0.09	0.770311554677224	0.910831839767537	17.18	102.5	97.5	8.54	26.08	94.2	90.7	106.5	133.7	85.2	89.7							High	High	High	High	High	High	High	High	1
2613471079569612470	False	High	IsMasterProtein	P14866	Heterogeneous nuclear ribonucleoprotein L [OS=Homo sapiens]	0.000	204.740	44	16	53	15	589	64.1	8.22	168.70	16	1	1.008	0.01	0.313250199515931	0.790866824229263	1.28	100.0	100.0	2.80	1.35	101.0	96.2	101.0	100.9	99.1	101.8							High	High	High	High	High	High	High	High	1
2614245215378921803	False	High	IsMasterProtein	Q9UBU8	Mortality factor 4-like protein 1 [OS=Homo sapiens]	0.007	1.864	2	1	1	1	362	41.4	9.28	0.00	1	0																						High	High	High	High	High	High	High	High	1
2616426161905977358	False	High	IsMasterProtein	Q9UG63	ATP-binding cassette sub-family F member 2 [OS=Homo sapiens]	0.000	40.428	12	7	11	7	623	71.2	7.37	26.88	7	0																						High	High	High	High	High	High	High	High	1
2618292350510681851	False	High	IsMasterProtein	P98082	Disabled homolog 2 [OS=Homo sapiens]	0.000	9.830	3	2	2	2	770	82.4	5.53	5.21	2	0																						High	High	High	High	High	High	High	High	1
2627380101426826587	False	High	None	Q9Y2T4	Serine/threonine-protein phosphatase 2A 55 kDa regulatory subunit B gamma isoform [OS=Homo sapiens]	0.000	5.623	2	1	1	1	447	51.5	6.37	2.59	1	0																						High	High	High	High	High	High	High	High	1
2637590011477773491	False	High	IsMasterProtein	P46459	Vesicle-fusing ATPase [OS=Homo sapiens]	0.000	69.378	20	13	16	13	744	82.5	6.95	35.23	13	0	0.956	-0.06	0.73086615237643	0.898124636474514	2.27	100.5	99.5	9.94	12.38	89.6	103.7	108.9	85.7	109.5	102.6							High	High	High	High	High	High	High	High	1
2645630736488314632	False	High	IsMasterProtein	P04080	Cystatin-B [OS=Homo sapiens]	0.000	90.210	70	4	45	4	98	11.1	7.56	147.05	4	0	1.060	0.08	0.405976841124553	0.835801272916562	0.09	101.1	98.9	6.38	7.68	104.2	99.4	91.8	110.5	96.7	97.4							High	High	High	High	High	High	High	High	1	Acetyl [N-Term]
2648921608470054018	False	High	IsMasterProtein	Q96L92	Sorting nexin-27 [OS=Homo sapiens]	0.001	3.522	2	1	1	1	541	61.2	6.49	2.93	1	0																						High	High	High	High	High	High	High	High	1
2652497111054879184	False	High	IsMasterProtein	Q96HE7	ERO1-like protein alpha [OS=Homo sapiens]	0.000	108.157	31	11	19	11	468	54.4	5.68	57.79	11	0	0.914	-0.13	0.0432151067177961	0.734116865583618	1.61	102.7	97.3	3.05	4.37	100.9	103.4	107.2	91.3	99.0	98.1							High	High	High	High	High	High	High	High	1
2660523182149503333	False	High	IsMasterProtein	Q9UKK9	ADP-sugar pyrophosphatase [OS=Homo sapiens]	0.000	38.395	20	4	9	4	219	24.3	4.94	25.98	4	0																						High	High	High	High	High	High	High	High	1	Acetyl [N-Term]
2661379677725545330	False	High	None	Q8NHP1	Aflatoxin B1 aldehyde reductase member 4 [OS=Homo sapiens]	0.000	6.481	5	1	1	1	331	36.9	6.87	2.47	1	0																						High	High	High	High	High	High	High	High	1
2661453749404066953	False	High	IsMasterProtein	P48651	Phosphatidylserine synthase 1 [OS=Homo sapiens]	0.000	5.804	3	1	1	1	473	55.5	8.43	2.43	1	0																						High	High	High	High	High	High	High	High	1
2665594491149638353	False	High	IsMasterProtein	P12931	Proto-oncogene tyrosine-protein kinase Src [OS=Homo sapiens]	0.000	40.193	13	6	6	5	536	59.8	7.42	18.27	6	0																						High	High	High	High	High	High	High	High	1
2516150800733119915	False	High	IsMasterProtein	P55011	Solute carrier family 12 member 2 [OS=Homo sapiens]	0.000	46.089	4	3	6	3	1212	131.4	6.40	21.70	3	0																						High	High	High	High	High	High	High	High	1
2666399162137355267	False	High	IsMasterProtein	P38117	Electron transfer flavoprotein subunit beta [OS=Homo sapiens]	0.000	138.132	44	11	42	11	255	27.8	8.10	118.31	11	0	1.016	0.02	0.48247657138344	0.839181777381524	1.06	99.4	100.6	6.88	8.25	107.4	95.8	95.4	110.0	94.6	96.9							High	High	High	High	High	High	High	High	1
2504854661788264323	False	High	IsMasterProtein	O75787	Renin receptor [OS=Homo sapiens]	0.003	2.439	2	1	1	1	350	39.0	6.10	2.38	1	0																						High	High	High	High	High	High	High	High	1
2502404100025205194	False	High	IsMasterProtein	P27824	Calnexin [OS=Homo sapiens]	0.000	208.043	29	16	133	16	592	67.5	4.60	380.47	16	0	1.028	0.04	0.0521110438193976	0.734116865583618	1.05	98.6	101.4	1.53	2.53	97.2	100.2	98.7	98.6	103.7	101.5							High	High	High	High	High	High	High	High	1	Phospho [S583]
2351772574129659372	False	High	IsMasterProtein	P35269	General transcription factor IIF subunit 1 [OS=Homo sapiens]	0.000	30.732	10	3	4	3	517	58.2	7.49	15.67	3	0																						High	High	High	High	High	High	High	High	1	Met-loss+Acetyl [N-Term]
2357277482665964201	False	High	IsMasterProtein	P08134	Rho-related GTP-binding protein RhoC [OS=Homo sapiens]	0.000	42.747	19	3	11	3	193	22.0	6.58	28.53	3	0	0.938	-0.09	0.0572304325802698	0.734116865583618	1.48	103.2	96.8	5.40	2.64	109.7	103.4	98.5	98.2	96.9	93.3							High	High	High	High	High	High	High	High	1	Phospho [T60]
2371423697406693501	False	High	IsMasterProteinCandidate	P62807	Histone H2B type 1-C/E/F/G/I [OS=Homo sapiens]	0.000	90.766	46	7	175	2	126	13.9	10.32	360.60	7	0	1.029	0.04	0.468349315377677	0.837679455936745	7.99	97.0	103.0	5.62	4.18	104.7	94.4	96.1	102.0	97.2	105.6							High	High	High	High	High	High	High	High	1
2375435199137725135	False	High	IsMasterProtein	Q96MH2	Protein HEXIM2 [OS=Homo sapiens]	0.000	9.611	5	1	1	1	286	32.4	6.55	3.67	1	0																						High	High	High	High	High	High	High	High	1
2381350149897154971	False	High	IsMasterProtein	P51572	B-cell receptor-associated protein 31 [OS=Homo sapiens]	0.000	43.285	23	6	13	6	246	28.0	8.44	39.77	6	0	0.929	-0.11	0.331388338810839	0.794332522776677	1.77	104.3	95.7	6.58	10.82	94.4	106.5	105.6	87.7	108.8	97.0							High	High	High	High	High	High	High	High	1
2383613337026514959	False	High	IsMasterProtein	Q93052	Lipoma-preferred partner [OS=Homo sapiens]	0.000	29.878	11	4	5	4	612	65.7	7.37	16.12	4	0																						High	High	High	High	High	High	High	High	1
2386724705728610253	False	High	IsMasterProtein	Q9UHB6	LIM domain and actin-binding protein 1 [OS=Homo sapiens]	0.000	5.372	1	1	1	1	759	85.2	6.84	3.63	1	0																						High	High	High	High	High	High	High	High	1
2389854899245022230	False	High	IsMasterProtein	A6NDU8	RAB7A-interacting MON1-CCZ1 complex subunit 1 [OS=Homo sapiens]	0.000	7.659	7	2	2	2	294	33.6	5.26	5.04	2	0																						High	High	High	High	High	High	High	High	1	Met-loss+Acetyl [N-Term]
2399497510241032173	False	High	IsMasterProtein	P25705	ATP synthase subunit alpha, mitochondrial [OS=Homo sapiens]	0.000	238.882	37	19	134	19	553	59.7	9.13	385.23	19	0	1.023	0.03	0.917450750798768	0.971237691447376	0.02	98.9	101.1	7.82	4.76	108.4	98.1	93.1	104.8	100.3	95.2							High	High	High	High	High	High	High	High	1
2401659008786487723	False	High	None	Q5VZF2	Muscleblind-like protein 2 [OS=Homo sapiens]	0.003	2.352	2	1	1	1	373	40.5	8.38	1.70	1	0																						High	High	High	High	High	High	High	High	1
2402053168044673171	False	High	IsMasterProtein	P06576	ATP synthase subunit beta, mitochondrial [OS=Homo sapiens]	0.000	334.705	40	16	225	16	529	56.5	5.40	716.40	16	0	1.037	0.05	0.0871613098936801	0.734116865583618	1.23	98.2	101.8	6.40	8.53	104.9	93.1	95.2	112.2	95.8	98.8							High	High	High	High	High	High	High	High	1
2413702222549115072	False	High	IsMasterProtein	P13693	Translationally-controlled tumor protein [OS=Homo sapiens]	0.000	24.916	16	2	16	2	172	19.6	4.93	35.58	2	0	1.029	0.04	0.5586451430105	0.861497031038261	10.78	99.4	100.6	25.34	7.81	137.8	95.4	87.4	84.8	98.1	96.5							High	High	High	High	High	High	High	High	1
2420499355867486986	False	High	IsMasterProtein	Q96SQ9	Cytochrome P450 2S1 [OS=Homo sapiens]	0.000	27.032	11	5	7	5	504	55.8	8.62	15.99	5	0																						High	High	High	High	High	High	High	High	1
2420827179212213562	False	High	IsMasterProtein	P30622	CAP-Gly domain-containing linker protein 1 [OS=Homo sapiens]	0.000	48.618	8	9	9	9	1438	162.1	5.36	23.41	9	0																						High	High	High	High	High	High	High	High	1
2422870535062940467	False	High	IsMasterProtein	Q9P0J0	NADH dehydrogenase [ubiquinone] 1 alpha subcomplex subunit 13 [OS=Homo sapiens]	0.000	8.958	18	2	2	2	144	16.7	8.43	5.00	2	0																						High	High	High	High	High	High	High	High	1
2426861074950700078	False	High	IsMasterProtein	P22314	Ubiquitin-like modifier-activating enzyme 1 [OS=Homo sapiens]	0.000	316.955	33	27	99	27	1058	117.8	5.76	334.58	27	0	0.954	-0.07	0.0381114865448187	0.734116865583618	1.87	103.0	97.0	3.19	4.46	99.0	105.6	102.0	94.5	102.7	96.1							High	High	High	High	High	High	High	High	1
2429714834335380006	False	High	IsMasterProtein	P40818	Ubiquitin carboxyl-terminal hydrolase 8 [OS=Homo sapiens]	0.000	6.223	2	2	3	2	1118	127.4	8.51	2.57	2	0																						High	High	High	High	High	High	High	High	1
2430507355709703341	False	High	IsMasterProteinCandidate	P68431	Histone H3.1 [OS=Homo sapiens]	0.000	41.778	26	6	142	2	136	15.4	11.12	361.09	6	0	0.922	-0.12	0.25944670902454	0.782892522152354	4.01	104.1	95.9	7.79	13.69	109.3	93.8	105.0	110.8	84.2	96.8							High	High	High	High	High	High	High	High	1	Acetyl [K19; K24; K80]
2431037713967118528	False	High	IsMasterProtein	Q9NW13	RNA-binding protein 28 [OS=Homo sapiens]	0.000	17.845	6	4	4	4	759	85.7	9.22	8.47	4	0																						High	High	High	High	High	High	High	High	1
2433784342189097750	False	High	IsMasterProtein	Q96FJ0	AMSH-like protease [OS=Homo sapiens]	0.000	5.325	3	1	1	1	436	49.8	7.23	2.47	1	0																						High	High	High	High	High	High	High	High	1
2434478048185670809	False	High	IsMasterProtein	Q9Y2W6	Tudor and KH domain-containing protein [OS=Homo sapiens]	0.005	2.072	2	1	1	1	561	62.0	5.02	1.97	1	0																						High	High	High	High	High	High	High	High	1
2442503011499302378	False	High	IsMasterProteinCandidate	Q8IVW4	Cyclin-dependent kinase-like 3 [OS=Homo sapiens]	0.007	1.881	1	1	1	1	592	67.5	9.31	1.89	1	0																						High	High	High	High	High	High	High	High	1
2447510198658431817	False	High	IsMasterProtein	Q9H910	Jupiter microtubule associated homolog 2 [OS=Homo sapiens]	0.000	54.289	35	5	8	5	190	20.1	9.26	25.04	5	0	1.032	0.05	0.508213621502045	0.839181777381524	9.76	98.3	101.7	8.58	8.94	89.4	99.0	106.3	92.3	110.5	102.5							High	High	High	High	High	High	High	High	1	Acetyl [N-Term]
2452511729080939995	False	High	IsMasterProtein	O95159	Zinc finger protein-like 1 [OS=Homo sapiens]	0.000	13.395	11	3	3	3	310	34.1	8.07	8.58	3	0																						High	High	High	High	High	High	High	High	1
2458252490920426752	False	High	IsMasterProtein	P16402	Histone H1.3 [OS=Homo sapiens]	0.000	128.705	30	9	51	1	221	22.3	11.02	134.93	9	0																						High	High	High	High	High	High	High	High	1	Acetyl [K35]; Met-loss+Acetyl [N-Term]
2467286346040319717	False	High	None	P54707	Potassium-transporting ATPase alpha chain 2 [OS=Homo sapiens]	0.000	10.379	2	2	3	2	1039	115.4	6.55	6.52	2	0																						High	High	High	High	High	High	High	High	1
2475503787040523239	False	High	IsMasterProtein	Q9UM54	Unconventional myosin-VI [OS=Homo sapiens]	0.000	12.308	2	2	2	2	1294	149.6	8.53	5.66	2	0																						High	High	High	High	High	High	High	High	1
2478117011496918927	False	High	IsMasterProtein	Q13206	Probable ATP-dependent RNA helicase DDX10 [OS=Homo sapiens]	0.000	8.199	1	1	1	1	875	100.8	8.63	3.64	1	0																						High	High	High	High	High	High	High	High	1
2495561624923528868	False	High	IsMasterProtein	Q10567	AP-1 complex subunit beta-1 [OS=Homo sapiens]	0.000	111.260	18	16	23	4	949	104.5	5.06	67.81	16	0																						High	High	High	High	High	High	High	High	1
2504769513394967935	False	Medium	IsMasterProtein	Q2QD12	Ribulose-phosphate 3-epimerase-like protein 1 [OS=Homo sapiens]	0.013	1.502	3	1	1	1	228	25.0	5.41	0.00	1	0																						High	High	High	High	High	High	High	High	1
2986049448252169894	False	Medium	IsMasterProteinCandidate	Q8N3U4	Cohesin subunit SA-2 [OS=Homo sapiens]	0.010	1.648	1	1	1	1	1231	141.2	5.43	2.13	1	0																						High	High	High	High	High	High	High	High	1
2670088850139302853	False	High	None	Q12816	Trophinin [OS=Homo sapiens]	0.003	2.321	1	1	1	1	1431	143.6	9.03	1.65	1	0																						High	High	High	High	High	High	High	High	1
2682606283701638300	False	Medium	None	Q9UJQ7	SCP2 sterol-binding domain-containing protein 1 [OS=Homo sapiens]	0.036	0.987	4	1	1	1	156	17.7	9.33	1.80	1	0																						High	High	High	High	High	High	High	High	1
2858962051142088186	False	Medium	IsMasterProtein	Q8WXE1	ATR-interacting protein [OS=Homo sapiens]	0.047	0.871	1	1	1	1	791	85.8	6.32	1.83	1	0																						High	High	High	High	High	High	High	High	1
2859585786570282431	False	High	IsMasterProtein	P08237	ATP-dependent 6-phosphofructokinase, muscle type [OS=Homo sapiens]	0.000	16.378	4	2	2	1	780	85.1	7.99	6.40	2	0																						High	High	High	High	High	High	High	High	1
2860318499918784945	False	Medium	IsMasterProtein	A0A087X0M5	T cell receptor beta variable 18 [OS=Homo sapiens]	0.050	0.843	6	1	1	1	115	13.0	8.87	0.00	1	0																						High	High	High	High	High	High	High	High	1
2861301330543475205	False	High	IsMasterProtein	Q8N766	ER membrane protein complex subunit 1 [OS=Homo sapiens]	0.000	23.266	5	4	5	4	993	111.7	7.66	14.61	4	0																						High	High	High	High	High	High	High	High	1
2863197479310684416	False	High	IsMasterProtein	Q96EK6	Glucosamine 6-phosphate N-acetyltransferase [OS=Homo sapiens]	0.000	6.847	16	2	2	2	184	20.7	7.99	5.46	2	0																						High	High	High	High	High	High	High	High	1
2867565850229162791	False	High	IsMasterProtein	P12081	Histidine--tRNA ligase, cytoplasmic [OS=Homo sapiens]	0.000	45.759	17	8	11	4	509	57.4	5.88	27.77	8	1	1.082	0.11	0.504480250285728	0.839181777381524	20.92	90.1	109.9	19.71	13.40	81.4	89.6	117.5	88.0	114.3	109.2							High	High	High	High	High	High	High	High	1
2868702294912813046	False	High	IsMasterProtein	P60174	Triosephosphate isomerase [OS=Homo sapiens]	0.000	450.922	89	19	211	19	249	26.7	6.90	744.87	19	0	1.029	0.04	0.971711097216008	0.990399496566498	0.65	98.4	101.6	7.18	2.15	108.2	95.8	95.8	102.5	99.0	98.6							High	High	High	High	High	High	High	High	1
2869240267963356902	False	High	IsMasterProtein	Q9UQB8	Brain-specific angiogenesis inhibitor 1-associated protein 2 [OS=Homo sapiens]	0.000	11.147	4	2	2	2	552	60.8	8.90	6.11	2	0																						High	High	High	High	High	High	High	High	1
2873393245892861627	False	High	None	Q9UI15	Transgelin-3 [OS=Homo sapiens]	0.000	25.009	7	1	3	1	199	22.5	7.33	12.58	1	0	1.024	0.03	0.283084375802436	0.782892522152354	3.55	98.3	101.7	21.74	19.55	122.2	89.1	82.4	125.1	89.1	92.2							High	High	High	High	High	High	High	High	1
2874142018275296018	False	High	IsMasterProtein	A6NHR9	Structural maintenance of chromosomes flexible hinge domain-containing protein 1 [OS=Homo sapiens]	0.001	4.476	1	1	1	1	2005	226.2	7.30	2.23	1	0																						High	High	High	High	High	High	High	High	1
2874885037648560876	False	High	IsMasterProtein	O60869	Endothelial differentiation-related factor 1 [OS=Homo sapiens]	0.000	27.219	26	3	10	3	148	16.4	9.95	30.28	3	0	0.985	-0.02	0.676679427967851	0.890941071528333	23.68	98.6	101.4	17.03	17.92	80.4	93.2	112.7	126.1	91.8	95.8							High	High	High	High	High	High	High	High	1	Met-loss+Acetyl [N-Term]
2876748578085891311	False	Medium	None	A6NHC0	Calpain-8 [OS=Homo sapiens]	0.039	0.948	1	1	3	1	703	79.1	5.22	3.50	1	0																						High	High	High	High	High	High	High	High	1
2890344552958539961	False	High	IsMasterProtein	O75569	Interferon-inducible double-stranded RNA-dependent protein kinase activator A [OS=Homo sapiens]	0.000	13.055	8	2	2	2	313	34.4	8.41	5.92	2	0																						High	High	High	High	High	High	High	High	1
2890677899884632439	False	High	IsMasterProtein	Q01201	Transcription factor RelB [OS=Homo sapiens]	0.000	7.314	4	1	1	1	579	62.1	6.24	3.35	1	0																						High	High	High	High	High	High	High	High	1
2905303877157199956	False	High	IsMasterProtein	Q10469	Alpha-1,6-mannosyl-glycoprotein 2-beta-N-acetylglucosaminyltransferase [OS=Homo sapiens]	0.003	2.617	2	1	1	1	447	51.5	8.76	2.27	1	0																						High	High	High	High	High	High	High	High	1
2920310602141209761	False	High	None	O95399	Urotensin-2 [OS=Homo sapiens]	0.000	5.949	6	1	3	1	124	14.3	7.80	7.68	1	0	0.901	-0.15	0.21355493901097	0.780293915932325	1.22	105.2	94.8	12.99	7.99	117.7	102.4	90.9	105.2	92.3	91.6							High	High	High	High	High	High	High	High	1
2921825731244054349	False	High	IsMasterProtein	Q99714	3-hydroxyacyl-CoA dehydrogenase type-2 [OS=Homo sapiens]	0.000	147.633	58	11	25	11	261	26.9	7.78	82.52	11	0	1.081	0.11	0.106602038346135	0.744739163794248	1.11	98.2	101.8	3.59	4.25	99.9	97.9	93.1	108.0	99.7	101.4							High	High	High	High	High	High	High	High	1
2927347659774261053	False	High	IsMasterProtein	Q9H7B2	Ribosome production factor 2 homolog [OS=Homo sapiens]	0.000	8.594	4	1	1	1	306	35.6	9.99	3.35	1	0																						High	High	High	High	High	High	High	High	1
2936440106232523244	False	High	IsMasterProtein	Q9NYH9	U3 small nucleolar RNA-associated protein 6 homolog [OS=Homo sapiens]	0.000	10.783	4	2	2	2	597	70.1	7.28	5.04	2	0																						High	High	High	High	High	High	High	High	1	Met-loss+Acetyl [N-Term]
2936777588717646109	False	High	IsMasterProtein	O95070	Protein YIF1A [OS=Homo sapiens]	0.000	7.047	5	1	1	1	293	32.0	8.95	3.56	1	0																						High	High	High	High	High	High	High	High	1
2943690132932996841	False	High	IsMasterProtein	P10412	Histone H1.4 [OS=Homo sapiens]	0.000	144.017	35	10	53	2	219	21.9	11.03	141.09	10	8	1.042	0.06	0.32267977806529	0.790866824229263	2.37	97.2	102.8	10.28	7.08	90.7	95.2	110.1	94.5	100.7	108.8							High	High	High	High	High	High	High	High	1	Acetyl [K34]; Met-loss [N-Term]; Met-loss+Acetyl [N-Term]
2945964816553277045	False	High	IsMasterProtein	Q9Y2X0	Mediator of RNA polymerase II transcription subunit 16 [OS=Homo sapiens]	0.002	2.633	2	1	1	1	877	96.7	7.37	0.00	1	0																						High	High	High	High	High	High	High	High	1
2951553745667677229	False	High	IsMasterProtein	P31689	DnaJ homolog subfamily A member 1 [OS=Homo sapiens]	0.000	67.188	26	7	15	7	397	44.8	7.08	35.74	7	0	1.010	0.01	0.534897930061007	0.855621256011472	3.76	104.5	95.5	20.34	14.93	122.6	106.7	80.9	97.6	110.5	81.7							High	High	High	High	High	High	High	High	1
2951655110054191757	False	High	IsMasterProtein	Q5VW32	BRO1 domain-containing protein BROX [OS=Homo sapiens]	0.000	14.402	8	2	3	2	411	46.4	7.65	8.39	2	0																						High	High	High	High	High	High	High	High	1
2956941067343712987	False	High	IsMasterProtein	O75718	Cartilage-associated protein [OS=Homo sapiens]	0.002	2.717	2	1	1	1	401	46.5	5.73	1.77	1	0																						High	High	High	High	High	High	High	High	1
2962281166201317424	False	High	IsMasterProtein	P35579	Myosin-9 [OS=Homo sapiens]	0.000	937.244	48	83	321	64	1960	226.4	5.60	997.79	83	9	0.997	0.00	0.425260877963025	0.836797494715619	0.99	100.2	99.8	1.95	1.62	103.3	99.9	99.9	97.2	100.2	99.5							High	High	High	High	High	High	High	High	1	Met-loss+Acetyl [N-Term]
2963381124708492524	False	High	IsMasterProtein	Q5JTH9	RRP12-like protein [OS=Homo sapiens]	0.000	33.633	8	8	9	8	1297	143.6	8.75	15.89	8	0																						High	High	High	High	High	High	High	High	1
2974578878725693910	False	High	None	P45984	Mitogen-activated protein kinase 9 [OS=Homo sapiens]	0.003	2.393	2	1	1	1	424	48.1	5.63	1.91	1	0																						High	High	High	High	High	High	High	High	1
2982009215915538431	False	High	IsMasterProtein	Q8TBA6	Golgin subfamily A member 5 [OS=Homo sapiens]	0.000	18.319	6	3	3	3	731	83.0	5.83	8.54	3	0																						High	High	High	High	High	High	High	High	1
2851468461982241185	False	High	IsMasterProtein	P30626	Sorcin [OS=Homo sapiens]	0.000	37.887	35	6	9	6	198	21.7	5.59	24.76	6	0	1.022	0.03	0.838918951206464	0.93748231306097	11.56	98.5	101.5	7.27	2.56	107.6	96.6	94.0	99.5	98.8	103.5							High	High	High	High	High	High	High	High	1
2674436889027733514	False	High	IsMasterProtein	Q08431	Lactadherin [OS=Homo sapiens]	0.000	15.149	8	2	2	2	387	43.1	8.15	4.32	2	0																						High	High	High	High	High	High	High	High	1
2835722040055345918	False	High	None	P62736	Actin, aortic smooth muscle [OS=Homo sapiens]	0.000	361.588	45	17	625	4	377	42.0	5.39	1595.54	17	0	1.000	0.00	0.760536813828249	0.909873081816206	1.42	100.0	100.0	4.96	3.52	104.2	101.0	94.4	103.2	101.0	96.3							High	High	High	High	High	High	High	High	1
2830011060178503561	False	Medium	IsMasterProtein	Q8TBB1	E3 ubiquitin-protein ligase LNX [OS=Homo sapiens]	0.013	1.500	1	1	1	1	728	80.6	7.09	0.00	1	0																						High	High	High	High	High	High	High	High	1
2683396977362819782	False	High	IsMasterProtein	P17931	Galectin-3 [OS=Homo sapiens]	0.000	41.528	25	6	18	6	250	26.1	8.56	37.18	6	0																						High	High	High	High	High	High	High	High	1
2687801448742430149	False	High	IsMasterProtein	Q9H4A6	Golgi phosphoprotein 3 [OS=Homo sapiens]	0.000	15.706	9	2	2	2	298	33.8	6.44	6.78	2	0																						High	High	High	High	High	High	High	High	1
2695656054765669185	False	High	IsMasterProteinCandidate	P07478	Trypsin-2 [OS=Homo sapiens]	0.000	6.523	8	1	3	1	247	26.5	4.92	6.42	1	0	1.026	0.04	0.455379732899144	0.836797494715619	7.72	96.1	103.9	18.06	8.68	116.1	81.7	93.1	112.9	100.6	95.6							High	High	High	High	High	High	High	High	1
2703376622299265366	False	High	IsMasterProtein	Q9UKF6	Cleavage and polyadenylation specificity factor subunit 3 [OS=Homo sapiens]	0.000	4.663	2	1	1	1	684	77.4	5.60	3.56	1	0																						High	High	High	High	High	High	High	High	1
2706346813500612186	False	High	IsMasterProtein	Q9C0C9	(E3-independent) E2 ubiquitin-conjugating enzyme [OS=Homo sapiens]	0.000	17.051	5	5	5	4	1292	141.2	5.12	9.53	5	0																						High	High	High	High	High	High	High	High	1
2713387100441535630	False	Medium	IsMasterProtein	Q7Z769	Solute carrier family 35 member E3 [OS=Homo sapiens]	0.048	0.854	2	1	1	1	313	35.0	9.16	0.00	1	0																						High	High	High	High	High	High	High	High	1
2713650887316084794	False	High	IsMasterProtein	P78310	Coxsackievirus and adenovirus receptor [OS=Homo sapiens]	0.000	12.046	7	2	2	2	365	40.0	7.56	5.85	2	0																						High	High	High	High	High	High	High	High	1
2726683976815450871	False	High	IsMasterProtein	P00338	L-lactate dehydrogenase A chain [OS=Homo sapiens]	0.000	291.009	60	25	281	23	332	36.7	8.27	664.37	25	2	1.019	0.03	0.384259732704101	0.822406592170384	3.51	99.2	100.8	2.83	9.36	94.1	99.6	97.5	95.9	99.0	113.9							High	High	High	High	High	High	High	High	1	Met-loss+Acetyl [N-Term]
2735556346422021928	False	High	IsMasterProtein	P53384	Cytosolic Fe-S cluster assembly factor NUBP1 [OS=Homo sapiens]	0.000	13.041	6	2	2	2	320	34.5	5.33	6.57	2	0																						High	High	High	High	High	High	High	High	1
2738260570012369424	False	High	None	O75581	Low-density lipoprotein receptor-related protein 6 [OS=Homo sapiens]	0.008	1.731	0	1	1	1	1613	180.3	5.31	0.00	1	0																						High	High	High	High	High	High	High	High	1
2739049111137792080	False	High	IsMasterProtein	P13861	cAMP-dependent protein kinase type II-alpha regulatory subunit [OS=Homo sapiens]	0.000	36.599	18	6	6	6	404	45.5	5.07	17.40	6	0																						High	High	High	High	High	High	High	High	1
2746028524908130600	False	High	IsMasterProtein	P16070	CD44 antigen [OS=Homo sapiens]	0.000	105.587	11	7	25	7	742	81.5	5.33	70.52	7	0	0.896	-0.16	0.263912036316083	0.782892522152354	1.74	103.4	96.6	5.59	3.79	108.9	97.4	104.3	97.6	99.5	92.4							High	High	High	High	High	High	High	High	1	Phospho [S706]
2749950876556130584	False	High	IsMasterProtein	P0DMV9	Heat shock 70 kDa protein 1B [OS=Homo sapiens]	0.000	541.241	58	30	269	19	641	70.0	5.66	926.89	30	3	1.071	0.10	0.436154317383737	0.836797494715619	12.44	94.1	105.9	2.99	10.66	95.5	100.5	95.4	90.3	107.6	110.7							High	High	High	High	High	High	High	High	1
2751730392985219929	False	High	IsMasterProtein	P09669	Cytochrome c oxidase subunit 6C [OS=Homo sapiens]	0.000	17.022	36	3	5	3	75	8.8	10.39	11.86	3	0	0.936	-0.09	0.311165509210167	0.790468033541661	2.08	103.3	96.7	22.54	3.04	96.3	96.3	139.5	90.1	91.5	86.3							High	High	High	High	High	High	High	High	1
2758380383998066899	False	High	IsMasterProtein	Q86V81	THO complex subunit 4 [OS=Homo sapiens]	0.000	69.145	26	5	31	5	257	26.9	11.15	88.02	5	0	0.925	-0.11	0.405699475657877	0.835801272916562	18.52	103.9	96.1	14.46	8.50	94.8	124.4	101.9	100.2	84.5	94.2							High	High	High	High	High	High	High	High	1	Met-loss+Acetyl [N-Term]
2762375354567501212	False	High	IsMasterProtein	Q9UI14	Prenylated Rab acceptor protein 1 [OS=Homo sapiens]	0.000	8.337	8	1	1	1	185	20.6	7.34	3.21	1	0																						High	High	High	High	High	High	High	High	1
2765435694013910926	False	Medium	IsMasterProtein	Q96Q15	Serine/threonine-protein kinase SMG1 [OS=Homo sapiens]	0.028	1.128	0	1	1	1	3661	410.2	6.46	0.00	1	0																						High	High	High	High	High	High	High	High	1
2767038677570436707	False	High	IsMasterProtein	P82663	Small ribosomal subunit protein mS25 [OS=Homo sapiens]	0.002	3.065	5	1	1	1	173	20.1	8.82	2.59	1	0																						High	High	High	High	High	High	High	High	1
2769512896140685031	False	High	IsMasterProtein	Q16831	Uridine phosphorylase 1 [OS=Homo sapiens]	0.000	30.836	23	6	6	6	310	33.9	7.88	16.58	6	0																						High	High	High	High	High	High	High	High	1
2780012699029809096	False	High	IsMasterProtein	Q9H9J2	Large ribosomal subunit protein mL44 [OS=Homo sapiens]	0.000	27.067	11	3	4	3	332	37.5	8.40	11.74	3	0																						High	High	High	High	High	High	High	High	1
2783720911668015522	False	High	IsMasterProtein	Q9NWT6	Hypoxia-inducible factor 1-alpha inhibitor [OS=Homo sapiens]	0.000	10.192	5	1	1	1	349	40.3	5.57	3.85	1	0																						High	High	High	High	High	High	High	High	1
2794156240078795368	False	High	IsMasterProtein	Q8NEZ5	F-box only protein 22 [OS=Homo sapiens]	0.000	13.260	6	2	2	2	403	44.5	7.03	5.63	2	0																						High	High	High	High	High	High	High	High	1
2799366669898558471	False	High	IsMasterProtein	O00469	Procollagen-lysine,2-oxoglutarate 5-dioxygenase 2 [OS=Homo sapiens]	0.000	105.887	19	11	26	11	737	84.6	6.71	63.88	11	0	0.964	-0.05	0.610768171759762	0.871567532512047	5.45	100.5	99.5	10.77	5.79	92.2	97.9	113.2	96.9	94.4	105.3							High	High	High	High	High	High	High	High	1
2805084755290845876	False	High	IsMasterProtein	Q09161	Nuclear cap-binding protein subunit 1 [OS=Homo sapiens]	0.000	24.083	9	5	5	5	790	91.8	6.43	10.97	5	0																						High	High	High	High	High	High	High	High	1
2807732286070698978	False	High	IsMasterProtein	Q7LGA3	Heparan sulfate 2-O-sulfotransferase 1 [OS=Homo sapiens]	0.000	5.208	3	1	1	1	356	41.9	8.69	3.09	1	0																						High	High	High	High	High	High	High	High	1
2821733550000515702	False	High	IsMasterProtein	Q9NX46	ADP-ribosylhydrolase ARH3 [OS=Homo sapiens]	0.000	7.039	3	1	1	1	363	38.9	5.07	3.58	1	0																						High	High	High	High	High	High	High	High	1
2822155780876655725	False	High	IsMasterProtein	Q5T8D3	Acyl-CoA-binding domain-containing protein 5 [OS=Homo sapiens]	0.000	5.629	2	2	2	2	534	60.1	5.33	4.25	2	0																						High	High	High	High	High	High	High	High	1
2824475933773921432	False	High	IsMasterProtein	Q14108	Lysosome membrane protein 2 [OS=Homo sapiens]	0.000	24.858	11	5	9	5	478	54.3	5.14	21.20	5	0	1.002	0.00	0.85637702754172	0.942847408033965	14.36	101.2	98.8	10.09	2.23	90.1	110.4	101.5	99.1	97.3	101.7							High	High	High	High	High	High	High	High	1
2826650301699758635	False	High	IsMasterProtein	Q9HCU5	Prolactin regulatory element-binding protein [OS=Homo sapiens]	0.000	11.622	4	1	1	1	417	45.4	7.88	3.72	1	0																						High	Not Found	Not Found	High	High	High	High	High	1
2832146552711634492	False	High	IsMasterProtein	Q02218	2-oxoglutarate dehydrogenase complex component E1 [OS=Homo sapiens]	0.000	33.937	9	7	8	7	1023	115.9	6.86	19.40	7	0																						High	High	High	High	High	High	High	High	1
2337830748365545884	False	High	IsMasterProtein	Q53FT3	Protein Hikeshi [OS=Homo sapiens]	0.000	6.028	7	1	1	1	197	21.6	5.45	3.12	1	0																						High	High	High	High	High	High	High	High	1
3546401136209877532	False	High	IsMasterProtein	O75821	Eukaryotic translation initiation factor 3 subunit G [OS=Homo sapiens]	0.000	30.334	31	5	7	5	320	35.6	6.13	15.83	5	0																						High	High	High	High	High	High	High	High	1	Met-loss [N-Term]
3549591940651771702	False	High	IsMasterProtein	P17252	Protein kinase C alpha type [OS=Homo sapiens]	0.000	63.370	19	9	11	9	672	76.7	7.05	31.88	9	0																						High	High	High	High	High	High	High	High	1	Met-loss+Acetyl [N-Term]
4298785526974998210	False	High	IsMasterProtein	Q9BTU6	Phosphatidylinositol 4-kinase type 2-alpha [OS=Homo sapiens]	0.000	34.659	24	7	7	7	479	54.0	8.29	19.99	7	0																						High	High	High	High	High	High	High	High	1	Acetyl [N-Term]
4299442073717893558	False	High	IsMasterProtein	Q9Y6A4	Cilia- and flagella-associated protein 20 [OS=Homo sapiens]	0.000	13.303	16	3	3	3	193	22.8	9.76	7.57	3	0																						High	High	High	High	High	High	High	High	1
4305624722430213023	False	High	IsMasterProtein	Q9H4A3	Serine/threonine-protein kinase WNK1 [OS=Homo sapiens]	0.000	12.102	1	2	2	2	2382	250.6	6.34	6.66	2	0																						High	High	High	High	High	High	High	High	1
4306036841848923980	False	High	IsMasterProtein	Q08752	Peptidyl-prolyl cis-trans isomerase D [OS=Homo sapiens]	0.000	23.676	16	6	7	5	370	40.7	7.21	16.65	6	0																						High	High	High	High	High	High	High	High	1
4308008512399919918	False	High	IsMasterProteinCandidate	A1X283	SH3 and PX domain-containing protein 2B [OS=Homo sapiens]	0.003	2.578	1	1	1	1	911	101.5	8.69	0.00	1	0																						High	High	High	High	High	High	High	High	1
4311553193835580120	False	High	IsMasterProtein	P56556	NADH dehydrogenase [ubiquinone] 1 alpha subcomplex subunit 6 [OS=Homo sapiens]	0.002	2.645	6	1	1	1	128	15.1	9.98	1.97	1	0																						High	High	High	High	High	High	High	High	1
4314325281228425264	False	High	IsMasterProtein	O15382	Branched-chain-amino-acid aminotransferase, mitochondrial [OS=Homo sapiens]	0.000	9.123	4	1	1	1	392	44.3	8.65	3.41	1	0																						High	High	High	High	High	High	High	High	1
4317219429199659424	False	High	IsMasterProtein	Q9H6Z4	Ran-binding protein 3 [OS=Homo sapiens]	0.000	16.346	5	2	2	2	567	60.2	4.78	6.55	2	0																						High	High	High	High	High	High	High	High	1
4321322024900282876	False	High	IsMasterProtein	Q9UDW1	Cytochrome b-c1 complex subunit 9 [OS=Homo sapiens]	0.000	22.110	38	2	4	2	63	7.3	9.47	11.31	2	0																						High	High	High	High	High	High	High	High	1
4323681854308555372	False	High	IsMasterProtein	Q12830	Nucleosome-remodeling factor subunit BPTF [OS=Homo sapiens]	0.000	9.924	0	1	1	1	3046	338.1	6.54	3.00	1	0																						High	High	High	High	High	High	High	High	1
4327969175985067622	False	High	IsMasterProtein	Q6I9Y2	THO complex subunit 7 homolog [OS=Homo sapiens]	0.000	4.983	5	1	1	1	204	23.7	5.67	2.44	1	0																						High	High	High	High	High	High	High	High	1	Met-loss+Acetyl [N-Term]
4328558024401800768	False	High	IsMasterProtein	Q12913	Receptor-type tyrosine-protein phosphatase eta [OS=Homo sapiens]	0.000	16.315	2	3	3	3	1337	145.9	5.58	6.02	3	0																						High	High	High	High	High	High	High	High	1
4330094663577244460	False	High	IsMasterProtein	Q13049	E3 ubiquitin-protein ligase TRIM32 [OS=Homo sapiens]	0.000	11.675	2	1	1	1	653	71.9	6.98	4.75	1	0																						High	High	High	High	High	High	High	High	1	Met-loss+Acetyl [N-Term]
4330394968015135701	False	High	IsMasterProtein	Q9P2R3	Rabankyrin-5 [OS=Homo sapiens]	0.000	22.791	4	4	5	4	1169	128.3	6.10	15.61	4	0	1.004	0.01	0.577155381070517	0.861806162322114	12.89	103.1	96.9	10.52	16.06	107.2	92.3	113.8	107.6	100.7	78.3							High	High	High	High	High	High	High	High	1
4334840059881177708	False	High	IsMasterProtein	Q16864	V-type proton ATPase subunit F [OS=Homo sapiens]	0.000	6.706	10	1	5	1	119	13.4	5.52	9.47	1	0																						High	High	High	High	High	High	High	High	1
4335544546222164902	False	High	IsMasterProtein	Q9NRX4	14 kDa phosphohistidine phosphatase [OS=Homo sapiens]	0.000	5.729	19	2	3	2	125	13.8	6.07	5.92	2	0																						High	High	High	High	High	High	High	High	1
4340156669496060526	False	High	IsMasterProtein	Q9Y3C6	Peptidyl-prolyl cis-trans isomerase-like 1 [OS=Homo sapiens]	0.000	34.063	25	3	5	3	166	18.2	7.99	15.58	3	0																						High	High	High	High	High	High	High	High	1
4342326397945372791	False	High	IsMasterProtein	O75150	E3 ubiquitin-protein ligase BRE1B [OS=Homo sapiens]	0.002	2.658	1	1	1	1	1001	113.6	6.29	2.67	1	0																						High	High	High	High	High	High	High	High	1
4354305271704446850	False	Medium	IsMasterProtein	O95248	Myotubularin-related protein 5 [OS=Homo sapiens]	0.015	1.418	0	1	1	1	1868	208.3	6.90	2.12	1	0																						High	High	High	High	High	High	High	High	1
4357646705779427866	False	Medium	IsMasterProtein	Q6N075	Molybdate-anion transporter [OS=Homo sapiens]	0.050	0.842	3	1	1	1	450	49.7	7.80	1.70	1	0																						High	High	High	High	High	High	High	High	1
4358239921076645532	False	High	IsMasterProtein	Q15526	Surfeit locus protein 1 [OS=Homo sapiens]	0.000	8.638	5	1	1	1	300	33.3	9.60	2.59	1	0																						High	High	High	High	High	High	High	High	1
4360705577473031613	False	High	IsMasterProtein	Q969X5	Endoplasmic reticulum-Golgi intermediate compartment protein 1 [OS=Homo sapiens]	0.000	20.717	14	4	5	4	290	32.6	7.06	11.07	4	0	1.047	0.07	0.49315499298798	0.839181777381524	13.79	101.3	98.7	4.20	10.98	99.6	100.1	92.8	115.5	95.0	97.1							High	High	High	High	High	High	High	High	1
4361926129006051556	False	High	IsMasterProtein	Q9BSH4	Translational activator of cytochrome c oxidase 1 [OS=Homo sapiens]	0.000	17.545	18	3	3	3	297	32.5	8.13	6.98	3	0																						High	High	High	High	High	High	High	High	1
4366334861174983345	False	High	IsMasterProteinRejected	P68363	Tubulin alpha-1B chain [OS=Homo sapiens]	0.000	476.229	64	21	405	0	451	50.1	5.06	1339.60	21	0																						High	High	High	High	High	High	High	High	0
4368793239132195373	False	High	None	P23634	Plasma membrane calcium-transporting ATPase 4 [OS=Homo sapiens]	0.000	29.527	7	6	12	6	1241	137.8	6.60	30.41	6	0	0.910	-0.14	0.139746745046836	0.777211246569536	0.03	102.7	97.3	2.48	4.41	102.1	106.2	101.6	101.0	96.7	92.4							High	High	High	High	High	High	High	High	1
4369524592651400068	False	High	IsMasterProtein	P43490	Nicotinamide phosphoribosyltransferase [OS=Homo sapiens]	0.000	83.919	30	12	24	12	491	55.5	7.15	51.48	12	0	0.975	-0.04	0.143037836189334	0.777211246569536	1.23	100.9	99.1	9.92	8.66	90.8	110.6	103.9	88.5	104.1	102.1							High	High	High	High	High	High	High	High	1
4377208032786879179	False	High	IsMasterProtein	P51858	Hepatoma-derived growth factor [OS=Homo sapiens]	0.000	189.130	65	13	38	12	240	26.8	4.73	121.56	13	1	0.954	-0.07	0.577445463814577	0.861806162322114	6.45	100.5	99.5	6.43	7.18	95.6	100.1	108.5	91.2	105.4	99.2							High	High	High	High	High	High	High	High	1	Phospho [S132; S133]
4381387929152042020	False	High	IsMasterProtein	Q9ULX3	RNA-binding protein NOB1 [OS=Homo sapiens]	0.001	4.463	2	1	1	1	412	46.6	7.18	2.31	1	0																						High	High	High	High	High	High	High	High	1
4381736745055384034	False	High	IsMasterProtein	Q6PJF5	Inactive rhomboid protein 2 [OS=Homo sapiens]	0.007	1.842	1	1	1	1	856	96.6	8.82	1.76	1	0																						High	High	High	High	High	High	High	High	1
4286201540320348411	False	High	IsMasterProtein	Q92990	Glomulin [OS=Homo sapiens]	0.000	5.465	2	1	1	1	594	68.2	5.33	2.47	1	0																						High	High	High	High	High	High	High	High	1
4388377478201374307	False	High	IsMasterProteinCandidate	A0A024R1R8	Translation machinery-associated protein 7B [OS=Homo sapiens]	0.000	5.435	14	1	1	1	64	7.1	9.99	3.23	1	0	0.882	-0.18	0.246397233408097	0.782892522152354	4.89	104.4	95.6	15.62	18.70	86.1	109.6	117.4	75.9	110.8	100.2							High	High	High	High	High	High	High	High	1
4272754808403189707	False	High	IsMasterProtein	Q6PIU2	Neutral cholesterol ester hydrolase 1 [OS=Homo sapiens]	0.000	53.079	19	5	9	5	408	45.8	7.23	30.03	5	0	0.854	-0.23	0.294410045105434	0.782892522152354	21.68	110.1	89.9	17.31	13.89	98.0	102.6	133.5	83.7	102.6	79.5							High	High	High	High	High	High	High	High	1
4271689599031996441	False	High	IsMasterProtein	Q9H1K1	Iron-sulfur cluster assembly enzyme ISCU [OS=Homo sapiens]	0.000	9.658	22	2	2	2	167	18.0	9.48	4.89	2	0																						High	High	High	High	High	High	High	High	1
4137218576109141814	False	High	IsMasterProtein	Q06210	Glutamine--fructose-6-phosphate aminotransferase [isomerizing] 1 [OS=Homo sapiens]	0.000	90.675	18	10	16	7	699	78.8	7.11	42.25	10	1	1.008	0.01	0.859325401811435	0.943975366765994	19.03	105.2	94.8	13.91	7.80	110.7	107.0	84.8	93.1	107.9	96.4							High	High	High	High	High	High	High	High	1	Phospho [S261]
4143955501491186019	False	High	IsMasterProtein	P55084	Trifunctional enzyme subunit beta, mitochondrial [OS=Homo sapiens]	0.000	74.332	28	11	21	11	474	51.3	9.41	56.17	11	0	0.916	-0.13	0.634495121371746	0.878164503619096	2.37	102.8	97.2	7.89	3.59	108.7	92.9	103.6	98.0	101.9	94.9							High	High	High	High	High	High	High	High	1
4145241579063427930	False	High	IsMasterProtein	P68400	Casein kinase II subunit alpha [OS=Homo sapiens]	0.000	34.742	12	4	7	4	391	45.1	7.74	14.37	4	0																						High	High	High	High	High	High	High	High	1
4146618986531713622	False	High	IsMasterProtein	P46782	Small ribosomal subunit protein uS7 [OS=Homo sapiens]	0.000	88.101	54	9	33	9	204	22.9	9.72	95.60	9	0	0.924	-0.11	0.0969046448514399	0.744739163794248	3.56	104.0	96.0	16.62	13.63	123.4	90.8	97.1	111.3	87.6	89.7							High	High	High	High	High	High	High	High	1	Met-loss+Acetyl [N-Term]; Acetyl [N-Term]
4154359228263867930	False	High	IsMasterProtein	P46781	Small ribosomal subunit protein uS4 [OS=Homo sapiens]	0.000	74.885	36	10	95	10	194	22.6	10.65	216.41	10	0	1.017	0.02	0.159341396943948	0.777211246569536	1.20	99.4	100.6	8.59	9.13	89.1	104.0	103.6	90.6	104.9	107.9							High	High	High	High	High	High	High	High	1
4157182932771800811	False	High	IsMasterProtein	Q07955	Serine/arginine-rich splicing factor 1 [OS=Homo sapiens]	0.000	92.430	40	10	52	9	248	27.7	10.36	129.71	10	1	0.939	-0.09	0.200174519102471	0.780293915932325	7.02	103.1	96.9	5.80	1.16	98.9	102.0	110.5	97.5	95.8	95.4							High	High	High	High	High	High	High	High	1
4163681238843766636	False	High	IsMasterProtein	Q13144	Translation initiation factor eIF2B subunit epsilon [OS=Homo sapiens]	0.000	7.395	2	1	1	1	721	80.3	5.08	3.17	1	0																						High	High	High	High	High	High	High	High	1	Met-loss+Acetyl [N-Term]
4173136633731686100	False	High	IsMasterProtein	P29590	Protein PML [OS=Homo sapiens]	0.000	14.021	4	3	3	3	882	97.5	6.21	5.65	3	0																						High	High	High	High	High	High	High	High	1
4184238853361906286	False	High	IsMasterProtein	Q2TB90	Hexokinase HKDC1 [OS=Homo sapiens]	0.000	44.159	10	9	15	8	917	102.5	7.12	28.05	9	0																						High	High	High	High	High	High	High	High	1
4191413839330820481	False	High	IsMasterProtein	O14979	Heterogeneous nuclear ribonucleoprotein D-like [OS=Homo sapiens]	0.000	24.599	8	3	13	2	420	46.4	9.57	32.61	3	0																						High	High	High	High	High	High	High	High	1
4192017138878545272	False	High	IsMasterProtein	P08582	Melanotransferrin [OS=Homo sapiens]	0.000	36.991	10	5	5	5	738	80.2	5.94	14.33	5	0																						High	High	High	High	High	High	High	High	1
4192951457052188404	False	High	IsMasterProtein	P06756	Integrin alpha-V [OS=Homo sapiens]	0.000	74.564	14	12	20	12	1048	116.0	5.68	44.53	12	0	1.162	0.22	0.143539745265777	0.777211246569536	4.60	92.5	107.5	9.35	20.38	94.5	79.5	93.3	134.6	89.6	108.5							High	High	High	High	High	High	High	High	1
4198310778640922638	False	High	IsMasterProtein	Q9Y3F4	Serine-threonine kinase receptor-associated protein [OS=Homo sapiens]	0.000	74.566	43	11	17	11	350	38.4	5.12	41.42	11	0	1.005	0.01	0.8429227890825	0.93748231306097	19.26	94.5	105.5	10.51	14.45	110.5	96.3	90.3	111.1	84.2	107.5							High	High	High	High	High	High	High	High	1
4201760533929060036	False	High	IsMasterProtein	P63313	Thymosin beta-10 [OS=Homo sapiens]	0.000	22.319	52	3	33	2	44	5.0	5.36	102.07	3	0	1.103	0.14	0.608068435283664	0.870716268972784	29.31	92.1	107.9	38.72	14.81	137.4	83.9	66.2	121.7	92.6	98.3							High	High	High	High	High	High	High	High	1	Met-loss+Acetyl [N-Term]; Acetyl [K4]; Met-loss [N-Term]
4204109305997435954	False	High	IsMasterProtein	Q07960	Rho GTPase-activating protein 1 [OS=Homo sapiens]	0.000	26.521	11	4	7	4	439	50.4	6.29	27.49	4	0																						High	High	High	High	High	High	High	High	1
4208729749156870383	False	High	IsMasterProtein	O60678	Protein arginine N-methyltransferase 3 [OS=Homo sapiens]	0.000	12.289	5	3	3	3	531	59.9	5.35	6.93	3	0																						High	High	High	High	High	High	High	High	1
4224605817431316350	False	High	IsMasterProtein	Q96ST2	Protein IWS1 homolog [OS=Homo sapiens]	0.000	12.399	3	2	2	2	819	91.9	4.69	4.87	2	0																						High	High	High	High	High	High	High	High	1
4228584982071455131	False	High	IsMasterProtein	Q92769	Histone deacetylase 2 [OS=Homo sapiens]	0.000	28.196	20	7	7	5	488	55.3	5.91	17.40	7	0																						High	High	High	High	High	High	High	High	1
4231086194268643311	False	High	IsMasterProtein	Q8N6R0	eEF1A lysine and N-terminal methyltransferase [OS=Homo sapiens]	0.000	5.820	2	1	1	1	699	78.7	6.73	2.68	1	0																						High	High	High	High	High	High	High	High	1
4232598259152992278	False	High	IsMasterProtein	Q86Y56	Dynein axonemal assembly factor 5 [OS=Homo sapiens]	0.000	12.594	4	4	4	4	855	93.5	6.42	2.88	4	0																						High	High	High	High	High	High	High	High	1
4237649288618835376	False	High	IsMasterProtein	Q9NUP9	Protein lin-7 homolog C [OS=Homo sapiens]	0.000	12.011	15	3	3	3	197	21.8	8.43	7.50	3	0																						High	High	High	High	High	High	High	High	1	Met-loss+Acetyl [N-Term]
4240907950946080993	False	High	IsMasterProtein	Q9BV44	tRNA (guanine(6)-N2)-methyltransferase THUMP3 [OS=Homo sapiens]	0.000	15.245	7	3	3	3	507	57.0	6.37	7.76	3	0																						High	High	High	High	High	High	High	High	1
4240995388596956577	False	High	IsMasterProtein	Q08379	Golgin subfamily A member 2 [OS=Homo sapiens]	0.000	6.042	1	1	1	1	1002	113.0	5.02	2.92	1	0																						High	High	High	High	High	High	High	High	1
4246188395921196782	False	High	IsMasterProteinCandidate	Q15139	Serine/threonine-protein kinase D1 [OS=Homo sapiens]	0.007	1.881	1	1	1	1	912	101.6	6.62	1.89	1	0																						High	High	High	High	High	High	High	High	1
4254593612476960216	False	High	IsMasterProtein	Q9BTZ2	Dehydrogenase/reductase SDR family member 4 [OS=Homo sapiens]	0.001	3.682	3	1	1	1	278	29.5	8.56	2.58	1	0																						High	High	High	High	High	High	High	High	1
4258123771778816743	False	High	IsMasterProtein	P55265	Double-stranded RNA-specific adenosine deaminase [OS=Homo sapiens]	0.000	97.010	15	14	18	14	1226	136.0	8.65	44.15	14	0	0.950	-0.07	0.143972267632816	0.777211246569536	2.13	104.7	95.3	5.05	8.82	109.4	99.0	103.2	105.4	94.0	88.9							High	High	High	High	High	High	High	High	1
4261439205867451235	False	High	IsMasterProteinCandidate	A8MWD9	Putative small nuclear ribonucleoprotein G-like protein 15 [OS=Homo sapiens]	0.000	6.603	16	1	2	1	76	8.5	8.84	6.14	1	0																						High	High	High	High	High	High	High	High	1
4267228453861492918	False	Medium	IsMasterProtein	Q8IVM0	Coiled-coil domain-containing protein 50 [OS=Homo sapiens]	0.043	0.926	3	1	1	1	306	35.8	6.65	0.00	1	0																						High	High	High	High	High	High	High	High	1	Met-loss+Acetyl [N-Term]
4270153949205942222	False	High	IsMasterProtein	Q9UBV2	Protein sel-1 homolog 1 [OS=Homo sapiens]	0.000	21.414	6	3	3	3	794	88.7	5.39	9.44	3	0																						High	High	High	High	High	High	High	High	1
4271823877594573979	False	High	IsMasterProtein	P27105	Stomatin [OS=Homo sapiens]	0.000	61.787	27	6	21	6	288	31.7	7.88	52.61	6	0	1.021	0.03	0.511314090388462	0.839181777381524	1.66	98.4	101.6	7.38	9.09	107.5	93.2	97.6	109.7	91.4	100.7							High	High	High	High	High	High	High	High	1
4128551820349889228	False	High	IsMasterProtein	P51531	Probable global transcription activator SNF2L2 [OS=Homo sapiens]	0.000	5.691	1	1	1	1	1590	181.2	7.20	2.59	1	0																						High	High	High	High	High	High	High	High	1
4388597074234396696	False	High	IsMasterProtein	P04083	Annexin A1 [OS=Homo sapiens]	0.000	661.036	70	24	501	24	346	38.7	7.02	1633.95	24	0	0.995	-0.01	0.481552784973198	0.838870650272838	1.85	99.8	100.2	1.81	2.82	99.6	99.3	102.6	96.5	100.0	102.0							High	High	High	High	High	High	High	High	1	Met-loss+Acetyl [N-Term]
4397536938893978881	False	High	IsMasterProtein	O43491	Band 4.1-like protein 2 [OS=Homo sapiens]	0.000	12.447	3	2	2	2	1005	112.5	5.44	5.16	2	0																						High	High	High	High	High	High	High	High	1
4573185288358324905	False	High	IsMasterProtein	P21953	2-oxoisovalerate dehydrogenase subunit beta, mitochondrial [OS=Homo sapiens]	0.000	5.234	3	1	1	1	392	43.1	6.29	1.94	1	0																						High	High	High	High	High	High	High	High	1
4573654140983497752	False	High	IsMasterProtein	P12004	Proliferating cell nuclear antigen [OS=Homo sapiens]	0.000	183.601	56	11	50	11	261	28.8	4.69	158.15	11	0	0.966	-0.05	0.126052264427161	0.763575856941485	1.74	103.9	96.1	12.98	12.94	87.1	111.6	108.1	84.1	109.1	100.0							High	High	High	High	High	High	High	High	1
4578961420069997890	False	High	IsMasterProtein	P31930	Cytochrome b-c1 complex subunit 1, mitochondrial [OS=Homo sapiens]	0.000	100.255	28	10	29	10	480	52.6	6.37	93.92	10	0	0.991	-0.01	0.936409760618844	0.978973840646973	1.94	98.5	101.5	10.99	9.33	112.8	94.4	93.1	110.3	97.2	92.2							High	High	High	High	High	High	High	High	1
4583007171926660229	False	High	IsMasterProtein	Q9H1I8	Activating signal cointegrator 1 complex subunit 2 [OS=Homo sapiens]	0.001	4.508	2	1	1	1	757	86.3	5.16	2.26	1	0																						High	High	High	High	High	High	High	High	1
4594033010686828793	False	High	IsMasterProtein	P48637	Glutathione synthetase [OS=Homo sapiens]	0.000	32.159	21	8	23	8	474	52.4	5.92	38.30	8	0	0.915	-0.13	0.5403563611174	0.855621256011472	35.00	102.3	97.7	30.20	13.13	90.8	88.1	146.0	83.1	105.5	86.7							High	High	High	High	High	High	High	High	1	Met-loss+Acetyl [N-Term]
4596787228496680093	False	High	IsMasterProtein	Q9BV86	N-terminal Xaa-Pro-Lys N-methyltransferase 1 [OS=Homo sapiens]	0.000	36.135	28	5	5	5	223	25.4	5.52	15.64	5	0																						High	High	High	High	High	High	High	High	1	Met-loss+Acetyl [N-Term]
4598318327767700223	False	High	IsMasterProtein	Q96SI9	Spermatid perinuclear RNA-binding protein [OS=Homo sapiens]	0.000	24.126	8	5	6	2	672	73.6	8.72	12.44	5	0																						High	High	High	High	High	High	High	High	1
4600920651766906085	False	High	IsMasterProtein	O14602	Eukaryotic translation initiation factor 1A, Y-chromosomal [OS=Homo sapiens]	0.000	10.203	14	2	3	2	144	16.4	5.24	7.08	2	0																						High	High	High	High	High	High	High	High	1
4607067536077994881	False	High	IsMasterProtein	Q9Y6H1	Coiled-coil-helix-coiled-coil-helix domain-containing protein 2 [OS=Homo sapiens]	0.000	26.492	34	3	3	3	151	15.5	9.22	10.81	3	0																						High	High	High	High	High	High	High	High	1
4612354553252099721	False	Medium	IsMasterProtein	Q12981	Vesicle transport protein SEC20 [OS=Homo sapiens]	0.010	1.629	7	1	1	1	228	26.1	8.95	1.86	1	0																						High	High	High	High	High	High	High	High	1
4613005433053849836	False	High	IsMasterProteinCandidate	P06899	Histone H2B type 1-J [OS=Homo sapiens]	0.000	73.358	46	7	124	2	126	13.9	10.32	253.87	7	0	1.138	0.19	0.157238393358587	0.777211246569536	2.71	93.5	106.5	1.77	8.96	95.8	93.1	96.2	109.1	94.2	111.6							High	High	High	High	High	High	High	High	1
4622690060897357887	False	Medium	IsMasterProtein	Q9UII2	ATPase inhibitor, mitochondrial [OS=Homo sapiens]	0.021	1.303	7	1	1	1	106	12.2	9.35	2.69	1	0	1.181	0.24	0.259193345810679	0.782892522152354	24.80	96.6	103.4	21.74	8.88	67.7	102.1	101.4	108.5	100.4	119.8							High	High	High	High	High	High	High	High	1
4624493070796375817	False	Medium	IsMasterProtein	Q7Z7H8	Large ribosomal subunit protein uL10m [OS=Homo sapiens]	0.025	1.220	3	1	1	1	261	29.3	9.58	0.00	1	0																						High	High	High	High	High	High	High	High	1
4636367879172640363	False	High	IsMasterProtein	P24666	Low molecular weight phosphotyrosine protein phosphatase [OS=Homo sapiens]	0.000	37.591	32	4	9	4	158	18.0	6.74	27.11	4	0	1.008	0.01	0.855921033953162	0.942847408033965	3.74	100.1	99.9	4.94	1.03	95.5	105.4	99.9	98.7	99.7	100.7							High	High	High	High	High	High	High	High	1
4636491781207187808	False	High	IsMasterProtein	P14868	Aspartate--tRNA ligase, cytoplasmic [OS=Homo sapiens]	0.000	100.405	43	20	34	20	501	57.1	6.55	83.24	20	0	0.994	-0.01	0.662897006925284	0.884664001989137	2.22	100.0	100.0	8.45	5.83	108.1	91.4	98.4	107.4	98.4	96.4							High	High	High	High	High	High	High	High	1
4637087941136759499	False	High	IsMasterProtein	O15126	Secretory carrier-associated membrane protein 1 [OS=Homo sapiens]	0.000	37.151	28	4	5	4	338	37.9	7.42	19.93	4	0																						High	High	High	High	High	High	High	High	1	Met-loss+Acetyl [N-Term]
4656669965841171391	False	High	IsMasterProtein	Q8NBQ5	Estradiol 17-beta-dehydrogenase 11 [OS=Homo sapiens]	0.000	52.537	27	7	10	7	300	32.9	9.17	31.15	7	0	1.013	0.02	0.669863229611547	0.888717428166943	4.27	97.9	102.1	14.19	7.73	88.7	98.4	117.0	89.9	102.6	103.5							High	High	High	High	High	High	High	High	1
4657566489845177469	False	High	IsMasterProtein	Q969K3	E3 ubiquitin-protein ligase RNF34 [OS=Homo sapiens]	0.000	5.076	3	1	1	1	372	41.6	4.96	1.79	1	0																						High	High	High	High	High	High	High	High	1
4657621263098051220	False	High	None	Q14568	Heat shock protein HSP 90-alpha A2 [OS=Homo sapiens]	0.000	125.622	25	8	131	2	343	39.3	4.65	409.09	8	0	0.926	-0.11	0.868152596480221	0.9482605310872	2.02	104.5	95.5	11.47	19.73	87.3	108.0	106.6	80.9	119.9	97.4							High	High	High	High	High	High	High	High	1
4657914547001490376	False	High	None	P53778	Mitogen-activated protein kinase 12 [OS=Homo sapiens]	0.003	2.393	2	1	1	1	367	41.9	6.39	1.91	1	0																						High	High	High	High	High	High	High	High	1
4660762928554623897	False	High	IsMasterProtein	Q12860	Contactin-1 [OS=Homo sapiens]	0.000	147.738	23	18	34	18	1018	113.2	5.90	93.72	18	0	0.948	-0.08	0.201880637448042	0.780293915932325	5.70	104.1	95.9	5.59	6.88	104.3	97.4	108.9	90.0	96.1	103.3							High	High	High	High	High	High	High	High	1
4660808662127601060	False	Medium	IsMasterProtein	Q9NR09	Baculoviral IAP repeat-containing protein 6 [OS=Homo sapiens]	0.032	1.037	0	1	1	1	4857	529.9	6.05	0.00	1	0																						High	High	High	High	High	High	High	High	1
4674964721240563698	False	High	IsMasterProtein	Q9H694	Protein bicaudal C homolog 1 [OS=Homo sapiens]	0.000	12.142	3	2	2	2	974	104.8	8.54	4.84	2	0																						High	High	High	High	High	High	High	High	1
4676575217961373957	False	Medium	IsMasterProtein	P63098	Calcineurin subunit B type 1 [OS=Homo sapiens]	0.026	1.191	9	1	2	1	170	19.3	4.81	3.34	1	0																						High	High	High	High	High	High	High	High	1
4678268061119529029	False	High	IsMasterProtein	Q06033	Inter-alpha-trypsin inhibitor heavy chain H3 [OS=Homo sapiens]	0.000	5.660	1	1	1	1	890	99.8	5.74	2.66	1	0																						High	High	High	High	High	High	High	High	1
4678408440687391789	False	High	IsMasterProtein	Q9UFW8	CGG triplet repeat-binding protein 1 [OS=Homo sapiens]	0.003	2.192	6	1	1	1	167	18.8	8.95	2.52	1	0																						High	High	High	High	High	High	High	High	1
4678846149867540289	False	High	IsMasterProtein	Q9H4A4	Aminopeptidase B [OS=Homo sapiens]	0.000	85.226	20	11	17	11	650	72.5	5.74	50.90	11	0	0.931	-0.10	0.209045899809094	0.780293915932325	8.94	100.9	99.1	10.35	5.02	116.2	98.1	97.1	101.0	91.4	96.2							High	High	High	High	High	High	High	High	1
4684437010104716316	False	High	IsMasterProteinCandidate	Q01628	Interferon-induced transmembrane protein 3 [OS=Homo sapiens]	0.000	10.832	12	1	1	1	133	14.6	7.01	4.47	1	0																						High	High	High	High	High	High	High	High	1
4686891910023409545	False	High	IsMasterProtein	P62140	Serine/threonine-protein phosphatase PP1-beta catalytic subunit [OS=Homo sapiens]	0.000	69.365	28	7	21	2	327	37.2	6.19	76.90	7	0																						High	High	High	High	High	High	High	High	1	Met-loss+Acetyl [N-Term]
4562553461680680521	False	High	IsMasterProtein	Q9Y2Q5	Ragulator complex protein LAMTOR2 [OS=Homo sapiens]	0.000	5.015	10	1	1	1	125	13.5	5.40	2.52	1	0																						High	High	High	High	High	High	High	High	1
4390061241352575470	False	High	IsMasterProtein	Q9HC07	Putative divalent cation/proton antiporter TMEM165 [OS=Homo sapiens]	0.000	20.203	19	3	3	3	324	34.9	7.02	8.07	3	0																						High	High	High	High	High	High	High	High	1
4549741875275556482	False	High	IsMasterProtein	Q99627	COP9 signalosome complex subunit 8 [OS=Homo sapiens]	0.000	7.881	7	1	1	1	209	23.2	5.38	3.44	1	0																						High	High	High	High	High	High	High	High	1
4547975332704462571	False	High	IsMasterProteinCandidate	Q53FV1	ORM1-like protein 2 [OS=Homo sapiens]	0.000	17.021	17	2	3	1	153	17.4	9.64	10.17	2	0																						High	High	High	High	High	High	High	High	1	Acetyl [N-Term]
4405181458594490981	False	High	IsMasterProtein	Q9NYL2	Mitogen-activated protein kinase kinase kinase 20 [OS=Homo sapiens]	0.000	10.326	3	2	2	2	800	91.1	7.87	4.78	2	0																						High	High	High	High	High	High	High	High	1	Met-loss+Acetyl [N-Term]
4405938644803011901	False	High	IsMasterProtein	Q9HDC9	Adipocyte plasma membrane-associated protein [OS=Homo sapiens]	0.000	43.289	23	10	16	10	416	46.5	6.16	40.27	10	0	1.005	0.01	0.515123654974971	0.841578268727144	2.34	99.8	100.2	0.95	3.80	99.5	98.3	100.2	100.0	97.2	104.8							High	High	High	High	High	High	High	High	1
4406338825216404645	False	High	IsMasterProtein	Q16740	ATP-dependent Clp protease proteolytic subunit, mitochondrial [OS=Homo sapiens]	0.000	16.037	16	3	3	3	277	30.2	8.09	8.55	3	0																						High	High	High	High	High	High	High	High	1
4407010178123737594	False	Medium	IsMasterProtein	Q9BQE4	Selenoprotein S [OS=Homo sapiens]	0.024	1.242	6	1	1	1	189	21.2	9.70	1.69	1	0																						High	High	High	High	High	High	High	High	1
4417786093828078874	False	High	IsMasterProtein	Q9H1A4	Anaphase-promoting complex subunit 1 [OS=Homo sapiens]	0.002	2.942	1	1	1	1	1944	216.4	6.30	1.82	1	0																						High	High	High	High	High	High	High	High	1
4427751732173954290	False	High	IsMasterProtein	Q99700	Ataxin-2 [OS=Homo sapiens]	0.000	18.456	3	3	3	3	1313	140.2	9.57	6.63	3	0																						High	High	High	High	High	High	High	High	1
4429006779143257910	False	High	IsMasterProtein	Q14320	Protein FAM50A [OS=Homo sapiens]	0.000	7.792	6	2	2	2	339	40.2	6.83	5.62	2	0																						High	High	High	High	High	High	High	High	1
4430928365987498552	False	High	IsMasterProtein	Q9Y277	Voltage-dependent anion-selective channel protein 3 [OS=Homo sapiens]	0.000	153.796	46	9	49	8	283	30.6	8.66	156.46	9	0	1.118	0.16	0.084134646207289	0.734116865583618	1.02	97.3	102.7	6.51	7.87	101.8	89.4	95.4	113.9	100.7	98.8							High	High	High	High	High	High	High	High	1	Met-loss+Acetyl [N-Term]
4445906156822009584	False	High	IsMasterProtein	Q969V3	BOS complex subunit NCLN [OS=Homo sapiens]	0.000	26.178	8	3	3	3	563	62.9	6.89	8.83	3	0																						High	High	High	High	High	High	High	High	1
4445993330794884217	False	High	IsMasterProtein	P54577	Tyrosine--tRNA ligase, cytoplasmic [OS=Homo sapiens]	0.000	53.870	26	12	12	12	528	59.1	7.05	31.68	12	0	1.071	0.10	0.557349760722987	0.861497031038261	4.39	98.4	101.6	8.30	2.39	90.6	97.5	106.8	99.9	104.4	100.7							High	High	High	High	High	High	High	High	1
4447457189107336251	False	High	IsMasterProtein	O60493	Sorting nexin-3 [OS=Homo sapiens]	0.000	31.682	43	5	9	4	162	18.8	8.66	23.44	5	0	1.055	0.08	0.378882550816445	0.820169286473245	11.50	97.6	102.4	3.85	9.02	94.3	100.5	93.9	114.6	97.8	99.0							High	High	High	High	High	High	High	High	1
4455965317500752879	False	High	None	Q0IIM8	TBC1 domain family member 8B [OS=Homo sapiens]	0.003	2.611	1	1	12	1	1120	128.6	5.95	6.23	1	0	1.126	0.17	0.00929030979420744	0.541580645339812	1.28	92.6	107.4	3.21	3.15	91.9	97.2	92.1	106.8	109.4	102.8							High	High	High	High	High	High	High	High	1
4457645785715096452	False	High	IsMasterProtein	Q9BS26	Endoplasmic reticulum resident protein 44 [OS=Homo sapiens]	0.000	32.726	17	6	11	5	406	46.9	5.26	22.49	6	0																						High	High	High	High	High	High	High	High	1
4459435427997336669	False	High	IsMasterProtein	O60231	Pre-mRNA-splicing factor ATP-dependent RNA helicase DHX16 [OS=Homo sapiens]	0.000	14.025	3	2	2	2	1041	119.2	6.80	5.35	2	0																						High	High	High	High	High	High	High	High	1
4461868117343589472	False	High	IsMasterProtein	Q66K14	TBC1 domain family member 9B [OS=Homo sapiens]	0.000	9.978	2	2	2	2	1250	140.4	5.25	6.26	2	0																						High	High	High	High	High	High	High	High	1
4463024331811541084	False	High	IsMasterProtein	Q15054	DNA polymerase delta subunit 3 [OS=Homo sapiens]	0.000	10.401	8	3	3	3	466	51.4	9.35	5.04	3	0																						High	High	High	High	High	High	High	High	1
4471349255838518587	False	High	IsMasterProtein	P23526	Adenosylhomocysteinase [OS=Homo sapiens]	0.000	182.243	48	18	78	17	432	47.7	6.34	222.26	18	0	0.981	-0.03	0.877514634058057	0.951746455029494	1.67	98.0	102.0	5.16	4.14	97.0	97.4	106.2	95.1	101.3	103.0							High	High	High	High	High	High	High	High	1
4473457085686512926	False	High	IsMasterProtein	Q16186	Proteasomal ubiquitin receptor ADRM1 [OS=Homo sapiens]	0.000	8.158	4	1	5	1	407	42.1	5.07	17.80	1	0																						High	High	High	High	High	High	High	High	1	Met-loss+Acetyl [N-Term]
4481377694352566724	False	High	IsMasterProtein	P15121	Aldo-keto reductase family 1 member B1 [OS=Homo sapiens]	0.000	275.862	54	17	318	16	316	35.8	6.98	672.62	17	1	1.033	0.05	0.095462020667012	0.744739163794248	2.04	98.4	101.6	11.07	12.62	110.8	91.5	92.5	116.5	93.2	95.6							High	High	High	High	High	High	High	High	1
4487199997490175914	False	High	IsMasterProtein	P01034	Cystatin-C [OS=Homo sapiens]	0.000	12.941	18	2	2	2	146	15.8	8.75	6.32	2	0																						High	High	High	High	High	High	High	High	1
4489677363022304149	False	High	IsMasterProtein	Q8IYU8	Calcium uptake protein 2, mitochondrial [OS=Homo sapiens]	0.000	13.569	6	2	2	2	434	49.6	9.09	5.87	2	0																						High	High	High	High	High	High	High	High	1
4495210949063335174	False	High	IsMasterProtein	Q7L576	Cytoplasmic FMR1-interacting protein 1 [OS=Homo sapiens]	0.000	22.333	5	6	6	6	1253	145.1	6.90	11.09	6	0																						High	High	High	High	High	High	High	High	1
4500438095718597566	False	High	IsMasterProtein	P50148	Guanine nucleotide-binding protein G(q) subunit alpha [OS=Homo sapiens]	0.000	23.501	15	5	5	3	359	42.1	5.68	7.70	5	0																						High	High	High	High	High	High	High	High	1
4502753596309464620	False	High	IsMasterProtein	Q6NUQ4	Transmembrane protein 214 [OS=Homo sapiens]	0.000	17.278	8	4	4	4	689	77.1	9.14	9.88	4	0																						High	High	High	High	High	High	High	High	1
4512542596092401927	False	High	IsMasterProtein	Q15390	Mitochondrial fission regulator 1 [OS=Homo sapiens]	0.000	10.579	4	1	1	1	333	37.0	9.01	3.57	1	0																						High	High	High	High	High	High	High	High	1
4529992090848904506	False	High	IsMasterProtein	Q01968	Inositol polyphosphate 5-phosphatase OCRL [OS=Homo sapiens]	0.003	2.232	1	1	1	1	901	104.1	6.55	2.06	1	0																						High	High	High	High	High	High	High	High	1
4532618803689773049	False	High	IsMasterProtein	P00491	Purine nucleoside phosphorylase [OS=Homo sapiens]	0.000	82.014	42	9	28	9	289	32.1	6.95	83.93	9	0	1.245	0.32	0.460165280469966	0.837679455936745	15.19	91.4	108.6	11.87	14.42	82.0	104.1	94.6	112.5	89.0	117.8							High	High	High	High	High	High	High	High	1
4534983152498971383	False	High	None	Q8N4C6	Ninein [OS=Homo sapiens]	0.000	11.370	0	1	2	1	2090	243.1	5.03	5.95	1	0	1.018	0.03	0.770989451324967	0.910831839767537	11.65	97.2	102.8	7.79	2.97	108.1	95.8	93.8	101.4	97.5	103.4							High	High	High	High	High	High	High	High	1
4536078631798452952	False	High	IsMasterProteinCandidate	Q6P582	Mitotic-spindle organizing protein 2A [OS=Homo sapiens]	0.000	7.041	14	1	1	1	158	16.2	9.64	3.39	1	0																						High	High	High	High	High	High	High	High	1
4549685978582378632	False	High	IsMasterProtein	Q9Y399	Small ribosomal subunit protein uS2m [OS=Homo sapiens]	0.001	3.808	5	2	2	2	296	33.2	9.26	2.24	2	0																						High	High	High	High	High	High	High	High	1
3546691932709759279	False	High	None	Q9H6T0	Epithelial splicing regulatory protein 2 [OS=Homo sapiens]	0.009	1.667	1	1	1	1	727	78.4	6.71	0.00	1	0																						High	High	High	High	High	High	High	High	1
4128416838288873001	False	High	IsMasterProtein	P11177	Pyruvate dehydrogenase E1 component subunit beta, mitochondrial [OS=Homo sapiens]	0.000	65.993	33	9	15	9	359	39.2	6.65	44.62	9	0	1.007	0.01	0.969440073643045	0.990310464112665	4.40	100.0	100.0	0.41	3.95	99.5	100.2	100.2	100.2	103.9	96.0							High	High	High	High	High	High	High	High	1
4113768837461094803	False	High	IsMasterProtein	A0AVT1	Ubiquitin-like modifier-activating enzyme 6 [OS=Homo sapiens]	0.000	24.883	6	5	5	5	1052	117.9	6.14	12.72	5	0																						High	High	High	High	High	High	High	High	1
3705334322242747100	False	High	IsMasterProtein	Q12788	Transducin beta-like protein 3 [OS=Homo sapiens]	0.000	11.548	3	2	2	2	808	89.0	6.90	5.41	2	0																						High	High	High	High	High	High	High	High	1
3710113209643881705	False	High	IsMasterProtein	O75794	Translation initiation factor eIF2 assembly protein [OS=Homo sapiens]	0.002	2.942	3	1	1	1	336	39.1	4.81	1.94	1	0																						High	High	High	High	High	High	High	High	1
3715584417028259664	False	High	IsMasterProteinCandidate	P56381	ATP synthase subunit epsilon, mitochondrial [OS=Homo sapiens]	0.006	2.004	16	1	1	1	51	5.8	9.92	2.43	1	0																						High	High	High	High	High	High	High	High	1
3725615404801325538	False	High	IsMasterProtein	Q9UJX3	Anaphase-promoting complex subunit 7 [OS=Homo sapiens]	0.000	18.268	8	3	3	3	565	63.1	5.72	5.81	3	0																						High	High	High	High	High	High	High	High	1
3728877322360888626	False	High	IsMasterProtein	P62854	Small ribosomal subunit protein eS26 [OS=Homo sapiens]	0.000	34.839	34	3	26	3	115	13.0	11.00	46.75	3	0	1.153	0.21	0.210350459265214	0.780293915932325	15.83	97.1	102.9	10.22	21.42	101.9	83.3	90.7	134.7	96.0	93.4							High	High	High	High	High	High	High	High	1
3740560991068464238	False	High	None	Q93084	Sarcoplasmic/endoplasmic reticulum calcium ATPase 3 [OS=Homo sapiens]	0.000	65.998	8	6	25	6	999	109.2	5.52	79.79	6	0	1.025	0.04	0.117597911106038	0.744739163794248	1.44	98.8	101.2	5.40	3.20	92.5	102.8	99.9	98.0	104.4	102.4							High	High	High	High	High	High	High	High	1
3740771680866674362	False	High	IsMasterProtein	P62993	Growth factor receptor-bound protein 2 [OS=Homo sapiens]	0.000	21.631	15	3	5	3	217	25.2	6.32	13.25	3	0	0.864	-0.21	0.203570252173068	0.780293915932325	17.98	110.8	89.2	11.81	7.34	116.7	114.1	93.4	85.1	98.6	91.9							High	High	High	High	High	High	High	High	1
3752183774953564252	False	High	IsMasterProtein	Q8WY36	HMG box transcription factor BBX [OS=Homo sapiens]	0.001	3.789	1	1	1	1	941	105.1	8.79	1.93	1	0																						High	High	High	High	High	High	High	High	1
3761626498643372027	False	High	IsMasterProtein	P05362	Intercellular adhesion molecule 1 [OS=Homo sapiens]	0.000	22.900	9	3	3	3	532	57.8	7.99	8.41	3	0																						High	High	High	High	High	High	High	High	1
3764290193644051117	False	High	IsMasterProtein	Q8WU10	Pyridine nucleotide-disulfide oxidoreductase domain-containing protein 1 [OS=Homo sapiens]	0.003	2.617	2	1	1	1	500	55.8	5.85	2.44	1	0	1.054	0.08	0.947406202020153	0.982792057345782	3.09	104.1	95.9	8.79	8.81	105.0	89.7	104.7	93.9	96.4	110.3							High	High	High	High	High	High	High	High	1
3766879511259281877	False	High	IsMasterProtein	Q96CM8	Medium-chain acyl-CoA ligase ACSF2, mitochondrial [OS=Homo sapiens]	0.000	9.155	3	2	2	2	615	68.1	7.55	4.90	2	0																						High	High	High	High	High	High	High	High	1
3767865638315377274	False	High	IsMasterProtein	O60684	Importin subunit alpha-7 [OS=Homo sapiens]	0.000	40.955	16	8	12	5	536	60.0	4.98	27.29	8	0																						High	High	High	High	High	High	High	High	1	Acetyl [N-Term]
3781948284206248702	False	High	IsMasterProtein	P54289	Voltage-dependent calcium channel subunit alpha-2/delta-1 [OS=Homo sapiens]	0.000	8.674	3	3	3	3	1103	124.5	5.27	6.90	3	0																						High	High	High	High	High	High	High	High	1
3783621162172782203	False	High	IsMasterProtein	P61225	Ras-related protein Rap-2b [OS=Homo sapiens]	0.000	18.634	20	3	3	3	183	20.5	4.81	7.96	3	0																						High	High	High	High	High	High	High	High	1
3786369172385558853	False	High	IsMasterProtein	P19388	DNA-directed RNA polymerases I, II, and III subunit RPABC1 [OS=Homo sapiens]	0.000	21.166	19	3	5	3	210	24.5	5.95	10.38	3	0	1.044	0.06	0.456486676804784	0.836797494715619	11.12	98.4	101.6	8.92	9.01	89.6	97.4	107.1	100.6	93.6	111.8							High	High	High	High	High	High	High	High	1
3789194265575881380	False	High	IsMasterProtein	Q96RQ1	Endoplasmic reticulum-Golgi intermediate compartment protein 2 [OS=Homo sapiens]	0.000	18.938	6	2	3	2	377	42.5	6.77	8.13	2	0																						High	High	High	High	High	High	High	High	1
3792046426100688845	False	High	IsMasterProtein	O43395	U4/U6 small nuclear ribonucleoprotein Prp3 [OS=Homo sapiens]	0.000	13.399	5	2	2	2	683	77.5	9.50	5.64	2	0																						High	High	High	High	High	High	High	High	1
3797665255168145849	False	High	IsMasterProtein	P46087	Probable 28S rRNA (cytosine(4447)-C(5))-methyltransferase [OS=Homo sapiens]	0.000	73.248	19	13	15	13	812	89.2	9.23	45.80	13	0	0.956	-0.06	0.857196333812043	0.943044098184848	12.12	100.2	99.8	7.84	9.71	97.4	95.1	109.8	109.8	90.9	97.0							High	High	High	High	High	High	High	High	1
3813032805198607075	False	High	IsMasterProtein	Q9NVA2	Septin-11 [OS=Homo sapiens]	0.000	58.941	28	9	15	7	429	49.4	6.81	31.91	9	0																						High	High	High	High	High	High	High	High	1	Met-loss+Acetyl [N-Term]
3814713572748988923	False	High	IsMasterProtein	Q6NW34	Nucleolus and neural progenitor protein [OS=Homo sapiens]	0.002	2.648	2	1	1	1	567	64.5	9.74	2.59	1	0																						High	High	High	High	High	High	High	High	1
3818146926309850822	False	High	IsMasterProtein	O95671	Probable bifunctional dTTP/UTP pyrophosphatase/methyltransferase protein [OS=Homo sapiens]	0.000	5.107	2	1	1	1	621	68.8	6.07	2.18	1	0																						High	High	High	High	High	High	High	High	1
3819136565778515185	False	High	IsMasterProtein	P13639	Elongation factor 2 [OS=Homo sapiens]	0.000	478.071	43	35	309	34	858	95.3	6.83	792.57	35	1	0.978	-0.03	0.724609583498039	0.896836671822084	0.63	101.1	98.9	3.58	0.87	103.3	101.3	96.4	100.6	99.1	99.2							High	High	High	High	High	High	High	High	1	Met-loss [N-Term]
3819928772784180698	False	High	IsMasterProtein	Q03001	Dystonin [OS=Homo sapiens]	0.002	2.856	0	2	3	2	7570	860.1	5.25	6.92	2	0																						High	High	High	High	High	High	High	High	1
3820767575237366491	False	Medium	IsMasterProtein	Q9HAU5	Regulator of nonsense transcripts 2 [OS=Homo sapiens]	0.044	0.910	1	1	1	1	1272	147.7	5.69	0.00	1	0																						High	High	High	High	High	High	High	High	1
3823742586445689125	False	High	IsMasterProtein	Q9NPQ8	Synembryn-A [OS=Homo sapiens]	0.000	18.690	8	3	3	3	531	59.7	5.33	8.34	3	0																						High	High	High	High	High	High	High	High	1
3827413943900730422	False	High	IsMasterProtein	Q9Y2W2	WW domain-binding protein 11 [OS=Homo sapiens]	0.000	23.536	7	4	4	4	641	70.0	8.38	11.63	4	0																						High	High	High	High	High	High	High	High	1
3831781019507208326	False	High	None	P0CG48	Polyubiquitin-C [OS=Homo sapiens]	0.000	158.534	92	9	243	9	685	77.0	7.66	702.28	9	0	1.071	0.10	0.599325228926552	0.870026367830261	3.36	96.7	103.3	1.05	9.27	99.6	97.9	97.7	109.1	91.0	104.6							High	High	High	High	High	High	High	High	1
3834517730795482410	False	High	None	Q05655	Protein kinase C delta type [OS=Homo sapiens]	0.002	3.085	1	1	1	1	676	77.5	7.75	2.33	1	0																						High	High	High	High	High	High	High	High	1
3851021478040607723	False	High	IsMasterProtein	P31939	Bifunctional purine biosynthesis protein ATIC [OS=Homo sapiens]	0.000	198.231	49	21	56	21	592	64.6	6.71	167.79	21	0	1.014	0.02	0.437137761171491	0.836797494715619	4.02	99.7	100.3	4.37	0.53	102.1	100.4	93.9	100.8	101.8	101.0							High	High	High	High	High	High	High	High	1	Met-loss [N-Term]
3703372283530206058	False	High	IsMasterProteinCandidate	Q9NP97	Dynein light chain roadblock-type 1 [OS=Homo sapiens]	0.000	11.910	23	3	18	3	96	10.9	7.25	41.05	3	0																						High	High	High	High	High	High	High	High	1	Met-loss+Acetyl [N-Term]
3864595288643475005	True	High	IsMasterProtein	P61011	Signal recognition particle subunit SRP54 [OS=Homo sapiens]	0.000	31.487	13	6	7	6	504	55.7	8.75	19.56	6	0	1.298	0.38	0.0035300928540347	0.512775744881098	2.41	85.7	114.3	4.06	2.18	83.9	85.3	90.6	113.9	110.7	115.6							High	High	High	High	High	High	High	High	1
3693156149774464647	False	High	None	A0A075B767	Peptidyl-prolyl cis-trans isomerase A-like 4H [OS=Homo sapiens]	0.000	10.283	16	4	17	3	164	18.2	9.06	30.37	4	0	1.061	0.09	0.799687388227264	0.921827916202255	18.05	97.0	103.0	30.79	7.46	75.5	94.0	136.8	89.9	99.8	104.1							High	High	High	High	High	High	High	High	1
3676506683142235675	False	High	None	Q9NZN3	EH domain-containing protein 3 [OS=Homo sapiens]	0.000	6.332	2	1	2	1	535	60.8	6.57	4.56	1	0																						High	High	High	High	High	High	High	High	1
3549742544018315320	False	High	IsMasterProtein	O14744	Protein arginine N-methyltransferase 5 [OS=Homo sapiens]	0.000	43.651	16	8	14	8	637	72.6	6.29	36.39	8	0																						High	High	High	High	High	High	High	High	1	Met-loss+Acetyl [N-Term]
3551068469878704149	False	High	IsMasterProtein	Q9H0U6	Large ribosomal subunit protein uL18m [OS=Homo sapiens]	0.000	7.220	7	1	1	1	180	20.6	9.54	3.18	1	0																						High	High	High	High	High	High	High	High	1
3553156660938149838	False	High	IsMasterProtein	Q8TDM6	Disks large homolog 5 [OS=Homo sapiens]	0.003	2.435	0	1	1	1	1919	213.7	7.42	0.00	1	0																						High	High	High	High	High	High	High	High	1
3553931004733427798	False	High	IsMasterProtein	P62306	Small nuclear ribonucleoprotein F [OS=Homo sapiens]	0.000	21.221	24	2	3	2	86	9.7	4.67	10.14	2	0	0.866	-0.21	0.195258854677846	0.780293915932325	4.07	101.3	98.7	9.20	8.60	116.4	100.7	98.7	98.1	100.7	85.5							High	High	High	High	High	High	High	High	1
3559425132157333598	False	High	IsMasterProtein	P16152	Carbonyl reductase [NADPH] 1 [OS=Homo sapiens]	0.000	203.343	70	15	83	15	277	30.4	8.32	279.96	15	0	1.016	0.02	0.52355298576243	0.848755501147904	0.19	101.4	98.6	12.62	4.58	91.2	100.1	116.7	92.8	101.7	97.4							High	High	High	High	High	High	High	High	1	Met-loss+Acetyl [N-Term]
3562387644317083347	False	High	IsMasterProtein	Q8N3C0	Activating signal cointegrator 1 complex subunit 3 [OS=Homo sapiens]	0.000	7.247	1	2	2	2	2202	251.3	7.09	4.00	2	0																						High	High	High	High	High	High	High	High	1	Phospho [T512]
3586034237824916844	False	High	IsMasterProtein	P11117	Lysosomal acid phosphatase [OS=Homo sapiens]	0.003	2.488	2	1	1	1	423	48.3	6.74	2.08	1	0																						High	High	High	High	High	High	High	High	1
3596151466959216240	False	High	IsMasterProtein	Q9HD45	Transmembrane 9 superfamily member 3 [OS=Homo sapiens]	0.000	13.845	3	2	5	2	589	67.8	7.21	12.21	2	0	1.015	0.02	0.262820253680582	0.782892522152354	1.05	99.2	100.8	6.93	3.72	105.2	91.5	98.3	106.0	99.2	99.8							High	High	High	High	High	High	High	High	1
3602347345364685954	False	High	IsMasterProtein	P09429	High mobility group protein B1 [OS=Homo sapiens]	0.000	99.872	36	8	30	7	215	24.9	5.74	70.72	8	1	0.984	-0.02	0.980864140228152	0.993805829830566	4.92	100.8	99.2	7.93	2.09	107.2	101.4	91.5	102.1	99.8	97.9							High	High	High	High	High	High	High	High	1
3602445909866352508	False	High	IsMasterProtein	P19338	Nucleolin [OS=Homo sapiens]	0.000	214.278	24	20	126	19	710	76.6	4.70	322.85	20	1	0.974	-0.04	0.0554697233880604	0.734116865583618	1.77	100.7	99.3	4.55	5.56	96.0	103.3	104.6	92.4	101.9	101.9							High	High	High	High	High	High	High	High	1
3602475234052119366	False	Medium	IsMasterProtein	Q8N2N9	Ankyrin repeat domain-containing protein 36B [OS=Homo sapiens]	0.035	0.990	1	1	1	1	1353	153.5	8.85	1.91	1	0	1.091	0.13	0.411648810044666	0.836797494715619	19.51	98.8	101.2	13.14	11.59	107.1	99.2	82.3	116.8	93.0	101.6							High	High	High	High	High	High	High	High	1
3610986345004973856	False	High	IsMasterProtein	P82664	Small ribosomal subunit protein uS10m [OS=Homo sapiens]	0.000	5.671	9	1	1	1	201	23.0	8.00	3.79	1	0																						High	High	High	High	High	High	High	High	1
3624964416367197442	False	High	None	Q8N4N8	Kinesin-like protein KIF2B [OS=Homo sapiens]	0.000	13.515	2	1	2	1	673	76.2	8.65	5.62	1	0	0.972	-0.04	0.741837679968958	0.906223416909709	19.26	107.3	92.7	11.40	25.94	113.7	90.4	101.7	127.0	87.9	79.3							High	High	High	High	High	High	High	High	1
3629072451512354259	False	High	IsMasterProtein	P52701	DNA mismatch repair protein Msh6 [OS=Homo sapiens]	0.000	42.232	9	7	7	7	1360	152.7	6.90	17.05	7	0																						High	High	High	High	High	High	High	High	1
3632960594176974073	False	High	IsMasterProtein	Q9UPN9	E3 ubiquitin-protein ligase TRIM33 [OS=Homo sapiens]	0.002	2.769	1	1	1	1	1127	122.5	6.67	0.00	1	0																						High	High	High	High	High	High	High	High	1
3633735477372198459	False	High	IsMasterProtein	O14925	Mitochondrial import inner membrane translocase subunit Tim23 [OS=Homo sapiens]	0.000	9.958	13	2	3	2	209	21.9	8.60	6.32	2	0																						High	High	High	High	High	High	High	High	1
3643109724268830478	False	High	IsMasterProtein	Q8WUH1	Protein Churchill [OS=Homo sapiens]	0.002	2.821	12	1	1	1	112	12.9	4.84	2.47	1	0																						High	High	High	High	High	High	High	High	1
3646138308514800647	False	High	IsMasterProtein	Q9Y6C9	Mitochondrial carrier homolog 2 [OS=Homo sapiens]	0.000	6.113	7	2	2	2	303	33.3	7.97	5.03	2	0																						High	High	High	High	High	High	High	High	1
3647234260862617095	False	High	IsMasterProtein	Q8TEA8	D-aminoacyl-tRNA deacylase 1 [OS=Homo sapiens]	0.000	9.021	7	1	2	1	209	23.4	8.24	6.27	1	0																						High	High	High	High	High	High	High	High	1
3648988752962304061	False	Medium	IsMasterProtein	Q96DY2	Dynein regulatory complex protein 10 [OS=Homo sapiens]	0.026	1.170	2	1	1	1	449	52.3	9.25	0.00	1	0																						High	High	High	High	High	High	High	High	1
3650651295291502810	False	High	IsMasterProtein	O75369	Filamin-B [OS=Homo sapiens]	0.000	1251.200	57	98	328	92	2602	278.0	5.73	1004.99	98	0	1.023	0.03	0.41705286420418	0.836797494715619	5.66	96.1	103.9	5.84	3.32	105.3	95.3	95.3	103.6	97.5	103.0							High	High	High	High	High	High	High	High	1
3653520549505387130	False	Medium	IsMasterProtein	Q86YI8	PHD finger protein 13 [OS=Homo sapiens]	0.026	1.183	2	1	1	1	300	33.6	7.69	0.00	1	0	0.951	-0.07	0.666869832668447	0.885949813797792	0.87	93.8	106.2	16.74	10.13	95.5	81.9	114.3	90.8	109.5	108.0							High	High	High	High	High	High	High	High	1
3657992160016193265	False	High	IsMasterProtein	Q9NQX7	Integral membrane protein 2C [OS=Homo sapiens]	0.000	13.035	7	1	1	1	267	30.2	8.00	3.77	1	0																						High	High	High	Not Found	Not Found	High	High	High	1
3658516986896566855	False	High	IsMasterProtein	P60903	Protein S100-A10 [OS=Homo sapiens]	0.000	34.724	18	2	26	2	97	11.2	7.37	84.83	2	0	0.891	-0.17	0.301916062276452	0.782892522152354	9.84	105.2	94.8	7.76	4.62	108.4	109.7	95.1	90.5	97.7	98.6							High	High	High	High	High	High	High	High	1
3666835465541347575	False	High	IsMasterProtein	Q14684	Ribosomal RNA processing protein 1 homolog B [OS=Homo sapiens]	0.000	8.461	2	1	1	1	758	84.4	9.76	4.17	1	0																						High	High	High	High	High	High	High	High	1
3667791429140774240	False	High	IsMasterProtein	Q9NUM4	Transmembrane protein 106B [OS=Homo sapiens]	0.001	3.793	4	1	1	1	274	31.1	6.99	1.95	1	0																						High	High	High	High	High	High	High	High	1
3668723528538727638	False	High	None	Q9UDT6	CAP-Gly domain-containing linker protein 2 [OS=Homo sapiens]	0.000	7.529	1	1	1	1	1046	115.8	6.73	3.37	1	0																						High	High	High	High	High	High	High	High	1
3673508278002205446	False	High	IsMasterProtein	P36542	ATP synthase subunit gamma, mitochondrial [OS=Homo sapiens]	0.000	38.310	21	6	11	6	298	33.0	9.22	32.97	6	0	0.989	-0.02	0.868379888522789	0.9482605310872	1.48	101.1	98.9	2.59	4.84	97.9	103.0	99.5	96.8	105.4	97.4							High	High	High	High	High	High	High	High	1
3674026765185109736	False	High	IsMasterProteinCandidate	Q6EEV6	Small ubiquitin-related modifier 4 [OS=Homo sapiens]	0.000	7.857	13	1	2	1	95	10.6	7.18	7.03	1	0																						High	High	High	High	High	High	High	High	1
3677224009341935597	False	High	IsMasterProtein	P48729	Casein kinase I isoform alpha [OS=Homo sapiens]	0.000	11.883	9	3	3	3	337	38.9	9.57	7.07	3	0																						High	High	High	High	High	High	High	High	1
4118942694403519746	False	High	IsMasterProtein	Q13492	Phosphatidylinositol-binding clathrin assembly protein [OS=Homo sapiens]	0.000	31.435	8	4	5	4	652	70.7	7.90	14.11	4	0	0.993	-0.01	0.591429220170983	0.870026367830261	9.64	100.4	99.6	8.87	4.84	96.2	98.3	112.9	102.2	97.6	92.7							High	High	High	High	High	High	High	High	1
3875322263221301035	False	High	IsMasterProtein	P51553	Isocitrate dehydrogenase [NAD] subunit gamma, mitochondrial [OS=Homo sapiens]	0.000	11.391	8	3	3	3	393	42.8	8.50	5.12	3	0																						High	High	High	High	High	High	High	High	1
3877552904475964910	False	High	IsMasterProtein	Q9NX63	MICOS complex subunit MIC19 [OS=Homo sapiens]	0.000	30.710	18	3	4	3	227	26.1	8.28	12.37	3	0	1.188	0.25	0.219661345971889	0.780293915932325	22.53	91.8	108.2	14.24	7.07	99.8	96.2	75.8	100.5	114.3	113.5							High	High	High	High	High	High	High	High	1
3994856410542386969	False	High	IsMasterProtein	Q9BW92	Threonine--tRNA ligase, mitochondrial [OS=Homo sapiens]	0.001	3.848	2	1	1	1	718	81.0	7.30	2.67	1	0																						High	High	High	High	High	High	High	High	1
4002358354751571135	False	High	None	Q8NFP9	Neurobeachin [OS=Homo sapiens]	0.000	8.576	0	1	1	1	2946	327.6	6.18	3.62	1	0																						High	High	High	High	High	High	High	High	1
4003535829207552892	False	High	None	P0DN37	Peptidyl-prolyl cis-trans isomerase A-like 4G [OS=Homo sapiens]	0.000	10.283	16	4	17	3	164	18.2	9.06	30.37	4	0	1.061	0.09	0.799687388227264	0.921827916202255	18.05	97.0	103.0	30.79	7.46	75.5	94.0	136.8	89.9	99.8	104.1							High	High	High	High	High	High	High	High	1
4003826422992493976	False	High	IsMasterProtein	Q9Y3D0	Cytosolic iron-sulfur assembly component 2B [OS=Homo sapiens]	0.000	15.200	13	1	1	1	163	17.7	5.19	4.94	1	0																						High	High	High	High	High	High	High	High	1
4007751392279359432	False	High	IsMasterProtein	Q562R1	Beta-actin-like protein 2 [OS=Homo sapiens]	0.000	172.165	20	9	423	2	376	42.0	5.59	979.14	9	0	1.170	0.23	0.0696061766527921	0.734116865583618	3.12	95.3	104.7	5.31	5.11	97.8	94.5	88.0	103.9	112.8	103.0							High	High	High	High	High	High	High	High	1	Phospho [Y295; S301; S304]; Acetyl [K292]
4010508153477037857	False	High	IsMasterProtein	Q14103	Heterogeneous nuclear ribonucleoprotein D0 [OS=Homo sapiens]	0.000	58.296	17	5	26	4	355	38.4	7.81	73.55	5	1	0.956	-0.07	0.560962238331947	0.861497031038261	1.38	100.2	99.8	3.50	22.90	98.5	93.6	92.2	93.3	89.5	133.0							High	High	High	High	High	High	High	High	1
4010708916201684003	False	High	None	Q9BUP0	EF-hand domain-containing protein D1 [OS=Homo sapiens]	0.000	8.041	9	2	4	2	239	26.9	5.39	8.41	2	0																						High	High	High	High	High	High	High	High	1
4010780836197462310	False	High	IsMasterProtein	Q15427	Splicing factor 3B subunit 4 [OS=Homo sapiens]	0.000	6.601	3	1	1	1	424	44.4	8.56	2.68	1	0																						High	High	High	High	High	High	High	High	1
4016006336821572802	False	High	None	A6NKT7	RanBP2-like and GRIP domain-containing protein 3 [OS=Homo sapiens]	0.000	30.666	4	5	7	5	1758	197.4	6.33	13.51	5	0																						High	High	High	High	High	High	High	High	1
4021797860689050077	False	High	None	Q8N257	Histone H2B type 3-B [OS=Homo sapiens]	0.000	69.711	40	6	122	2	126	13.9	10.32	248.42	6	0	1.144	0.19	0.158439036349399	0.777211246569536	3.78	93.3	106.7	1.52	9.18	95.4	93.1	95.8	109.1	94.2	112.3							High	High	High	High	High	High	High	High	1
4022881073250375863	False	High	IsMasterProtein	P16455	Methylated-DNA--protein-cysteine methyltransferase [OS=Homo sapiens]	0.001	3.584	4	1	1	1	207	21.6	8.10	0.00	1	0																						High	High	High	High	High	High	High	High	1
4023730213020721894	False	High	IsMasterProtein	Q9NVX2	Notchless protein homolog 1 [OS=Homo sapiens]	0.002	3.041	2	1	1	1	485	53.3	7.34	2.54	1	0																						High	High	High	High	High	High	High	High	1
4024286234021820395	False	High	IsMasterProtein	P78406	mRNA export factor RAE1 [OS=Homo sapiens]	0.000	33.509	24	5	6	5	368	40.9	7.83	18.90	5	0																						High	High	High	High	High	High	High	High	1	Met-loss+Acetyl [N-Term]
4039607230823659526	False	High	None	P42025	Beta-centractin [OS=Homo sapiens]	0.000	10.518	7	2	7	2	376	42.3	6.40	18.85	2	0																						High	High	High	High	High	High	High	High	1
4043384267201458756	False	High	IsMasterProtein	Q8TBX8	Phosphatidylinositol 5-phosphate 4-kinase type-2 gamma [OS=Homo sapiens]	0.000	14.178	13	3	3	3	421	47.3	6.84	8.34	3	0																						High	High	High	High	High	High	High	High	1	Met-loss+Acetyl [N-Term]
4043676364934071043	False	High	IsMasterProtein	Q14254	Flotillin-2 [OS=Homo sapiens]	0.000	44.197	18	6	6	6	428	47.0	5.25	19.99	6	0																						High	High	High	High	High	High	High	High	1
4045429465415994492	False	High	IsMasterProtein	Q3ZCQ8	Mitochondrial import inner membrane translocase subunit TIM50 [OS=Homo sapiens]	0.000	32.169	14	5	14	5	353	39.6	8.37	30.32	5	0	1.146	0.20	0.189605382047356	0.780293915932325	13.81	97.7	102.3	19.20	11.90	73.7	102.3	107.2	92.3	117.3	107.2							High	High	High	High	High	High	High	High	1
4058456233631452436	False	High	IsMasterProtein	Q06830	Peroxiredoxin-1 [OS=Homo sapiens]	0.000	272.654	73	15	301	13	199	22.1	8.13	810.09	15	2	1.014	0.02	0.159854647847374	0.777211246569536	1.15	98.4	101.6	4.81	4.14	104.6	97.4	95.5	105.2	100.6	96.8							High	High	High	High	High	High	High	High	1
4058975179586117254	False	High	IsMasterProtein	P23458	Tyrosine-protein kinase JAK1 [OS=Homo sapiens]	0.000	15.397	2	2	2	2	1154	133.2	7.55	5.21	2	0																						High	High	High	High	High	High	High	High	1
4060364465058462245	False	High	IsMasterProtein	Q15435	Protein phosphatase 1 regulatory subunit 7 [OS=Homo sapiens]	0.000	10.293	8	3	3	3	360	41.5	4.91	6.90	3	0																						High	High	High	High	High	High	High	High	1
4063662808380045850	False	High	IsMasterProtein	Q6DKI1	Ribosomal protein uL30-like [OS=Homo sapiens]	0.000	6.512	6	1	1	1	255	29.7	10.52	3.10	1	0																						High	High	High	High	High	High	High	High	1
4066776278631376418	False	High	IsMasterProtein	P17612	cAMP-dependent protein kinase catalytic subunit alpha [OS=Homo sapiens]	0.000	8.216	8	3	3	3	351	40.6	8.79	4.29	3	0																						High	High	High	High	High	High	High	High	1
4067443969041463113	False	Medium	IsMasterProtein	Q9NQ75	Cas scaffolding protein family member 4 [OS=Homo sapiens]	0.045	0.893	1	1	1	1	786	87.1	7.08	0.00	1	0	1.051	0.07	0.532685634188449	0.855621256011472	16.71	97.1	102.9	8.06	8.94	91.7	106.0	93.4	96.4	98.9	113.5							High	High	High	High	High	High	High	High	1
4087674429968217888	False	High	IsMasterProtein	P63010	AP-2 complex subunit beta [OS=Homo sapiens]	0.000	140.098	26	21	33	9	937	104.5	5.38	86.01	21	1	0.989	-0.02	0.56360238836676	0.861497031038261	7.15	102.7	97.3	7.39	6.27	109.6	101.2	94.5	96.0	105.2	93.5							High	High	High	High	High	High	High	High	1
4094952149974440381	False	High	IsMasterProtein	Q9H3P2	Negative elongation factor A [OS=Homo sapiens]	0.000	8.651	5	2	2	2	528	57.2	9.03	5.27	2	0																						High	High	High	High	High	High	High	High	1
4099103662110185134	False	High	IsMasterProtein	Q08722	Leukocyte surface antigen CD47 [OS=Homo sapiens]	0.000	8.015	6	2	4	2	323	35.2	7.21	9.20	2	0	1.138	0.19	0.0592824264519126	0.734116865583618	5.00	95.2	104.8	20.82	12.54	106.6	70.3	98.9	121.3	94.2	108.8							High	High	High	High	High	High	High	High	1
4101448346661809879	False	High	IsMasterProtein	Q15819	Ubiquitin-conjugating enzyme E2 variant 2 [OS=Homo sapiens]	0.000	49.462	63	8	20	4	145	16.4	8.09	60.00	8	1	1.068	0.09	0.764227255044358	0.909873081816206	5.05	96.7	103.3	20.11	31.84	75.9	111.3	109.1	64.2	122.9	116.5							High	High	High	High	High	High	High	High	1
4101695172236042640	False	High	IsMasterProtein	P82921	Small ribosomal subunit protein bS21m [OS=Homo sapiens]	0.001	3.293	14	1	2	1	87	10.7	9.92	2.17	1	0																						High	High	High	High	High	High	High	High	1
4106915701449085793	False	High	None	P62745	Rho-related GTP-binding protein RhoB [OS=Homo sapiens]	0.000	17.206	9	1	6	1	196	22.1	5.24	14.94	1	0																						High	High	High	High	High	High	High	High	1	Phospho [T60]
3994823038495086157	False	High	IsMasterProtein	Q02040	A-kinase anchor protein 17A [OS=Homo sapiens]	0.004	2.153	1	1	1	1	695	80.7	9.73	1.96	1	0																						High	High	High	High	High	High	High	High	1
3877327812570757942	False	High	IsMasterProtein	P50570	Dynamin-2 [OS=Homo sapiens]	0.000	56.110	15	10	13	6	870	98.0	7.44	29.20	10	1	1.092	0.13	0.413142307597235	0.836797494715619	7.46	95.6	104.4	3.84	6.17	101.4	95.0	94.9	96.2	108.9	103.6							High	High	High	High	High	High	High	High	1
3992520439333452965	False	High	None	Q5T764	Interferon-induced protein with tetratricopeptide repeats 1B [OS=Homo sapiens]	0.009	1.678	2	1	1	1	474	55.0	7.72	1.76	1	0																						High	High	High	High	High	High	High	High	1
3985188646102169391	False	High	IsMasterProtein	P53041	Serine/threonine-protein phosphatase 5 [OS=Homo sapiens]	0.000	18.731	11	5	5	5	499	56.8	6.28	8.22	5	0																						High	High	High	High	High	High	High	High	1
3880920923163156384	False	High	IsMasterProtein	P35222	Catenin beta-1 [OS=Homo sapiens]	0.000	14.149	4	3	3	2	781	85.4	5.86	6.70	3	0																						High	High	High	High	High	High	High	High	1
3886181470743840958	False	High	IsMasterProtein	O00214	Galectin-8 [OS=Homo sapiens]	0.001	4.123	3	1	1	1	317	35.8	8.25	1.97	1	0																						High	High	High	High	High	High	High	High	1
3890073694646800965	False	High	IsMasterProtein	Q8NG11	Tetraspanin-14 [OS=Homo sapiens]	0.005	2.066	3	1	1	1	270	30.7	6.84	2.16	1	0																						High	High	High	High	High	High	High	High	1
3893915452985841051	False	High	IsMasterProtein	Q9Y3T9	Nucleolar complex protein 2 homolog [OS=Homo sapiens]	0.000	12.447	5	4	4	4	749	84.9	5.62	9.42	4	0																						High	High	High	High	High	High	High	High	1
3910954529377130988	False	High	IsMasterProtein	Q9UPN3	Microtubule-actin cross-linking factor 1, isoforms 1/2/3/4/5 [OS=Homo sapiens]	0.000	102.235	3	17	18	8	7388	837.8	5.39	48.01	17	0																						High	High	High	High	High	High	High	High	1
3912553749902594293	False	High	IsMasterProtein	P15880	Small ribosomal subunit protein uS5 [OS=Homo sapiens]	0.000	115.101	42	13	59	13	293	31.3	10.24	143.98	13	0	1.019	0.03	0.970800271545228	0.990310464112665	0.95	99.9	100.1	2.06	4.89	99.7	102.3	98.2	95.0	104.8	100.0							High	High	High	High	High	High	High	High	1
3913128170310311305	False	High	IsMasterProtein	O00487	26S proteasome non-ATPase regulatory subunit 14 [OS=Homo sapiens]	0.000	39.430	22	5	11	5	310	34.6	6.52	31.34	5	0	1.006	0.01	0.751332024657699	0.908819139852039	0.15	99.7	100.3	7.57	9.16	107.6	92.4	100.5	108.2	90.1	101.2							High	High	High	High	High	High	High	High	1
3927890985374291245	False	High	IsMasterProtein	P11586	C-1-tetrahydrofolate synthase, cytoplasmic [OS=Homo sapiens]	0.000	235.432	34	26	66	25	935	101.5	7.30	195.54	26	1	1.018	0.03	0.0733250275412977	0.734116865583618	0.35	99.2	100.8	2.00	2.65	96.6	100.0	100.1	98.3	101.5	103.6							High	High	High	High	High	High	High	High	1
3930283768056647308	False	High	IsMasterProtein	P31948	Stress-induced-phosphoprotein 1 [OS=Homo sapiens]	0.000	219.881	37	20	121	20	543	62.6	6.80	292.03	20	0	0.975	-0.04	0.576291634256299	0.861806162322114	10.18	101.3	98.7	6.71	0.84	94.5	101.6	108.1	99.0	99.1	97.6							High	High	High	High	High	High	High	High	1	Acetyl [N-Term]
3944775931209301438	False	High	IsMasterProtein	P60660	Myosin light polypeptide 6 [OS=Homo sapiens]	0.000	91.855	58	9	38	9	151	16.9	4.65	107.77	9	0	1.029	0.04	0.12554863487495	0.763575856941485	1.44	97.2	102.8	2.34	2.30	96.5	100.7	97.0	99.3	102.6	103.8							High	High	High	High	High	High	High	High	1	Met-loss+Acetyl [N-Term]
3945672141617060885	False	High	IsMasterProtein	Q9P2E9	Ribosome-binding protein 1 [OS=Homo sapiens]	0.000	247.734	25	25	65	25	1410	152.4	8.60	197.83	25	0	0.945	-0.08	0.0263718775165187	0.710357465512948	1.72	101.9	98.1	3.74	3.37	106.7	99.0	102.5	99.6	93.5	98.6							High	High	High	High	High	High	High	High	1
3946682035619075212	False	High	IsMasterProtein	Q00688	Peptidyl-prolyl cis-trans isomerase FKBP3 [OS=Homo sapiens]	0.000	60.613	43	9	23	9	224	25.2	9.28	45.27	9	0	0.990	-0.01	0.479976845132117	0.838870650272838	3.34	100.1	99.9	5.49	2.62	96.9	107.1	98.3	98.2	102.2	97.3							High	High	High	High	High	High	High	High	1	Acetyl [K184]; Met-loss+Acetyl [N-Term]
3948795116760064813	False	High	IsMasterProtein	Q7Z2Z2	Elongation factor-like GTPase 1 [OS=Homo sapiens]	0.000	21.868	4	4	6	4	1120	125.4	5.91	15.36	4	0																						High	High	High	High	High	High	High	High	1
3949489536824211546	False	High	IsMasterProtein	O15162	Phospholipid scramblase 1 [OS=Homo sapiens]	0.002	3.049	3	1	1	1	318	35.0	4.94	2.00	1	0																						High	High	High	High	High	High	High	High	1
3951583387108982266	False	High	None	P11171	Protein 4.1 [OS=Homo sapiens]	0.000	8.519	2	1	3	1	864	97.0	5.58	7.69	1	0																						High	High	High	High	High	High	High	High	1
3951923410761951319	False	High	IsMasterProtein	Q9UQ80	Proliferation-associated protein 2G4 [OS=Homo sapiens]	0.000	194.290	60	19	54	19	394	43.8	6.55	161.20	19	0	0.966	-0.05	0.404017739953431	0.835801272916562	3.53	102.3	97.7	3.37	5.33	97.3	102.5	103.8	94.0	104.5	97.9							High	High	High	High	High	High	High	High	1	Met-loss+Acetyl [N-Term]
3952364280223684373	False	High	None	P15313	V-type proton ATPase subunit B, kidney isoform [OS=Homo sapiens]	0.000	26.706	10	3	10	3	513	56.8	5.66	28.74	3	0																						High	High	High	High	High	High	High	High	1
3953931010856732739	False	High	IsMasterProteinCandidate	P16104	Histone H2AX [OS=Homo sapiens]	0.000	22.098	32	4	109	1	143	15.1	10.74	282.89	4	0																						High	High	High	High	High	High	High	High	1
3959098677357932626	False	High	IsMasterProtein	O43747	AP-1 complex subunit gamma-1 [OS=Homo sapiens]	0.000	14.526	6	6	6	6	822	91.3	6.80	11.66	6	0	0.891	-0.17	0.117443830717167	0.744739163794248	4.07	106.5	93.5	2.72	9.64	110.5	104.9	109.5	81.5	96.1	97.5							High	High	High	High	High	High	High	High	1
3962544923963048156	False	Medium	None	Q9Y243	RAC-gamma serine/threonine-protein kinase [OS=Homo sapiens]	0.048	0.849	1	1	1	1	479	55.7	6.02	2.06	1	0	0.954	-0.07	0.700012191168277	0.895999326523295	22.20	102.7	97.3	9.45	11.02	98.3	94.8	113.0	110.3	90.5	93.1							High	High	High	High	High	High	High	High	1
3968134916858178565	False	High	IsMasterProtein	P61247	Small ribosomal subunit protein eS1 [OS=Homo sapiens]	0.000	178.320	57	16	77	16	264	29.9	9.73	205.90	16	0	1.059	0.08	0.162049675390636	0.777211246569536	2.87	97.9	102.1	2.58	3.38	99.8	98.3	94.9	105.7	98.8	102.4							High	High	High	High	High	High	High	High	1
3969032140850025003	False	High	IsMasterProtein	O60674	Tyrosine-protein kinase JAK2 [OS=Homo sapiens]	0.003	2.200	2	2	7	2	1132	130.6	7.21	1.64	2	0																						High	High	High	High	High	High	High	High	1	Phospho [S358; S887; T888]
3972038562420252503	False	High	IsMasterProtein	P61254	Large ribosomal subunit protein uL24 [OS=Homo sapiens]	0.000	18.515	21	4	14	4	145	17.2	10.55	29.80	4	0	1.063	0.09	0.248534097801576	0.782892522152354	8.63	100.5	99.5	10.31	8.12	105.7	99.9	86.2	112.3	99.0	96.9							High	High	High	High	High	High	High	High	1
3973389548374023204	False	High	None	P35968	Vascular endothelial growth factor receptor 2 [OS=Homo sapiens]	0.003	2.510	1	1	1	1	1356	151.4	5.85	2.24	1	0																						High	High	High	High	High	High	High	High	1
3973865475325375053	False	High	IsMasterProtein	P15374	Ubiquitin carboxyl-terminal hydrolase isozyme L3 [OS=Homo sapiens]	0.000	6.805	6	1	1	1	230	26.2	4.92	3.36	1	0																						High	High	High	High	High	High	High	High	1
3977916920798513363	False	High	IsMasterProtein	Q9Y6A9	Signal peptidase complex subunit 1 [OS=Homo sapiens]	0.000	6.937	7	1	1	1	169	18.3	8.72	3.14	1	0																						High	High	High	High	High	High	High	High	1
3980746601808787358	False	High	None	Q9P1U1	Actin-related protein 3B [OS=Homo sapiens]	0.000	4.767	3	1	2	1	418	47.6	5.88	3.70	1	0																						High	High	High	High	High	High	High	High	1
3981645766527825606	False	High	IsMasterProteinCandidate	Q9HC98	Serine/threonine-protein kinase Nek6 [OS=Homo sapiens]	0.000	5.566	5	1	1	1	313	35.7	8.03	2.63	1	0																						High	High	High	High	High	High	High	High	1
3983981062552353097	False	High	IsMasterProtein	Q92600	CCR4-NOT transcription complex subunit 9 [OS=Homo sapiens]	0.000	6.962	6	1	1	1	299	33.6	8.03	4.40	1	0																						High	High	High	High	High	High	High	High	1	Acetyl [N-Term]
3988620745573507049	False	High	IsMasterProtein	P55786	Puromycin-sensitive aminopeptidase [OS=Homo sapiens]	0.000	207.152	38	30	82	30	919	103.2	5.72	196.39	30	0	1.005	0.01	0.708174404096428	0.895999326523295	0.16	100.3	99.7	7.03	6.33	92.1	105.0	103.4	92.5	102.8	104.0							High	High	High	High	High	High	High	High	1
4690988044632206279	False	High	IsMasterProtein	Q16719	Kynureninase [OS=Homo sapiens]	0.000	154.346	37	15	70	15	465	52.3	7.03	195.64	15	0	0.957	-0.06	0.381140880909538	0.822406592170384	9.27	102.9	97.1	6.22	7.84	111.7	99.9	101.2	88.3	95.6	103.3							High	High	High	High	High	High	High	High	1	Acetyl [N-Term]
2337219862284108106	False	High	IsMasterProtein	Q9Y262	Eukaryotic translation initiation factor 3 subunit L [OS=Homo sapiens]	0.000	77.021	27	13	18	13	564	66.7	6.34	49.27	13	0	0.987	-0.02	0.310683311426733	0.790468033541661	1.26	100.2	99.8	2.60	7.01	99.4	104.7	101.4	90.3	103.2	100.9							High	High	High	High	High	High	High	High	1
2331175161516182807	False	High	IsMasterProtein	Q6YN16	Hydroxysteroid dehydrogenase-like protein 2 [OS=Homo sapiens]	0.000	10.048	4	2	2	2	418	45.4	7.99	4.76	2	0	1.046	0.06	0.281376231057092	0.782892522152354	6.61	97.8	102.2	10.51	5.62	108.9	88.4	96.8	108.0	96.6	101.2							High	High	High	High	High	High	High	High	1
564322716370963063	False	High	IsMasterProtein	O14880	Glutathione S-transferase 3, mitochondrial [OS=Homo sapiens]	0.000	11.677	9	1	2	1	152	16.5	9.38	5.71	1	0	0.759	-0.40	0.361150804101779	0.818538430903288	5.14	94.6	105.4	24.98	23.16	92.0	92.7	139.0	67.5	103.3	105.5							High	High	High	High	High	High	High	High	1
565785606400917725	False	High	IsMasterProtein	P26639	Threonine--tRNA ligase 1, cytoplasmic [OS=Homo sapiens]	0.000	134.628	31	19	44	18	723	83.4	6.67	112.52	19	0	0.955	-0.07	0.496937955997975	0.839181777381524	8.96	98.6	101.4	4.96	8.90	98.0	107.4	99.7	88.2	102.6	104.1							High	High	High	High	High	High	High	High	1
576551174696518957	False	High	IsMasterProtein	Q5T447	E3 ubiquitin-protein ligase HECTD3 [OS=Homo sapiens]	0.000	9.153	2	1	1	1	861	97.1	5.64	3.78	1	0																						High	High	High	High	High	High	High	High	1
577500699946211837	False	High	IsMasterProtein	Q8NFQ8	Torsin-1A-interacting protein 2 [OS=Homo sapiens]	0.000	5.230	4	1	1	1	470	51.2	4.96	3.31	1	0																						High	High	High	High	High	High	High	High	1
587059752137019899	False	High	None	P28289	Tropomodulin-1 [OS=Homo sapiens]	0.004	2.158	2	1	2	1	359	40.5	5.10	3.62	1	0																						High	High	High	High	High	High	High	High	1
587629030482776779	False	High	IsMasterProtein	Q5VZM2	Ras-related GTP-binding protein B [OS=Homo sapiens]	0.000	9.896	5	2	2	2	374	43.2	6.21	6.42	2	0																						High	High	High	High	High	High	High	High	1
598569642609282214	False	Medium	IsMasterProtein	Q9BRS2	Serine/threonine-protein kinase RIO1 [OS=Homo sapiens]	0.025	1.219	3	1	1	1	568	65.5	6.19	1.85	1	0																						High	High	High	High	Not Found	High	High	High	1
602378726444352058	False	High	None	O75828	Carbonyl reductase [NADPH] 3 [OS=Homo sapiens]	0.000	67.421	16	4	17	4	277	30.8	6.18	59.34	4	0	0.994	-0.01	0.421809911778358	0.836797494715619	1.66	105.6	94.4	23.81	6.99	87.0	100.0	136.6	87.5	99.5	89.3							High	High	High	High	High	High	High	High	1
609844474726423505	False	High	IsMasterProtein	P63279	SUMO-conjugating enzyme UBC9 [OS=Homo sapiens]	0.000	26.546	26	4	16	4	158	18.0	8.66	31.63	4	0	1.008	0.01	0.55270770424908	0.861497031038261	2.28	100.7	99.3	3.11	6.66	99.1	101.3	105.3	99.8	103.6	90.9							High	High	High	High	High	High	High	High	1
621103420466231067	False	High	IsMasterProteinCandidateRejected	P12035	Keratin, type II cytoskeletal 3 [OS=Homo sapiens]	0.000	21.801	4	3	125	0	628	64.4	6.48	270.49	3	0																						High	High	High	High	High	High	High	High	0
621836974049986451	False	High	IsMasterProtein	Q9Y3E7	Charged multivesicular body protein 3 [OS=Homo sapiens]	0.000	9.758	11	3	3	3	222	25.1	5.12	6.82	3	0																						High	High	High	High	High	High	High	High	1
623640857413414358	False	High	IsMasterProtein	P61981	14-3-3 protein gamma [OS=Homo sapiens]	0.000	141.795	50	11	111	6	247	28.3	4.89	281.44	11	0	1.016	0.02	0.636580988740206	0.878164503619096	3.49	99.6	100.4	1.85	2.12	100.5	100.6	97.4	98.1	102.2	101.3							High	High	High	High	High	High	High	High	1
626170397661248307	False	High	None	P57735	Ras-related protein Rab-25 [OS=Homo sapiens]	0.000	7.131	4	1	2	1	213	23.5	5.96	4.69	1	0	1.005	0.01	0.453300241375046	0.836797494715619	2.37	98.9	101.1	6.02	2.79	102.0	100.3	91.1	102.5	99.2	104.8							High	High	High	High	High	High	High	High	1
627927697280554035	False	High	IsMasterProtein	O60841	Eukaryotic translation initiation factor 5B [OS=Homo sapiens]	0.000	60.915	12	9	11	9	1220	138.7	5.49	35.37	9	0	0.848	-0.24	0.553940972587526	0.861497031038261	35.46	108.2	91.8	15.78	13.80	86.7	117.3	113.5	106.0	80.3	96.3							High	High	High	High	High	High	High	High	1
636260914267966179	False	High	IsMasterProtein	Q6YP21	Kynurenine--oxoglutarate transaminase 3 [OS=Homo sapiens]	0.000	11.547	6	2	2	2	454	51.4	8.19	5.44	2	0																						High	High	High	High	High	High	High	High	1
636638520442762569	False	High	None	P54725	UV excision repair protein RAD23 homolog A [OS=Homo sapiens]	0.000	7.491	6	3	4	3	363	39.6	4.58	10.17	3	0	0.918	-0.12	0.557406150184947	0.861497031038261	12.03	103.7	96.3	7.64	6.46	93.6	107.8	106.5	102.7	99.0	90.5							High	High	High	High	High	High	High	High	1
652466818170242457	False	High	IsMasterProtein	Q9H993	Damage-control phosphatase ARMT1 [OS=Homo sapiens]	0.000	6.083	5	2	2	2	441	51.1	5.76	4.59	2	0																						High	High	High	High	High	High	High	High	1
654081652263858131	False	High	IsMasterProtein	Q12905	Interleukin enhancer-binding factor 2 [OS=Homo sapiens]	0.000	87.829	24	7	62	7	390	43.0	5.26	175.70	7	0	1.012	0.02	0.4438150560343	0.836797494715619	4.88	99.7	100.3	7.13	20.27	91.8	92.5	104.0	93.0	90.5	128.2							High	High	High	High	High	High	High	High	1
657128700828351651	False	High	IsMasterProtein	Q16643	Drebrin [OS=Homo sapiens]	0.000	37.938	12	5	7	5	649	71.4	4.45	22.59	5	0	0.979	-0.03	0.779996418273237	0.917388313834963	30.77	101.2	98.8	17.38	9.55	118.4	83.2	105.4	86.9	102.8	103.2							High	High	High	High	High	High	High	High	1	Met-loss+Acetyl [N-Term]
660217191297362812	False	High	IsMasterProtein	P22695	Cytochrome b-c1 complex subunit 2, mitochondrial [OS=Homo sapiens]	0.000	122.880	32	11	38	11	453	48.4	8.63	124.30	11	0	0.974	-0.04	0.278329948099714	0.782892522152354	3.03	102.3	97.7	1.93	4.10	103.0	99.1	101.1	103.6	96.6	96.5							High	High	High	High	High	High	High	High	1
660513057168003161	False	High	IsMasterProtein	Q99805	Transmembrane 9 superfamily member 2 [OS=Homo sapiens]	0.000	35.670	8	3	8	3	663	75.7	7.44	23.22	3	0																						High	High	High	High	High	High	High	High	1
667031467733934060	False	High	None	Q8WU68	Splicing factor U2AF 26 kDa subunit [OS=Homo sapiens]	0.000	6.909	8	2	2	2	220	25.7	7.15	4.74	2	0	0.917	-0.13	0.0238435197282075	0.67495501999849	2.58	103.5	96.5	2.90	4.43	108.2	102.8	103.0	99.1	90.8	96.1							High	High	High	High	High	High	High	High	1
668756523857915337	False	High	IsMasterProtein	Q8TB61	Adenosine 3'-phospho 5'-phosphosulfate transporter 1 [OS=Homo sapiens]	0.000	5.064	3	1	2	1	432	47.5	9.16	3.91	1	0																						High	High	High	High	High	High	High	High	1
677526654360538548	False	High	IsMasterProtein	Q99733	Nucleosome assembly protein 1-like 4 [OS=Homo sapiens]	0.000	67.658	27	7	18	6	375	42.8	4.69	53.05	7	0																						High	High	High	High	High	High	High	High	1	Met-loss+Acetyl [N-Term]
682087624881918030	False	High	IsMasterProtein	O00400	Acetyl-coenzyme A transporter 1 [OS=Homo sapiens]	0.000	4.647	2	1	1	1	549	60.9	7.33	2.83	1	0																						High	High	High	High	High	High	High	High	1
682895518506643546	False	High	IsMasterProtein	P11021	Endoplasmic reticulum chaperone BiP [OS=Homo sapiens]	0.000	578.482	53	32	299	29	654	72.3	5.16	977.63	32	0	1.104	0.14	0.137216656599902	0.777211246569536	3.32	95.3	104.7	5.44	8.07	101.9	94.3	91.8	112.5	95.7	103.7							High	High	High	High	High	High	High	High	1
686491576200555045	False	High	IsMasterProtein	Q9NUQ2	1-acyl-sn-glycerol-3-phosphate acyltransferase epsilon [OS=Homo sapiens]	0.000	7.370	3	1	1	1	364	42.0	9.10	3.50	1	0																						High	High	High	High	High	High	High	High	1
687508345564059484	False	High	IsMasterProtein	Q15436	Protein transport protein Sec23A [OS=Homo sapiens]	0.000	40.344	12	7	11	5	765	86.1	7.08	23.30	7	0																						High	High	High	High	High	High	High	High	1	Met-loss+Acetyl [N-Term]
692688187917917011	False	High	IsMasterProtein	P82979	SAP domain-containing ribonucleoprotein [OS=Homo sapiens]	0.000	54.384	38	7	11	7	210	23.7	6.42	29.22	7	0	1.048	0.07	0.337514197505806	0.797465327012113	7.36	97.6	102.4	6.41	5.58	91.8	97.7	104.3	96.1	107.5	102.6							High	High	High	High	High	High	High	High	1	Acetyl [K142]; Met-loss+Acetyl [N-Term]
563058972091496350	False	High	IsMasterProtein	P80723	Brain acid soluble protein 1 [OS=Homo sapiens]	0.000	212.781	67	9	29	9	227	22.7	4.63	111.83	9	0	1.075	0.10	0.0393817329993862	0.734116865583618	0.26	96.3	103.7	14.57	11.86	113.5	88.5	89.6	116.9	95.1	96.5							High	High	High	High	High	High	High	High	1
698884363985384316	False	High	None	O43423	Putative uncharacterized protein ANP32CP [OS=Homo sapiens]	0.000	18.816	9	2	8	1	234	26.7	4.21	20.53	2	0	0.979	-0.03	0.554863066458776	0.861497031038261	6.56	101.9	98.1	5.73	6.62	94.5	105.6	102.8	92.5	99.0	105.6							High	High	High	High	High	High	High	High	1
562361449972294003	False	High	IsMasterProtein	O00425	Insulin-like growth factor 2 mRNA-binding protein 3 [OS=Homo sapiens]	0.000	65.462	19	8	10	7	579	63.7	8.87	31.44	8	0																						High	High	High	High	High	High	High	High	1
562001215224967399	False	High	None	Q9H254	Spectrin beta chain, non-erythrocytic 4 [OS=Homo sapiens]	0.000	14.848	0	1	9	1	2564	288.8	6.01	27.22	1	0	1.388	0.47	0.130395201013456	0.773958612466962	20.72	72.7	127.3	30.35	23.68	104.0	74.7	56.8	144.4	89.2	130.9							High	High	High	High	High	High	High	High	1
459902165879251748	False	High	IsMasterProtein	Q643R3	Lysophospholipid acyltransferase LPCAT4 [OS=Homo sapiens]	0.000	10.801	3	1	1	1	524	57.2	8.97	3.73	1	0																						High	High	High	High	High	High	High	High	1
460406497697363824	False	High	None	P61018	Ras-related protein Rab-4B [OS=Homo sapiens]	0.000	19.508	9	2	32	1	213	23.6	6.06	76.30	2	0																						High	High	High	High	High	High	High	High	1
469142345215753577	False	High	IsMasterProtein	Q9Y2R9	Small ribosomal subunit protein uS7m [OS=Homo sapiens]	0.000	14.617	14	3	3	3	242	28.1	9.99	8.10	3	0																						High	High	High	High	High	High	High	High	1
469821544412833039	False	High	IsMasterProtein	Q8NEJ9	Neuroguidin [OS=Homo sapiens]	0.000	15.481	13	3	3	3	315	35.9	9.57	8.08	3	0																						High	High	High	High	High	High	High	High	1
474985787360656541	False	High	IsMasterProtein	Q9BV81	ER membrane protein complex subunit 6 [OS=Homo sapiens]	0.000	8.294	9	1	1	1	110	12.0	10.07	2.86	1	0	0.961	-0.06	0.355906431334946	0.812668056636043	0.89	100.6	99.4	2.17	2.46	99.6	100.2	103.7	101.2	96.3	99.1							High	High	High	High	High	High	High	High	1
479686062085054609	False	High	IsMasterProtein	Q15365	Poly(rC)-binding protein 1 [OS=Homo sapiens]	0.000	246.010	68	15	75	10	356	37.5	7.09	251.70	15	3	1.065	0.09	0.199695961384663	0.780293915932325	2.33	97.2	102.8	3.08	1.36	95.0	100.9	97.2	102.7	100.7	103.4							High	High	High	High	High	High	High	High	1	Acetyl [N-Term]
479793662138796228	False	High	IsMasterProtein	P61221	ATP-binding cassette sub-family E member 1 [OS=Homo sapiens]	0.000	54.484	17	8	10	8	599	67.3	8.34	29.17	8	0																						High	High	High	High	High	High	High	High	1
481511711383831724	False	High	IsMasterProtein	Q8TB36	Ganglioside-induced differentiation-associated protein 1 [OS=Homo sapiens]	0.000	17.915	7	2	2	2	358	41.3	8.34	7.16	2	0																						High	High	High	High	High	High	High	High	1
487381900913570393	False	High	IsMasterProtein	Q9H8Y8	Golgi reassembly-stacking protein 2 [OS=Homo sapiens]	0.000	36.623	20	5	7	5	452	47.1	4.82	20.38	5	0	1.130	0.18	0.447544224424525	0.836797494715619	5.23	102.3	97.7	11.94	13.10	104.6	101.7	83.3	97.2	119.0	94.2							High	High	High	High	High	High	High	High	1
491541445040481155	False	High	IsMasterProtein	P02545	Prelamin-A/C [OS=Homo sapiens]	0.000	422.241	59	36	141	35	664	74.1	7.02	418.62	36	1	0.996	-0.01	0.688721960886115	0.895230686632717	2.68	100.0	100.0	1.80	3.77	101.1	101.5	98.2	102.6	101.1	95.5							High	High	High	High	High	High	High	High	1	Acetyl [N-Term]
493194122232843137	False	High	None	Q9Y2H9	Microtubule-associated serine/threonine-protein kinase 1 [OS=Homo sapiens]	0.000	6.933	1	1	2	1	1570	170.6	8.44	4.61	1	0	0.865	-0.21	0.0725939769260785	0.734116865583618	4.08	108.6	91.4	3.35	11.78	113.3	108.9	106.0	100.7	79.5	91.7							High	High	High	High	High	High	High	High	1
499510966834701259	False	High	IsMasterProtein	Q96GS4	BLOC-1-related complex subunit 6 [OS=Homo sapiens]	0.000	4.812	4	1	1	1	357	37.2	5.76	2.89	1	0																						High	High	High	High	High	High	High	High	1
500586164942944818	False	High	IsMasterProtein	P67809	Y-box-binding protein 1 [OS=Homo sapiens]	0.000	185.717	59	11	36	6	324	35.9	9.88	126.05	11	2	1.004	0.01	0.98699124946313	0.993870303249072	3.09	98.8	101.2	3.73	5.90	96.2	100.2	103.7	93.2	102.6	104.1							High	High	High	High	High	High	High	High	1	Met-loss+Acetyl [N-Term]
508361359361041752	False	High	IsMasterProtein	O00193	Small acidic protein [OS=Homo sapiens]	0.000	37.482	21	2	6	2	183	20.3	4.72	21.33	2	0																						High	High	High	High	High	High	High	High	1	Phospho [S17]
513185524036398277	False	High	IsMasterProtein	Q9NUQ3	Gamma-taxilin [OS=Homo sapiens]	0.000	7.064	2	1	1	1	528	60.5	7.52	3.25	1	0																						High	High	High	High	High	High	High	High	1
513337833647549896	False	High	IsMasterProtein	P11717	Cation-independent mannose-6-phosphate receptor [OS=Homo sapiens]	0.000	67.934	7	13	15	13	2491	274.2	5.94	37.14	13	0	0.982	-0.03	0.687423013618739	0.894683179528544	4.08	100.9	99.1	9.64	1.11	102.6	87.7	105.4	100.7	102.7	100.8							High	High	High	High	High	High	High	High	1	Phospho [S2409]
516954531369469772	False	High	IsMasterProtein	P60900	Proteasome subunit alpha type-6 [OS=Homo sapiens]	0.000	96.154	38	8	28	8	246	27.4	6.76	79.55	8	0	1.040	0.06	0.256431071530984	0.782892522152354	5.17	98.0	102.0	3.60	2.72	93.2	99.5	99.0	105.5	99.9	103.0							High	High	High	High	High	High	High	High	1
519172016781206305	False	Medium	None	Q9C010	cAMP-dependent protein kinase inhibitor beta [OS=Homo sapiens]	0.016	1.392	9	1	1	1	78	8.5	4.88	2.44	1	0	0.994	-0.01	0.549943907410169	0.860092751563212	3.18	101.4	98.6	35.50	22.73	57.9	122.0	112.8	76.4	121.2	109.7							High	High	High	High	High	High	High	High	1
524672605360435536	False	High	IsMasterProtein	O95273	Cyclin-D1-binding protein 1 [OS=Homo sapiens]	0.000	8.881	4	1	1	1	360	40.2	4.82	2.98	1	0																						High	High	High	High	High	High	High	High	1
528371413836643526	False	High	IsMasterProtein	Q92945	Far upstream element-binding protein 2 [OS=Homo sapiens]	0.000	201.757	37	17	34	16	711	73.1	7.30	107.79	17	0	0.975	-0.04	0.543540936948844	0.858068162366312	1.89	101.2	98.8	1.50	1.77	101.5	98.9	101.6	97.7	101.2	99.0							High	High	High	High	High	High	High	High	1
529818675588363220	False	High	IsMasterProtein	O95674	Phosphatidate cytidylyltransferase 2 [OS=Homo sapiens]	0.000	20.723	4	1	3	1	445	51.4	7.09	12.96	1	0																						High	High	High	High	High	High	High	High	1
531261599466574528	False	High	None	Q9NQ39	Putative ribosomal protein eS10-like [OS=Homo sapiens]	0.000	46.948	14	3	12	3	176	20.1	10.13	38.23	3	0	1.039	0.06	0.507094095426881	0.839181777381524	4.95	98.8	101.2	9.44	5.25	88.6	101.0	106.8	95.1	105.0	103.4							High	High	High	High	High	High	High	High	1
536049126276208761	False	High	IsMasterProteinCandidate	Q8IX94	cTAGE family member 4 [OS=Homo sapiens]	0.000	6.872	2	1	1	1	777	87.9	5.26	3.09	1	0																						High	High	High	High	High	High	High	High	1
545176652009721876	False	High	IsMasterProtein	Q9P013	Spliceosome-associated protein CWC15 homolog [OS=Homo sapiens]	0.001	4.044	6	1	1	1	229	26.6	5.71	3.24	1	0																						High	High	High	High	High	High	High	High	1	Met-loss+Acetyl [N-Term]
545380139494389775	False	High	IsMasterProtein	P08962	CD63 antigen [OS=Homo sapiens]	0.000	19.172	9	3	7	3	238	25.6	7.81	18.01	3	0	0.927	-0.11	0.254398426473735	0.782892522152354	1.11	104.2	95.8	4.05	9.12	98.3	106.6	102.2	91.1	107.8	94.0							High	High	High	High	High	High	High	High	1
550691139419414253	False	High	IsMasterProtein	O00194	Ras-related protein Rab-27B [OS=Homo sapiens]	0.000	42.331	33	6	14	6	218	24.6	5.52	29.69	6	0	0.939	-0.09	0.418514917026932	0.836797494715619	16.68	107.2	92.8	14.33	12.14	116.6	87.4	106.8	109.5	92.5	87.1							High	High	High	High	High	High	High	High	1	Met-loss+Acetyl [N-Term]; Acetyl [N-Term]
551881844425109656	False	High	IsMasterProtein	Q13573	SNW domain-containing protein 1 [OS=Homo sapiens]	0.000	19.269	10	4	4	4	536	61.5	9.52	8.89	4	0																						High	High	High	High	High	High	High	High	1	Met-loss+Acetyl [N-Term]
556799029181218119	False	High	IsMasterProtein	Q13596	Sorting nexin-1 [OS=Homo sapiens]	0.000	69.788	24	10	12	9	522	59.0	5.15	33.37	10	1	1.017	0.02	0.865851450134174	0.948036881441119	10.62	104.2	95.8	7.08	12.26	91.6	105.2	101.7	93.2	114.7	93.5							High	High	High	High	High	High	High	High	1
560931000169040577	True	High	IsMasterProtein	P42167	Lamina-associated polypeptide 2, isoforms beta/gamma [OS=Homo sapiens]	0.000	135.166	30	8	22	3	454	50.6	9.38	73.83	8	0	0.794	-0.33	0.00973846135721428	0.541580645339812	6.11	112.1	87.9	1.58	5.71	109.9	113.4	111.4	87.3	94.0	84.1							High	High	High	High	High	High	High	High	1	Met-loss [N-Term]; Phospho [T160]
562319574892213792	False	High	IsMasterProtein	P04406	Glyceraldehyde-3-phosphate dehydrogenase [OS=Homo sapiens]	0.000	536.392	58	19	670	19	335	36.0	8.46	2047.09	19	0	1.042	0.06	0.113711703619268	0.744739163794248	3.43	98.0	102.0	2.64	1.97	99.9	98.4	94.9	104.2	100.2	102.5							High	High	High	High	High	High	High	High	1
456544607600152383	False	High	IsMasterProtein	Q9UJY5	ADP-ribosylation factor-binding protein GGA1 [OS=Homo sapiens]	0.001	3.707	1	1	1	1	639	70.3	5.29	2.29	1	0																						High	High	High	High	High	High	High	High	1
699961986535192658	False	High	IsMasterProtein	P84095	Rho-related GTP-binding protein RhoG [OS=Homo sapiens]	0.000	41.052	29	4	5	3	191	21.3	8.12	15.51	4	0																						High	High	High	High	High	High	High	High	1
710012249327667382	False	High	IsMasterProtein	P48449	Lanosterol synthase [OS=Homo sapiens]	0.000	14.044	4	2	2	2	732	83.3	6.61	6.24	2	0																						High	High	High	High	High	High	High	High	1
868363632382073498	False	High	IsMasterProtein	Q6UB35	Monofunctional C1-tetrahydrofolate synthase, mitochondrial [OS=Homo sapiens]	0.000	15.005	3	3	3	2	978	105.7	8.06	7.69	3	0																						High	High	High	High	High	High	High	High	1
868843744032576337	False	High	IsMasterProtein	P48444	Coatomer subunit delta [OS=Homo sapiens]	0.000	81.537	29	14	22	14	511	57.2	6.21	57.44	14	0	0.999	0.00	0.620379725937037	0.875499535470335	4.35	100.0	100.0	10.15	4.35	112.7	93.8	96.5	104.0	96.5	96.5							High	High	High	High	High	High	High	High	1	Met-loss [N-Term]
875070389354990237	False	High	IsMasterProtein	O00273	DNA fragmentation factor subunit alpha [OS=Homo sapiens]	0.000	11.843	5	1	1	1	331	36.5	4.79	3.67	1	0																						High	High	High	High	High	High	High	High	1
882715983706929749	False	High	IsMasterProtein	Q9NZ08	Endoplasmic reticulum aminopeptidase 1 [OS=Homo sapiens]	0.000	7.200	1	1	1	1	941	107.2	6.46	3.15	1	0																						High	High	High	High	High	High	High	High	1
884505446193914017	False	High	IsMasterProtein	O43752	Syntaxin-6 [OS=Homo sapiens]	0.000	13.747	10	2	2	2	255	29.2	4.93	5.67	2	0																						High	High	High	High	High	High	High	High	1
892017262967002124	False	High	None	Q8NFI4	Putative protein FAM10A5 [OS=Homo sapiens]	0.000	44.530	19	7	13	7	369	41.4	5.05	34.34	7	0	1.082	0.11	0.0121888553778297	0.541580645339812	1.01	96.3	103.7	0.95	0.75	95.6	96.0	97.3	103.4	104.6	103.1							High	High	High	High	High	High	High	High	1
896567990825277729	False	High	IsMasterProtein	O94925	Glutaminase kidney isoform, mitochondrial [OS=Homo sapiens]	0.000	60.662	14	8	20	8	669	73.4	7.77	59.79	8	0	1.025	0.04	0.693416065130227	0.895999326523295	5.96	102.2	97.8	12.70	11.03	85.5	102.4	110.1	91.1	98.1	112.8							High	High	High	High	High	High	High	High	1
902173298001486169	False	High	IsMasterProtein	Q9Y3Q3	Transmembrane emp24 domain-containing protein 3 [OS=Homo sapiens]	0.007	1.818	4	1	1	1	217	24.8	5.60	0.00	1	0																						High	High	High	High	High	High	High	High	1
905993394095765971	False	Medium	IsMasterProtein	Q96S52	GPI transamidase component PIG-S [OS=Homo sapiens]	0.011	1.587	1	1	1	1	555	61.6	6.49	1.79	1	0																						High	High	High	High	High	High	High	High	1
906200433272310872	False	High	IsMasterProtein	Q8NBS9	Thioredoxin domain-containing protein 5 [OS=Homo sapiens]	0.000	83.234	27	10	18	9	432	47.6	5.97	51.76	10	0	0.970	-0.04	0.544453575849277	0.858068162366312	3.52	98.5	101.5	6.80	7.08	108.8	97.1	96.7	105.6	100.1	91.6							High	High	High	High	High	High	High	High	1
908398624639479548	False	High	IsMasterProtein	P62913	Large ribosomal subunit protein uL5 [OS=Homo sapiens]	0.000	38.688	24	4	33	4	178	20.2	9.60	98.10	4	0	0.916	-0.13	0.183041861180045	0.780293915932325	9.25	104.4	95.6	4.98	4.31	111.1	101.7	102.5	91.4	99.4	93.9							High	High	High	High	High	High	High	High	1	Met-loss+Acetyl [N-Term]
916743004623214960	False	High	IsMasterProtein	P62266	Small ribosomal subunit protein uS12 [OS=Homo sapiens]	0.000	10.818	8	1	14	1	143	15.8	10.49	32.29	1	0	1.048	0.07	0.448943223398354	0.836797494715619	14.71	96.0	104.0	16.07	8.03	105.0	77.1	101.5	110.0	110.8	95.7							High	High	High	High	High	High	High	High	1
923237916812466415	False	High	IsMasterProtein	Q9NRZ7	1-acyl-sn-glycerol-3-phosphate acyltransferase gamma [OS=Homo sapiens]	0.005	2.063	2	1	1	1	376	43.4	8.72	2.21	1	0																						High	High	High	High	High	High	High	High	1
934061248197878779	False	High	None	A6NKH3	Putative ribosomal protein eL43-like [OS=Homo sapiens]	0.002	2.962	9	1	1	1	93	10.6	10.20	2.30	1	0																						High	High	High	High	High	High	High	High	1
934468542703033965	False	High	IsMasterProtein	Q15477	Superkiller complex protein 2 [OS=Homo sapiens]	0.000	20.058	5	4	4	4	1246	137.7	6.06	8.12	4	0																						High	High	High	High	High	High	High	High	1	Phospho [S256]
945585302651271031	False	High	IsMasterProtein	P43243	Matrin-3 [OS=Homo sapiens]	0.000	143.281	20	12	32	12	847	94.6	6.25	99.44	12	0	0.947	-0.08	0.0929019040315278	0.739197852618427	0.37	102.7	97.3	4.05	1.75	97.4	104.4	104.7	95.9	98.8	98.9							High	High	High	High	High	High	High	High	1
945913478307562709	False	High	IsMasterProtein	Q9Y2Q9	Small ribosomal subunit protein bS1m [OS=Homo sapiens]	0.001	3.864	5	1	1	1	187	20.8	9.10	2.36	1	0																						High	High	High	High	High	High	High	High	1
947873724462567429	False	High	IsMasterProtein	Q9UNQ2	Probable dimethyladenosine transferase [OS=Homo sapiens]	0.000	8.184	4	1	1	1	313	35.2	9.99	3.24	1	0																						High	High	High	High	High	High	High	High	1
961314597478386434	False	High	IsMasterProtein	P57740	Nuclear pore complex protein Nup107 [OS=Homo sapiens]	0.000	6.639	1	1	1	1	925	106.3	5.43	3.35	1	0																						High	High	High	High	High	High	High	High	1
964900113043376779	False	High	IsMasterProtein	Q9Y265	RuvB-like 1 [OS=Homo sapiens]	0.000	149.103	41	13	49	13	456	50.2	6.42	157.24	13	0	0.976	-0.04	0.623064020494769	0.876350552274774	11.05	100.1	99.9	3.24	6.56	101.9	104.3	97.8	91.2	101.7	103.1							High	High	High	High	High	High	High	High	1
965270540937199853	False	High	IsMasterProtein	Q14151	Scaffold attachment factor B2 [OS=Homo sapiens]	0.000	34.436	9	4	4	1	953	107.4	6.16	14.21	4	0																						High	High	High	High	High	High	High	High	1
965973480370309944	False	High	IsMasterProtein	Q53HC9	EARP and GARP complex-interacting protein 1 [OS=Homo sapiens]	0.000	6.038	3	1	1	1	387	43.6	5.06	3.34	1	0																						High	High	High	High	High	High	High	High	1
970170916603967693	False	High	None	Q6DRA6	Putative histone H2B type 2-D [OS=Homo sapiens]	0.000	12.857	6	2	12	2	164	18.0	10.58	11.70	2	0	0.985	-0.02	0.577361924432779	0.861806162322114	6.32	98.6	101.4	7.75	4.45	95.5	109.9	97.4	94.1	102.7	100.3							High	High	High	High	High	High	High	High	1
978357741075337008	False	High	IsMasterProtein	Q6UN15	Pre-mRNA 3'-end-processing factor FIP1 [OS=Homo sapiens]	0.000	14.087	5	2	2	2	594	66.5	5.59	5.86	2	0																						High	High	High	High	High	High	High	High	1
980650416735823729	False	High	IsMasterProtein	Q9UHD1	Cysteine and histidine-rich domain-containing protein 1 [OS=Homo sapiens]	0.000	82.601	36	10	22	10	332	37.5	7.87	56.87	10	0	1.144	0.19	0.0265418889967474	0.710357465512948	1.78	93.2	106.8	3.90	6.79	89.5	95.9	95.9	97.9	109.8	111.0							High	High	High	High	High	High	High	High	1	Met-loss+Acetyl [N-Term]
983128830238586266	False	High	IsMasterProtein	Q53F19	Nuclear cap-binding protein subunit 3 [OS=Homo sapiens]	0.000	6.534	2	1	1	1	620	70.5	5.73	2.66	1	0																						High	High	High	High	High	High	High	High	1
983713321704176407	False	High	IsMasterProtein	O00264	Membrane-associated progesterone receptor component 1 [OS=Homo sapiens]	0.000	45.962	45	7	13	6	195	21.7	4.70	30.65	7	1	1.011	0.02	0.988265073667026	0.993870303249072	16.67	101.2	98.8	25.84	15.80	70.6	109.8	119.4	81.9	111.0	107.2							High	High	High	High	High	High	High	High	1	Phospho [S181]
986757703802447385	False	High	IsMasterProteinRejected	P19012	Keratin, type I cytoskeletal 15 [OS=Homo sapiens]	0.000	45.287	12	6	36	0	456	49.2	4.77	78.70	6	0																						High	High	High	High	High	High	High	High	0
1008427851520544832	False	High	IsMasterProtein	Q4KMP7	TBC1 domain family member 10B [OS=Homo sapiens]	0.000	7.017	2	1	1	1	808	87.1	9.19	2.72	1	0																						High	High	High	High	High	High	High	High	1	Acetyl [N-Term]
864018122010782004	False	High	IsMasterProtein	P35080	Profilin-2 [OS=Homo sapiens]	0.000	30.504	20	2	5	2	140	15.0	6.99	17.31	2	0	1.053	0.08	0.37331417139968	0.820169286473245	6.85	97.4	102.6	2.47	4.15	95.2	98.8	99.9	104.9	104.0	97.2							High	High	High	High	High	High	High	High	1
706443412800658116	False	High	IsMasterProtein	O14683	Tumor protein p53-inducible protein 11 [OS=Homo sapiens]	0.000	5.180	5	1	1	1	189	21.0	9.55	2.70	1	0																						High	High	High	High	High	High	High	High	1
860011175530275491	False	High	None	Q9H0Q0	CYFIP-related Rac1 interactor A [OS=Homo sapiens]	0.000	13.550	7	2	3	2	323	37.3	6.01	7.72	2	0	1.015	0.02	0.660997511501078	0.884664001989137	6.32	101.1	98.9	9.05	12.98	109.5	92.4	96.0	115.8	93.8	92.6							High	High	High	High	High	High	High	High	1
848777346892248303	False	High	IsMasterProtein	Q13636	Ras-related protein Rab-31 [OS=Homo sapiens]	0.000	8.369	16	2	2	2	195	21.7	7.06	4.90	2	0																						High	High	High	High	High	High	High	High	1	Acetyl [K56]
712228557573966988	False	High	IsMasterProtein	Q9ULC3	Ras-related protein Rab-23 [OS=Homo sapiens]	0.004	2.130	8	1	1	1	237	26.6	6.60	2.43	1	0																						High	High	High	High	High	High	High	High	1
714954485545523239	False	High	IsMasterProtein	P27986	Phosphatidylinositol 3-kinase regulatory subunit alpha [OS=Homo sapiens]	0.001	4.328	2	1	1	1	724	83.5	6.16	2.73	1	0																						High	High	High	High	High	High	High	High	1
715968340642640214	False	High	IsMasterProtein	Q9H9A6	Leucine-rich repeat-containing protein 40 [OS=Homo sapiens]	0.005	2.079	2	1	3	1	602	68.2	6.43	3.94	1	0																						High	High	High	High	High	High	High	High	1
717271239892975644	False	High	IsMasterProtein	Q9UK73	Protein fem-1 homolog B [OS=Homo sapiens]	0.003	2.315	2	1	1	1	627	70.2	6.61	0.00	1	0																						High	High	High	High	High	High	High	High	1
721169718826189063	False	High	IsMasterProtein	Q8IX12	Cell division cycle and apoptosis regulator protein 1 [OS=Homo sapiens]	0.000	20.783	6	6	6	6	1150	132.7	5.76	13.21	6	0																						High	High	High	High	High	High	High	High	1
722049298036069008	False	High	IsMasterProtein	Q9BVK6	Transmembrane emp24 domain-containing protein 9 [OS=Homo sapiens]	0.000	54.178	24	5	13	4	235	27.3	8.02	43.37	5	0	1.026	0.04	0.276066146624849	0.782892522152354	3.78	98.7	101.3	22.34	17.70	76.5	97.9	120.4	84.4	100.5	120.3							High	High	High	High	High	High	High	High	1
727638957837399757	False	High	IsMasterProtein	O15014	Zinc finger protein 609 [OS=Homo sapiens]	0.001	3.678	1	1	1	1	1411	151.1	8.03	2.51	1	0																						High	High	High	High	High	High	High	High	1
733334629432108356	False	High	IsMasterProtein	P00352	Aldehyde dehydrogenase 1A1 [OS=Homo sapiens]	0.000	930.283	68	32	857	29	501	54.8	6.73	2799.87	32	2	1.029	0.04	0.0722408386745927	0.734116865583618	0.51	98.7	101.3	4.41	3.05	102.5	97.9	93.9	105.5	100.4	99.9							High	High	High	High	High	High	High	High	1	Met-loss+Acetyl [N-Term]; Phospho [S2; S3; S4; T6]; Met-loss [N-Term]
735659524784303490	False	High	IsMasterProtein	Q8IV50	LysM and putative peptidoglycan-binding domain-containing protein 2 [OS=Homo sapiens]	0.000	7.674	5	1	1	1	215	23.4	5.35	2.77	1	0																						High	High	High	High	High	High	High	High	1
738970082796446266	False	High	IsMasterProtein	Q8N5M9	Protein jagunal homolog 1 [OS=Homo sapiens]	0.000	6.967	7	1	1	1	183	21.1	9.73	2.69	1	0																						High	High	High	High	High	High	High	High	1
742204205705091677	False	High	IsMasterProtein	Q16787	Laminin subunit alpha-3 [OS=Homo sapiens]	0.001	4.043	0	2	2	1	3333	366.4	7.24	4.43	2	0																						High	High	High	High	High	High	High	High	1
743722838785437812	False	High	IsMasterProtein	Q12846	Syntaxin-4 [OS=Homo sapiens]	0.000	8.018	4	1	2	1	297	34.2	6.28	5.31	1	0	1.179	0.24	0.452367118118778	0.836797494715619	0.90	93.5	106.5	6.99	8.50	93.7	90.6	103.5	111.1	106.8	94.1							High	High	High	High	High	High	High	High	1
748867624032995252	False	High	IsMasterProtein	Q9H6S3	Epidermal growth factor receptor kinase substrate 8-like protein 2 [OS=Homo sapiens]	0.000	20.205	6	3	3	3	715	80.6	6.84	9.16	3	0																						High	High	High	High	High	High	High	High	1
753058757647153787	False	High	IsMasterProtein	P61803	Dolichyl-diphosphooligosaccharide--protein glycosyltransferase subunit DAD1 [OS=Homo sapiens]	0.000	25.090	29	3	14	3	113	12.5	7.08	37.44	3	0																						High	High	High	High	High	High	High	High	1	Met-loss [N-Term]; Met-loss+Acetyl [N-Term]
755217233260055713	False	High	IsMasterProtein	O95786	Antiviral innate immune response receptor RIG-I [OS=Homo sapiens]	0.000	7.886	2	2	2	2	925	106.5	6.40	5.06	2	0																						High	High	High	High	High	High	High	High	1
765579875042607640	False	High	IsMasterProtein	Q15843	NEDD8 [OS=Homo sapiens]	0.000	18.448	17	1	3	1	81	9.1	8.43	11.03	1	0	0.947	-0.08	0.244372093552574	0.782892522152354	5.07	103.8	96.2	9.92	8.26	113.0	92.8	101.0	107.0	93.6	92.5							High	High	High	High	High	High	High	High	1
769140260772308897	False	High	IsMasterProtein	P07910	Heterogeneous nuclear ribonucleoproteins C1/C2 [OS=Homo sapiens]	0.000	171.247	56	14	100	14	306	33.7	5.08	254.15	14	0	1.024	0.03	0.0488683656374183	0.734116865583618	1.27	99.2	100.8	3.77	3.75	103.1	97.5	96.0	105.5	98.8	99.1							High	High	High	High	High	High	High	High	1	Phospho [S260]
775419555860448469	False	High	IsMasterProtein	Q5J8M3	ER membrane protein complex subunit 4 [OS=Homo sapiens]	0.000	6.701	9	1	1	1	183	20.1	8.62	3.09	1	0																						High	High	High	High	High	High	High	High	1
777273144622755670	False	High	IsMasterProtein	P51649	Succinate-semialdehyde dehydrogenase, mitochondrial [OS=Homo sapiens]	0.000	5.329	3	1	1	1	535	57.2	8.28	2.70	1	0																						High	High	High	High	High	High	High	High	1
779852501093026521	False	High	None	P15153	Ras-related C3 botulinum toxin substrate 2 [OS=Homo sapiens]	0.000	37.660	15	3	8	2	192	21.4	7.61	21.58	3	0	0.966	-0.05	0.2418301307544	0.782892522152354	2.53	99.8	100.2	9.79	8.15	112.8	94.4	97.1	107.1	91.2	97.4							High	High	High	High	High	High	High	High	1
784332711560809760	False	High	IsMasterProtein	P62072	Mitochondrial import inner membrane translocase subunit Tim10 [OS=Homo sapiens]	0.001	4.441	9	1	1	1	90	10.3	6.29	2.48	1	0	0.992	-0.01	0.842516574400129	0.93748231306097	13.91	107.2	92.8	20.99	24.39	76.4	113.4	112.8	75.8	124.1	97.6							High	High	High	High	High	High	High	High	1
798451858230845317	False	High	IsMasterProtein	Q96NT5	Proton-coupled folate transporter [OS=Homo sapiens]	0.000	6.278	3	1	1	1	459	49.7	8.81	2.59	1	0																						High	High	High	High	High	High	High	High	1
821430221279869130	False	High	IsMasterProtein	Q93062	RNA-binding protein with multiple splicing [OS=Homo sapiens]	0.000	8.357	8	1	1	1	196	21.8	8.07	3.91	1	0																						High	High	High	High	High	High	High	High	1
826829819136401655	False	High	IsMasterProtein	Q9NRK6	ATP-binding cassette sub-family B member 10, mitochondrial [OS=Homo sapiens]	0.003	2.194	2	1	1	1	738	79.1	9.85	0.00	1	0																						High	High	High	High	High	High	High	High	1
837370257864581378	False	High	IsMasterProtein	Q01415	N-acetylgalactosamine kinase [OS=Homo sapiens]	0.000	4.745	5	2	2	2	458	50.3	6.61	4.28	2	0																						High	High	High	High	High	High	High	High	1
843171063376576291	False	High	None	Q6P0Q8	Microtubule-associated serine/threonine-protein kinase 2 [OS=Homo sapiens]	0.000	6.933	0	1	2	1	1798	196.3	8.16	4.61	1	0	0.865	-0.21	0.0725939769260785	0.734116865583618	4.08	108.6	91.4	3.35	11.78	113.3	108.9	106.0	100.7	79.5	91.7							High	High	High	High	High	High	High	High	1
844941694654797990	False	High	IsMasterProtein	P14923	Junction plakoglobin [OS=Homo sapiens]	0.000	118.023	33	19	31	18	745	81.7	6.14	88.62	19	0	0.898	-0.16	0.418266974221863	0.836797494715619	0.63	102.4	97.6	9.71	4.28	92.7	103.1	112.7	98.2	92.6	100.7							High	High	High	High	High	High	High	High	1	Acetyl [N-Term]
846490387269096895	False	High	None	Q9H1R3	Myosin light chain kinase 2, skeletal/cardiac muscle [OS=Homo sapiens]	0.003	2.393	1	1	1	1	596	64.6	7.02	1.91	1	0																						High	High	High	High	High	High	High	High	1
846923677132301137	False	High	IsMasterProtein	Q9UBS8	E3 ubiquitin-protein ligase RNF14 [OS=Homo sapiens]	0.001	4.505	3	1	1	1	474	53.8	4.75	2.62	1	0																						High	High	High	High	High	High	High	High	1
854871700707894946	False	High	IsMasterProtein	Q9NZL4	Hsp70-binding protein 1 [OS=Homo sapiens]	0.000	25.339	13	3	3	3	359	39.3	5.21	10.34	3	0																						High	High	High	High	High	High	High	High	1
1010665989767425721	False	High	IsMasterProtein	Q96CS3	FAS-associated factor 2 [OS=Homo sapiens]	0.000	17.322	11	3	4	3	445	52.6	5.62	8.35	3	0																						High	High	High	High	High	High	High	High	1
454806171855366482	False	High	IsMasterProtein	P40939	Trifunctional enzyme subunit alpha, mitochondrial [OS=Homo sapiens]	0.000	163.091	32	18	51	18	763	82.9	9.04	150.34	18	0	1.036	0.05	0.132900625636093	0.777211246569536	0.24	95.5	104.5	5.40	4.24	103.1	93.3	94.9	106.8	103.8	98.2							High	High	High	High	High	High	High	High	1
439747598683617185	False	High	IsMasterProtein	Q9UI10	Translation initiation factor eIF2B subunit delta [OS=Homo sapiens]	0.000	6.301	4	2	2	2	523	57.5	9.38	4.11	2	0																						High	High	High	High	High	High	High	High	1	Met-loss+Acetyl [N-Term]
-3321226471008760	False	High	IsMasterProtein	Q9Y2Q3	Glutathione S-transferase kappa 1 [OS=Homo sapiens]	0.000	43.311	29	5	10	5	226	25.5	8.41	26.83	5	0																						High	High	High	High	High	High	High	High	1
5638304543600080	False	High	IsMasterProtein	Q9NZJ7	Mitochondrial carrier homolog 1 [OS=Homo sapiens]	0.001	3.812	5	2	2	2	389	41.5	9.32	2.16	2	0																						High	High	High	High	High	High	High	High	1
8788472230308956	False	High	IsMasterProtein	Q8NCW5	NAD(P)H-hydrate epimerase [OS=Homo sapiens]	0.000	50.598	26	4	7	4	288	31.7	7.66	21.22	4	0																						High	High	High	High	High	High	High	High	1
17737275167797396	False	High	IsMasterProtein	Q8NE86	Calcium uniporter protein, mitochondrial [OS=Homo sapiens]	0.000	28.028	11	3	5	3	351	39.8	8.65	15.82	3	0																						High	High	High	High	High	High	High	High	1
29627463948576905	False	High	IsMasterProtein	Q9NUQ8	ATP-binding cassette sub-family F member 3 [OS=Homo sapiens]	0.001	4.140	3	1	1	1	709	79.7	6.34	0.00	1	0																						High	High	High	High	High	High	High	High	1
32097797701443302	False	High	IsMasterProtein	Q14008	Cytoskeleton-associated protein 5 [OS=Homo sapiens]	0.000	66.587	8	13	16	13	2032	225.4	7.80	41.69	13	0																						High	High	High	High	High	High	High	High	1
33731746096027930	False	High	IsMasterProtein	Q8TC12	Retinol dehydrogenase 11 [OS=Homo sapiens]	0.000	61.031	24	5	9	5	318	35.4	8.82	29.74	5	0	1.015	0.02	0.587823067927425	0.869312688409448	2.43	101.2	98.8	7.14	4.85	110.1	96.0	99.9	93.5	97.4	103.0							High	High	High	High	High	High	High	High	1
34707929049350531	False	High	IsMasterProtein	P51151	Ras-related protein Rab-9A [OS=Homo sapiens]	0.000	7.611	7	1	3	1	201	22.8	5.47	7.77	1	0																						High	High	High	High	High	High	High	High	1
38985308777773176	False	High	IsMasterProtein	P56975	Pro-neuregulin-3, membrane-bound isoform [OS=Homo sapiens]	0.005	2.092	1	1	1	1	720	77.9	7.66	0.00	1	0																						High	High	High	High	High	High	High	High	1
52020500018808800	False	High	IsMasterProtein	Q9H773	dCTP pyrophosphatase 1 [OS=Homo sapiens]	0.000	34.589	45	6	9	6	170	18.7	5.03	21.80	6	0																						High	High	High	High	High	High	High	High	1	Met-loss+Acetyl [N-Term]
54319368239035633	False	High	IsMasterProtein	P01893	Putative HLA class I histocompatibility antigen, alpha chain H [OS=Homo sapiens]	0.000	15.229	11	3	3	1	362	40.9	6.30	7.01	3	0																						High	High	High	High	High	High	High	High	1
57530488845897547	False	High	None	P60763	Ras-related C3 botulinum toxin substrate 3 [OS=Homo sapiens]	0.000	43.423	23	5	13	4	192	21.4	8.15	27.68	5	0	0.992	-0.01	0.410230989005043	0.836797494715619	2.05	99.7	100.3	9.81	6.62	112.3	93.3	97.8	105.6	92.6	98.4							High	High	High	High	High	High	High	High	1
57787487465406304	False	High	IsMasterProtein	Q08945	FACT complex subunit SSRP1 [OS=Homo sapiens]	0.000	47.629	10	5	23	5	709	81.0	6.87	72.42	5	0	0.947	-0.08	0.177281525118399	0.780293915932325	3.08	102.0	98.0	8.93	2.60	98.5	99.0	114.9	95.2	93.8	98.6							High	High	High	High	High	High	High	High	1	Phospho [S444]; Met-loss+Acetyl [N-Term]
59184659773015562	False	High	IsMasterProtein	Q969H8	Myeloid-derived growth factor [OS=Homo sapiens]	0.000	22.558	21	3	5	3	173	18.8	6.68	13.78	3	0	1.225	0.29	0.182324178170134	0.780293915932325	25.01	87.8	112.2	38.49	20.17	131.4	65.8	76.7	133.9	98.1	94.0							High	High	High	High	High	High	High	High	1
66820000498400886	False	High	None	P0DME0	Protein SETSIP [OS=Homo sapiens]	0.000	66.319	18	4	31	4	302	34.9	4.31	90.86	4	0	0.925	-0.11	0.0290189690345718	0.734116865583618	1.12	105.7	94.3	9.70	9.29	93.3	113.2	106.6	87.0	104.8	95.1							High	High	High	High	High	High	High	High	1
67998593382130798	False	High	None	O15131	Importin subunit alpha-6 [OS=Homo sapiens]	0.000	9.540	4	2	3	1	539	60.6	5.12	5.64	2	0																						High	High	High	High	High	High	High	High	1
76993751311903605	False	Medium	IsMasterProtein	Q9GZZ9	Ubiquitin-like modifier-activating enzyme 5 [OS=Homo sapiens]	0.012	1.568	6	1	1	1	404	44.8	4.84	2.15	1	0																						High	High	High	High	High	High	High	High	1
92352165089450524	False	High	IsMasterProtein	O15355	Protein phosphatase 1G [OS=Homo sapiens]	0.000	58.374	19	7	8	7	546	59.2	4.36	22.17	7	0																						High	High	High	High	High	High	High	High	1
92619424180281671	False	High	None	Q14141	Septin-6 [OS=Homo sapiens]	0.000	22.261	11	4	7	3	434	49.7	6.67	16.04	4	0																						High	High	High	High	High	High	High	High	1
93308407544622334	False	High	IsMasterProtein	Q8TBR7	TLC domain-containing protein 3A [OS=Homo sapiens]	0.003	2.534	3	1	1	1	257	29.4	9.41	1.94	1	0																						High	High	High	High	High	High	High	High	1
103112105648951971	False	High	IsMasterProtein	Q8NB16	Mixed lineage kinase domain-like protein [OS=Homo sapiens]	0.001	4.487	3	1	1	1	471	54.4	8.82	3.11	1	0																						High	High	High	High	High	High	High	High	1
108491433269500243	False	High	IsMasterProtein	Q9Y5X1	Sorting nexin-9 [OS=Homo sapiens]	0.000	7.943	5	1	1	1	595	66.6	5.58	2.68	1	0																						High	High	High	High	High	High	High	High	1
112556207330102298	False	High	None	P15259	Phosphoglycerate mutase 2 [OS=Homo sapiens]	0.000	70.277	18	4	42	4	253	28.7	8.88	116.92	4	0	1.020	0.03	0.0687117207652154	0.734116865583618	0.89	99.3	100.7	4.34	3.26	93.9	101.0	101.7	97.4	102.4	103.6							High	High	High	High	High	High	High	High	1
114843226561293462	False	High	IsMasterProtein	P67936	Tropomyosin alpha-4 chain [OS=Homo sapiens]	0.000	119.078	60	17	62	7	248	28.5	4.69	174.62	17	7	1.000	0.00	0.525889977272151	0.850357275840927	1.68	99.9	100.1	2.87	7.26	97.6	102.5	102.7	90.8	103.7	102.7							High	High	High	High	High	High	High	High	1	Met-loss+Acetyl [N-Term]
121458031031999340	False	High	IsMasterProtein	P35232	Prohibitin 1 [OS=Homo sapiens]	0.000	145.579	59	14	69	14	272	29.8	5.76	175.59	14	0	0.992	-0.01	0.909589120711781	0.968618814908941	0.48	98.8	101.2	5.72	4.87	106.5	96.7	96.5	105.4	99.1	95.8							High	High	High	High	High	High	High	High	1
123318016964233677	False	High	IsMasterProtein	O75489	NADH dehydrogenase [ubiquinone] iron-sulfur protein 3, mitochondrial [OS=Homo sapiens]	0.000	29.764	16	3	9	3	264	30.2	7.50	28.65	3	0																						High	High	High	High	High	High	High	High	1
124053754926249858	False	High	IsMasterProtein	Q9UBF2	Coatomer subunit gamma-2 [OS=Homo sapiens]	0.000	30.647	7	5	7	2	871	97.6	5.81	14.07	5	0																						High	High	High	High	High	High	High	High	1
127392206666109507	False	High	None	O95166	Gamma-aminobutyric acid receptor-associated protein [OS=Homo sapiens]	0.001	3.817	6	1	3	1	117	13.9	8.79	7.09	1	0	1.137	0.19	0.42910627124767	0.836797494715619	11.81	94.7	105.3	19.24	14.58	77.3	96.0	114.1	87.9	117.9	106.8							High	High	High	High	High	High	High	High	1
132073470049357313	False	High	IsMasterProtein	Q58FF6	Putative heat shock protein HSP 90-beta 4 [OS=Homo sapiens]	0.000	78.684	10	8	34	1	505	58.2	4.73	77.78	8	0																						High	High	High	High	High	High	High	High	1	Met-loss [N-Term]
-10968856719763814	False	High	IsMasterProtein	P62081	Small ribosomal subunit protein eS7 [OS=Homo sapiens]	0.000	31.882	24	4	8	4	194	22.1	10.10	23.65	4	0	0.922	-0.12	0.16600866956434	0.780293915932325	6.99	106.3	93.7	8.67	5.19	93.5	110.6	107.0	92.6	102.0	94.3							High	High	High	High	High	High	High	High	1	Acetyl [N-Term]
144982604897555779	False	High	IsMasterProtein	P52306	Rap1 GTPase-GDP dissociation stimulator 1 [OS=Homo sapiens]	0.000	24.967	10	6	6	5	607	66.3	5.31	16.11	6	0																						High	High	High	High	High	High	High	High	1	Acetyl [N-Term]
-11327904792231093	False	High	IsMasterProtein	Q7Z2K6	Endoplasmic reticulum metallopeptidase 1 [OS=Homo sapiens]	0.000	44.788	7	6	8	6	904	100.2	7.52	21.39	6	0	1.003	0.00	0.509663550544377	0.839181777381524	5.07	102.4	97.6	14.33	5.15	120.8	98.2	92.6	93.7	101.8	92.9							High	High	High	High	High	High	High	High	1	Acetyl [N-Term]
-15854148761745197	False	High	IsMasterProtein	Q6IN85	Serine/threonine-protein phosphatase 4 regulatory subunit 3A [OS=Homo sapiens]	0.000	7.443	1	1	1	1	833	95.3	4.94	2.83	1	0																						High	High	High	High	High	High	High	High	1
-140378452823337742	False	High	IsMasterProtein	Q9HCN4	GPN-loop GTPase 1 [OS=Homo sapiens]	0.000	17.795	9	2	2	2	374	41.7	4.92	6.03	2	0																						High	High	High	High	High	High	High	High	1	Met-loss+Acetyl [N-Term]
-139215625365560454	False	High	IsMasterProtein	O00566	U3 small nucleolar ribonucleoprotein protein MPP10 [OS=Homo sapiens]	0.000	11.935	6	2	2	2	681	78.8	4.86	6.00	2	0																						High	High	High	High	High	High	High	High	1
-127619785813553738	False	High	IsMasterProtein	Q9UJ72	Annexin A10 [OS=Homo sapiens]	0.001	4.010	3	1	2	1	324	37.3	5.33	4.36	1	0																						High	High	High	High	High	High	High	High	1
-117643512115957899	False	High	None	Q9BRL6	Serine/arginine-rich splicing factor 8 [OS=Homo sapiens]	0.003	2.546	3	1	1	1	282	32.3	11.72	2.93	1	0																						High	High	High	High	High	High	High	High	1
-116543853618974429	False	High	IsMasterProtein	P20338	Ras-related protein Rab-4A [OS=Homo sapiens]	0.000	31.019	20	4	34	3	218	24.4	6.07	82.14	4	0																						High	High	High	High	High	High	High	High	1
-115181160460478952	False	High	IsMasterProtein	P35754	Glutaredoxin-1 [OS=Homo sapiens]	0.000	45.845	40	4	18	4	106	11.8	8.09	56.18	4	0	1.040	0.06	0.951563287429874	0.985021912163695	2.49	97.2	102.8	7.52	17.05	91.6	103.7	105.4	80.2	109.6	109.6							High	High	High	High	High	High	High	High	1	Met-loss+Acetyl [N-Term]
-109273256828227415	False	High	IsMasterProtein	Q07866	Kinesin light chain 1 [OS=Homo sapiens]	0.000	18.008	6	3	3	2	573	65.3	6.20	8.65	3	0																						High	High	High	High	High	High	High	High	1
-108024960006830899	False	High	IsMasterProtein	Q99873	Protein arginine N-methyltransferase 1 [OS=Homo sapiens]	0.000	145.754	36	13	35	13	371	42.4	5.35	93.57	13	0	0.996	-0.01	0.970556856507097	0.990310464112665	10.63	100.5	99.5	5.15	5.93	105.6	95.4	99.2	98.2	95.1	106.5							High	High	High	High	High	High	High	High	1
-105519067553436175	False	High	IsMasterProtein	Q04323	UBX domain-containing protein 1 [OS=Homo sapiens]	0.000	22.278	14	2	2	2	297	33.3	5.25	8.15	2	0																						High	High	High	High	High	High	High	High	1
-101820050033511890	False	High	IsMasterProtein	Q14966	Zinc finger protein 638 [OS=Homo sapiens]	0.000	13.372	2	3	4	3	1978	220.5	6.38	8.57	3	0	1.020	0.03	0.99584493393763	0.998558407872065	18.56	96.4	103.6	13.19	5.64	115.3	92.2	92.7	99.7	105.8	94.5							High	High	High	High	High	High	High	High	1
-100353375695918439	False	High	IsMasterProtein	P53999	Activated RNA polymerase II transcriptional coactivator p15 [OS=Homo sapiens]	0.000	56.750	37	4	20	4	127	14.4	9.60	60.66	4	0	0.965	-0.05	0.00735137329099721	0.541580645339812	0.40	102.2	97.8	2.63	2.64	101.4	104.7	99.4	97.1	101.1	96.2							High	High	High	High	High	High	High	High	1
-93919318191628628	False	High	IsMasterProtein	Q92499	ATP-dependent RNA helicase DDX1 [OS=Homo sapiens]	0.000	101.219	25	16	24	16	740	82.4	7.23	66.39	16	0	0.935	-0.10	0.0895204313358494	0.736070143008869	3.20	103.4	96.6	7.69	3.81	112.5	102.8	96.6	99.7	96.1	92.4							High	High	High	High	High	High	High	High	1
-93138434393619496	False	High	IsMasterProtein	Q9NTI5	Sister chromatid cohesion protein PDS5 homolog B [OS=Homo sapiens]	0.000	10.230	2	2	3	2	1447	164.6	8.47	2.87	2	0																						High	High	High	High	High	High	High	High	1
-91982353768306611	False	High	IsMasterProtein	P00492	Hypoxanthine-guanine phosphoribosyltransferase [OS=Homo sapiens]	0.000	63.606	39	7	15	7	218	24.6	6.68	38.33	7	0	1.179	0.24	0.122975255411182	0.757404083536653	5.72	95.0	105.0	5.30	6.72	97.9	88.1	93.8	101.4	103.8	114.9							High	High	High	High	High	High	High	High	1
-85947466489749765	False	High	IsMasterProtein	Q8WUY1	Protein THEM6 [OS=Homo sapiens]	0.000	9.074	5	1	2	1	208	23.9	9.55	4.75	1	0	1.019	0.03	0.536973056088002	0.855621256011472	13.20	101.1	98.9	21.33	6.22	72.2	109.0	105.8	103.6	111.2	98.2							High	High	High	High	High	High	High	High	1
-81494833362564834	False	High	IsMasterProtein	Q8WVJ2	NudC domain-containing protein 2 [OS=Homo sapiens]	0.000	9.687	11	1	1	1	157	17.7	5.07	3.23	1	0																						High	Not Found	High	Not Found	High	High	High	High	1
-77584884133553683	False	High	IsMasterProtein	Q9UMY4	Sorting nexin-12 [OS=Homo sapiens]	0.000	18.848	23	4	7	3	162	18.9	8.44	16.61	4	0	1.066	0.09	0.885740079699244	0.955171719646364	3.86	96.8	103.2	7.04	4.43	94.6	107.5	96.4	103.5	95.4	102.7							High	High	High	High	High	High	High	High	1
-66753491464337277	False	High	IsMasterProtein	Q13813	Spectrin alpha chain, non-erythrocytic 1 [OS=Homo sapiens]	0.000	549.306	34	65	101	65	2472	284.4	5.35	303.27	65	0	1.151	0.20	0.217509022382584	0.780293915932325	9.38	90.3	109.7	7.95	15.71	80.5	89.3	94.3	131.0	96.3	108.6							High	High	High	High	High	High	High	High	1
-65550439794871329	False	High	IsMasterProtein	Q9BXS5	AP-1 complex subunit mu-1 [OS=Homo sapiens]	0.000	13.271	10	3	3	3	423	48.6	7.30	8.58	3	0																						High	High	High	High	High	High	High	High	1
-62154573745771927	False	High	IsMasterProtein	Q9NRG9	Aladin [OS=Homo sapiens]	0.000	5.419	2	1	1	1	546	59.5	7.50	3.01	1	0																						High	High	High	High	High	High	High	High	1
-61842363996650095	False	High	IsMasterProtein	P19623	Spermidine synthase [OS=Homo sapiens]	0.000	30.177	23	5	5	5	302	33.8	5.49	13.75	5	0																						High	High	High	High	High	High	High	High	1	Acetyl [N-Term]
-60185438709919581	False	High	None	Q9HBL0	Tensin-1 [OS=Homo sapiens]	0.000	8.258	1	1	2	1	1839	196.9	8.16	5.18	1	0																						High	High	High	High	High	High	High	High	1
-49077822011045279	False	Medium	IsMasterProtein	Q96GC9	Vacuole membrane protein 1 [OS=Homo sapiens]	0.010	1.660	2	1	1	1	406	46.2	6.95	2.36	1	0																						High	High	High	High	High	High	High	High	1
-45443448741042807	False	High	IsMasterProtein	P24928	DNA-directed RNA polymerase II subunit RPB1 [OS=Homo sapiens]	0.000	15.576	1	2	2	2	1970	217.0	7.37	6.02	2	0																						High	High	High	High	High	High	High	High	1
-40843764960248831	False	High	IsMasterProtein	Q9Y512	Sorting and assembly machinery component 50 homolog [OS=Homo sapiens]	0.000	19.606	9	4	6	4	469	51.9	6.90	14.56	4	0																						High	High	High	High	High	High	High	High	1
-34001002036977343	False	High	IsMasterProtein	O76003	Glutaredoxin-3 [OS=Homo sapiens]	0.000	75.095	24	7	19	7	335	37.4	5.39	51.53	7	0	1.014	0.02	0.993258362219905	0.996643700877778	2.13	98.6	101.4	16.57	15.06	81.4	105.2	113.3	82.6	108.2	109.2							High	High	High	High	High	High	High	High	1
-31714211345085284	False	High	None	P0CG47	Polyubiquitin-B [OS=Homo sapiens]	0.000	158.534	92	9	243	9	229	25.7	7.43	702.28	9	0	1.071	0.10	0.599325228926552	0.870026367830261	3.36	96.7	103.3	1.05	9.27	99.6	97.9	97.7	109.1	91.0	104.6							High	High	High	High	High	High	High	High	1
-27127465578060112	False	High	IsMasterProtein	Q96SU4	Oxysterol-binding protein-related protein 9 [OS=Homo sapiens]	0.000	6.801	3	2	2	2	736	83.1	6.18	4.59	2	0																						High	High	High	High	High	High	High	High	1	Met-loss+Acetyl [N-Term]
-16918109513615625	False	High	IsMasterProtein	P51149	Ras-related protein Rab-7a [OS=Homo sapiens]	0.000	167.725	73	14	59	14	207	23.5	6.70	178.32	14	0	0.949	-0.08	0.139404650927918	0.777211246569536	5.54	102.3	97.7	3.15	3.61	105.9	99.4	102.6	100.5	98.0	93.6							High	High	High	High	High	High	High	High	1
-11876406759909536	False	High	IsMasterProtein	O75352	Mannose-P-dolichol utilization defect 1 protein [OS=Homo sapiens]	0.000	4.847	4	1	3	1	247	26.6	8.94	7.06	1	0																						High	High	High	High	High	High	High	High	1
446076755161784367	False	High	None	Q92928	Putative Ras-related protein Rab-1C [OS=Homo sapiens]	0.000	80.540	37	7	85	1	201	22.0	5.43	215.20	7	0																						High	High	High	High	High	High	High	High	1
152076562272560972	False	High	IsMasterProtein	Q13409	Cytoplasmic dynein 1 intermediate chain 2 [OS=Homo sapiens]	0.000	43.353	16	5	8	5	638	71.4	5.20	27.95	5	0																						High	High	High	High	High	High	High	High	1
155133754937223753	False	High	IsMasterProtein	O43402	ER membrane protein complex subunit 8 [OS=Homo sapiens]	0.000	4.807	5	1	1	1	210	23.8	6.40	1.73	1	0																						High	High	High	High	High	High	High	High	1
313388091027813051	False	High	IsMasterProtein	Q9UHG3	Prenylcysteine oxidase 1 [OS=Homo sapiens]	0.000	61.503	22	9	19	9	505	56.6	6.18	53.36	9	0	0.920	-0.12	0.76977721270397	0.910831839767537	1.19	98.5	101.5	9.09	7.31	111.3	98.6	93.4	101.6	90.7	104.4							High	High	High	High	High	High	High	High	1
315483607845859686	False	High	IsMasterProtein	Q9BRF8	Serine/threonine-protein phosphatase CPPED1 [OS=Homo sapiens]	0.000	33.892	18	4	5	4	314	35.5	6.20	14.82	4	0																						High	High	High	High	High	High	High	High	1	Met-loss+Acetyl [N-Term]
317033728722267888	False	High	IsMasterProtein	P34913	Bifunctional epoxide hydrolase 2 [OS=Homo sapiens]	0.001	4.072	2	1	1	1	555	62.6	6.28	1.80	1	0																						High	High	High	High	High	High	High	High	1
322091060557130045	False	High	IsMasterProtein	Q8N0U8	Vitamin K epoxide reductase complex subunit 1-like protein 1 [OS=Homo sapiens]	0.001	3.840	6	1	1	1	176	19.8	9.13	1.98	1	0																						High	High	High	High	High	High	High	High	1
325736081283403068	False	High	IsMasterProtein	P35637	RNA-binding protein FUS [OS=Homo sapiens]	0.000	78.228	16	7	36	5	526	53.4	9.36	86.05	7	2	1.021	0.03	0.470942467124991	0.838870650272838	3.48	99.0	101.0	10.48	7.55	88.7	109.5	99.6	92.7	107.8	101.7							High	High	High	High	High	High	High	High	1
334469186707912813	False	High	IsMasterProtein	P69892	Hemoglobin subunit gamma-2 [OS=Homo sapiens]	0.000	6.440	14	2	2	1	147	16.1	7.20	5.48	2	0																						High	High	High	High	High	High	High	High	1
335007911528985501	False	High	IsMasterProtein	Q9P0I2	ER membrane protein complex subunit 3 [OS=Homo sapiens]	0.000	16.857	15	3	4	3	261	29.9	6.81	7.64	3	0																						High	High	High	High	High	High	High	High	1
338471368414013319	False	Medium	IsMasterProtein	Q96T60	Bifunctional polynucleotide phosphatase/kinase [OS=Homo sapiens]	0.011	1.616	2	1	1	1	521	57.0	8.46	1.92	1	0																						High	High	High	High	High	High	High	High	1
338610440228744590	False	High	IsMasterProtein	Q13620	Cullin-4B [OS=Homo sapiens]	0.000	21.913	6	5	5	3	913	103.9	7.37	12.74	5	0																						High	High	High	High	High	High	High	High	1
350297391460659300	False	High	IsMasterProtein	Q96CT7	Coiled-coil domain-containing protein 124 [OS=Homo sapiens]	0.000	8.960	12	2	2	2	223	25.8	9.54	6.05	2	0																						High	High	High	High	High	High	High	High	1
353320057128082956	False	High	IsMasterProtein	Q13242	Serine/arginine-rich splicing factor 9 [OS=Homo sapiens]	0.000	17.630	29	6	11	5	221	25.5	8.65	24.80	6	0																						High	High	High	High	High	High	High	High	1
357357949464127480	False	High	IsMasterProtein	O75503	Ceroid-lipofuscinosis neuronal protein 5 [OS=Homo sapiens]	0.003	2.583	3	1	1	1	358	41.5	7.40	0.00	1	0																						High	High	High	High	High	High	High	High	1
361994698644895597	False	High	IsMasterProtein	P07355	Annexin A2 [OS=Homo sapiens]	0.000	638.541	68	30	710	30	339	38.6	7.75	2284.76	30	0	1.004	0.01	0.537829774233247	0.855621256011472	0.53	100.5	99.5	1.41	3.04	102.1	99.3	101.1	95.8	100.1	101.6							High	High	High	High	High	High	High	High	1	Met-loss+Acetyl [N-Term]
362946439677958782	False	High	IsMasterProtein	Q9Y679	Lipid droplet-regulating VLDL assembly factor AUP1 [OS=Homo sapiens]	0.000	23.024	12	4	4	4	410	45.8	8.65	12.56	4	0	1.138	0.19	0.15212690198198	0.777211246569536	5.72	95.0	105.0	5.06	4.46	100.1	93.5	90.8	101.7	110.5	103.3							High	High	High	High	High	High	High	High	1	Acetyl [N-Term]
364086976847350379	False	High	IsMasterProtein	Q7L592	Protein arginine methyltransferase NDUFAF7, mitochondrial [OS=Homo sapiens]	0.001	4.548	3	1	1	1	441	49.2	8.34	2.73	1	0																						High	High	High	High	High	High	High	High	1
365000218227711707	False	High	IsMasterProteinCandidate	Q99880	Histone H2B type 1-L [OS=Homo sapiens]	0.000	90.766	46	7	175	2	126	13.9	10.32	360.60	7	0	1.029	0.04	0.468349315377677	0.837679455936745	7.99	97.0	103.0	5.62	4.18	104.7	94.4	96.1	102.0	97.2	105.6							High	High	High	High	High	High	High	High	1
370304273166594920	False	High	IsMasterProtein	O94906	Pre-mRNA-processing factor 6 [OS=Homo sapiens]	0.000	13.564	3	3	3	3	941	106.9	8.25	8.94	3	0																						High	High	High	High	High	High	High	High	1
370565265455321105	False	High	IsMasterProtein	Q8IU81	Interferon regulatory factor 2-binding protein 1 [OS=Homo sapiens]	0.000	7.877	3	1	1	1	584	61.6	8.18	3.20	1	0																						High	High	High	High	High	High	High	High	1
372014446960085873	False	High	None	A6NEC2	Puromycin-sensitive aminopeptidase-like protein [OS=Homo sapiens]	0.000	82.372	27	12	32	12	478	53.7	5.34	79.63	12	0	1.007	0.01	0.676230618690072	0.890941071528333	0.42	100.1	99.9	6.21	4.85	93.5	105.6	102.0	94.1	101.8	103.0							High	High	High	High	High	High	High	High	1
380147253527428052	False	High	IsMasterProtein	Q9NRR5	Ubiquilin-4 [OS=Homo sapiens]	0.000	75.767	14	6	21	3	601	63.8	5.22	71.73	6	0																						High	High	High	High	High	High	High	High	1	Met-loss+Acetyl [N-Term]
385044699666679526	False	High	IsMasterProtein	P49756	RNA-binding protein 25 [OS=Homo sapiens]	0.000	24.252	4	2	3	2	843	100.1	6.32	9.64	2	0	0.795	-0.33	0.185372503557312	0.780293915932325	2.68	103.8	96.2	13.68	18.20	105.7	94.0	123.3	105.6	73.4	98.0							High	High	High	High	High	High	High	High	1
394232053154577892	False	High	IsMasterProtein	Q92530	Proteasome inhibitor PI31 subunit [OS=Homo sapiens]	0.000	12.338	10	2	5	2	271	29.8	5.74	10.45	2	0	1.019	0.03	0.471160838341335	0.838870650272838	7.02	98.6	101.4	1.62	9.57	96.0	98.1	99.1	93.2	112.7	101.0							High	High	High	High	High	High	High	High	1
397277040626667291	False	High	IsMasterProtein	Q9UBB4	Ataxin-10 [OS=Homo sapiens]	0.000	45.477	20	7	7	7	475	53.5	5.25	20.40	7	0																						High	High	High	High	High	High	High	High	1
407233124236787373	False	High	IsMasterProtein	Q96DB5	Regulator of microtubule dynamics protein 1 [OS=Homo sapiens]	0.001	3.569	5	2	2	2	314	35.8	8.50	1.67	2	0																						High	High	High	High	High	High	High	High	1
410623999248744867	False	High	IsMasterProtein	Q6PKG0	La-related protein 1 [OS=Homo sapiens]	0.000	49.819	11	9	10	9	1096	123.4	8.82	25.72	9	0																						High	High	High	High	High	High	High	High	1	Met-loss+Acetyl [N-Term]
412989267492622894	False	High	IsMasterProtein	Q12874	Splicing factor 3A subunit 3 [OS=Homo sapiens]	0.000	44.254	18	7	11	7	501	58.8	5.38	28.26	7	0																						High	High	High	High	High	High	High	High	1	Acetyl [N-Term]
414208885930765796	False	High	IsMasterProtein	Q8N6L1	Keratinocyte-associated protein 2 [OS=Homo sapiens]	0.000	5.272	13	1	1	1	136	14.7	9.61	3.55	1	0																						High	High	High	High	High	High	High	High	1
419048109363271085	False	High	IsMasterProtein	Q10713	Mitochondrial-processing peptidase subunit alpha [OS=Homo sapiens]	0.000	11.622	2	1	2	1	525	58.2	6.92	5.36	1	0	0.917	-0.13	0.209127193927181	0.780293915932325	11.21	105.3	94.7	1.16	9.30	103.3	105.4	105.3	94.7	104.5	86.8							High	High	High	High	High	High	High	High	1
436282700212558245	False	High	IsMasterProtein	P17676	CCAAT/enhancer-binding protein beta [OS=Homo sapiens]	0.000	19.762	8	2	2	2	345	36.1	8.31	7.14	2	0																						High	High	High	High	High	High	High	High	1
295875548179926658	False	High	IsMasterProtein	P12235	ADP/ATP translocase 1 [OS=Homo sapiens]	0.000	80.875	30	9	83	1	298	33.0	9.76	176.39	9	0																						High	High	High	High	High	High	High	High	1
9216293239382485608	False	High	IsMasterProtein	Q96TA2	ATP-dependent zinc metalloprotease YME1L1 [OS=Homo sapiens]	0.000	17.644	3	2	2	2	773	86.4	8.76	6.48	2	0																						High	High	High	High	High	High	High	High	1
295356722402946322	False	High	IsMasterProtein	Q9NVH0	Exonuclease 3'-5' domain-containing protein 2 [OS=Homo sapiens]	0.000	5.099	2	1	1	1	621	70.3	8.32	3.04	1	0																						High	High	High	High	High	High	High	High	1
289825156273590713	False	High	IsMasterProtein	Q5JTV8	Torsin-1A-interacting protein 1 [OS=Homo sapiens]	0.000	51.969	17	7	8	7	583	66.2	8.18	22.40	7	0	0.973	-0.04	0.736865573073948	0.902384462200375	31.08	101.3	98.7	15.97	17.01	93.2	122.5	94.6	114.7	82.8	92.1							High	High	High	High	High	High	High	High	1	Phospho [T220]
155528844813379728	False	High	IsMasterProtein	Q68CZ2	Tensin-3 [OS=Homo sapiens]	0.000	114.400	16	15	20	15	1445	155.2	6.81	58.67	15	0																						High	High	High	High	High	High	High	High	1	Acetyl [N-Term]
162110754595933166	False	High	IsMasterProtein	P53007	Tricarboxylate transport protein, mitochondrial [OS=Homo sapiens]	0.000	21.059	15	4	5	4	311	34.0	9.89	11.39	4	0																						High	High	High	High	High	High	High	High	1
170444545631699205	False	High	IsMasterProtein	Q9Y4E1	WASH complex subunit 2C [OS=Homo sapiens]	0.000	13.058	5	4	4	4	1341	147.1	4.81	3.81	4	0																						High	High	High	High	High	High	High	High	1
173468840260374204	False	High	IsMasterProtein	Q86WB0	Zinc finger C3HC-type protein 1 [OS=Homo sapiens]	0.000	16.114	7	2	2	2	502	55.2	5.62	5.24	2	0																						High	High	High	High	High	High	High	High	1	Met-loss+Acetyl [N-Term]
175514539462856121	False	High	IsMasterProtein	Q9BT67	NEDD4 family-interacting protein 1 [OS=Homo sapiens]	0.000	5.794	8	1	1	1	221	24.9	4.68	3.81	1	0																						High	High	High	High	High	High	High	High	1
185652229165611282	False	High	IsMasterProtein	Q9NY27	Serine/threonine-protein phosphatase 4 regulatory subunit 2 [OS=Homo sapiens]	0.000	13.532	8	2	2	2	417	46.9	4.54	4.74	2	0																						High	High	High	High	High	High	High	High	1
193290723324093172	False	High	IsMasterProtein	P33316	Deoxyuridine 5'-triphosphate nucleotidohydrolase, mitochondrial [OS=Homo sapiens]	0.000	33.843	19	3	12	3	252	26.5	9.36	38.77	3	0																						High	High	High	High	High	High	High	High	1
193475715877118498	False	High	IsMasterProtein	P48307	Tissue factor pathway inhibitor 2 [OS=Homo sapiens]	0.000	48.950	21	3	6	3	235	26.9	8.53	24.31	3	0	1.106	0.15	0.155574426389398	0.777211246569536	3.90	96.3	103.7	2.48	12.64	94.7	90.1	92.5	123.2	99.7	99.7							High	High	High	High	High	High	High	High	1
197200824509217859	False	High	IsMasterProtein	P31040	Succinate dehydrogenase [ubiquinone] flavoprotein subunit, mitochondrial [OS=Homo sapiens]	0.000	106.633	23	10	20	10	664	72.6	7.39	71.45	10	0	1.009	0.01	0.611044628772033	0.871567532512047	0.10	99.5	100.5	6.11	2.52	107.7	97.8	96.4	102.1	98.7	97.3							High	High	High	High	High	High	High	High	1
197589576273028909	False	High	IsMasterProtein	Q86YT6	E3 ubiquitin-protein ligase MIB1 [OS=Homo sapiens]	0.003	2.467	1	1	1	1	1006	110.1	6.92	0.00	1	0																						High	High	High	High	High	High	High	High	1
201437280160465728	False	High	IsMasterProtein	Q9H9E3	Conserved oligomeric Golgi complex subunit 4 [OS=Homo sapiens]	0.003	2.297	1	1	1	1	785	89.0	5.19	1.86	1	0																						High	High	High	High	High	High	High	High	1
206335392682654955	False	Medium	IsMasterProtein	Q5SY16	Polynucleotide 5'-hydroxyl-kinase NOL9 [OS=Homo sapiens]	0.019	1.345	1	1	1	1	702	79.3	9.13	0.00	1	0																						High	High	High	High	High	High	High	High	1	Met-loss+Acetyl [N-Term]
212659989141045460	False	High	IsMasterProtein	P78356	Phosphatidylinositol 5-phosphate 4-kinase type-2 beta [OS=Homo sapiens]	0.000	14.993	8	2	2	2	416	47.3	7.33	6.67	2	0																						High	High	High	High	High	High	High	High	1	Met-loss+Acetyl [N-Term]
213953215988823024	False	High	IsMasterProtein	Q92896	Golgi apparatus protein 1 [OS=Homo sapiens]	0.000	31.261	6	6	7	6	1179	134.5	6.90	19.44	6	0																						High	High	High	High	High	High	High	High	1
215729870143927910	False	High	IsMasterProtein	P52815	Large ribosomal subunit protein bL12m [OS=Homo sapiens]	0.000	41.528	35	5	14	5	198	21.3	8.87	35.55	5	0	0.946	-0.08	0.638598421828402	0.878164503619096	25.76	98.3	101.7	20.92	13.75	87.2	95.1	128.0	82.5	108.8	98.4							High	High	High	High	High	High	High	High	1
217416082876923675	False	High	IsMasterProtein	O75410	Transforming acidic coiled-coil-containing protein 1 [OS=Homo sapiens]	0.000	17.209	6	3	3	3	805	87.7	4.88	9.39	3	0																						High	High	High	High	High	High	High	High	1
222321955828462706	False	High	IsMasterProtein	O00244	Copper transport protein ATOX1 [OS=Homo sapiens]	0.000	7.656	38	2	3	2	68	7.4	7.24	8.34	2	0																						High	High	High	High	High	High	High	High	1
236258512166998456	False	High	IsMasterProtein	O75901	Ras association domain-containing protein 9 [OS=Homo sapiens]	0.004	2.125	2	1	1	1	435	50.0	5.31	2.41	1	0																						High	High	High	High	High	High	High	High	1
240711896831941506	False	High	IsMasterProtein	P23396	Small ribosomal subunit protein uS3 [OS=Homo sapiens]	0.000	217.577	74	17	152	17	243	26.7	9.66	376.26	17	0	1.011	0.02	0.0755926532829082	0.734116865583618	0.44	99.8	100.2	3.50	3.28	102.4	100.5	95.6	103.6	100.9	97.0							High	High	High	High	High	High	High	High	1	Phospho [T221]
247879969936268411	False	High	IsMasterProtein	O94992	Protein HEXIM1 [OS=Homo sapiens]	0.000	5.630	9	2	2	2	359	40.6	4.89	4.27	2	0																						High	High	High	High	High	High	High	High	1
251900378438964283	False	High	IsMasterProtein	Q13188	Serine/threonine-protein kinase 3 [OS=Homo sapiens]	0.000	6.123	4	2	2	2	491	56.3	5.24	2.13	2	0																						High	High	High	High	High	High	High	High	1
264588048061315459	False	High	IsMasterProtein	Q9H3K2	Growth hormone-inducible transmembrane protein [OS=Homo sapiens]	0.000	12.777	10	3	3	3	345	37.2	9.94	8.01	3	0																						High	High	High	High	High	High	High	High	1
271678290460553006	False	High	IsMasterProtein	P43307	Translocon-associated protein subunit alpha [OS=Homo sapiens]	0.000	29.053	21	4	6	4	286	32.2	4.49	15.73	4	0																						High	High	High	High	High	High	High	High	1
272489793728892869	False	High	IsMasterProtein	Q14696	LRP chaperone MESD [OS=Homo sapiens]	0.000	14.598	21	4	4	4	234	26.1	7.78	9.85	4	0																						High	High	High	High	High	High	High	High	1
274015145252682130	False	High	IsMasterProtein	Q9UH62	Armadillo repeat-containing X-linked protein 3 [OS=Homo sapiens]	0.000	12.279	8	2	2	2	379	42.5	8.37	6.20	2	0																						High	High	High	High	High	High	High	High	1
274876564336853802	False	High	IsMasterProtein	Q01804	OTU domain-containing protein 4 [OS=Homo sapiens]	0.000	9.174	1	1	1	1	1114	124.0	6.71	3.51	1	0																						High	High	High	High	High	High	High	High	1
275596885495269995	False	High	IsMasterProtein	Q14166	Tubulin--tyrosine ligase-like protein 12 [OS=Homo sapiens]	0.000	12.610	4	1	1	1	644	74.4	5.53	6.19	1	0																						High	High	High	High	High	High	High	High	1
280272277997118017	False	High	IsMasterProtein	Q9Y316	Protein MEMO1 [OS=Homo sapiens]	0.000	7.614	4	1	1	1	297	33.7	7.14	3.02	1	0																						High	High	High	High	High	High	High	High	1
289518910119416826	False	High	IsMasterProtein	P61966	AP-1 complex subunit sigma-1A [OS=Homo sapiens]	0.000	11.621	10	1	1	1	158	18.7	5.73	3.65	1	0																						High	High	High	High	High	High	High	High	1
295082137940750650	False	High	IsMasterProtein	O43633	Charged multivesicular body protein 2a [OS=Homo sapiens]	0.000	25.055	18	4	6	4	222	25.1	5.97	15.23	4	0	0.942	-0.09	0.13635694203985	0.777211246569536	1.84	105.0	95.0	10.70	7.42	92.0	107.8	113.6	87.7	101.5	97.5							High	High	High	High	High	High	High	High	1
2333660704476735765	False	High	IsMasterProtein	O15397	Importin-8 [OS=Homo sapiens]	0.000	9.151	2	2	2	2	1037	119.9	5.16	4.72	2	0																						High	High	High	High	High	High	High	High	1
1011976368699827672	False	High	IsMasterProtein	P41091	Eukaryotic translation initiation factor 2 subunit 3 [OS=Homo sapiens]	0.000	111.911	29	11	30	11	472	51.1	8.40	86.71	11	0	0.984	-0.02	0.38965366872525	0.822406592170384	1.79	100.9	99.1	14.35	4.03	97.9	96.5	123.5	96.3	96.1	89.7							High	High	High	High	High	High	High	High	1	Met-loss [N-Term]; Met-loss+Acetyl [N-Term]
1039614738747388344	False	High	IsMasterProtein	Q5BJF2	Sigma intracellular receptor 2 [OS=Homo sapiens]	0.001	4.138	5	1	1	1	176	20.8	9.38	2.95	1	0																						High	High	High	High	High	High	High	High	1
1855541352356264056	False	High	IsMasterProtein	Q2PZI1	Protein C-mannosyl-transferase DPY19L1 [OS=Homo sapiens]	0.001	4.098	1	1	1	1	675	77.3	8.95	2.35	1	0																						High	High	High	High	High	High	High	High	1
1858291838725637521	False	High	IsMasterProtein	Q14353	Guanidinoacetate N-methyltransferase [OS=Homo sapiens]	0.002	3.018	6	1	2	1	236	26.3	6.14	2.07	1	0																						High	High	High	High	High	High	High	High	1
1858767456070720034	False	High	IsMasterProtein	P55735	Protein SEC13 homolog [OS=Homo sapiens]	0.000	55.006	29	5	10	5	322	35.5	5.48	37.42	5	0																						High	High	High	High	High	High	High	High	1	Met-loss+Acetyl [N-Term]
1864114834875773689	False	High	IsMasterProtein	Q9NQ84	G-protein coupled receptor family C group 5 member C [OS=Homo sapiens]	0.000	9.896	5	2	2	2	441	48.2	8.43	6.26	2	0	1.025	0.04	0.330559971934398	0.794332522776677	3.78	98.7	101.3	1.05	5.86	97.9	98.1	96.3	97.8	100.6	109.3							High	High	High	High	High	High	High	High	1
1867390860608568122	False	High	IsMasterProtein	Q9BRJ2	Large ribosomal subunit protein mL45 [OS=Homo sapiens]	0.000	6.151	6	2	2	2	306	35.3	9.03	4.52	2	0																						High	High	High	High	High	High	High	High	1
1867666717425813757	False	High	IsMasterProtein	Q8IXM2	Chromatin complexes subunit BAP18 [OS=Homo sapiens]	0.000	7.259	9	1	1	1	172	17.9	7.33	2.08	1	0																						High	High	High	High	High	High	High	High	1
1871609499973025843	False	High	IsMasterProtein	Q07021	Complement component 1 Q subcomponent-binding protein, mitochondrial [OS=Homo sapiens]	0.000	119.150	32	6	50	6	282	31.3	4.84	187.74	6	0	0.926	-0.11	0.714510413036007	0.895999326523295	2.34	103.9	96.1	14.52	4.46	85.0	113.6	105.4	94.9	103.5	97.6							High	High	High	High	High	High	High	High	1
1873273852874603797	False	High	IsMasterProtein	Q709C8	Intermembrane lipid transfer protein VPS13C [OS=Homo sapiens]	0.000	16.534	1	2	2	2	3753	422.1	6.83	6.22	2	0																						High	High	High	High	High	High	High	High	1
1875589299266399931	False	High	IsMasterProtein	Q14139	Ubiquitin conjugation factor E4 A [OS=Homo sapiens]	0.001	4.350	1	1	1	1	1066	122.5	5.24	1.67	1	0																						High	High	High	High	High	High	High	High	1
1879771635680972276	False	High	IsMasterProtein	O95208	Epsin-2 [OS=Homo sapiens]	0.000	16.329	5	2	2	2	641	68.4	7.52	6.06	2	0																						High	High	High	High	High	High	High	High	1
1882529908578060163	False	High	IsMasterProtein	Q9HAS0	Protein Njmu-R1 [OS=Homo sapiens]	0.001	3.863	3	1	1	1	396	44.6	5.03	1.91	1	0																						High	High	High	High	High	High	High	High	1
1883044830996479465	False	High	None	O15021	Microtubule-associated serine/threonine-protein kinase 4 [OS=Homo sapiens]	0.000	6.933	0	1	2	1	2623	283.9	8.62	4.61	1	0	0.865	-0.21	0.0725939769260785	0.734116865583618	4.08	108.6	91.4	3.35	11.78	113.3	108.9	106.0	100.7	79.5	91.7							High	High	High	High	High	High	High	High	1
1885042744520032594	False	Medium	None	Q2WGJ9	Fer-1-like protein 6 [OS=Homo sapiens]	0.015	1.425	0	1	1	1	1857	209.2	6.38	2.13	1	0	0.937	-0.09	0.0876298094784201	0.734116865583618	0.71	103.3	96.7	8.77	4.48	115.0	98.5	99.8	100.5	92.7	93.5							High	High	High	High	High	High	High	High	1
1890779364620067180	False	High	IsMasterProtein	Q96CD2	Phosphopantothenoylcysteine decarboxylase [OS=Homo sapiens]	0.000	8.511	7	1	1	1	204	22.4	6.10	2.37	1	0																						High	High	High	High	High	High	High	High	1
1899154642705730358	False	High	IsMasterProtein	Q9UNK0	Syntaxin-8 [OS=Homo sapiens]	0.000	6.715	9	2	2	2	236	26.9	4.98	4.30	2	0																						High	High	High	High	High	High	High	High	1
1902851901006516028	False	High	IsMasterProtein	Q0VDD8	Dynein axonemal heavy chain 14 [OS=Homo sapiens]	0.001	3.113	0	1	10	1	3507	399.6	6.93	17.79	1	0	0.863	-0.21	0.318920323635691	0.790866824229263	37.77	122.3	77.7	65.07	56.64	28.7	149.8	163.8	33.3	129.2	95.2							High	High	High	High	High	High	High	High	1
1908270249902800016	False	High	IsMasterProtein	P35573	Glycogen debranching enzyme [OS=Homo sapiens]	0.001	3.772	1	1	1	1	1532	174.7	6.76	1.78	1	0																						High	High	High	High	High	High	High	High	1
1911456491187555207	False	High	IsMasterProtein	P21579	Synaptotagmin-1 [OS=Homo sapiens]	0.000	14.441	8	3	3	3	422	47.5	8.12	7.32	3	0																						High	High	High	High	High	High	High	High	1
1918807300292243868	False	High	IsMasterProtein	Q8WWI5	Choline transporter-like protein 1 [OS=Homo sapiens]	0.001	3.973	2	1	1	1	657	73.3	8.60	0.00	1	0																						High	High	High	High	High	High	High	High	1
1936196132069053391	False	High	IsMasterProtein	Q8WXA9	Splicing regulatory glutamine/lysine-rich protein 1 [OS=Homo sapiens]	0.000	5.263	6	2	2	2	508	59.3	10.39	4.33	2	0																						High	High	High	High	High	High	High	High	1
1941330484708974901	False	High	IsMasterProtein	P18621	Large ribosomal subunit protein uL22 [OS=Homo sapiens]	0.000	74.794	32	4	18	4	184	21.4	10.17	52.68	4	0	1.003	0.00	0.584102956167799	0.868484395433333	3.97	99.5	100.5	2.39	3.93	97.0	98.2	101.6	105.6	98.4	99.1							High	High	High	High	High	High	High	High	1
1946427774929743612	False	Medium	IsMasterProtein	P08833	Insulin-like growth factor-binding protein 1 [OS=Homo sapiens]	0.016	1.400	3	1	1	1	259	27.9	5.19	0.00	1	0																						High	High	High	High	High	High	High	High	1
1948435004993003441	False	High	IsMasterProtein	P52594	Arf-GAP domain and FG repeat-containing protein 1 [OS=Homo sapiens]	0.000	30.526	9	3	4	3	562	58.2	8.63	15.36	3	0	0.889	-0.17	0.45180317122137	0.836797494715619	11.00	109.5	90.5	17.79	5.99	115.3	114.0	82.6	102.5	94.3	91.3							High	High	High	High	High	High	High	High	1
1948620087686216778	False	High	IsMasterProtein	Q9BQL6	Fermitin family homolog 1 [OS=Homo sapiens]	0.000	13.784	4	2	2	2	677	77.4	6.28	4.95	2	0																						High	High	High	High	High	High	High	High	1
1949176893953303809	False	High	IsMasterProtein	Q9NZZ3	Charged multivesicular body protein 5 [OS=Homo sapiens]	0.000	13.462	16	2	5	2	219	24.6	4.83	15.69	2	0																						High	High	High	High	High	High	High	High	1
1957491016862499710	False	High	IsMasterProtein	P13073	Cytochrome c oxidase subunit 4 isoform 1, mitochondrial [OS=Homo sapiens]	0.000	36.343	31	5	24	5	169	19.6	9.51	67.19	5	0	0.914	-0.13	0.0132778452771216	0.541580645339812	1.74	104.5	95.5	5.29	7.45	101.4	110.5	100.5	92.7	104.0	90.8							High	High	High	High	High	High	High	High	1
1964393919908826502	False	High	IsMasterProtein	Q96I99	Succinate--CoA ligase [GDP-forming] subunit beta, mitochondrial [OS=Homo sapiens]	0.000	40.449	25	7	10	7	432	46.5	6.39	26.42	7	0																						High	High	High	High	High	High	High	High	1
1964707792463719030	False	High	IsMasterProtein	O43776	Asparagine--tRNA ligase, cytoplasmic [OS=Homo sapiens]	0.000	163.030	31	14	50	14	548	62.9	6.25	153.84	14	0	0.760	-0.40	0.217397357444368	0.780293915932325	21.05	116.2	83.8	40.28	24.30	60.9	133.6	144.9	62.7	101.5	96.4							High	High	High	High	High	High	High	High	1	Met-loss [N-Term]
1965786674985741280	False	High	IsMasterProtein	Q9H479	Fructosamine-3-kinase [OS=Homo sapiens]	0.000	8.529	5	1	1	1	309	35.1	7.55	3.02	1	0																						High	High	High	High	High	High	High	High	1
1853475733980272119	False	High	IsMasterProtein	P17858	ATP-dependent 6-phosphofructokinase, liver type [OS=Homo sapiens]	0.000	63.567	11	7	13	5	780	85.0	7.50	39.10	7	0																						High	High	High	High	High	High	High	High	1	Met-loss+Acetyl [N-Term]
1968544072233028588	False	High	IsMasterProtein	P23246	Splicing factor, proline- and glutamine-rich [OS=Homo sapiens]	0.000	163.023	28	17	54	16	707	76.1	9.44	147.89	17	1	1.035	0.05	0.233682847086955	0.782892522152354	0.28	98.2	101.8	0.72	2.81	99.7	98.7	98.3	103.1	102.4	97.9							High	High	High	High	High	High	High	High	1
1852807762900550805	False	High	IsMasterProtein	P28070	Proteasome subunit beta type-4 [OS=Homo sapiens]	0.000	46.747	17	3	16	3	264	29.2	5.97	48.31	3	0	1.043	0.06	0.54638088467848	0.859265664793507	11.25	97.5	102.5	2.47	6.82	95.5	99.2	100.0	107.1	93.9	104.3							High	High	High	High	High	High	High	High	1
1839612719642205858	False	High	IsMasterProtein	P09417	Dihydropteridine reductase [OS=Homo sapiens]	0.000	43.986	31	6	8	6	244	25.8	7.37	22.87	6	0																						High	High	High	High	High	High	High	High	1
1699375806796057255	False	High	IsMasterProtein	Q6IA69	Glutamine-dependent NAD(+) synthetase [OS=Homo sapiens]	0.000	6.146	2	1	1	1	706	79.2	6.44	2.75	1	0																						High	High	High	High	High	High	High	High	1
1701299476432316153	False	High	IsMasterProtein	Q9BU61	NADH dehydrogenase [ubiquinone] 1 alpha subcomplex assembly factor 3 [OS=Homo sapiens]	0.003	2.411	6	1	1	1	184	20.3	8.22	1.75	1	0	1.222	0.29	0.521631610133524	0.847507428384709	29.96	90.6	109.4	20.84	8.57	114.3	75.4	91.7	95.7	110.8	112.1							High	High	High	High	High	High	High	High	1
1701974500602097714	False	High	None	Q16720	Plasma membrane calcium-transporting ATPase 3 [OS=Homo sapiens]	0.000	13.169	5	5	6	5	1220	134.1	5.62	14.55	5	0	1.004	0.01	0.937761122947462	0.978996009204726	5.14	98.1	101.9	8.94	6.50	92.2	98.3	109.8	92.6	102.1	105.0							High	High	High	High	High	High	High	High	1
1703725255333180782	False	High	IsMasterProtein	O14530	Thioredoxin domain-containing protein 9 [OS=Homo sapiens]	0.002	3.081	4	1	1	1	226	26.5	5.88	1.76	1	0																						High	High	High	High	High	High	High	High	1
1704471211926066966	False	High	IsMasterProtein	Q8TEM1	Nuclear pore membrane glycoprotein 210 [OS=Homo sapiens]	0.000	32.624	4	6	7	6	1887	205.0	6.81	20.03	6	0																						High	High	High	High	High	High	High	High	1
1707111681236337832	False	High	IsMasterProtein	Q96BY7	Autophagy-related protein 2 homolog B [OS=Homo sapiens]	0.003	2.261	1	1	1	1	2078	232.6	5.76	0.00	1	0																						High	High	High	High	High	High	High	High	1
1708640290626267049	False	High	IsMasterProtein	P37108	Signal recognition particle 14 kDa protein [OS=Homo sapiens]	0.000	7.882	13	2	3	2	136	14.6	10.04	8.78	2	0	0.953	-0.07	0.0847603495142808	0.734116865583618	2.06	101.9	98.1	11.27	10.78	94.6	96.5	115.4	92.9	90.7	110.0							High	High	High	High	High	High	High	High	1
1710541814749781042	False	High	IsMasterProtein	P54619	5'-AMP-activated protein kinase subunit gamma-1 [OS=Homo sapiens]	0.000	9.831	6	2	2	2	331	37.6	6.92	5.28	2	0																						High	High	High	High	High	High	High	High	1
1714630333721311506	False	Medium	IsMasterProtein	Q6NVY1	3-hydroxyisobutyryl-CoA hydrolase, mitochondrial [OS=Homo sapiens]	0.020	1.336	2	1	1	1	386	43.5	8.19	1.88	1	0																						High	High	High	High	High	High	High	High	1
1718244645714628913	False	High	IsMasterProtein	Q9UIA9	Exportin-7 [OS=Homo sapiens]	0.000	42.583	9	8	8	8	1087	123.8	6.32	21.13	8	0	1.061	0.09	0.74989039206311	0.908509182812261	17.39	97.0	103.0	6.52	29.81	108.9	105.8	96.0	63.3	112.3	113.8							High	High	High	High	High	High	High	High	1
1721155162359169472	False	High	IsMasterProtein	Q9UBQ0	Vacuolar protein sorting-associated protein 29 [OS=Homo sapiens]	0.000	32.264	24	4	10	4	182	20.5	6.79	19.00	4	0	1.027	0.04	0.264404692763923	0.782892522152354	3.97	100.0	100.0	6.61	8.00	101.4	91.0	103.0	101.4	93.5	109.7							High	High	High	High	High	High	High	High	1
1723896581553543701	False	High	IsMasterProtein	Q07666	KH domain-containing, RNA-binding, signal transduction-associated protein 1 [OS=Homo sapiens]	0.000	41.571	23	7	14	7	443	48.2	8.66	34.77	7	0	0.514	-0.96	0.619673429743342	0.875499535470335	65.08	132.1	67.9	43.79	50.54	62.8	119.7	163.5	134.0	61.5	58.4							High	High	High	High	High	High	High	High	1
1724337932377857957	False	High	IsMasterProtein	Q13619	Cullin-4A [OS=Homo sapiens]	0.000	19.106	5	4	4	2	759	87.6	8.13	9.94	4	0																						High	High	High	High	High	High	High	High	1
1728322554936911435	False	High	IsMasterProtein	Q14978	Nucleolar and coiled-body phosphoprotein 1 [OS=Homo sapiens]	0.000	15.395	5	4	4	4	699	73.6	9.47	11.60	4	0	1.014	0.02	0.863620861772144	0.947028624925341	6.48	98.9	101.1	10.00	8.92	89.0	101.3	108.7	90.2	107.2	103.5							High	High	High	High	High	High	High	High	1
1734790582977372175	False	High	IsMasterProtein	P54136	Arginine--tRNA ligase, cytoplasmic [OS=Homo sapiens]	0.000	163.448	32	17	36	17	660	75.3	6.68	111.89	17	0	0.994	-0.01	0.682320694462796	0.893028074683641	2.68	98.1	101.9	4.67	2.86	104.4	95.4	98.1	101.9	102.8	97.4							High	High	High	High	High	High	High	High	1	Acetyl [N-Term]
1738440604026587204	False	High	IsMasterProtein	P60510	Serine/threonine-protein phosphatase 4 catalytic subunit [OS=Homo sapiens]	0.000	16.264	14	3	3	2	307	35.1	5.06	5.96	3	0																						High	High	High	High	High	High	High	High	1	Met-loss+Acetyl [N-Term]
1749149961980637251	False	High	None	P27361	Mitogen-activated protein kinase 3 [OS=Homo sapiens]	0.000	7.773	6	2	3	2	379	43.1	6.74	8.90	2	0																						High	High	High	High	High	High	High	High	1
1756983135160374971	False	High	IsMasterProtein	Q8NBJ5	Procollagen galactosyltransferase 1 [OS=Homo sapiens]	0.000	35.418	12	8	9	8	622	71.6	7.31	24.32	8	0	1.058	0.08	0.569742924233124	0.861806162322114	7.44	98.1	101.9	5.53	3.88	103.4	92.6	99.1	97.2	102.9	104.8							High	High	High	High	High	High	High	High	1
1761615694951134021	False	High	IsMasterProtein	P62888	Large ribosomal subunit protein eL30 [OS=Homo sapiens]	0.000	71.135	43	4	46	4	115	12.8	9.63	156.17	4	0	1.084	0.12	0.207578293967186	0.780293915932325	1.63	94.9	105.1	4.52	10.46	95.8	92.6	87.6	102.7	100.4	121.0							High	High	High	High	High	High	High	High	1
1767684544015944843	False	High	IsMasterProtein	P14678	Small nuclear ribonucleoprotein-associated proteins B and B' [OS=Homo sapiens]	0.000	42.125	28	6	13	6	240	24.6	11.19	36.74	6	0	0.982	-0.03	0.639012121554011	0.878164503619096	2.58	93.8	106.2	8.66	10.10	108.2	93.1	93.9	106.2	89.8	108.7							High	High	High	High	High	High	High	High	1
1782294513157973570	False	High	None	Q2VIR3	Eukaryotic translation initiation factor 2 subunit 3B [OS=Homo sapiens]	0.000	84.960	22	9	26	9	472	51.2	8.40	72.19	9	0	0.984	-0.02	0.38965366872525	0.822406592170384	1.79	100.9	99.1	14.35	4.03	97.9	96.5	123.5	96.3	96.1	89.7							High	High	High	High	High	High	High	High	1	Met-loss [N-Term]; Met-loss+Acetyl [N-Term]
1785172786280045072	False	High	IsMasterProtein	P06730	Eukaryotic translation initiation factor 4E [OS=Homo sapiens]	0.000	28.724	30	4	6	4	217	25.1	6.15	17.58	4	0																						High	High	High	High	High	High	High	High	1	Met-loss+Acetyl [N-Term]
1789313073450950606	False	High	IsMasterProtein	Q9BSR8	Protein YIPF4 [OS=Homo sapiens]	0.001	3.173	4	1	1	1	244	27.1	4.65	2.08	1	0																						High	High	High	High	High	High	High	High	1
1790933947294059226	False	High	IsMasterProtein	Q9H477	Ribokinase [OS=Homo sapiens]	0.001	3.418	4	1	1	1	322	34.1	5.05	2.21	1	0																						High	High	High	High	High	High	High	High	1
1794400254837024545	False	High	None	Q969P6	DNA topoisomerase I, mitochondrial [OS=Homo sapiens]	0.003	2.626	1	1	2	1	601	69.8	9.41	3.86	1	0																						High	High	High	High	High	High	High	High	1
1798322026652807896	False	High	IsMasterProtein	Q5VTU8	ATP synthase subunit epsilon-like protein, mitochondrial [OS=Homo sapiens]	0.006	2.004	16	1	1	1	51	5.8	10.14	2.43	1	0																						High	High	High	High	High	High	High	High	1
1799847195195984928	False	High	IsMasterProtein	Q5VYK3	Proteasome adapter and scaffold protein ECM29 [OS=Homo sapiens]	0.000	42.676	8	11	12	11	1845	204.2	7.12	16.68	11	0	0.977	-0.03	0.680845000163924	0.893028074683641	9.73	101.2	98.8	2.44	9.03	102.8	98.1	101.8	107.9	90.0	99.4							High	High	High	High	High	High	High	High	1
1830080303406621507	False	High	IsMasterProteinCandidate	P0DPI2	Glutamine amidotransferase-like class 1 domain-containing protein 3, mitochondrial [OS=Homo sapiens]	0.000	21.388	13	2	4	2	268	28.2	8.27	13.59	2	0	1.080	0.11	0.079176126333493	0.734116865583618	0.60	96.2	103.8	13.57	8.28	107.5	93.9	81.9	115.6	101.4	99.7							High	High	High	High	High	High	High	High	1
1839291041843081445	False	High	IsMasterProtein	Q9HBK9	Arsenite methyltransferase [OS=Homo sapiens]	0.009	1.699	3	1	1	1	375	41.7	6.20	1.99	1	0																						High	High	High	High	High	High	High	High	1
1847486651469822816	False	High	IsMasterProtein	O60762	Dolichol-phosphate mannosyltransferase subunit 1 [OS=Homo sapiens]	0.000	7.123	9	2	2	2	260	29.6	9.57	4.86	2	0																						High	High	High	High	High	High	High	High	1
1697211468385276031	False	High	IsMasterProtein	P62861	Ubiquitin-like FUBI-ribosomal protein eS30 fusion protein [OS=Homo sapiens]	0.000	11.303	8	1	23	1	133	14.4	10.17	52.07	1	0	0.834	-0.26	0.302632654484271	0.782892522152354	2.11	100.4	99.6	26.26	28.57	76.2	108.8	131.2	63.5	112.4	107.8							High	High	High	High	High	High	High	High	1
1970257073034718295	False	High	IsMasterProtein	Q6RW13	Type-1 angiotensin II receptor-associated protein [OS=Homo sapiens]	0.000	14.459	14	1	1	1	159	17.4	6.14	5.18	1	0	1.311	0.39	0.764614811281689	0.909873081816206	53.18	89.8	110.2	43.81	7.71	140.9	59.1	85.8	96.4	105.3	112.5							High	High	High	High	High	High	High	High	1
1978965257736533934	False	High	IsMasterProtein	Q9NYK5	Large ribosomal subunit protein mL39 [OS=Homo sapiens]	0.000	7.599	7	2	2	2	338	38.7	7.65	4.94	2	0																						High	High	High	High	High	High	High	High	1
2142775620520920710	False	High	IsMasterProtein	P15559	NAD(P)H dehydrogenase [quinone] 1 [OS=Homo sapiens]	0.000	142.381	31	9	75	9	274	30.8	8.88	256.25	9	0	0.967	-0.05	0.501904497145617	0.839181777381524	4.01	98.5	101.5	7.77	6.15	110.0	98.2	95.2	103.6	101.1	92.0							High	High	High	High	High	High	High	High	1
2158318157555495628	False	High	IsMasterProtein	Q9UDX3	SEC14-like protein 4 [OS=Homo sapiens]	0.000	5.542	3	1	1	1	406	46.6	6.57	2.87	1	0																						High	High	High	High	High	High	High	High	1
2160825122742080574	False	High	IsMasterProtein	Q13162	Peroxiredoxin-4 [OS=Homo sapiens]	0.000	77.391	33	8	69	6	271	30.5	6.29	162.44	8	0	0.959	-0.06	0.120546706919483	0.75463145753569	1.88	102.1	97.9	4.76	2.51	105.8	96.4	103.2	100.2	95.4	99.0							High	High	High	High	High	High	High	High	1
2161301128087507078	False	High	IsMasterProtein	Q99650	Oncostatin-M-specific receptor subunit beta [OS=Homo sapiens]	0.000	4.754	2	2	2	2	979	110.4	5.82	4.51	2	0																						High	High	High	High	High	High	High	High	1
2170038667873591835	False	High	IsMasterProtein	O15027	Protein transport protein Sec16A [OS=Homo sapiens]	0.000	33.442	4	5	5	5	2357	251.7	5.80	12.83	5	0																						High	High	High	High	High	High	High	High	1
2171403269776386208	False	High	IsMasterProtein	Q16352	Alpha-internexin [OS=Homo sapiens]	0.000	18.626	5	2	26	1	499	55.4	5.40	40.96	2	0																						High	Not Found	High	High	High	High	High	High	1	Met-loss+Acetyl [N-Term]
2179215368678635356	False	High	IsMasterProtein	Q8IYB8	ATP-dependent RNA helicase SUPV3L1, mitochondrial [OS=Homo sapiens]	0.000	7.439	5	3	3	3	786	87.9	7.99	4.01	3	0																						High	High	High	High	High	High	High	High	1
2188123927045547815	False	High	None	P51790	H(+)/Cl(-) exchange transporter 3 [OS=Homo sapiens]	0.007	1.833	1	1	1	1	818	90.9	6.28	1.89	1	0																						High	High	High	High	High	High	High	High	1
2192359693732382121	False	High	IsMasterProtein	O95433	Activator of 90 kDa heat shock protein ATPase homolog 1 [OS=Homo sapiens]	0.000	100.922	42	10	32	10	338	38.3	5.53	80.87	10	0	0.971	-0.04	0.34475799424102	0.804253197341967	5.40	104.2	95.8	3.90	7.63	103.3	105.4	97.7	92.2	106.3	95.0							High	High	High	High	High	High	High	High	1
2201882454177381815	False	High	IsMasterProtein	P63241	Eukaryotic translation initiation factor 5A-1 [OS=Homo sapiens]	0.000	183.962	57	10	75	10	154	16.8	5.24	242.16	10	0	0.992	-0.01	0.607020573784617	0.870716268972784	4.48	101.8	98.2	8.23	5.53	91.1	104.7	106.1	93.2	103.9	101.0							High	High	High	High	High	High	High	High	1	Met-loss+Acetyl [N-Term]; Phospho [T9]; Met-loss [N-Term]
2210442272290705579	False	High	IsMasterProteinRejected	P09493	Tropomyosin alpha-1 chain [OS=Homo sapiens]	0.000	66.753	19	8	47	0	284	32.7	4.74	119.10	8	0																						High	High	High	High	High	High	High	High	0
2214005141303334461	False	High	IsMasterProtein	P12956	X-ray repair cross-complementing protein 6 [OS=Homo sapiens]	0.000	195.129	34	18	81	18	609	69.8	6.64	218.50	18	0	0.945	-0.08	0.171490512086896	0.780293915932325	2.56	101.6	98.4	2.57	2.33	101.0	105.2	100.4	95.5	97.8	100.1							High	High	High	High	High	High	High	High	1	Met-loss+Acetyl [N-Term]
2229585917492551052	False	High	IsMasterProtein	P53992	Protein transport protein Sec24C [OS=Homo sapiens]	0.000	69.464	12	11	12	10	1094	118.2	7.06	37.06	11	0																						High	High	High	High	High	High	High	High	1
2236542177406705002	False	High	IsMasterProtein	P52597	Heterogeneous nuclear ribonucleoprotein F [OS=Homo sapiens]	0.000	138.515	35	12	52	9	415	45.6	5.58	126.71	12	0	0.946	-0.08	0.568421542615666	0.861806162322114	5.05	102.8	97.2	1.76	5.77	102.9	99.4	102.1	94.1	104.9	96.6							High	High	High	High	High	High	High	High	1	Met-loss+Acetyl [N-Term]; Acetyl [N-Term]
2241526083572897290	False	High	IsMasterProtein	Q9ULX6	A-kinase anchor protein 8-like [OS=Homo sapiens]	0.009	1.706	1	1	1	1	646	71.6	5.05	0.00	1	0																						High	High	High	High	High	High	High	High	1
2244898098371361519	False	High	IsMasterProtein	Q86VS8	Protein Hook homolog 3 [OS=Homo sapiens]	0.002	2.794	1	1	1	1	718	83.1	5.17	2.07	1	0																						High	High	High	High	High	High	High	High	1
2256235105362563928	False	High	IsMasterProtein	P62937	Peptidyl-prolyl cis-trans isomerase A [OS=Homo sapiens]	0.000	238.795	79	15	324	14	165	18.0	7.81	782.74	15	0	1.014	0.02	0.855396999243276	0.942847408033965	9.26	101.9	98.1	17.19	10.98	81.0	106.8	113.8	87.3	108.3	102.9							High	High	High	High	High	High	High	High	1	Met-loss [N-Term]; Met-loss+Acetyl [N-Term]
2256308892199755457	False	High	IsMasterProtein	Q969J3	BLOC-1-related complex subunit 5 [OS=Homo sapiens]	0.000	4.647	7	1	1	1	196	22.2	6.35	2.49	1	0																						High	High	High	High	High	High	High	High	1
2260332764015544813	False	High	IsMasterProtein	Q9BTW9	Tubulin-specific chaperone D [OS=Homo sapiens]	0.000	14.869	3	3	3	3	1192	132.5	6.19	7.72	3	0																						High	High	High	High	High	High	High	High	1
2271404358644786379	False	High	IsMasterProtein	P46778	Large ribosomal subunit protein eL21 [OS=Homo sapiens]	0.000	38.632	32	4	16	4	160	18.6	10.49	39.01	4	0	0.996	-0.01	0.489154157839436	0.839181777381524	2.41	99.9	100.1	6.49	11.57	93.6	105.3	104.7	85.6	104.8	106.0							High	High	High	High	High	High	High	High	1
2272121550069660062	False	High	IsMasterProtein	P35268	Large ribosomal subunit protein eL22 [OS=Homo sapiens]	0.000	38.173	30	3	10	3	128	14.8	9.19	24.71	3	0	1.050	0.07	0.0723396131764315	0.734116865583618	2.23	96.8	103.2	1.01	2.79	96.5	98.3	96.8	99.8	103.2	105.5							High	High	High	High	High	High	High	High	1
2272350597619465793	False	High	IsMasterProtein	O00743	Serine/threonine-protein phosphatase 6 catalytic subunit [OS=Homo sapiens]	0.000	10.604	11	2	3	2	305	35.1	5.69	7.83	2	0																						High	High	High	High	High	High	High	High	1	Met-loss [N-Term]
2283450593618715734	False	High	IsMasterProtein	P41240	Tyrosine-protein kinase CSK [OS=Homo sapiens]	0.000	19.180	8	2	3	2	450	50.7	7.06	9.47	2	0																						High	High	High	High	High	High	High	High	1	Met-loss+Acetyl [N-Term]
2283979429673317137	False	High	IsMasterProtein	A6NIH7	Protein unc-119 homolog B [OS=Homo sapiens]	0.000	6.243	7	1	1	1	251	28.1	5.68	3.09	1	0																						High	High	High	High	High	High	High	High	1
2291665734159650582	False	High	IsMasterProtein	P62310	U6 snRNA-associated Sm-like protein LSm3 [OS=Homo sapiens]	0.000	29.715	33	2	8	2	102	11.8	4.70	27.61	2	0	0.959	-0.06	0.710807862265795	0.895999326523295	34.31	106.6	93.4	20.30	13.75	117.9	79.3	113.0	82.2	99.1	108.4							High	High	High	High	High	High	High	High	1	Met-loss+Acetyl [N-Term]
2292844797767435028	False	High	IsMasterProtein	Q9H074	Polyadenylate-binding protein-interacting protein 1 [OS=Homo sapiens]	0.000	18.154	8	4	4	4	479	53.5	4.81	10.51	4	0																						High	High	High	High	High	High	High	High	1
2315597211980714734	False	High	IsMasterProtein	Q9BRQ8	Ferroptosis suppressor protein 1 [OS=Homo sapiens]	0.000	10.329	6	2	3	2	373	40.5	9.11	9.84	2	0	1.148	0.20	0.115397680959463	0.744739163794248	2.23	96.0	104.0	7.15	9.39	87.9	94.6	101.4	102.4	97.3	116.4							High	High	High	High	High	High	High	High	1
2325158804661369509	False	High	None	Q08043	Alpha-actinin-3 [OS=Homo sapiens]	0.000	104.292	9	7	87	1	901	103.2	5.52	232.43	7	0																						High	High	High	High	High	High	High	High	1
2329486021897558917	False	High	IsMasterProtein	P78347	General transcription factor II-I [OS=Homo sapiens]	0.000	82.623	13	10	14	10	998	112.3	6.39	43.41	10	0	1.017	0.02	0.592774279421101	0.870026367830261	1.51	105.0	95.0	7.24	11.02	105.1	107.2	93.5	89.1	110.1	95.1							High	High	High	High	High	High	High	High	1	Met-loss+Acetyl [N-Term]
2129054283155624855	False	High	IsMasterProtein	Q9NPA0	ER membrane protein complex subunit 7 [OS=Homo sapiens]	0.000	9.045	10	1	1	1	242	26.5	9.25	3.42	1	0																						High	High	High	High	High	High	High	High	1
1978266596079071295	False	High	IsMasterProtein	Q01518	Adenylyl cyclase-associated protein 1 [OS=Homo sapiens]	0.000	143.392	37	15	40	14	475	51.9	8.06	119.73	15	0	0.993	-0.01	0.551914669840796	0.861497031038261	3.09	100.5	99.5	1.68	1.70	99.8	99.5	102.6	101.3	98.8	98.0							High	High	High	High	High	High	High	High	1	Met-loss+Acetyl [N-Term]
2127950675318566661	False	High	IsMasterProtein	Q9UJA5	tRNA (adenine(58)-N(1))-methyltransferase non-catalytic subunit TRM6 [OS=Homo sapiens]	0.001	4.493	5	2	2	2	497	55.8	7.55	4.68	2	0																						High	High	High	High	High	High	High	High	1
2120449807322374936	False	High	IsMasterProtein	Q9Y2Z0	Protein SGT1 homolog [OS=Homo sapiens]	0.000	40.270	19	6	9	6	365	41.0	5.16	24.99	6	0																						High	High	High	High	High	High	High	High	1	Met-loss+Acetyl [N-Term]
1985777424174479704	False	High	IsMasterProtein	Q14669	E3 ubiquitin-protein ligase TRIP12 [OS=Homo sapiens]	0.000	6.611	1	2	3	1	1992	220.3	8.48	6.60	2	0																						High	High	High	High	High	High	High	High	1
1987024820899376297	False	High	IsMasterProtein	Q9BRA2	Thioredoxin domain-containing protein 17 [OS=Homo sapiens]	0.000	45.022	38	4	10	4	123	13.9	5.52	24.07	4	0	1.234	0.30	0.444343164559109	0.836797494715619	11.33	90.5	109.5	8.14	14.72	88.5	102.6	90.4	109.3	89.3	120.1							High	High	High	High	High	High	High	High	1
1992212741193317441	False	High	IsMasterProtein	Q13247	Serine/arginine-rich splicing factor 6 [OS=Homo sapiens]	0.000	38.128	15	6	10	5	344	39.6	11.43	23.47	6	1	0.993	-0.01	0.489794099309358	0.839181777381524	0.89	98.7	101.3	3.07	7.90	94.8	96.9	100.8	111.6	96.3	99.5							High	High	High	High	High	High	High	High	1
1997849162023251854	False	High	IsMasterProtein	P63208	S-phase kinase-associated protein 1 [OS=Homo sapiens]	0.000	23.696	21	4	8	4	163	18.6	4.54	21.34	4	0	0.946	-0.08	0.582122137169888	0.866414343694717	8.98	99.7	100.3	4.08	8.28	100.1	106.4	98.6	89.3	100.7	105.1							High	High	High	High	High	High	High	High	1
2000149413272750326	False	High	IsMasterProtein	Q15907	Ras-related protein Rab-11B [OS=Homo sapiens]	0.000	84.551	57	13	28	13	218	24.5	5.94	82.28	13	0	1.006	0.01	0.781791185185671	0.917388313834963	6.14	99.4	100.6	1.94	3.23	100.4	101.0	97.4	96.8	101.5	103.0							High	High	High	High	High	High	High	High	1	Met-loss+Acetyl [N-Term]
2000966759959030184	False	High	IsMasterProtein	Q9H267	Vacuolar protein sorting-associated protein 33B [OS=Homo sapiens]	0.000	11.370	6	3	3	3	617	70.5	6.71	6.87	3	0	0.858	-0.22	0.128113382705143	0.772321980387298	2.67	101.6	98.4	28.01	29.33	74.5	133.4	109.1	62.8	114.4	105.8							High	High	High	High	High	High	High	High	1	Phospho [S476]
2007377337770075033	False	High	IsMasterProtein	Q9NPH2	Inositol-3-phosphate synthase 1 [OS=Homo sapiens]	0.000	34.409	13	5	7	5	558	61.0	5.76	18.43	5	0	0.839	-0.25	0.204681304941883	0.780293915932325	13.75	109.7	90.3	38.86	36.48	62.6	123.5	145.4	52.5	114.2	101.8							High	High	High	High	High	High	High	High	1
2007985770655079458	False	Medium	IsMasterProtein	Q9BPX6	Calcium uptake protein 1, mitochondrial [OS=Homo sapiens]	0.024	1.229	1	1	1	1	476	54.3	8.41	0.00	1	0																						High	High	High	High	High	High	High	High	1
2014587900474496052	False	High	IsMasterProtein	Q9P015	Large ribosomal subunit protein uL15m [OS=Homo sapiens]	0.001	4.079	4	1	1	1	296	33.4	10.01	2.31	1	0																						High	High	High	High	High	High	High	High	1
2015185769260426388	False	High	IsMasterProtein	P53396	ATP-citrate synthase [OS=Homo sapiens]	0.000	359.454	36	34	149	34	1101	120.8	7.33	424.70	34	0	1.028	0.04	0.401872552200459	0.833178023717008	1.80	98.0	102.0	6.36	9.07	92.0	103.9	101.4	90.4	106.9	105.5							High	High	High	High	High	High	High	High	1
2015286030572761336	False	High	IsMasterProtein	P24752	Acetyl-CoA acetyltransferase, mitochondrial [OS=Homo sapiens]	0.000	67.255	33	9	13	9	427	45.2	8.85	40.42	9	0	1.079	0.11	0.533037007455194	0.855621256011472	21.10	87.9	112.1	21.87	11.58	120.8	85.4	83.2	111.8	109.0	89.8							High	High	High	High	High	High	High	High	1
2015968961650589313	False	High	IsMasterProtein	Q9H2V7	Protein spinster homolog 1 [OS=Homo sapiens]	0.000	9.086	3	1	2	1	528	56.6	6.64	6.09	1	0																						High	High	High	High	High	High	High	High	1
2020319621841403457	False	High	IsMasterProtein	P07741	Adenine phosphoribosyltransferase [OS=Homo sapiens]	0.000	50.349	48	7	13	7	180	19.6	6.02	40.50	7	0	1.047	0.07	0.114781441913675	0.744739163794248	0.59	97.0	103.0	2.91	1.95	97.1	98.9	93.4	101.7	103.2	105.7							High	High	High	High	High	High	High	High	1	Met-loss+Acetyl [N-Term]
2025093551518495881	False	High	IsMasterProtein	Q9UBX3	Mitochondrial dicarboxylate carrier [OS=Homo sapiens]	0.000	32.246	26	6	6	6	287	31.3	9.54	17.38	6	0																						High	High	High	High	High	High	High	High	1
2031655432582500518	False	High	None	P06241	Tyrosine-protein kinase Fyn [OS=Homo sapiens]	0.000	7.870	4	2	6	0	537	60.7	6.67	12.33	2	0																						High	High	High	High	High	High	High	High	0
2031700092780878303	False	High	IsMasterProtein	Q9Y5L4	Mitochondrial import inner membrane translocase subunit Tim13 [OS=Homo sapiens]	0.000	29.052	43	3	13	3	95	10.5	8.18	38.40	3	0																						High	High	High	High	High	High	High	High	1	Acetyl [N-Term]
2037005348220660879	False	High	IsMasterProtein	O00151	PDZ and LIM domain protein 1 [OS=Homo sapiens]	0.000	98.838	43	9	35	9	329	36.0	7.02	115.32	9	0	1.067	0.09	0.160363326139696	0.777211246569536	4.66	96.9	103.1	2.33	3.59	94.6	97.9	99.0	104.2	98.6	105.6							High	High	High	High	High	High	High	High	1	Met-loss+Acetyl [N-Term]
2054900548915522700	False	High	None	B7ZW38	Heterogeneous nuclear ribonucleoprotein C-like 3 [OS=Homo sapiens]	0.000	69.738	15	6	47	6	293	32.0	5.68	102.95	6	0	1.036	0.05	0.169484709225272	0.780293915932325	1.17	98.5	101.5	0.85	1.67	97.7	99.0	99.2	102.0	102.6	99.4							High	High	High	High	High	High	High	High	1
2064522308959827201	False	High	IsMasterProtein	Q92841	Probable ATP-dependent RNA helicase DDX17 [OS=Homo sapiens]	0.000	200.423	37	22	63	15	729	80.2	8.27	172.80	22	0	0.830	-0.27	0.0038449659851312	0.512775744881098	1.02	108.9	91.1	13.69	16.10	126.4	106.6	96.9	105.0	89.1	76.0							High	High	High	High	High	High	High	High	1
2075323629818280588	False	High	IsMasterProtein	Q92743	Serine protease HTRA1 [OS=Homo sapiens]	0.001	3.533	2	1	1	1	480	51.3	7.83	2.52	1	0																						High	High	High	High	High	High	High	High	1
2076182377996629975	False	High	IsMasterProtein	Q9H8U3	AN1-type zinc finger protein 3 [OS=Homo sapiens]	0.007	1.852	5	1	1	1	227	25.2	7.43	0.00	1	0																						High	High	High	High	High	High	High	High	1
2085339884306235514	False	High	IsMasterProtein	Q13501	Sequestosome-1 [OS=Homo sapiens]	0.000	203.100	47	10	44	10	440	47.7	5.22	160.97	10	0	1.071	0.10	0.068729389370224	0.734116865583618	4.79	96.5	103.5	12.29	8.06	107.3	98.0	83.8	111.2	105.0	94.7							High	High	High	High	High	High	High	High	1	Phospho [S272]
2093622632730469128	False	High	None	Q15418	Ribosomal protein S6 kinase alpha-1 [OS=Homo sapiens]	0.000	14.368	4	3	4	3	735	82.7	7.83	6.80	3	0	0.865	-0.21	0.0725939769260785	0.734116865583618	4.08	108.6	91.4	3.35	11.78	113.3	108.9	106.0	100.7	79.5	91.7							High	High	High	High	High	High	High	High	1
2095194651549531862	False	High	IsMasterProtein	O95487	Protein transport protein Sec24B [OS=Homo sapiens]	0.000	10.867	2	2	2	2	1268	137.3	6.67	4.98	2	0																						High	High	High	High	High	High	High	High	1
2100533050409745515	False	High	IsMasterProtein	Q9P0K7	Ankycorbin [OS=Homo sapiens]	0.000	74.097	16	12	13	12	980	110.0	6.21	32.97	12	0																						High	High	High	High	High	High	High	High	1
2100878916131084887	False	High	IsMasterProtein	P36871	Phosphoglucomutase-1 [OS=Homo sapiens]	0.000	87.635	27	13	25	13	562	61.4	6.76	58.40	13	0	1.017	0.02	0.562244440653272	0.861497031038261	7.79	97.9	102.1	5.88	3.15	97.0	93.6	104.9	98.6	104.9	101.0							High	High	High	High	High	High	High	High	1
2101401554741180333	False	High	IsMasterProtein	Q8N5M1	ATP synthase mitochondrial F1 complex assembly factor 2 [OS=Homo sapiens]	0.000	5.617	4	1	1	1	289	32.8	7.09	3.39	1	0																						High	High	High	High	High	High	High	High	1
2106052778808331693	False	High	IsMasterProtein	P62910	Large ribosomal subunit protein eL32 [OS=Homo sapiens]	0.000	22.023	33	4	4	4	135	15.9	11.33	11.10	4	0	1.019	0.03	0.487502748929206	0.839181777381524	5.35	98.7	101.3	6.23	6.10	100.1	92.4	104.6	106.0	94.1	102.7							High	High	High	High	High	High	High	High	1
2107690767117566608	False	High	IsMasterProtein	P04150	Glucocorticoid receptor [OS=Homo sapiens]	0.000	13.545	4	2	2	2	777	85.6	6.38	6.55	2	0																						High	High	High	High	High	High	High	High	1
2123612860387903516	False	High	IsMasterProtein	P08243	Asparagine synthetase [glutamine-hydrolyzing] [OS=Homo sapiens]	0.000	21.870	10	5	5	5	561	64.3	6.86	12.02	5	0																						High	High	High	High	High	High	High	High	1
1035023352736906795	False	High	IsMasterProtein	O00399	Dynactin subunit 6 [OS=Homo sapiens]	0.000	8.218	7	1	2	1	190	20.7	6.32	3.29	1	0																						High	High	High	High	High	High	High	High	1
1694253408134936187	False	High	IsMasterProtein	P50452	Serpin B8 [OS=Homo sapiens]	0.000	12.845	9	3	3	2	374	42.7	5.57	7.38	3	0																						High	High	High	High	High	High	High	High	1
1687384969150092260	False	High	IsMasterProtein	Q96B97	SH3 domain-containing kinase-binding protein 1 [OS=Homo sapiens]	0.000	71.431	21	12	18	12	665	73.1	6.62	38.29	12	0																						High	High	High	High	High	High	High	High	1
1227162241055397784	False	High	IsMasterProtein	Q9H0W8	Nonsense-mediated mRNA decay factor SMG9 [OS=Homo sapiens]	0.001	4.033	3	1	1	1	520	57.6	7.01	2.36	1	0																						High	High	High	High	High	High	High	High	1	Met-loss+Acetyl [N-Term]
1231047339708811007	False	High	IsMasterProtein	O00203	AP-3 complex subunit beta-1 [OS=Homo sapiens]	0.000	39.256	6	6	7	6	1094	121.2	6.04	19.58	6	0																						High	High	High	High	High	High	High	High	1
1240749293216846131	False	High	IsMasterProtein	Q13526	Peptidyl-prolyl cis-trans isomerase NIMA-interacting 1 [OS=Homo sapiens]	0.000	15.768	21	2	3	2	163	18.2	8.82	8.36	2	0	1.064	0.09	0.960673509204774	0.987507964769153	0.65	105.2	94.8	10.02	9.85	104.9	106.3	88.3	111.6	94.6	94.3							High	High	High	High	High	High	High	High	1
1245532746290238029	False	High	IsMasterProtein	P61353	Large ribosomal subunit protein eL27 [OS=Homo sapiens]	0.000	54.608	36	4	48	4	136	15.8	10.56	127.92	4	0	0.978	-0.03	0.648453768179139	0.878848440089487	3.29	102.2	97.8	11.08	7.48	87.7	107.4	106.7	91.0	105.0	102.1							High	High	High	High	High	High	High	High	1
1246779234316334068	False	High	IsMasterProtein	P49773	Adenosine 5'-monophosphoramidase HINT1 [OS=Homo sapiens]	0.000	21.259	24	3	5	3	126	13.8	6.95	14.32	3	0	0.968	-0.05	0.423949824928885	0.836797494715619	8.39	104.7	95.3	8.27	7.26	95.4	102.2	112.3	92.3	104.8	93.0							High	High	High	High	High	High	High	High	1
1254845465696571311	False	High	IsMasterProtein	Q9Y282	Endoplasmic reticulum-Golgi intermediate compartment protein 3 [OS=Homo sapiens]	0.001	4.350	4	1	1	1	383	43.2	6.06	2.10	1	0																						High	High	High	High	High	High	High	High	1
1263329049194197766	False	High	None	O43790	Keratin, type II cuticular Hb6 [OS=Homo sapiens]	0.000	108.044	21	11	35	10	486	53.5	5.66	107.05	11	0	0.900	-0.15	0.192801394536602	0.780293915932325	1.36	101.5	98.5	10.56	12.22	92.2	104.7	113.9	82.9	104.7	101.6							High	High	High	High	High	High	High	High	1
1274747088330592999	False	High	IsMasterProtein	O94973	AP-2 complex subunit alpha-2 [OS=Homo sapiens]	0.000	36.438	11	8	9	5	939	103.9	6.96	20.57	8	0																						High	High	High	High	High	High	High	High	1
1287590605065330835	False	High	IsMasterProtein	Q8WVX9	Fatty acyl-CoA reductase 1 [OS=Homo sapiens]	0.000	10.739	5	2	2	2	515	59.3	9.17	5.98	2	0	1.348	0.43	0.169179268225142	0.780293915932325	27.86	87.5	112.5	8.46	27.32	82.3	78.5	92.3	90.1	105.8	151.0							High	High	High	High	High	High	High	High	1
1302469806401564563	False	High	IsMasterProtein	P49748	Very long-chain specific acyl-CoA dehydrogenase, mitochondrial [OS=Homo sapiens]	0.000	177.487	38	18	42	18	655	70.3	8.75	125.72	18	0	1.054	0.08	0.586049567419078	0.86874618654671	0.40	98.5	101.5	3.01	3.12	102.1	96.2	98.6	97.7	101.6	103.9							High	High	High	High	High	High	High	High	1
1304014562382960910	False	High	IsMasterProtein	O60216	Double-strand-break repair protein rad21 homolog [OS=Homo sapiens]	0.000	5.516	2	1	1	1	631	71.6	4.65	2.85	1	0																						High	High	High	High	High	High	High	High	1
1307074189875800146	False	High	IsMasterProtein	O14732	Inositol monophosphatase 2 [OS=Homo sapiens]	0.001	3.986	3	1	1	1	288	31.3	6.61	2.35	1	0																						High	High	High	High	High	High	High	High	1
1310996743308863221	False	High	IsMasterProtein	Q9Y3A5	Ribosome maturation protein SBDS [OS=Homo sapiens]	0.000	22.811	25	6	6	6	250	28.7	8.75	15.61	6	0																						High	High	High	High	High	High	High	High	1	Met-loss+Acetyl [N-Term]
1319936172901890664	False	High	IsMasterProtein	P45973	Chromobox protein homolog 5 [OS=Homo sapiens]	0.000	25.107	26	4	11	4	191	22.2	5.86	26.88	4	0	1.007	0.01	0.805031124909073	0.92650962929332	4.43	100.1	99.9	9.55	7.89	102.1	90.1	109.1	105.9	90.8	101.9							High	High	High	High	High	High	High	High	1
1328397515797573102	False	High	IsMasterProtein	A6NDG6	Glycerol-3-phosphate phosphatase [OS=Homo sapiens]	0.000	5.035	4	1	1	1	321	34.0	6.14	3.02	1	0																						High	High	High	High	High	High	High	High	1
1330138417621247199	False	High	IsMasterProtein	P07099	Epoxide hydrolase 1 [OS=Homo sapiens]	0.000	58.497	25	12	23	12	455	52.9	7.25	50.58	12	0	0.997	0.00	0.892864280949998	0.96146932401636	21.37	100.1	99.9	12.77	3.96	113.4	101.2	87.6	94.8	100.9	102.1							High	High	High	High	High	High	High	High	1
1332536426068475570	False	High	IsMasterProtein	Q9UGP8	Translocation protein SEC63 homolog [OS=Homo sapiens]	0.000	14.450	6	3	3	3	760	87.9	5.31	7.82	3	0																						High	High	High	High	High	High	High	High	1
1333795596038477477	False	High	IsMasterProtein	P62877	E3 ubiquitin-protein ligase RBX1 [OS=Homo sapiens]	0.000	28.779	26	3	3	3	108	12.3	6.96	10.43	3	0	1.064	0.09	0.117693247261873	0.744739163794248	6.47	96.9	103.1	12.78	8.41	83.4	107.6	99.9	93.2	109.5	106.4							High	High	High	High	High	High	High	High	1	Met-loss+Acetyl [N-Term]
1334204338178819273	False	High	None	Q8TDB8	Solute carrier family 2, facilitated glucose transporter member 14 [OS=Homo sapiens]	0.000	22.700	6	4	9	3	520	56.3	7.83	14.49	4	0	1.027	0.04	0.455759737664906	0.836797494715619	9.25	95.1	104.9	14.13	19.11	109.4	82.6	101.8	112.4	79.5	114.2							High	High	High	High	High	High	High	High	1
1338806982208681301	False	Medium	IsMasterProtein	Q5TBA9	Protein furry homolog [OS=Homo sapiens]	0.014	1.452	0	1	2	1	3013	338.7	5.99	4.02	1	0																						High	High	High	High	High	High	High	High	1	Phospho [S1936]
1339242402032558616	True	High	IsMasterProtein	P05091	Aldehyde dehydrogenase, mitochondrial [OS=Homo sapiens]	0.000	140.358	40	16	116	13	517	56.3	7.05	285.02	16	0	0.747	-0.42	0.0286078111179413	0.734116865583618	9.47	111.1	88.9	9.80	16.16	123.1	101.2	114.9	92.0	71.1	97.8							High	High	High	High	High	High	High	High	1
1343964700997120443	False	Medium	IsMasterProtein	O94830	Phospholipase DDHD2 [OS=Homo sapiens]	0.013	1.501	1	1	1	1	711	81.0	5.39	2.08	1	0																						High	High	High	High	High	High	High	High	1
1344142120960836563	False	High	IsMasterProtein	Q9BWS9	Chitinase domain-containing protein 1 [OS=Homo sapiens]	0.001	3.281	3	1	1	1	393	44.9	8.63	1.63	1	0																						High	High	High	High	High	High	High	High	1
1348431233397446306	False	High	IsMasterProtein	P62495	Eukaryotic peptide chain release factor subunit 1 [OS=Homo sapiens]	0.000	98.225	32	14	26	14	437	49.0	5.71	70.55	14	0	1.091	0.13	0.356094359055875	0.812668056636043	0.86	96.1	103.9	1.40	7.20	96.1	98.9	97.5	105.5	107.9	94.1							High	High	High	High	High	High	High	High	1
1353658345851562217	False	High	IsMasterProtein	Q9BR76	Coronin-1B [OS=Homo sapiens]	0.000	40.673	17	6	10	6	489	54.2	5.88	28.95	6	0	0.959	-0.06	0.252085740206814	0.782892522152354	4.94	102.2	97.8	4.79	5.51	96.5	102.9	106.1	92.6	103.4	98.5							High	High	High	High	High	High	High	High	1
1355108408195266018	False	High	IsMasterProtein	Q6NZ67	Mitotic-spindle organizing protein 2B [OS=Homo sapiens]	0.000	7.041	14	1	1	1	158	16.2	10.15	3.39	1	0																						High	High	High	High	High	High	High	High	1
1361543221458196950	False	Medium	IsMasterProtein	O60547	GDP-mannose 4,6 dehydratase [OS=Homo sapiens]	0.010	1.629	2	1	1	1	372	41.9	7.31	0.00	1	0																						High	High	High	High	High	High	High	High	1
1365252663665012706	False	High	IsMasterProtein	P49589	Cysteine--tRNA ligase, cytoplasmic [OS=Homo sapiens]	0.000	44.055	13	8	12	8	748	85.4	6.76	35.38	8	0	1.216	0.28	0.276635079271113	0.782892522152354	6.08	92.2	107.8	6.47	9.88	87.1	99.1	94.3	110.3	94.6	114.6							High	High	High	High	High	High	High	High	1
1367506905089116798	False	High	IsMasterProtein	Q9GZP8	Immortalization up-regulated protein [OS=Homo sapiens]	0.000	20.270	38	3	7	3	106	10.9	9.73	24.91	3	0	1.206	0.27	0.0368921767445914	0.734116865583618	3.91	94.4	105.6	6.48	8.13	93.8	95.8	84.7	104.9	118.6	102.2							High	High	High	High	High	High	High	High	1	Acetyl [N-Term]; Phospho [S29]
1220835464658620030	False	High	IsMasterProtein	Q7L2E3	ATP-dependent RNA helicase DHX30 [OS=Homo sapiens]	0.000	12.775	3	3	3	3	1194	133.9	8.78	6.69	3	0																						High	High	High	High	High	High	High	High	1
1367538517643276436	False	High	IsMasterProtein	Q13724	Mannosyl-oligosaccharide glucosidase [OS=Homo sapiens]	0.000	10.197	3	2	2	2	837	91.9	8.90	5.77	2	0																						High	High	High	High	High	High	High	High	1
1217217274349295091	False	High	IsMasterProtein	Q9Y4E8	Ubiquitin carboxyl-terminal hydrolase 15 [OS=Homo sapiens]	0.000	11.575	3	3	3	3	981	112.3	5.22	7.19	3	0																						High	High	High	High	High	High	High	High	1
1214418954468839603	False	High	IsMasterProtein	Q96C01	Protein FAM136A [OS=Homo sapiens]	0.001	4.528	17	3	4	3	138	15.6	7.61	8.40	3	0																						High	High	High	High	High	High	High	High	1	Met-loss+Acetyl [N-Term]
1040458896990308382	False	High	IsMasterProtein	Q9Y5J7	Mitochondrial import inner membrane translocase subunit Tim9 [OS=Homo sapiens]	0.000	13.148	21	2	3	2	89	10.4	7.21	4.79	2	0	0.881	-0.18	0.530074741498575	0.855559231892437	20.70	108.4	91.6	12.68	20.97	90.0	106.3	116.2	79.4	118.2	89.9							High	High	High	High	High	High	High	High	1
1047119725647514999	False	High	IsMasterProtein	P23588	Eukaryotic translation initiation factor 4B [OS=Homo sapiens]	0.000	50.061	10	6	10	6	611	69.1	5.73	25.32	6	0	1.023	0.03	0.423610731755953	0.836797494715619	1.77	99.0	101.0	0.63	2.06	99.9	99.1	98.7	98.5	102.7	101.0							High	High	High	High	High	High	High	High	1
1056370544189754053	False	High	IsMasterProtein	P28065	Proteasome subunit beta type-9 [OS=Homo sapiens]	0.001	3.595	4	1	1	1	219	23.3	5.03	1.78	1	0																						High	High	High	High	High	High	High	High	1
1058361017873513588	False	High	IsMasterProtein	P63173	Large ribosomal subunit protein eL38 [OS=Homo sapiens]	0.000	7.893	24	2	5	2	70	8.2	10.10	4.04	2	0	0.669	-0.58	0.348248348635648	0.809602657799206	13.13	123.9	76.1	60.96	32.94	34.6	162.9	148.2	54.2	109.0	91.1							High	High	High	High	High	High	High	High	1
1058846499056220573	False	High	IsMasterProteinCandidate	Q96CP2	FLYWCH family member 2 [OS=Homo sapiens]	0.000	7.709	11	1	1	1	140	14.6	8.46	2.83	1	0																						High	High	High	High	High	High	High	High	1	Met-loss [N-Term]
1074215629290594570	False	High	IsMasterProtein	P22626	Heterogeneous nuclear ribonucleoproteins A2/B1 [OS=Homo sapiens]	0.000	301.775	57	17	127	15	353	37.4	8.95	404.64	17	1	0.986	-0.02	0.427522464479866	0.836797494715619	4.25	102.3	97.7	11.01	8.02	88.5	106.4	108.9	89.8	104.9	101.6							High	High	High	High	High	High	High	High	1
1078717230591134910	False	High	None	Q9UGJ0	5'-AMP-activated protein kinase subunit gamma-2 [OS=Homo sapiens]	0.000	4.718	2	1	1	1	569	63.0	9.35	2.60	1	0																						High	High	High	High	High	High	High	High	1
1091898096740668086	False	Medium	IsMasterProtein	Q9UI54	Putative uncharacterized protein PRO0628 [OS=Homo sapiens]	0.020	1.337	18	1	1	1	55	6.4	10.30	1.95	1	0																						High	High	High	High	High	High	High	High	1	Phospho [T48]
1093232271677386747	False	High	IsMasterProtein	O15120	1-acyl-sn-glycerol-3-phosphate acyltransferase beta [OS=Homo sapiens]	0.009	1.691	3	1	1	1	278	30.9	9.01	2.06	1	0																						High	High	High	High	High	High	High	High	1
1093508448380632282	False	High	IsMasterProteinRejected	Q9Y3L5	Ras-related protein Rap-2c [OS=Homo sapiens]	0.000	15.128	16	3	4	0	183	20.7	4.94	10.18	3	0																						High	High	High	High	High	High	High	High	0
1095568573092082412	False	High	IsMasterProtein	Q16762	Thiosulfate sulfurtransferase [OS=Homo sapiens]	0.000	56.834	21	4	13	4	297	33.4	7.25	43.56	4	0	0.984	-0.02	0.108042229586302	0.744739163794248	0.25	100.7	99.3	16.63	18.19	119.2	85.8	98.7	117.4	81.5	97.3							High	High	High	High	High	High	High	High	1
1099324451451245677	False	High	IsMasterProtein	Q56VL3	OCIA domain-containing protein 2 [OS=Homo sapiens]	0.000	13.969	12	2	4	2	154	16.9	9.03	9.09	2	0																						High	High	High	High	High	High	High	High	1
1099504193891774007	False	High	IsMasterProtein	Q13557	Calcium/calmodulin-dependent protein kinase type II subunit delta [OS=Homo sapiens]	0.000	36.866	17	6	15	6	499	56.3	7.25	27.33	6	0	0.930	-0.11	0.212961248295195	0.780293915932325	8.32	100.8	99.2	9.95	20.08	93.6	107.5	114.0	72.9	105.9	106.0							High	High	High	High	High	High	High	High	1
1103265711188264002	False	Medium	IsMasterProtein	Q9P2D8	Protein unc-79 homolog [OS=Homo sapiens]	0.014	1.440	0	1	1	1	2635	295.1	6.32	0.00	1	0																						High	High	High	High	High	High	High	High	1
1112026886534242272	False	High	IsMasterProtein	Q99653	Calcineurin B homologous protein 1 [OS=Homo sapiens]	0.000	27.052	25	3	8	3	195	22.4	5.10	21.17	3	0																						High	High	High	High	High	High	High	High	1
1112180940687261840	False	High	IsMasterProtein	Q15185	Prostaglandin E synthase 3 [OS=Homo sapiens]	0.000	32.157	31	5	19	5	160	18.7	4.54	50.17	5	0	1.035	0.05	0.507986538669529	0.839181777381524	10.75	97.6	102.4	7.48	1.59	91.4	97.0	105.9	103.6	100.4	101.7							High	High	High	High	High	High	High	High	1	Phospho [S113]; Acetyl [N-Term]
1130211750852848646	False	High	IsMasterProtein	Q13404	Ubiquitin-conjugating enzyme E2 variant 1 [OS=Homo sapiens]	0.000	46.533	58	7	21	3	147	16.5	7.93	60.50	7	0																						High	High	High	High	High	High	High	High	1
1131809670189224217	False	High	IsMasterProtein	Q96EY7	Small ribosomal subunit protein mS39 [OS=Homo sapiens]	0.000	13.796	5	3	3	3	689	78.5	6.42	7.78	3	0																						High	High	High	High	High	High	High	High	1
1141032543915842811	False	High	IsMasterProtein	Q13011	Delta(3,5)-Delta(2,4)-dienoyl-CoA isomerase, mitochondrial [OS=Homo sapiens]	0.000	156.574	44	10	39	10	328	35.8	8.00	128.41	10	0	1.007	0.01	0.267967078408918	0.782892522152354	0.32	99.7	100.3	4.75	6.44	104.4	98.1	95.1	108.1	98.8	95.6							High	High	High	High	High	High	High	High	1
1141936988023863748	False	High	IsMasterProtein	Q9NP61	ADP-ribosylation factor GTPase-activating protein 3 [OS=Homo sapiens]	0.000	6.648	2	1	1	1	516	56.9	7.36	2.45	1	0																						High	High	High	High	High	High	High	High	1
1156142612126302656	False	High	IsMasterProtein	P07814	Bifunctional glutamate/proline--tRNA ligase [OS=Homo sapiens]	0.000	195.244	26	30	44	30	1512	170.5	7.33	113.79	30	0	0.958	-0.06	0.29070642266211	0.782892522152354	7.28	101.5	98.5	3.57	4.13	98.3	105.6	102.3	99.4	101.1	93.4							High	High	High	High	High	High	High	High	1
1162425984320945371	False	High	None	O75197	Low-density lipoprotein receptor-related protein 5 [OS=Homo sapiens]	0.008	1.731	0	1	1	1	1615	179.0	5.34	0.00	1	0																						High	High	High	High	High	High	High	High	1
1164349567664326506	False	High	IsMasterProtein	Q9NX62	Golgi-resident adenosine 3',5'-bisphosphate 3'-phosphatase [OS=Homo sapiens]	0.000	5.097	5	2	2	2	359	38.7	6.86	4.42	2	0																						High	High	High	High	High	High	High	High	1
1168885672839203187	False	High	IsMasterProtein	Q9HC52	Chromobox protein homolog 8 [OS=Homo sapiens]	0.000	12.962	11	4	4	4	389	43.4	9.91	9.03	4	0																						High	High	High	High	High	High	High	High	1	Acetyl [N-Term]
1178980302497891247	False	Medium	IsMasterProtein	P29597	Non-receptor tyrosine-protein kinase TYK2 [OS=Homo sapiens]	0.027	1.167	1	1	1	1	1187	133.6	7.15	0.00	1	0																						High	High	High	High	High	High	High	High	1
1188306556528865133	False	High	IsMasterProtein	Q15691	Microtubule-associated protein RP/EB family member 1 [OS=Homo sapiens]	0.000	100.502	44	10	19	9	268	30.0	5.14	60.24	10	0	0.967	-0.05	0.854495018809364	0.942847408033965	5.06	101.7	98.3	14.93	7.17	83.6	105.6	112.2	91.5	102.1	105.0							High	High	High	High	High	High	High	High	1	Met-loss+Acetyl [N-Term]
1198198230857353565	False	High	IsMasterProtein	O43169	Cytochrome b5 type B [OS=Homo sapiens]	0.000	111.562	58	5	21	5	150	16.7	4.97	85.59	5	0	0.989	-0.02	0.600638364987635	0.870716268972784	6.48	105.2	94.8	13.81	15.39	85.2	110.8	107.9	84.3	114.6	97.2							High	High	High	High	High	High	High	High	1	Met-loss+Acetyl [N-Term]
1199984255511246690	False	High	IsMasterProtein	P85037	Forkhead box protein K1 [OS=Homo sapiens]	0.001	3.140	1	1	1	1	733	75.4	9.32	2.57	1	0																						High	High	High	High	High	High	High	High	1
1200242617848963307	False	High	IsMasterProtein	P31749	RAC-alpha serine/threonine-protein kinase [OS=Homo sapiens]	0.000	4.772	2	1	1	1	480	55.7	6.07	2.24	1	0																						High	High	High	High	High	High	High	High	1
1215992806615664746	False	High	IsMasterProtein	P00734	Prothrombin [OS=Homo sapiens]	0.000	10.236	2	1	1	1	622	70.0	5.90	4.28	1	0																						High	High	High	High	High	High	High	High	1
1688448728000248200	False	High	IsMasterProtein	Q9BZH6	WD repeat-containing protein 11 [OS=Homo sapiens]	0.000	14.895	4	4	4	4	1224	136.6	6.92	10.25	4	0	0.917	-0.12	0.272408818604616	0.782892522152354	12.51	109.9	90.1	36.78	29.70	61.8	125.1	134.0	61.9	114.7	102.5							High	High	High	High	High	High	High	High	1
1371524125527115551	False	High	IsMasterProtein	Q9NZM3	Intersectin-2 [OS=Homo sapiens]	0.000	6.997	2	2	2	2	1697	193.3	8.12	3.64	2	0																						High	High	High	High	High	High	High	High	1
1385876623079047354	False	High	IsMasterProtein	Q9UFC0	Leucine-rich repeat and WD repeat-containing protein 1 [OS=Homo sapiens]	0.000	11.725	4	2	2	2	647	70.8	7.21	4.42	2	0																						High	High	High	High	High	High	High	High	1
1540404723274759842	False	High	IsMasterProteinCandidate	P52333	Tyrosine-protein kinase JAK3 [OS=Homo sapiens]	0.002	2.670	1	1	1	1	1124	125.0	7.18	2.18	1	0																						High	High	High	High	High	High	High	High	1
1547781430018805415	False	High	IsMasterProtein	P30101	Protein disulfide-isomerase A3 [OS=Homo sapiens]	0.000	247.019	40	20	75	20	505	56.7	6.35	207.89	20	0	0.940	-0.09	0.405798411998199	0.835801272916562	1.72	101.4	98.6	6.61	8.89	94.5	102.9	107.7	88.8	106.0	100.1							High	High	High	High	High	High	High	High	1
1558588285545917257	False	High	IsMasterProtein	O75531	Barrier-to-autointegration factor [OS=Homo sapiens]	0.000	33.735	35	2	10	2	89	10.1	6.09	33.34	2	0	0.997	0.00	0.840644535465656	0.93748231306097	9.01	99.5	100.5	5.77	7.57	106.6	99.8	95.0	106.3	91.4	100.9							High	High	High	High	High	High	High	High	1
1565256823182455312	False	High	None	P26378	ELAV-like protein 4 [OS=Homo sapiens]	0.001	3.969	2	1	1	1	385	42.4	9.38	2.38	1	0																						High	High	High	High	High	High	High	High	1
1566902771694482530	False	High	IsMasterProtein	P51153	Ras-related protein Rab-13 [OS=Homo sapiens]	0.000	34.115	21	4	47	2	203	22.8	9.19	118.64	4	0																						High	High	High	High	High	High	High	High	1
1575369473679167499	False	High	IsMasterProtein	Q00059	Transcription factor A, mitochondrial [OS=Homo sapiens]	0.000	5.842	7	2	4	2	246	29.1	9.72	6.20	2	0																						High	High	High	High	High	High	High	High	1
1585168671336988915	False	High	IsMasterProtein	Q01433	AMP deaminase 2 [OS=Homo sapiens]	0.001	4.130	2	2	2	2	825	94.8	6.55	3.81	2	0																						High	High	High	High	High	High	High	High	1
1585562482268553685	False	High	IsMasterProtein	O15372	Eukaryotic translation initiation factor 3 subunit H [OS=Homo sapiens]	0.000	22.708	23	7	9	7	352	39.9	6.54	14.00	7	0																						High	High	High	High	High	High	High	High	1
1592009826063757732	False	High	IsMasterProtein	Q6P1A2	Lysophospholipid acyltransferase 5 [OS=Homo sapiens]	0.000	4.769	2	1	1	1	487	56.0	8.69	2.63	1	0																						High	High	High	High	High	High	High	High	1
1595519607435168922	False	High	IsMasterProtein	P31942	Heterogeneous nuclear ribonucleoprotein H3 [OS=Homo sapiens]	0.000	88.448	40	10	15	9	346	36.9	6.87	44.20	10	0	0.868	-0.20	0.135503789696193	0.777211246569536	6.68	104.9	95.1	7.61	6.19	114.1	105.6	98.0	99.0	87.7	95.7							High	High	High	High	High	High	High	High	1
1603503262744250251	False	High	IsMasterProtein	P62805	Histone H4 [OS=Homo sapiens]	0.000	195.136	64	9	288	9	103	11.4	11.36	894.84	9	0	0.888	-0.17	0.366133763035603	0.818538430903288	5.00	107.6	92.4	6.85	16.20	109.5	95.7	105.2	114.3	84.9	90.4							High	High	High	High	High	High	High	High	1	Acetyl [K9; K13; K17]
1605261938874136843	False	High	None	Q8N4L2	Type 2 phosphatidylinositol 4,5-bisphosphate 4-phosphatase [OS=Homo sapiens]	0.001	3.392	4	1	1	1	257	28.1	8.68	1.83	1	0																						High	High	High	High	High	High	High	High	1
1607467674154274672	False	High	IsMasterProtein	Q8N4Q1	Mitochondrial intermembrane space import and assembly protein 40 [OS=Homo sapiens]	0.000	26.125	36	3	4	3	142	16.0	4.31	13.25	3	0	1.053	0.07	0.605032870688654	0.870716268972784	24.35	94.8	105.2	5.51	20.05	91.5	102.2	97.0	80.5	107.6	121.1							High	High	High	High	High	High	High	High	1
1612491288449717862	False	High	IsMasterProtein	Q13155	Aminoacyl tRNA synthase complex-interacting multifunctional protein 2 [OS=Homo sapiens]	0.000	46.672	22	5	8	5	320	35.3	8.22	25.01	5	0	1.060	0.08	0.989611186008352	0.993870303249072	7.68	98.1	101.9	15.21	3.04	116.6	96.8	86.7	100.6	102.6	96.6							High	High	High	High	High	High	High	High	1
1614464300928510251	False	High	IsMasterProtein	P55854	Small ubiquitin-related modifier 3 [OS=Homo sapiens]	0.000	7.857	12	1	2	1	103	11.6	5.49	7.03	1	0																						High	High	High	High	High	High	High	High	1
1616989447603776904	False	High	None	Q15759	Mitogen-activated protein kinase 11 [OS=Homo sapiens]	0.003	2.393	2	1	1	1	364	41.3	5.83	1.91	1	0																						High	High	High	High	High	High	High	High	1
1617680117434618445	False	High	IsMasterProtein	P42696	RNA-binding protein 34 [OS=Homo sapiens]	0.000	6.604	5	2	2	2	430	48.5	10.11	4.13	2	0																						High	High	High	High	High	High	High	High	1
1618262664170988145	False	High	IsMasterProtein	P61978	Heterogeneous nuclear ribonucleoprotein K [OS=Homo sapiens]	0.000	288.073	57	20	121	20	463	50.9	5.54	397.92	20	0	0.990	-0.01	0.325542287464756	0.790866824229263	1.10	100.8	99.2	6.24	3.87	94.5	102.2	107.1	94.3	101.2	100.6							High	High	High	High	High	High	High	High	1	Acetyl [N-Term]
1619484696952214884	False	High	IsMasterProtein	P24534	Elongation factor 1-beta [OS=Homo sapiens]	0.000	139.551	64	9	47	8	225	24.7	4.67	165.78	9	0	1.001	0.00	0.816382877279259	0.932285178708354	3.52	101.7	98.3	13.83	12.13	84.3	109.9	106.4	86.4	110.1	102.8							High	High	High	High	High	High	High	High	1	Phospho [S106]
1626409123411173154	False	High	IsMasterProtein	Q99598	Translin-associated protein X [OS=Homo sapiens]	0.000	14.342	10	2	2	2	290	33.1	6.55	6.28	2	0																						High	High	High	High	High	High	High	High	1
1626787301321382750	False	High	IsMasterProtein	Q6NUK1	Mitochondrial adenyl nucleotide antiporter SLC25A24 [OS=Homo sapiens]	0.000	5.164	3	1	1	1	477	53.3	6.33	3.02	1	0	0.970	-0.04	0.320666246792352	0.790866824229263	0.21	107.4	92.6	10.60	9.47	106.7	94.7	117.2	103.5	92.0	86.0							High	High	High	High	High	High	High	High	1
1626858372461371776	False	High	IsMasterProtein	P12429	Annexin A3 [OS=Homo sapiens]	0.000	87.205	39	12	20	12	323	36.4	5.92	55.37	12	0																						High	High	High	High	High	High	High	High	1	Met-loss+Acetyl [N-Term]
1629883586476679929	False	High	IsMasterProtein	Q9BT78	COP9 signalosome complex subunit 4 [OS=Homo sapiens]	0.000	42.721	19	6	7	6	406	46.2	5.83	19.43	6	0																						High	High	High	High	High	High	High	High	1
1655251497259487415	False	High	IsMasterProtein	Q9BV38	WD repeat-containing protein 18 [OS=Homo sapiens]	0.000	8.245	6	3	3	3	432	47.4	6.70	4.08	3	0																						High	High	High	High	High	High	High	High	1
1655504360515304014	False	High	IsMasterProtein	Q5W0Z9	Palmitoyltransferase ZDHHC20 [OS=Homo sapiens]	0.003	2.361	3	1	1	1	365	42.3	7.71	1.82	1	0																						High	High	High	High	High	High	High	High	1
1669697587989024487	False	High	IsMasterProtein	Q96FW1	Ubiquitin thioesterase OTUB1 [OS=Homo sapiens]	0.000	67.654	37	7	14	7	271	31.3	4.94	45.32	7	0	1.023	0.03	0.790569511980861	0.921392178650695	10.22	100.0	100.0	6.95	2.07	91.9	100.5	105.6	100.5	102.8	98.7							High	High	High	High	High	High	High	High	1
1677605172328813102	False	High	IsMasterProtein	Q6IAA8	Ragulator complex protein LAMTOR1 [OS=Homo sapiens]	0.000	26.543	30	3	3	3	161	17.7	5.15	9.74	3	0																						High	High	High	High	High	High	High	High	1
1681644365065118187	False	High	IsMasterProtein	Q8IVS2	Malonyl-CoA-acyl carrier protein transacylase, mitochondrial [OS=Homo sapiens]	0.000	9.232	7	2	2	2	390	42.9	8.72	5.34	2	0																						High	High	High	High	High	High	High	High	1
1683899515612259900	False	High	IsMasterProtein	O94776	Metastasis-associated protein MTA2 [OS=Homo sapiens]	0.000	8.634	5	3	3	3	668	75.0	9.66	5.43	3	0																						High	High	High	High	High	High	High	High	1
1535897714363242613	False	High	IsMasterProtein	Q15019	Septin-2 [OS=Homo sapiens]	0.000	67.133	33	8	12	8	361	41.5	6.60	40.27	8	0	1.191	0.25	0.0746872056114469	0.734116865583618	0.25	95.6	104.4	8.04	6.55	84.7	99.0	96.0	101.0	104.8	114.5							High	High	High	High	High	High	High	High	1	Phospho [S218]
1373534053104032037	False	High	IsMasterProtein	O14653	Golgi SNAP receptor complex member 2 [OS=Homo sapiens]	0.000	4.883	5	1	1	1	212	24.8	8.06	2.89	1	0																						High	High	High	High	High	High	High	High	1	Acetyl [N-Term]
1534536598926653536	False	High	IsMasterProtein	P05198	Eukaryotic translation initiation factor 2 subunit 1 [OS=Homo sapiens]	0.000	90.951	51	15	21	15	315	36.1	5.08	56.60	15	0	0.984	-0.02	0.763592503214025	0.909873081816206	6.16	100.6	99.4	7.53	2.74	108.6	99.3	93.7	102.6	97.7	98.1							High	High	High	High	High	High	High	High	1
1529745101544709815	False	High	None	A6NCN2	Putative keratin-87 protein [OS=Homo sapiens]	0.000	80.128	27	7	23	7	255	29.1	5.80	75.55	7	0	0.967	-0.05	0.418280666301858	0.836797494715619	8.08	100.7	99.3	12.35	10.76	88.9	103.4	114.0	85.9	105.7	102.0							High	High	High	High	High	High	High	High	1
1391397350537543384	False	High	IsMasterProtein	O95210	Starch-binding domain-containing protein 1 [OS=Homo sapiens]	0.000	6.138	4	1	1	1	358	39.0	5.73	2.91	1	0																						High	High	High	High	High	High	High	High	1
1392288504420246459	False	High	IsMasterProtein	Q9Y320	Thioredoxin-related transmembrane protein 2 [OS=Homo sapiens]	0.000	8.953	8	1	1	1	296	34.0	8.69	3.29	1	0																						High	High	High	High	High	High	High	High	1
1395564513229487982	False	High	IsMasterProtein	O94826	Mitochondrial import receptor subunit TOM70 [OS=Homo sapiens]	0.000	24.287	13	4	4	4	608	67.4	7.12	15.39	4	0																						High	High	High	High	High	High	High	High	1	Met-loss+Acetyl [N-Term]
1400072782813286453	False	High	IsMasterProtein	P62424	Large ribosomal subunit protein eL8 [OS=Homo sapiens]	0.000	126.310	32	10	44	10	266	30.0	10.61	114.16	10	0	1.013	0.02	0.3905489723439	0.822406592170384	2.76	97.4	102.6	4.31	4.81	97.4	94.9	103.2	105.7	96.1	102.6							High	High	High	High	High	High	High	High	1
1400550207963658767	False	High	IsMasterProtein	Q8WWY3	U4/U6 small nuclear ribonucleoprotein Prp31 [OS=Homo sapiens]	0.000	12.005	6	3	3	3	499	55.4	5.78	7.72	3	0																						High	High	High	High	High	High	High	High	1
1410942922920171648	False	High	IsMasterProtein	Q96SL1	Solute carrier family 49 member 4 [OS=Homo sapiens]	0.000	6.776	3	1	1	1	478	52.1	8.47	3.07	1	0																						High	High	High	High	High	High	High	High	1
1412779903324820773	False	High	IsMasterProtein	Q8TF42	Ubiquitin-associated and SH3 domain-containing protein B [OS=Homo sapiens]	0.000	9.364	4	2	2	2	649	72.6	6.93	5.70	2	0																						High	High	High	High	High	High	High	High	1
1414945439185658993	False	High	IsMasterProtein	P84090	Enhancer of rudimentary homolog [OS=Homo sapiens]	0.000	22.745	42	3	9	3	104	12.3	5.92	27.57	3	0																						High	High	High	High	High	High	High	High	1	Met-loss+Acetyl [N-Term]
1425618486899947959	False	High	IsMasterProtein	Q7Z4H3	5'-deoxynucleotidase HDDC2 [OS=Homo sapiens]	0.001	3.926	5	1	1	1	204	23.4	5.49	1.73	1	0																						High	High	High	High	High	High	High	High	1
1428811385271777844	False	High	IsMasterProtein	Q9H488	GDP-fucose protein O-fucosyltransferase 1 [OS=Homo sapiens]	0.000	9.989	7	2	2	2	388	43.9	8.53	4.75	2	0																						High	High	High	High	High	High	High	High	1
1440141557368808457	False	High	IsMasterProtein	O94905	Erlin-2 [OS=Homo sapiens]	0.000	39.648	26	8	10	5	339	37.8	5.62	25.49	8	0	1.033	0.05	0.0127129711287234	0.541580645339812	0.48	98.5	101.5	2.38	2.04	96.2	100.8	97.7	100.5	104.1	100.6							High	High	High	High	High	High	High	High	1
1440931390251675003	False	High	IsMasterProtein	Q96AA3	Protein RFT1 homolog [OS=Homo sapiens]	0.003	2.595	1	1	1	1	541	60.3	8.85	2.14	1	0																						High	High	High	High	High	High	High	High	1
1443049690155721947	False	High	IsMasterProtein	Q9H0E2	Toll-interacting protein [OS=Homo sapiens]	0.000	19.260	18	4	4	4	274	30.3	5.97	9.96	4	0																						High	High	High	High	High	High	High	High	1
1449875230825116072	False	High	IsMasterProtein	Q03252	Lamin-B2 [OS=Homo sapiens]	0.000	43.393	15	9	11	7	620	69.9	5.59	30.64	9	0																						High	High	High	High	High	High	High	High	1
1450384486208506068	False	High	IsMasterProtein	Q96LD4	E3 ubiquitin-protein ligase TRIM47 [OS=Homo sapiens]	0.000	25.754	8	4	5	4	638	69.5	6.44	16.25	4	0																						High	High	High	High	High	High	High	High	1
1450891647387080638	False	High	IsMasterProtein	Q9BUL8	Programmed cell death protein 10 [OS=Homo sapiens]	0.000	16.710	22	3	3	3	212	24.7	8.19	6.23	3	0																						High	High	High	High	High	High	High	High	1
1468504121694453873	False	High	None	Q9H930	Nuclear body protein SP140-like protein [OS=Homo sapiens]	0.000	8.261	3	2	2	2	580	67.0	8.48	4.38	2	0																						High	High	High	High	High	High	High	High	1
1473642583666427105	False	High	IsMasterProtein	P16615	Sarcoplasmic/endoplasmic reticulum calcium ATPase 2 [OS=Homo sapiens]	0.000	272.470	33	28	66	28	1042	114.7	5.34	202.62	28	0	0.982	-0.03	0.457382536644046	0.837396883009995	4.86	100.9	99.1	3.72	7.07	97.5	104.9	100.2	92.5	106.5	98.4							High	High	High	High	High	High	High	High	1
1477369439242676250	False	High	IsMasterProteinCandidate	Q15155	BOS complex subunit NOMO1 [OS=Homo sapiens]	0.000	44.207	10	8	10	8	1222	134.2	5.81	27.29	8	0	1.074	0.10	0.70711790692314	0.895999326523295	4.01	96.4	103.6	5.86	15.86	93.8	105.0	97.0	84.1	115.9	104.2							High	High	High	High	High	High	High	High	1
1477701677307109055	False	High	IsMasterProtein	P27694	Replication protein A 70 kDa DNA-binding subunit [OS=Homo sapiens]	0.000	36.125	16	8	8	8	616	68.1	7.21	20.00	8	0																						High	High	High	High	High	High	High	High	1	Met-loss [N-Term]
1479259144489451223	False	High	IsMasterProtein	Q96DG6	Carboxymethylenebutenolidase homolog [OS=Homo sapiens]	0.000	17.868	16	3	4	3	245	28.0	7.18	11.46	3	0																						High	High	High	High	High	High	High	High	1	Met-loss+Acetyl [N-Term]
1479790111935506116	False	High	IsMasterProtein	Q9P258	Protein RCC2 [OS=Homo sapiens]	0.000	36.174	15	6	9	6	522	56.0	8.78	22.90	6	0																						High	High	High	High	High	High	High	High	1
1492167490634941437	False	High	IsMasterProtein	P49914	5-formyltetrahydrofolate cyclo-ligase [OS=Homo sapiens]	0.000	12.412	14	2	2	2	203	23.2	7.88	5.60	2	0																						High	High	High	High	High	High	High	High	1
1494220967360304789	False	High	IsMasterProtein	Q96KA5	Lipid scramblase CLPTM1L [OS=Homo sapiens]	0.000	5.257	2	1	1	1	538	62.2	8.56	2.62	1	0																						High	High	High	High	High	High	High	High	1
1500073560633067929	False	High	IsMasterProtein	P40261	Nicotinamide N-methyltransferase [OS=Homo sapiens]	0.000	28.358	19	5	12	5	264	29.6	5.74	27.70	5	0	0.991	-0.01	0.939873321042002	0.979811280859651	2.59	101.3	98.7	15.89	14.06	117.3	86.2	96.2	116.2	90.4	93.7							High	High	High	High	High	High	High	High	1	Acetyl [N-Term]
1505271825198651647	False	High	IsMasterProteinCandidate	P41236	Protein phosphatase inhibitor 2 [OS=Homo sapiens]	0.000	8.765	7	1	1	1	205	23.0	4.74	3.21	1	0																						High	High	High	High	High	High	High	High	1
1516272036315922492	False	High	IsMasterProtein	Q15637	Splicing factor 1 [OS=Homo sapiens]	0.000	49.786	13	6	17	6	639	68.3	8.98	51.94	6	0	1.117	0.16	0.146866373204559	0.777211246569536	10.86	94.5	105.5	7.34	2.06	86.6	100.3	94.9	108.3	103.9	106.0							High	High	High	High	High	High	High	High	1	Met-loss+Acetyl [N-Term]
1516801179277526941	False	High	IsMasterProtein	Q9HB71	Calcyclin-binding protein [OS=Homo sapiens]	0.000	72.793	50	9	21	9	228	26.2	8.25	62.62	9	0	0.965	-0.05	0.873223937388934	0.951746455029494	10.74	101.8	98.2	3.57	7.44	99.9	97.3	104.4	96.5	107.9	94.0							High	High	High	High	High	High	High	High	1	Met-loss+Acetyl [N-Term]
1520164082407222722	False	High	IsMasterProtein	P07737	Profilin-1 [OS=Homo sapiens]	0.000	263.987	90	10	248	10	140	15.0	8.27	738.12	10	0	0.974	-0.04	0.593451687991482	0.870026367830261	9.28	101.4	98.6	4.55	3.91	95.9	104.5	103.0	100.2	101.9	94.5							High	High	High	High	High	High	High	High	1	Met-loss+Acetyl [N-Term]
1530625692360911706	False	High	IsMasterProtein	Q8IWB7	WD repeat and FYVE domain-containing protein 1 [OS=Homo sapiens]	0.000	15.184	7	2	2	2	410	46.3	7.33	5.95	2	0																						High	High	High	High	High	High	High	High	1
-140730978004471208	False	High	IsMasterProtein	Q96AY3	Peptidyl-prolyl cis-trans isomerase FKBP10 [OS=Homo sapiens]	0.000	33.813	15	7	10	7	582	64.2	5.62	21.92	7	0	0.810	-0.30	0.299699468680759	0.782892522152354	13.21	110.5	89.5	10.45	8.09	116.1	111.6	94.8	86.3	90.4	100.8							High	High	High	High	High	High	High	High	1
4696526329741067639	False	High	IsMasterProtein	Q14344	Guanine nucleotide-binding protein subunit alpha-13 [OS=Homo sapiens]	0.000	35.671	13	5	9	4	377	44.0	8.00	20.98	5	0																						High	High	High	High	High	High	High	High	1	Met-loss+Acetyl [N-Term]
4701772359172858038	False	High	IsMasterProtein	P49790	Nuclear pore complex protein Nup153 [OS=Homo sapiens]	0.000	20.176	4	3	3	3	1475	153.8	8.73	8.81	3	0																						High	High	High	High	High	High	High	High	1
7630142415015692295	False	High	IsMasterProtein	P14314	Glucosidase 2 subunit beta [OS=Homo sapiens]	0.000	79.578	26	11	32	11	528	59.4	4.41	64.46	11	0	0.986	-0.02	0.43047520818627	0.836797494715619	4.05	100.7	99.3	3.85	5.76	97.9	105.6	100.6	99.2	104.1	92.7							High	High	High	High	High	High	High	High	1
7630345377865006626	True	High	IsMasterProtein	Q9NVS9	Pyridoxine-5'-phosphate oxidase [OS=Homo sapiens]	0.000	33.831	25	5	5	5	261	30.0	7.06	14.37	5	0	0.772	-0.37	0.00455830510439106	0.516140393358741	2.37	113.2	86.8	6.98	10.61	108.7	109.5	122.9	83.9	78.6	96.4							High	High	High	High	High	High	High	High	1
7638543548033193713	False	High	IsMasterProtein	Q00765	Receptor expression-enhancing protein 5 [OS=Homo sapiens]	0.000	19.795	11	3	5	3	189	21.5	8.10	14.25	3	0																						High	High	High	High	High	High	High	High	1
7643769137675685694	False	High	IsMasterProtein	P82933	Small ribosomal subunit protein uS9m [OS=Homo sapiens]	0.000	8.719	5	2	3	2	396	45.8	9.51	5.26	2	0																						High	High	High	High	High	High	High	High	1
7644877244443849971	False	High	IsMasterProtein	Q13177	Serine/threonine-protein kinase PAK 2 [OS=Homo sapiens]	0.000	50.116	20	8	8	8	524	58.0	5.96	23.49	8	0																						High	High	High	High	High	High	High	High	1	Met-loss+Acetyl [N-Term]
7656229856008546485	False	High	IsMasterProtein	O95453	Poly(A)-specific ribonuclease PARN [OS=Homo sapiens]	0.002	3.078	3	1	1	1	639	73.4	6.20	1.80	1	0																						High	High	High	High	High	High	High	High	1
7665975957496144344	False	High	IsMasterProteinCandidate	Q99877	Histone H2B type 1-N [OS=Homo sapiens]	0.000	90.766	46	7	175	2	126	13.9	10.32	360.60	7	0	1.029	0.04	0.468349315377677	0.837679455936745	7.99	97.0	103.0	5.62	4.18	104.7	94.4	96.1	102.0	97.2	105.6							High	High	High	High	High	High	High	High	1
7666744292030772641	False	High	IsMasterProtein	Q9BRK5	45 kDa calcium-binding protein [OS=Homo sapiens]	0.001	3.716	6	2	2	2	362	41.8	4.86	4.12	2	0																						High	High	High	High	High	High	High	High	1
7669229651826335434	False	Medium	IsMasterProtein	P35913	Rod cGMP-specific 3',5'-cyclic phosphodiesterase subunit beta [OS=Homo sapiens]	0.043	0.922	1	1	16	1	854	98.3	5.24	1.61	1	0																						High	High	High	High	High	High	High	High	1	Acetyl [K549]
7671736447821575731	False	High	IsMasterProtein	P35219	Carbonic anhydrase-related protein [OS=Homo sapiens]	0.001	3.314	3	1	1	1	290	33.0	4.86	2.59	1	0																						High	High	High	High	High	High	High	High	1
7682408037498606544	False	Medium	IsMasterProtein	P17735	Tyrosine aminotransferase [OS=Homo sapiens]	0.017	1.375	3	1	1	1	454	50.4	6.30	1.98	1	0																						High	High	High	High	High	High	High	High	1
7688952667704275831	False	High	IsMasterProtein	O14818	Proteasome subunit alpha type-7 [OS=Homo sapiens]	0.000	92.440	41	9	35	9	248	27.9	8.46	103.60	9	0	0.936	-0.10	0.423094371849043	0.836797494715619	11.45	102.8	97.2	5.43	6.71	109.1	100.3	98.7	94.8	104.7	92.4							High	High	High	High	High	High	High	High	1
7690147936594120282	False	Medium	IsMasterProtein	P08397	Porphobilinogen deaminase [OS=Homo sapiens]	0.048	0.850	2	1	1	1	361	39.3	7.18	1.87	1	0																						High	High	High	High	High	High	High	High	1
7690933720663081637	False	High	None	Q5VTE0	Putative elongation factor 1-alpha-like 3 [OS=Homo sapiens]	0.000	401.079	45	17	352	9	462	50.2	9.07	1096.77	17	0	1.014	0.02	0.303921501107593	0.782892522152354	1.59	99.3	100.7	6.67	2.41	103.6	100.4	91.0	104.0	101.9	99.1							High	High	High	High	High	High	High	High	1	Acetyl [K165; K408]
7697340015663074004	False	High	IsMasterProtein	P56211	cAMP-regulated phosphoprotein 19 [OS=Homo sapiens]	0.000	19.504	51	3	4	2	112	12.3	9.09	12.32	3	0																						High	High	High	High	High	High	High	High	1	Met-loss+Acetyl [N-Term]
7697367026041443041	False	High	IsMasterProtein	Q96A49	Synapse-associated protein 1 [OS=Homo sapiens]	0.000	27.610	13	3	3	3	352	39.9	4.53	9.79	3	0																						High	High	High	High	High	High	High	High	1
7698628990297234698	False	Medium	IsMasterProtein	Q9Y3D3	Small ribosomal subunit protein bS16m [OS=Homo sapiens]	0.023	1.261	6	1	1	1	137	15.3	9.50	2.07	1	0																						High	High	High	High	High	High	High	High	1
7705626466042458302	False	High	IsMasterProtein	O75191	Xylulose kinase [OS=Homo sapiens]	0.000	7.078	3	1	1	1	536	58.3	5.86	3.20	1	0																						High	High	High	High	High	High	High	High	1
7711060710327679778	False	High	IsMasterProtein	O75886	Signal transducing adapter molecule 2 [OS=Homo sapiens]	0.000	10.585	5	2	2	2	525	58.1	5.07	2.77	2	0																						High	High	High	High	High	High	High	High	1	Met-loss [N-Term]
7722178459817833286	False	High	IsMasterProtein	P61970	Nuclear transport factor 2 [OS=Homo sapiens]	0.000	21.955	17	2	10	2	127	14.5	5.38	30.66	2	0	1.002	0.00	0.773466770337378	0.913025730502502	11.60	102.7	97.3	10.05	3.37	102.7	110.2	90.1	102.8	96.8	97.3							High	High	High	High	High	High	High	High	1
7726317818688943966	False	High	IsMasterProtein	Q9NQC3	Reticulon-4 [OS=Homo sapiens]	0.000	209.324	17	9	39	9	1192	129.9	4.50	161.22	9	0	1.063	0.09	0.103599699148744	0.744739163794248	4.60	95.5	104.5	2.61	4.36	95.7	100.0	95.5	97.8	106.3	104.7							High	High	High	High	High	High	High	High	1	Acetyl [N-Term]; Phospho [S11; S12; S13; S15]
7738217365816998519	False	High	IsMasterProtein	P41250	Glycine--tRNA ligase [OS=Homo sapiens]	0.000	40.159	10	7	9	7	739	83.1	7.03	25.48	7	0	0.941	-0.09	0.0460125933106101	0.734116865583618	0.10	101.4	98.6	5.58	5.25	98.0	108.9	100.6	92.2	102.5	97.8							High	High	High	High	High	High	High	High	1
7742249596596208262	False	High	IsMasterProtein	Q7KZF4	Staphylococcal nuclease domain-containing protein 1 [OS=Homo sapiens]	0.000	225.828	36	22	42	22	910	101.9	7.17	136.13	22	0	1.032	0.05	0.748951750654845	0.908509182812261	3.00	99.5	100.5	9.78	6.25	88.7	102.0	107.7	93.4	105.3	102.9							High	High	High	High	High	High	High	High	1	Met-loss+Acetyl [N-Term]
7745969777707958966	False	High	None	B2RPK0	Putative high mobility group protein B1-like 1 [OS=Homo sapiens]	0.000	64.108	27	6	20	5	211	24.2	6.21	42.69	6	0	1.013	0.02	0.89288625402878	0.96146932401636	11.30	100.5	99.5	8.13	1.48	107.2	100.7	91.1	99.7	102.1	99.3							High	High	High	High	High	High	High	High	1
7748730165992048021	False	High	IsMasterProtein	Q6UWE0	E3 ubiquitin-protein ligase LRSAM1 [OS=Homo sapiens]	0.000	6.538	2	1	1	1	723	83.5	5.94	2.73	1	0																						High	High	High	High	High	High	High	High	1
7751322844419777287	False	High	IsMasterProtein	P33121	Long-chain-fatty-acid--CoA ligase 1 [OS=Homo sapiens]	0.000	28.381	10	7	7	7	698	77.9	7.15	16.66	7	0																						High	High	High	High	High	High	High	High	1	Acetyl [N-Term]
7752521321789384052	False	High	IsMasterProtein	P00918	Carbonic anhydrase 2 [OS=Homo sapiens]	0.001	4.210	3	1	1	1	260	29.2	7.40	2.32	1	0																						High	High	High	High	High	High	High	High	1
7752798674986433827	False	High	IsMasterProtein	Q5T4S7	E3 ubiquitin-protein ligase UBR4 [OS=Homo sapiens]	0.000	78.816	4	14	14	13	5183	573.5	6.04	36.02	14	1	1.002	0.00	0.921121876786427	0.971237691447376	17.93	99.5	100.5	53.24	52.40	39.7	140.6	121.3	39.8	122.4	136.2							High	High	High	High	High	High	High	High	1
7756702203718739828	False	High	IsMasterProtein	Q6EEV4	DNA-directed RNA polymerase II subunit GRINL1A, isoforms 4/5 [OS=Homo sapiens]	0.000	6.433	9	1	1	1	148	15.1	8.37	3.61	1	0																						High	High	High	High	High	High	High	High	1
7629254407620291846	False	High	IsMasterProtein	Q15428	Splicing factor 3A subunit 2 [OS=Homo sapiens]	0.000	10.038	6	2	2	2	464	49.2	9.64	3.31	2	0																						High	High	High	High	High	High	High	High	1	Acetyl [N-Term]
7800791673536884834	False	High	IsMasterProtein	P05067	Amyloid-beta precursor protein [OS=Homo sapiens]	0.000	11.828	4	2	2	2	770	86.9	4.82	6.42	2	0																						High	High	High	High	High	High	High	High	1
7620656170881941635	False	High	IsMasterProteinCandidate	P0C0S8	Histone H2A type 1 [OS=Homo sapiens]	0.000	77.052	36	6	118	3	130	14.1	10.90	316.64	6	0	1.009	0.01	0.847682716497385	0.93748231306097	1.21	99.5	100.5	7.85	10.27	109.3	95.4	95.9	111.2	91.4	96.8							High	High	High	High	High	High	High	High	1
7590147556392166876	False	High	IsMasterProtein	P07384	Calpain-1 catalytic subunit [OS=Homo sapiens]	0.000	135.525	30	17	40	17	714	81.8	5.67	120.48	17	0	0.996	-0.01	0.785075358433555	0.917895891671321	3.75	99.3	100.7	2.65	2.73	100.1	101.9	96.7	97.3	101.5	102.4							High	High	High	High	High	High	High	High	1	Met-loss+Acetyl [N-Term]
7500011476613652918	False	High	None	Q92526	T-complex protein 1 subunit zeta-2 [OS=Homo sapiens]	0.000	50.397	9	5	20	5	530	57.8	7.24	43.57	5	0	0.969	-0.05	0.477415044382584	0.838870650272838	1.69	100.9	99.1	4.00	5.37	96.5	101.8	104.4	93.4	104.0	100.0							High	High	High	High	High	High	High	High	1
7500811780682688662	False	High	IsMasterProtein	Q8N8S7	Protein enabled homolog [OS=Homo sapiens]	0.000	32.962	13	5	5	5	591	66.5	6.93	14.53	5	0																						High	High	High	High	High	High	High	High	1	Met-loss+Acetyl [N-Term]
7506213950327089282	False	High	IsMasterProtein	Q8IUF8	Ribosomal oxygenase 2 [OS=Homo sapiens]	0.000	5.899	3	1	1	1	465	52.8	6.70	2.73	1	0																						High	High	High	High	High	High	High	High	1
7507804791058133428	False	Medium	None	Q9NX74	tRNA-dihydrouridine(20) synthase [NAD(P)+]-like [OS=Homo sapiens]	0.023	1.268	1	1	1	1	493	55.0	7.11	0.00	1	0																						High	High	High	High	High	High	High	High	1
7512060777885112035	False	High	IsMasterProtein	P63244	Small ribosomal subunit protein RACK1 [OS=Homo sapiens]	0.000	227.393	64	17	140	17	317	35.1	7.69	393.77	17	0	0.997	0.00	0.761906429492239	0.909873081816206	8.50	101.2	98.8	7.15	1.31	93.4	101.1	107.8	98.7	100.7	98.3							High	High	High	High	High	High	High	High	1	Met-loss+Acetyl [N-Term]; Acetyl [N-Term]
7516829802037259995	False	High	IsMasterProtein	O15013	Rho guanine nucleotide exchange factor 10 [OS=Homo sapiens]	0.007	1.816	1	1	1	1	1369	151.5	5.68	2.08	1	0																						High	High	High	High	High	High	High	High	1
7521439039700903682	False	High	None	P19013	Keratin, type II cytoskeletal 4 [OS=Homo sapiens]	0.000	13.938	3	2	107	1	520	56.1	6.61	218.15	2	0	0.897	-0.16	0.378543517111759	0.820169286473245	6.25	103.1	96.9	23.05	14.87	130.8	95.8	84.9	112.5	85.9	90.1							High	High	High	High	High	High	High	High	1
7523639143928764944	False	High	IsMasterProteinCandidate	O76014	Keratin, type I cuticular Ha7 [OS=Homo sapiens]	0.000	6.498	4	2	24	1	449	49.7	4.96	48.70	2	0																						High	High	High	High	High	High	High	High	1
7523949865199722082	False	High	IsMasterProtein	P50579	Methionine aminopeptidase 2 [OS=Homo sapiens]	0.000	34.295	19	5	12	5	478	52.9	5.82	27.54	5	0																						High	High	High	High	High	High	High	High	1	Met-loss+Acetyl [N-Term]
7524617474399668793	False	High	IsMasterProtein	Q6DD88	Atlastin-3 [OS=Homo sapiens]	0.000	23.275	11	4	4	4	541	60.5	5.66	8.77	4	0																						High	High	High	High	High	High	High	High	1
7527367309405002308	False	High	IsMasterProtein	Q9H6K4	Optic atrophy 3 protein [OS=Homo sapiens]	0.007	1.840	4	1	1	1	179	20.0	8.91	2.00	1	0																						High	High	High	High	High	High	High	High	1
7530688595643988973	False	High	IsMasterProtein	Q13510	Acid ceramidase [OS=Homo sapiens]	0.000	8.363	6	2	2	2	395	44.6	7.62	4.36	2	0																						High	High	High	High	High	High	High	High	1
7534759113121094513	False	High	IsMasterProtein	Q9Y3D9	Small ribosomal subunit protein mS23 [OS=Homo sapiens]	0.000	8.694	11	2	2	2	190	21.8	8.90	4.82	2	0																						High	High	High	High	High	High	High	High	1
7538764025469812706	False	Medium	IsMasterProtein	Q8N131	Porimin [OS=Homo sapiens]	0.044	0.917	4	1	1	1	208	21.5	8.70	0.00	1	0																						High	High	High	High	High	High	High	High	1
7542471958177645128	False	High	IsMasterProtein	Q8TBC3	SH3KBP1-binding protein 1 [OS=Homo sapiens]	0.000	10.496	4	2	2	2	707	76.3	8.28	6.02	2	0																						High	High	High	High	High	High	High	High	1	Met-loss+Acetyl [N-Term]
7544877575899964257	False	High	IsMasterProtein	Q96C57	Protein CUSTOS [OS=Homo sapiens]	0.000	21.074	23	3	3	3	262	28.2	9.42	10.45	3	0																						High	High	High	High	High	High	High	High	1
7546150518504420539	False	High	IsMasterProtein	O00186	Syntaxin-binding protein 3 [OS=Homo sapiens]	0.001	4.544	2	1	1	1	592	67.7	7.80	2.41	1	0																						High	High	High	High	High	High	High	High	1
7547854547274614235	False	High	IsMasterProtein	Q66K74	Microtubule-associated protein 1S [OS=Homo sapiens]	0.000	19.254	4	4	4	4	1059	112.1	7.30	9.84	4	0																						High	High	High	High	High	High	High	High	1	Phospho [S657]
7552189646851824497	False	Medium	IsMasterProtein	Q9P104	Docking protein 5 [OS=Homo sapiens]	0.044	0.909	5	1	2	1	306	35.4	8.79	0.00	1	0																						High	High	High	High	High	High	High	High	1
7553358112482033805	False	High	IsMasterProtein	O00767	Stearoyl-CoA desaturase [OS=Homo sapiens]	0.000	21.048	4	1	4	1	359	41.5	9.00	13.38	1	0	0.896	-0.16	0.575816104936639	0.861806162322114	3.09	95.6	104.4	14.71	11.63	94.3	93.2	119.9	84.5	102.9	105.2							High	High	High	High	High	High	High	High	1
7555095530053008939	False	High	IsMasterProtein	P50416	Carnitine O-palmitoyltransferase 1, liver isoform [OS=Homo sapiens]	0.000	36.306	11	6	6	6	773	88.3	8.65	17.12	6	0																						High	High	High	High	High	High	High	High	1	Met-loss+Acetyl [N-Term]
7557455109692407974	False	Medium	IsMasterProtein	Q6NUP7	Serine/threonine-protein phosphatase 4 regulatory subunit 4 [OS=Homo sapiens]	0.020	1.329	1	1	28	1	873	99.4	7.80	28.56	1	0																						High	High	High	High	High	High	High	High	1
7560312729267318795	False	Medium	IsMasterProtein	Q5HYI8	Rab-like protein 3 [OS=Homo sapiens]	0.030	1.085	3	1	2	1	236	26.4	7.11	2.48	1	0	0.918	-0.12	0.305849365655151	0.785707270932605	13.56	100.4	99.6	10.41	4.65	96.8	98.9	116.5	99.0	90.8	98.0							High	High	High	High	High	High	High	High	1
7567103960318727217	False	Medium	IsMasterProtein	Q08999	Retinoblastoma-like protein 2 [OS=Homo sapiens]	0.050	0.841	1	1	1	1	1139	128.3	7.44	0.00	1	0																						High	High	High	High	High	High	High	High	1	Phospho [T431]
7573385717766537595	False	High	IsMasterProtein	Q9GZT9	Egl nine homolog 1 [OS=Homo sapiens]	0.001	4.423	2	1	1	1	426	46.0	8.53	2.75	1	0																						High	High	High	High	High	High	High	High	1
7573763493243981681	False	High	IsMasterProtein	P10909	Clusterin [OS=Homo sapiens]	0.000	37.727	13	4	6	4	449	52.5	6.27	19.03	4	0	0.999	0.00	0.432603909199912	0.836797494715619	0.97	111.1	88.9	22.63	23.25	77.0	113.0	121.1	77.5	90.3	121.1							High	High	High	High	High	High	High	High	1
7576876112341409561	False	High	IsMasterProtein	O43813	Glutathione S-transferase LANCL1 [OS=Homo sapiens]	0.000	6.512	5	2	2	2	399	45.3	7.75	3.89	2	0																						High	High	High	High	High	High	High	High	1
7579805105597857108	False	High	None	P36888	Receptor-type tyrosine-protein kinase FLT3 [OS=Homo sapiens]	0.003	2.510	1	1	1	1	993	112.8	5.68	2.24	1	0																						High	High	High	High	High	High	High	High	1
7589685267009723312	False	High	IsMasterProtein	Q9H0D6	5'-3' exoribonuclease 2 [OS=Homo sapiens]	0.000	47.721	13	8	9	8	950	108.5	7.47	23.30	8	0	0.920	-0.12	0.99835548085632	0.999034172549628	21.48	97.3	102.7	13.51	18.41	99.3	86.9	113.8	79.7	115.7	104.7							High	High	High	High	High	High	High	High	1
7598274604461767952	False	High	IsMasterProtein	P49750	YLP motif-containing protein 1 [OS=Homo sapiens]	0.000	19.417	3	4	4	4	2146	241.5	6.55	8.93	4	0																						High	High	High	High	High	High	High	High	1	Acetyl [N-Term]
7482655995969634953	False	High	IsMasterProtein	Q9Y237	Peptidyl-prolyl cis-trans isomerase NIMA-interacting 4 [OS=Homo sapiens]	0.000	12.302	32	2	3	2	131	13.8	9.77	9.57	2	0																						High	High	High	High	High	High	High	High	1
7803423336211904543	False	High	IsMasterProtein	O75911	Short-chain dehydrogenase/reductase 3 [OS=Homo sapiens]	0.000	20.540	14	3	3	3	302	33.5	8.84	8.04	3	0																						High	High	High	High	High	High	High	High	1
7804593392060362224	False	High	IsMasterProtein	P14324	Farnesyl pyrophosphate synthase [OS=Homo sapiens]	0.000	29.607	13	5	7	5	419	48.2	6.15	20.19	5	0	1.026	0.04	0.29246910579276	0.782892522152354	3.04	95.4	104.6	7.32	4.44	94.9	92.0	105.6	97.4	104.0	106.1							High	High	High	High	High	High	High	High	1
7973813700341614243	False	High	IsMasterProtein	Q96SB4	SRSF protein kinase 1 [OS=Homo sapiens]	0.001	4.498	2	1	1	1	655	74.3	6.16	2.50	1	0																						High	High	High	High	High	High	High	High	1
7978488692306846470	False	High	IsMasterProtein	O95858	Tetraspanin-15 [OS=Homo sapiens]	0.000	6.852	4	1	1	1	294	33.1	5.48	3.33	1	0																						High	High	High	High	High	High	High	High	1
7978508680545557598	False	High	IsMasterProtein	Q1KMD3	Heterogeneous nuclear ribonucleoprotein U-like protein 2 [OS=Homo sapiens]	0.000	98.029	23	11	28	11	747	85.1	4.91	74.83	11	0	0.866	-0.21	0.41374227124478	0.836797494715619	13.12	106.8	93.2	10.94	6.50	91.6	111.9	111.0	100.3	96.9	88.3							High	High	High	High	High	High	High	High	1	Phospho [S228]
7989790464056543145	False	High	IsMasterProtein	P35527	Keratin, type I cytoskeletal 9 [OS=Homo sapiens]	0.000	12.869	3	2	4	1	623	62.0	5.24	11.03	2	0																						High	High	High	High	High	High	High	High	1
7997812487857266178	False	Medium	IsMasterProtein	Q56A73	Spindlin-4 [OS=Homo sapiens]	0.021	1.300	7	1	1	1	249	28.6	7.66	0.00	1	0																						High	High	High	High	High	High	High	High	1	Phospho [T72]
7998803264770507825	False	Medium	IsMasterProtein	Q96JB1	Dynein axonemal heavy chain 8 [OS=Homo sapiens]	0.044	0.904	0	1	1	1	4490	514.3	6.32	1.85	1	0																						High	High	High	High	High	High	High	High	1
8006254010702621328	False	High	IsMasterProteinRejected	P08779	Keratin, type I cytoskeletal 16 [OS=Homo sapiens]	0.000	48.413	14	7	37	0	473	51.2	5.05	80.42	7	0																						High	High	High	High	High	High	High	High	0
8009088926221679389	False	High	IsMasterProtein	P40616	ADP-ribosylation factor-like protein 1 [OS=Homo sapiens]	0.000	15.059	14	2	8	2	181	20.4	5.72	18.43	2	0																						High	High	High	High	High	High	High	High	1
8013178931392780313	False	High	IsMasterProtein	Q9H6V9	Lipid droplet-associated hydrolase [OS=Homo sapiens]	0.000	8.372	4	1	1	1	325	37.3	6.54	3.16	1	0																						High	High	High	High	High	High	High	High	1
8013273140133158732	False	High	IsMasterProtein	Q9H3P7	Golgi resident protein GCP60 [OS=Homo sapiens]	0.000	34.187	12	5	6	5	528	60.6	5.06	17.85	5	0																						High	High	High	High	High	High	High	High	1	Met-loss+Acetyl [N-Term]
8017112882834387390	False	High	IsMasterProtein	Q9Y3C0	WASH complex subunit 3 [OS=Homo sapiens]	0.000	7.127	7	1	1	1	194	21.2	4.46	2.07	1	0																						High	High	High	High	High	High	High	High	1
8030427243332692929	False	High	None	Q96A05	V-type proton ATPase subunit E 2 [OS=Homo sapiens]	0.000	4.665	7	2	2	2	226	26.1	8.76	3.88	2	0	1.009	0.01	0.3114615893031	0.790468033541661	1.06	99.9	100.1	4.67	7.15	97.6	104.1	95.1	97.8	109.3	96.0							High	High	High	High	High	High	High	High	1
8037503062771549369	False	High	IsMasterProtein	Q8IXI2	Mitochondrial Rho GTPase 1 [OS=Homo sapiens]	0.000	12.308	5	2	2	2	618	70.7	6.27	4.62	2	0																						High	High	High	High	High	High	High	High	1
8046944082778510554	False	High	None	P32119	Peroxiredoxin-2 [OS=Homo sapiens]	0.000	32.318	6	1	39	1	198	21.9	5.97	117.07	1	0	1.032	0.05	0.257975844254898	0.782892522152354	5.07	98.4	101.6	2.28	5.68	100.9	97.4	96.7	107.9	100.6	96.4							High	High	High	High	High	High	High	High	1
8048199414682788645	False	High	IsMasterProtein	Q06323	Proteasome activator complex subunit 1 [OS=Homo sapiens]	0.000	85.810	45	11	34	11	249	28.7	6.02	80.77	11	0	1.038	0.05	0.605674367079896	0.870716268972784	14.95	98.2	101.8	28.82	5.73	86.9	90.2	141.5	99.3	93.6	88.5							High	High	High	High	High	High	High	High	1
8051417909882487765	False	High	IsMasterProtein	Q14562	ATP-dependent RNA helicase DHX8 [OS=Homo sapiens]	0.000	18.771	3	3	3	3	1220	139.2	8.32	8.39	3	0																						High	High	High	High	High	High	High	High	1
8059414642460420196	False	High	None	P13637	Sodium/potassium-transporting ATPase subunit alpha-3 [OS=Homo sapiens]	0.000	108.027	15	12	21	12	1013	111.7	5.38	61.67	12	0	1.047	0.07	0.0969869028108834	0.744739163794248	3.36	97.3	102.7	6.71	6.34	99.6	90.5	103.2	106.7	94.8	105.2							High	High	High	High	High	High	High	High	1
8070749143709819728	False	High	IsMasterProtein	Q14195	Dihydropyrimidinase-related protein 3 [OS=Homo sapiens]	0.000	80.036	20	7	13	5	570	61.9	6.49	44.58	7	0																						High	High	High	High	High	High	High	High	1
8071757354241152086	False	High	None	P47989	Xanthine dehydrogenase/oxidase [OS=Homo sapiens]	0.002	2.851	0	1	2	1	1333	146.3	7.66	4.41	1	0	0.926	-0.11	0.173806861252974	0.780293915932325	8.18	103.8	96.2	8.99	15.13	93.5	112.0	104.4	82.1	111.3	96.7							High	High	High	High	High	High	High	High	1
8083129059796602969	False	High	None	Q12866	Tyrosine-protein kinase Mer [OS=Homo sapiens]	0.006	2.030	1	1	1	1	999	110.2	5.80	1.67	1	0																						High	High	High	High	High	High	High	High	1
8083804386359536634	False	Medium	IsMasterProtein	P28328	Peroxisome biogenesis factor 2 [OS=Homo sapiens]	0.011	1.585	4	1	1	1	305	34.8	8.66	1.95	1	0																						High	High	High	High	High	High	High	High	1
8095037981369694658	False	High	IsMasterProtein	P52434	DNA-directed RNA polymerases I, II, and III subunit RPABC3 [OS=Homo sapiens]	0.000	13.332	22	3	3	3	150	17.1	4.68	6.80	3	0																						High	High	High	High	High	High	High	High	1
8106811875095759613	False	High	IsMasterProtein	P06454	Prothymosin alpha [OS=Homo sapiens]	0.000	18.642	25	2	12	2	111	12.2	3.78	41.66	2	0																						High	High	High	High	High	High	High	High	1	Met-loss+Acetyl [N-Term]
8108900187098047619	False	High	IsMasterProtein	Q9H6U6	BCAS3 microtubule associated cell migration factor [OS=Homo sapiens]	0.000	10.429	3	1	1	1	928	101.2	6.70	3.38	1	0																						High	High	High	High	High	High	High	High	1
8110306690791428834	False	High	IsMasterProtein	P29218	Inositol monophosphatase 1 [OS=Homo sapiens]	0.000	24.928	19	5	6	5	277	30.2	5.26	12.24	5	0																						High	High	High	High	High	High	High	High	1
8114162095880212588	False	High	IsMasterProtein	Q9H3S7	Tyrosine-protein phosphatase non-receptor type 23 [OS=Homo sapiens]	0.000	14.081	2	3	3	3	1636	178.9	6.92	6.60	3	0																						High	High	High	High	High	High	High	High	1
8115328096255325213	False	High	IsMasterProtein	P29966	Myristoylated alanine-rich C-kinase substrate [OS=Homo sapiens]	0.000	58.599	23	4	8	4	332	31.5	4.45	38.29	4	0	0.972	-0.04	0.478326925138819	0.838870650272838	7.97	101.2	98.8	4.17	3.80	99.9	98.1	106.2	102.7	95.4	97.6							High	High	High	High	High	High	High	High	1
8115574768027660471	False	High	IsMasterProtein	P30837	Aldehyde dehydrogenase X, mitochondrial [OS=Homo sapiens]	0.000	49.330	11	5	67	3	517	57.2	6.99	170.90	5	0																						High	High	High	High	High	High	High	High	1
8117017983706301691	False	High	IsMasterProtein	P27348	14-3-3 protein theta [OS=Homo sapiens]	0.000	222.185	66	15	123	10	245	27.7	4.78	319.67	15	2	1.003	0.00	0.422017830799731	0.836797494715619	0.99	99.8	100.2	5.92	7.71	92.8	104.1	101.2	92.5	107.9	101.5							High	High	High	High	High	High	High	High	1
7969393992682693722	False	High	IsMasterProtein	Q9NUJ1	Palmitoyl-protein thioesterase ABHD10, mitochondrial [OS=Homo sapiens]	0.000	12.837	9	2	2	2	306	33.9	8.57	6.21	2	0																						High	High	High	High	High	High	High	High	1
7803733859155002080	False	High	IsMasterProtein	A2RTX5	Threonine--tRNA ligase 2, cytoplasmic [OS=Homo sapiens]	0.000	10.097	3	2	2	1	802	92.6	6.05	4.28	2	0																						High	High	High	High	High	High	High	High	1	Met-loss+Acetyl [N-Term]
7964397888877464485	False	High	IsMasterProtein	P50897	Palmitoyl-protein thioesterase 1 [OS=Homo sapiens]	0.000	7.523	5	1	1	1	306	34.2	6.52	3.27	1	0																						High	High	High	High	High	High	High	High	1
7950271419257628424	False	High	IsMasterProtein	P30049	ATP synthase subunit delta, mitochondrial [OS=Homo sapiens]	0.000	32.899	8	1	4	1	168	17.5	5.49	16.69	1	0	0.985	-0.02	0.711707609479103	0.895999326523295	6.24	102.8	97.2	11.65	8.86	87.7	110.6	103.5	91.5	108.9	97.8							High	High	High	High	High	High	High	High	1
7806949186384865020	False	High	None	Q8TD06	Anterior gradient protein 3 [OS=Homo sapiens]	0.000	8.053	7	1	15	1	166	19.2	7.99	38.74	1	0	1.254	0.33	0.0600973362507827	0.734116865583618	7.05	87.2	112.8	6.52	10.96	96.5	87.1	85.7	121.0	97.2	112.6							High	High	High	High	High	High	High	High	1
7817133127766930839	False	High	IsMasterProtein	Q93050	V-type proton ATPase 116 kDa subunit a 1 [OS=Homo sapiens]	0.000	22.586	7	5	5	5	837	96.4	6.43	12.07	5	0																						High	High	High	High	High	High	High	High	1
7819708601940239359	False	High	IsMasterProtein	P51946	Cyclin-H [OS=Homo sapiens]	0.002	2.931	6	1	1	1	323	37.6	7.15	2.25	1	0																						High	High	High	High	High	High	High	High	1
7820543804174258540	False	High	IsMasterProtein	P00374	Dihydrofolate reductase [OS=Homo sapiens]	0.000	7.881	9	1	1	1	187	21.4	7.42	2.47	1	0																						High	High	High	High	High	High	High	High	1
7824076810458492012	False	High	IsMasterProtein	P05165	Propionyl-CoA carboxylase alpha chain, mitochondrial [OS=Homo sapiens]	0.000	22.168	5	3	3	3	728	80.0	7.52	10.13	3	0																						High	High	High	High	High	High	High	High	1
7824294183353619895	False	High	IsMasterProtein	Q96PY5	Formin-like protein 2 [OS=Homo sapiens]	0.000	5.877	2	2	2	2	1086	123.2	7.40	4.30	2	0																						High	High	High	High	High	High	High	High	1
7827642572833014462	False	High	None	P14649	Myosin light chain 6B [OS=Homo sapiens]	0.000	39.184	14	3	12	3	208	22.8	5.73	32.84	3	0	1.025	0.04	0.0364828640977208	0.734116865583618	1.17	98.4	101.6	3.86	4.12	95.7	103.0	97.6	97.3	105.6	100.8							High	High	High	High	High	High	High	High	1
7828842707520281021	False	High	IsMasterProtein	P41223	Protein BUD31 homolog [OS=Homo sapiens]	0.007	1.891	6	1	1	1	144	17.0	8.82	0.00	1	0																						High	High	High	High	High	High	High	High	1
7834140751544997544	False	High	IsMasterProtein	Q7Z6Z7	E3 ubiquitin-protein ligase HUWE1 [OS=Homo sapiens]	0.000	192.927	9	25	30	25	4374	481.6	5.22	87.92	25	0	0.902	-0.15	0.214292588630508	0.780293915932325	6.49	104.2	95.8	6.67	4.26	96.5	110.0	105.7	97.1	99.3	91.4							High	High	High	High	High	High	High	High	1
7835862942369075388	False	High	IsMasterProtein	P06753	Tropomyosin alpha-3 chain [OS=Homo sapiens]	0.000	58.810	25	9	49	2	285	32.9	4.72	123.50	9	0	1.000	0.00	0.647095965201023	0.878848440089487	6.26	104.1	95.9	19.98	16.34	77.7	112.4	113.0	81.0	112.4	103.6							High	High	High	High	High	High	High	High	1
7855128710481582123	False	High	IsMasterProtein	P50238	Cysteine-rich protein 1 [OS=Homo sapiens]	0.001	3.578	9	1	1	1	77	8.5	8.75	2.35	1	0	0.824	-0.28	0.0627046960819836	0.734116865583618	2.05	115.8	84.2	9.20	8.25	101.1	114.8	121.4	83.3	95.9	83.5							High	High	High	High	High	High	High	High	1
7857445100061984594	False	High	IsMasterProtein	Q8WVY7	Ubiquitin-like domain-containing CTD phosphatase 1 [OS=Homo sapiens]	0.000	9.216	8	3	4	3	318	36.8	6.46	8.34	3	0																						High	High	High	High	High	High	High	High	1	Met-loss+Acetyl [N-Term]
7862076304528577540	False	High	IsMasterProtein	Q9BV36	Melanophilin [OS=Homo sapiens]	0.000	42.756	10	4	5	4	600	65.9	6.07	17.34	4	0	1.363	0.45	0.874244149100909	0.951746455029494	15.16	87.6	112.4	42.56	5.95	68.0	79.7	145.1	102.2	108.6	96.4							High	High	High	High	High	High	High	High	1
7865485040516399738	False	High	IsMasterProtein	P78536	Disintegrin and metalloproteinase domain-containing protein 17 [OS=Homo sapiens]	0.000	7.287	2	1	2	1	824	93.0	5.76	5.10	1	0																						High	High	High	High	High	High	High	High	1
7874915043186486884	False	High	IsMasterProtein	P20962	Parathymosin [OS=Homo sapiens]	0.000	24.388	23	2	9	2	102	11.5	4.16	27.14	2	0	1.053	0.07	0.827529921704105	0.934999296533224	10.35	102.8	97.2	6.33	13.42	103.0	91.8	102.4	116.1	96.7	90.0							High	High	High	High	High	High	High	High	1
7876379763611595084	False	High	IsMasterProteinCandidate	Q9UNX3	Ribosomal protein uL24-like [OS=Homo sapiens]	0.000	18.515	21	4	14	4	145	17.2	10.55	29.80	4	0	1.063	0.09	0.248534097801576	0.782892522152354	8.63	100.5	99.5	10.31	8.12	105.7	99.9	86.2	112.3	99.0	96.9							High	High	High	High	High	High	High	High	1
7881821209807726399	False	High	IsMasterProtein	O75153	Clustered mitochondria protein homolog [OS=Homo sapiens]	0.000	54.482	8	8	9	8	1309	146.6	6.13	28.13	8	0	0.981	-0.03	0.605743401864132	0.870716268972784	12.11	101.0	99.0	13.22	2.37	116.3	100.0	89.5	100.3	98.1	95.7							High	High	High	High	High	High	High	High	1
7890676929847473607	False	High	IsMasterProtein	Q6NZI2	Caveolae-associated protein 1 [OS=Homo sapiens]	0.000	60.552	19	5	7	5	390	43.5	5.60	24.79	5	0																						High	High	High	High	High	High	High	High	1
7900354501110065761	False	High	IsMasterProtein	O00170	AH receptor-interacting protein [OS=Homo sapiens]	0.000	30.754	13	3	5	3	330	37.6	6.42	15.74	3	0	0.886	-0.17	0.392207491646474	0.822406592170384	22.65	106.0	94.0	7.49	9.30	111.7	107.4	96.4	85.9	95.2	103.5							High	High	High	High	High	High	High	High	1
7902692244369353681	False	High	IsMasterProtein	Q9Y6G9	Cytoplasmic dynein 1 light intermediate chain 1 [OS=Homo sapiens]	0.000	34.243	18	7	8	7	523	56.5	6.42	21.40	7	0	1.025	0.04	0.485621634894634	0.839181777381524	11.42	96.1	103.9	15.55	8.58	79.5	95.3	108.9	115.4	97.7	103.1							High	High	High	High	High	High	High	High	1
7904029165854268952	False	High	IsMasterProtein	P62191	26S proteasome regulatory subunit 4 [OS=Homo sapiens]	0.000	86.745	26	8	21	7	440	49.2	6.21	57.97	8	0	1.003	0.00	0.511820500634029	0.839181777381524	2.68	99.9	100.1	5.34	9.87	103.0	92.9	100.5	111.4	91.4	100.8							High	High	High	High	High	High	High	High	1
7906499553592381403	False	High	IsMasterProtein	Q7Z5L9	Interferon regulatory factor 2-binding protein 2 [OS=Homo sapiens]	0.000	49.495	14	4	5	4	587	61.0	8.69	21.25	4	0																						High	High	High	High	High	High	High	High	1	Met-loss+Acetyl [N-Term]
7915311945115274700	False	High	IsMasterProtein	O15212	Prefoldin subunit 6 [OS=Homo sapiens]	0.000	24.135	36	4	7	4	129	14.6	8.88	13.03	4	0																						High	High	High	High	High	High	High	High	1
7930181849500731229	False	High	IsMasterProteinCandidate	A6NCE7	Microtubule-associated proteins 1A/1B light chain 3 beta 2 [OS=Homo sapiens]	0.000	7.527	17	2	3	2	125	14.6	8.68	5.36	2	0																						High	High	High	High	High	High	High	High	1
7931435872977733703	False	High	IsMasterProtein	P05556	Integrin beta-1 [OS=Homo sapiens]	0.000	219.286	29	21	84	21	798	88.4	5.39	254.77	21	0	0.987	-0.02	0.287507767009111	0.782892522152354	0.94	100.7	99.3	2.88	1.10	99.8	100.1	105.0	99.1	98.8	97.1							High	High	High	High	High	High	High	High	1
7944326333232440545	False	Medium	IsMasterProtein	Q99578	GTP-binding protein Rit2 [OS=Homo sapiens]	0.011	1.584	5	1	6	1	217	24.7	6.55	1.71	1	0																						High	High	High	High	High	High	High	High	1
7944368975479606522	False	High	IsMasterProtein	O94979	Protein transport protein Sec31A [OS=Homo sapiens]	0.000	32.836	8	9	11	9	1220	132.9	6.89	18.15	9	0																						High	High	High	High	High	High	High	High	1
7945611468628581935	False	High	IsMasterProtein	Q96I25	Splicing factor 45 [OS=Homo sapiens]	0.000	29.123	15	4	4	4	401	44.9	5.97	11.65	4	0																						High	High	High	High	High	High	High	High	1	Met-loss+Acetyl [N-Term]
7945924760519134314	False	High	IsMasterProtein	Q9H9C1	Spermatogenesis-defective protein 39 homolog [OS=Homo sapiens]	0.000	6.955	3	1	1	1	493	57.0	7.40	2.80	1	0																						High	High	High	High	High	High	High	High	1
7958389170144649522	False	High	None	P45983	Mitogen-activated protein kinase 8 [OS=Homo sapiens]	0.003	2.393	2	1	1	1	427	48.3	6.89	1.91	1	0																						High	High	High	High	High	High	High	High	1
8119478820336473524	False	High	IsMasterProtein	O14786	Neuropilin-1 [OS=Homo sapiens]	0.000	21.957	6	3	3	3	923	103.1	5.88	10.02	3	0																						High	High	High	High	High	High	High	High	1
7481349692904655230	False	High	IsMasterProtein	Q9UPY5	Cystine/glutamate transporter [OS=Homo sapiens]	0.009	1.699	1	1	1	1	501	55.4	9.19	1.98	1	0																						High	High	High	High	High	High	High	High	1
7478830788962877121	False	High	IsMasterProtein	Q9Y3C4	EKC/KEOPS complex subunit TPRKB [OS=Homo sapiens]	0.000	6.582	7	1	1	1	175	19.6	6.79	2.10	1	0																						High	High	High	High	High	High	High	High	1
7105726009165371323	False	High	IsMasterProtein	P13995	Bifunctional methylenetetrahydrofolate dehydrogenase/cyclohydrolase, mitochondrial [OS=Homo sapiens]	0.000	10.392	6	2	2	2	350	37.9	8.73	5.34	2	0																						High	High	High	High	High	High	High	High	1
7107318601171383488	False	High	IsMasterProtein	Q9Y3C8	Ubiquitin-fold modifier-conjugating enzyme 1 [OS=Homo sapiens]	0.000	6.597	10	2	2	2	167	19.4	7.40	4.02	2	0																						High	High	High	High	High	High	High	High	1
7110664137872395356	False	High	IsMasterProtein	P60602	Reactive oxygen species modulator 1 [OS=Homo sapiens]	0.000	24.588	33	2	4	2	79	8.2	9.33	14.09	2	0																						High	High	High	High	High	High	High	High	1	Met-loss [N-Term]
7129338671837300354	False	High	None	P78559	Microtubule-associated protein 1A [OS=Homo sapiens]	0.000	5.175	0	1	7	1	2803	305.3	4.92	11.64	1	0																						High	High	High	High	High	High	High	High	1
7129667850847229200	False	High	IsMasterProtein	P52209	6-phosphogluconate dehydrogenase, decarboxylating [OS=Homo sapiens]	0.000	244.617	35	17	179	17	483	53.1	7.23	542.37	17	0	1.010	0.01	0.277063238357747	0.782892522152354	1.24	98.2	101.8	2.52	1.62	101.9	97.3	98.0	102.1	101.5	99.1							High	High	High	High	High	High	High	High	1
7131720843867798084	False	High	IsMasterProtein	Q9BT09	Protein canopy homolog 3 [OS=Homo sapiens]	0.000	12.429	11	2	2	2	278	30.7	5.49	5.46	2	0																						High	High	High	High	High	High	High	High	1
7132553212983822246	False	High	IsMasterProtein	P08174	Complement decay-accelerating factor [OS=Homo sapiens]	0.000	11.087	5	1	1	1	381	41.4	7.59	4.17	1	0																						High	High	High	High	High	High	High	High	1
7133544339396982631	False	High	IsMasterProtein	P05787	Keratin, type II cytoskeletal 8 [OS=Homo sapiens]	0.000	754.396	80	40	771	35	483	53.7	5.59	2264.03	40	1	0.996	-0.01	0.365621744907212	0.818538430903288	0.91	100.2	99.8	4.64	5.28	105.4	96.5	98.7	105.6	95.4	98.3							High	High	High	High	High	High	High	High	1	Acetyl [K285]; Phospho [Y25; S424; Y427; T431; S432]
7145553044462341407	False	High	IsMasterProtein	Q8NI36	WD repeat-containing protein 36 [OS=Homo sapiens]	0.000	17.674	4	4	4	4	951	105.3	7.53	7.45	4	0																						High	High	High	High	High	High	High	High	1
7154338873387211180	False	High	None	Q8TDQ7	Glucosamine-6-phosphate isomerase 2 [OS=Homo sapiens]	0.000	24.005	17	3	11	3	276	31.1	6.95	29.09	3	0																						High	High	High	High	High	High	High	High	1
7159093635266280091	False	High	IsMasterProtein	O95295	SNARE-associated protein Snapin [OS=Homo sapiens]	0.000	13.693	27	2	2	2	136	14.9	9.31	5.45	2	0																						High	High	High	High	High	High	High	High	1	Met-loss+Acetyl [N-Term]
7160695848866474340	False	High	IsMasterProtein	Q96JG6	Syndetin [OS=Homo sapiens]	0.000	10.009	2	1	1	1	964	111.1	6.20	3.70	1	0																						High	High	High	High	High	High	High	High	1
7161908197236874210	False	High	IsMasterProtein	Q9BTV5	Fibronectin type III and SPRY domain-containing protein 1 [OS=Homo sapiens]	0.000	8.295	2	1	2	1	496	55.8	6.99	2.59	1	0																						High	High	High	High	High	High	High	High	1
7171798116455752820	False	High	IsMasterProtein	O15258	Protein RER1 [OS=Homo sapiens]	0.000	22.037	19	2	2	2	196	22.9	9.54	8.88	2	0																						High	High	High	High	High	High	High	High	1	Met-loss+Acetyl [N-Term]
7172726289989085897	False	High	IsMasterProtein	Q8IYB5	Stromal membrane-associated protein 1 [OS=Homo sapiens]	0.000	7.110	7	2	2	2	467	50.4	8.75	2.97	2	0																						High	High	High	High	High	High	High	High	1
7173448255119182363	False	High	IsMasterProtein	P27635	Large ribosomal subunit protein uL16 [OS=Homo sapiens]	0.000	68.154	36	6	24	3	214	24.6	10.08	71.73	6	2	0.969	-0.05	0.144823030063991	0.777211246569536	2.29	102.2	97.8	3.28	2.57	105.3	102.2	98.6	97.8	100.5	95.5							High	High	High	High	High	High	High	High	1
7174147483962909046	False	High	IsMasterProtein	Q9NRX1	RNA-binding protein PNO1 [OS=Homo sapiens]	0.002	2.888	6	1	1	1	252	27.9	9.73	1.94	1	0																						High	High	High	High	High	High	High	High	1
7174373993236338878	False	High	IsMasterProtein	Q15233	Non-POU domain-containing octamer-binding protein [OS=Homo sapiens]	0.000	172.821	37	13	83	12	471	54.2	8.95	277.89	13	0	0.909	-0.14	0.0770651779792377	0.734116865583618	2.28	101.9	98.1	7.78	5.84	113.4	99.4	99.4	101.6	95.8	90.4							High	High	High	High	High	High	High	High	1
7174444924925407144	False	High	IsMasterProtein	P61088	Ubiquitin-conjugating enzyme E2 N [OS=Homo sapiens]	0.000	34.695	36	5	13	5	152	17.1	6.57	35.83	5	0	0.950	-0.07	0.45347661634549	0.836797494715619	8.43	102.6	97.4	7.26	0.19	94.1	108.8	103.1	98.2	97.8	98.0							High	High	High	High	High	High	High	High	1
7174546951627722490	False	Medium	IsMasterProtein	Q5XKP0	MICOS complex subunit MIC13 [OS=Homo sapiens]	0.047	0.870	5	1	1	1	118	13.1	9.42	0.00	1	0																						High	High	High	High	High	High	High	High	1
7174641781052764353	False	High	IsMasterProtein	Q9P2T1	GMP reductase 2 [OS=Homo sapiens]	0.000	6.003	3	1	1	1	348	37.9	7.23	3.53	1	0																						High	High	High	High	High	High	High	High	1
7179197342339518209	False	High	IsMasterProtein	P52907	F-actin-capping protein subunit alpha-1 [OS=Homo sapiens]	0.000	80.388	49	8	22	7	286	32.9	5.69	71.86	8	1	1.008	0.01	0.430638326174619	0.836797494715619	2.71	99.6	100.4	3.72	5.38	99.8	93.3	99.2	98.8	108.9	100.0							High	High	High	High	High	High	High	High	1
7180208613807174562	False	High	None	P16118	6-phosphofructo-2-kinase/fructose-2,6-bisphosphatase 1 [OS=Homo sapiens]	0.001	3.540	2	1	1	1	471	54.6	6.58	2.76	1	0																						High	High	High	High	High	High	High	High	1
7186738392745531185	False	High	IsMasterProtein	Q5TGZ0	MICOS complex subunit MIC10 [OS=Homo sapiens]	0.001	4.195	10	1	1	1	78	8.8	8.50	2.76	1	0																						High	High	High	High	High	High	High	High	1
7197647763963840920	False	High	IsMasterProtein	Q9NVH1	DnaJ homolog subfamily C member 11 [OS=Homo sapiens]	0.000	9.216	4	2	2	2	559	63.2	8.40	5.31	2	0																						High	High	High	High	High	High	High	High	1
7211345083341158849	False	High	IsMasterProtein	Q15382	GTP-binding protein Rheb [OS=Homo sapiens]	0.000	7.998	14	3	3	3	184	20.5	5.92	5.78	3	0																						High	High	High	High	High	High	High	High	1
7212317674731860647	False	High	IsMasterProtein	O15061	Synemin [OS=Homo sapiens]	0.002	2.977	1	1	1	1	1565	172.8	5.15	2.11	1	0																						High	High	High	High	High	High	High	High	1
7214058643654551286	False	High	IsMasterProtein	Q9Y3Y2	Chromatin target of PRMT1 protein [OS=Homo sapiens]	0.000	8.728	12	2	2	2	248	26.4	12.23	6.59	2	0																						High	High	High	High	High	High	High	High	1
7214504578644122811	False	High	IsMasterProtein	P62942	Peptidyl-prolyl cis-trans isomerase FKBP1A [OS=Homo sapiens]	0.000	59.358	43	3	10	3	108	11.9	8.16	35.93	3	0	0.916	-0.13	0.484116908536366	0.839181777381524	0.87	102.2	97.8	8.15	3.33	109.7	103.5	93.2	100.4	94.2	99.0							High	High	High	High	High	High	High	High	1	Met-loss [N-Term]
7100532501288988865	False	High	IsMasterProtein	P55795	Heterogeneous nuclear ribonucleoprotein H2 [OS=Homo sapiens]	0.000	101.875	24	10	42	3	449	49.2	6.30	77.71	10	0	1.055	0.08	0.725980155937421	0.896836671822084	14.01	97.0	103.0	19.03	7.35	119.9	91.7	84.4	109.9	96.7	97.4							High	High	High	High	High	High	High	High	1	Acetyl [N-Term]
7216682931187911548	False	High	IsMasterProtein	Q8WUP2	Filamin-binding LIM protein 1 [OS=Homo sapiens]	0.003	2.528	2	1	1	1	373	40.6	6.02	2.16	1	0																						High	High	High	High	High	High	High	High	1
7099090004337322375	False	High	IsMasterProtein	P63167	Dynein light chain 1, cytoplasmic [OS=Homo sapiens]	0.000	30.485	37	2	5	1	89	10.4	7.40	21.17	2	0																						High	High	High	High	High	High	High	High	1
7090518622331541677	False	Medium	IsMasterProtein	Q8N103	T-cell activation Rho GTPase-activating protein [OS=Homo sapiens]	0.044	0.903	1	1	1	1	731	80.7	6.47	0.00	1	0																						High	High	High	High	High	High	High	High	1
6971879414843483240	False	High	IsMasterProtein	Q9NRP0	Oligosaccharyltransferase complex subunit OSTC [OS=Homo sapiens]	0.000	8.712	12	2	4	2	149	16.8	9.13	10.87	2	0																						High	High	High	High	High	High	High	High	1	Acetyl [N-Term]
6973365880698085835	False	High	IsMasterProtein	Q9UHD8	Septin-9 [OS=Homo sapiens]	0.000	84.313	19	9	20	9	586	65.4	8.97	58.19	9	0	0.949	-0.08	0.110917745957888	0.744739163794248	1.13	104.8	95.2	4.65	7.43	108.8	99.2	103.6	104.1	94.1	90.2							High	High	High	High	High	High	High	High	1	Phospho [S30]
6978617919950458725	False	High	IsMasterProtein	O43592	Exportin-T [OS=Homo sapiens]	0.000	39.754	10	8	8	8	962	109.9	5.39	21.87	8	0																						High	High	High	High	High	High	High	High	1	Acetyl [N-Term]
6980118088250601043	False	High	IsMasterProtein	P63261	Actin, cytoplasmic 2 [OS=Homo sapiens]	0.000	905.219	78	25	1043	1	375	41.8	5.48	3402.40	25	0																						High	High	High	High	High	High	High	High	1	Phospho [Y294]; Met-loss+Acetyl [N-Term]
7001709167677346758	False	High	IsMasterProtein	Q9Y305	Acyl-coenzyme A thioesterase 9, mitochondrial [OS=Homo sapiens]	0.000	22.989	13	6	8	6	439	49.9	8.60	20.31	6	0																						High	High	High	High	High	High	High	High	1
7001879318500673012	False	High	IsMasterProtein	P11940	Polyadenylate-binding protein 1 [OS=Homo sapiens]	0.000	206.916	40	22	68	13	636	70.6	9.50	191.29	22	6	0.990	-0.01	0.847402058817125	0.93748231306097	0.69	99.0	101.0	3.78	3.05	97.0	104.1	98.4	100.4	103.1	97.0							High	High	High	High	High	High	High	High	1
7002487047349753336	False	High	IsMasterProtein	P22392	Nucleoside diphosphate kinase B [OS=Homo sapiens]	0.000	174.004	49	8	165	3	152	17.3	8.41	461.80	8	6	0.994	-0.01	0.285005355292361	0.782892522152354	0.94	100.4	99.6	5.96	5.12	93.6	103.2	104.6	93.6	102.6	102.3							High	High	High	High	High	High	High	High	1
7003283534467846840	False	High	IsMasterProtein	P40937	Replication factor C subunit 5 [OS=Homo sapiens]	0.001	3.126	3	1	1	1	340	38.5	7.20	2.39	1	0																						High	High	High	High	High	High	High	High	1
7011076575076357199	False	High	IsMasterProtein	O00442	RNA 3'-terminal phosphate cyclase [OS=Homo sapiens]	0.002	2.654	3	1	1	1	366	39.3	7.85	2.21	1	0																						High	High	High	High	High	High	High	High	1
7013143072812389311	False	High	None	P17516	Aldo-keto reductase family 1 member C4 [OS=Homo sapiens]	0.000	65.623	15	7	125	2	323	37.0	6.93	245.96	7	0	1.013	0.02	0.0334292430494868	0.734116865583618	0.23	99.3	100.7	4.66	4.95	95.7	97.9	104.6	96.5	99.2	106.1							High	High	High	High	High	High	High	High	1
7014036665860809700	False	Medium	IsMasterProtein	Q13459	Unconventional myosin-IXb [OS=Homo sapiens]	0.027	1.149	1	1	4	1	2157	243.2	8.75	0.00	1	0																						High	High	High	High	High	High	High	High	1
7015790301249715206	False	High	IsMasterProtein	Q9BVK2	Probable dolichyl pyrophosphate Glc1Man9GlcNAc2 alpha-1,3-glucosyltransferase [OS=Homo sapiens]	0.001	3.874	2	1	1	1	526	60.0	9.14	0.00	1	0																						High	High	High	High	High	High	High	High	1
7020268087964795198	False	High	IsMasterProtein	Q9Y3B7	Large ribosomal subunit protein uL11m [OS=Homo sapiens]	0.000	18.860	24	3	5	3	192	20.7	9.91	11.38	3	0																						High	High	High	High	High	High	High	High	1
7021380242978739287	False	High	IsMasterProtein	Q92797	Symplekin [OS=Homo sapiens]	0.000	17.815	3	3	3	3	1274	141.1	6.13	9.08	3	0																						High	High	High	High	High	High	High	High	1
7029277553794243506	False	High	IsMasterProtein	P61244	Protein max [OS=Homo sapiens]	0.000	5.796	13	2	2	2	160	18.3	6.30	5.01	2	0																						High	High	High	High	High	High	High	High	1
7029493779746441827	False	High	IsMasterProtein	Q7L1Q6	eIF5-mimic protein 2 [OS=Homo sapiens]	0.000	42.123	18	9	14	8	419	48.0	5.92	31.28	9	1	0.950	-0.07	0.000653416183943988	0.486079100616061	0.35	102.6	97.4	6.27	6.86	95.5	108.0	104.5	89.9	102.8	99.3							High	High	High	High	High	High	High	High	1
7031077161766424227	False	High	IsMasterProtein	Q4V328	GRIP1-associated protein 1 [OS=Homo sapiens]	0.000	13.240	3	2	2	2	841	95.9	5.11	4.96	2	0																						High	High	High	High	High	High	High	High	1
7031354914438909062	False	High	None	O60282	Kinesin heavy chain isoform 5C [OS=Homo sapiens]	0.000	23.348	4	3	7	3	957	109.4	6.19	19.15	3	0																						High	High	High	High	High	High	High	High	1
7053379414769105992	False	High	IsMasterProtein	Q92905	COP9 signalosome complex subunit 5 [OS=Homo sapiens]	0.000	12.891	9	3	3	3	334	37.6	6.54	7.84	3	0																						High	High	High	High	High	High	High	High	1
7054273267636823051	False	High	IsMasterProtein	Q08211	ATP-dependent RNA helicase A [OS=Homo sapiens]	0.000	347.197	32	31	80	31	1270	140.9	6.84	249.79	31	0	1.009	0.01	0.591043210274251	0.870026367830261	2.94	103.7	96.3	7.73	5.03	93.1	103.2	108.5	95.8	104.1	95.3							High	High	High	High	High	High	High	High	1
7059158695698353069	False	High	IsMasterProtein	Q9H0U4	Ras-related protein Rab-1B [OS=Homo sapiens]	0.000	122.534	63	11	99	3	201	22.2	5.73	263.56	11	0																						High	High	High	High	High	High	High	High	1	Acetyl [N-Term]
7060921209574590531	False	Medium	IsMasterProtein	Q01780	Exosome complex component 10 [OS=Homo sapiens]	0.033	1.043	2	1	1	1	885	100.8	8.46	1.96	1	0																						High	High	High	High	High	High	High	High	1
7061207721996529093	False	High	IsMasterProtein	P08758	Annexin A5 [OS=Homo sapiens]	0.000	165.799	54	16	122	15	320	35.9	5.05	328.55	16	0	1.020	0.03	0.76771260428063	0.910750129447891	5.65	99.0	101.0	3.82	1.64	103.8	97.9	96.7	99.3	99.8	102.4							High	High	High	High	High	High	High	High	1
7061431748796974756	False	High	None	P53675	Clathrin heavy chain 2 [OS=Homo sapiens]	0.000	196.245	9	16	75	16	1640	186.9	5.85	213.83	16	0	0.988	-0.02	0.307919428772158	0.789647036851248	2.11	101.7	98.3	3.40	4.63	104.3	100.3	97.5	104.6	96.9	96.4							High	High	High	High	High	High	High	High	1
7065461624018501642	False	High	IsMasterProtein	Q96JB5	CDK5 regulatory subunit-associated protein 3 [OS=Homo sapiens]	0.000	7.348	4	2	2	2	506	56.9	4.75	4.99	2	0																						High	High	High	High	High	High	High	High	1
7066389775413402799	False	High	IsMasterProtein	Q8NFJ5	Retinoic acid-induced protein 3 [OS=Homo sapiens]	0.000	82.194	18	3	15	3	357	40.2	8.15	55.59	3	0	1.008	0.01	0.416344803614239	0.836797494715619	2.04	99.6	100.4	12.82	22.30	87.5	92.2	111.0	86.9	93.0	129.4							High	High	High	High	High	High	High	High	1
7072952226669663131	False	High	IsMasterProtein	P08648	Integrin alpha-5 [OS=Homo sapiens]	0.000	29.488	6	5	5	5	1049	114.5	5.77	15.55	5	0																						High	High	High	High	High	High	High	High	1
7075703887839209806	False	High	IsMasterProtein	Q14CX7	N-alpha-acetyltransferase 25, NatB auxiliary subunit [OS=Homo sapiens]	0.000	5.634	2	2	3	2	972	112.2	6.64	6.68	2	0																						High	High	High	High	High	High	High	High	1
7082716862048425116	False	High	IsMasterProtein	Q9BPX3	Condensin complex subunit 3 [OS=Homo sapiens]	0.000	7.021	1	1	1	1	1015	114.3	5.59	3.91	1	0																						High	Not Found	High	High	High	High	High	High	1
7092201439847483958	False	High	IsMasterProtein	Q8TBG4	Ethanolamine-phosphate phospho-lyase [OS=Homo sapiens]	0.002	2.752	2	1	1	1	499	55.6	8.10	0.00	1	0																						High	High	High	High	High	High	High	High	1
7480523710602738279	False	Medium	IsMasterProtein	Q9BPZ3	Polyadenylate-binding protein-interacting protein 2 [OS=Homo sapiens]	0.017	1.380	11	1	1	1	127	15.0	4.12	0.00	1	0																						High	High	High	High	High	High	High	High	1
7220942742966589684	False	High	IsMasterProtein	P01130	Low-density lipoprotein receptor [OS=Homo sapiens]	0.000	6.809	2	2	2	2	860	95.3	5.05	4.40	2	0																						High	High	High	High	High	High	High	High	1
7224643183628006691	False	High	IsMasterProtein	O00303	Eukaryotic translation initiation factor 3 subunit F [OS=Homo sapiens]	0.000	62.719	29	9	17	9	357	37.5	5.45	47.84	9	0	1.008	0.01	0.782272183738721	0.917388313834963	8.65	100.8	99.2	2.34	5.90	99.4	101.7	97.1	107.4	96.6	97.8							High	High	High	High	High	High	High	High	1
7367615421387894087	False	High	IsMasterProtein	Q9Y5X3	Sorting nexin-5 [OS=Homo sapiens]	0.000	20.690	14	5	8	5	404	46.8	6.76	18.48	5	0																						High	High	High	High	High	High	High	High	1	Met-loss+Acetyl [N-Term]
7368195196476720993	False	High	IsMasterProtein	Q9BUB7	Transmembrane protein 70, mitochondrial [OS=Homo sapiens]	0.000	5.054	5	1	1	1	260	29.0	8.91	3.13	1	0																						High	High	High	High	High	High	High	High	1
7369173247715702251	False	High	IsMasterProtein	O14763	Tumor necrosis factor receptor superfamily member 10B [OS=Homo sapiens]	0.000	6.959	3	1	1	1	440	47.8	5.55	3.53	1	0																						High	High	High	High	High	High	High	High	1
7369433181564394735	False	High	IsMasterProtein	P08708	Small ribosomal subunit protein eS17 [OS=Homo sapiens]	0.000	102.605	50	6	36	6	135	15.5	9.85	104.55	6	0	1.044	0.06	0.243756925202382	0.782892522152354	6.55	97.9	102.1	4.83	0.22	97.8	102.6	93.2	102.1	102.4	101.9							High	High	High	High	High	High	High	High	1
7372270157556581361	False	High	IsMasterProtein	Q8IY21	Probable ATP-dependent RNA helicase DDX60 [OS=Homo sapiens]	0.000	5.985	1	1	1	1	1712	197.7	7.59	2.90	1	0																						High	High	High	High	High	High	High	High	1
7375658416039081200	False	High	IsMasterProtein	Q9GZU8	PSME3-interacting protein [OS=Homo sapiens]	0.000	8.410	6	1	1	1	254	28.9	5.45	3.72	1	0																						High	High	High	High	High	High	High	High	1
7379954125319751521	False	High	IsMasterProtein	P48643	T-complex protein 1 subunit epsilon [OS=Homo sapiens]	0.000	212.771	45	24	64	23	541	59.6	5.66	173.96	24	0	1.017	0.03	0.349947233150678	0.809615877667959	0.87	100.3	99.7	3.36	3.49	95.6	101.9	100.8	97.3	104.3	100.1							High	High	High	High	High	High	High	High	1
7391993616451194129	False	High	IsMasterProtein	Q5VW38	Protein GPR107 [OS=Homo sapiens]	0.007	1.924	2	1	1	1	600	66.9	7.24	1.93	1	0	0.984	-0.02	0.675995899359091	0.890941071528333	61.03	94.3	105.7	30.16	49.10	75.8	73.6	121.9	171.3	72.5	85.0							High	High	High	High	High	High	High	High	1
7397998273333471065	False	High	IsMasterProtein	Q14126	Desmoglein-2 [OS=Homo sapiens]	0.000	120.858	17	11	21	11	1118	122.2	5.24	65.76	11	0																						High	High	High	High	High	High	High	High	1
7404612744659791932	False	High	IsMasterProtein	Q01658	Protein Dr1 [OS=Homo sapiens]	0.000	7.329	7	1	1	1	176	19.4	4.75	3.60	1	0																						High	High	High	High	High	High	High	High	1
7405227159340641842	False	High	IsMasterProtein	P62195	26S proteasome regulatory subunit 8 [OS=Homo sapiens]	0.000	136.744	40	13	27	12	406	45.6	7.55	73.86	13	1	1.016	0.02	0.754899976195258	0.909873081816206	5.08	101.2	98.8	5.55	6.26	93.2	103.4	102.0	94.7	99.5	107.2							High	High	High	High	High	High	High	High	1	Met-loss+Acetyl [N-Term]
7407446589588264140	False	High	IsMasterProtein	O94763	Unconventional prefoldin RPB5 interactor 1 [OS=Homo sapiens]	0.000	6.306	3	1	1	1	535	59.8	5.05	3.12	1	0																						High	High	High	High	High	High	High	High	1
7415542887713691593	False	High	IsMasterProtein	Q01469	Fatty acid-binding protein 5 [OS=Homo sapiens]	0.000	108.055	60	6	48	5	135	15.2	7.01	131.66	6	1	1.203	0.27	0.083864390164197	0.734116865583618	15.52	96.3	103.7	15.07	8.58	75.1	98.2	99.5	101.8	105.8	119.6							High	High	High	High	High	High	High	High	1	Met-loss+Acetyl [N-Term]
7433951425016979838	False	High	IsMasterProteinCandidate	Q7L523	Ras-related GTP-binding protein A [OS=Homo sapiens]	0.000	9.896	6	2	2	2	313	36.5	7.72	6.42	2	0																						High	High	High	High	High	High	High	High	1
7436482478148807515	False	High	IsMasterProtein	Q86TB9	Protein PAT1 homolog 1 [OS=Homo sapiens]	0.000	6.879	2	2	2	2	770	86.8	6.67	2.89	2	0																						High	High	High	High	High	High	High	High	1
7437253337471529535	False	High	IsMasterProtein	P02795	Metallothionein-2 [OS=Homo sapiens]	0.000	31.991	66	3	5	1	61	6.0	7.83	16.57	3	1	1.036	0.05	0.215337686717726	0.780293915932325	1.62	98.8	101.2	14.56	7.96	81.0	99.9	108.5	96.0	102.3	112.3							High	High	High	High	High	High	High	High	1	Acetyl [N-Term]
7437759637941576864	False	High	IsMasterProtein	Q92597	Protein NDRG1 [OS=Homo sapiens]	0.000	49.927	16	4	9	4	394	42.8	5.82	25.07	4	0																						High	High	High	High	High	High	High	High	1
7441376780111574138	False	High	IsMasterProtein	Q96BS2	Calcineurin B homologous protein 3 [OS=Homo sapiens]	0.000	10.211	13	2	2	2	214	24.7	4.93	3.74	2	0																						High	High	High	High	High	High	High	High	1
7446725702153589765	False	High	IsMasterProtein	Q9Y2T2	AP-3 complex subunit mu-1 [OS=Homo sapiens]	0.006	2.033	2	1	1	1	418	46.9	6.93	1.87	1	0																						High	High	High	High	High	High	High	High	1
7448021442665095265	False	High	IsMasterProtein	O95347	Structural maintenance of chromosomes protein 2 [OS=Homo sapiens]	0.000	10.540	1	1	1	1	1197	135.6	8.43	3.43	1	0																						High	High	High	High	High	High	High	High	1
7449371538365957033	False	High	IsMasterProtein	P12270	Nucleoprotein TPR [OS=Homo sapiens]	0.000	93.463	9	14	14	14	2363	267.1	5.02	38.23	14	0	1.021	0.03	0.148218909666376	0.777211246569536	0.06	99.9	100.1	9.45	9.53	108.5	89.8	99.4	110.8	91.7	99.7							High	High	High	High	High	High	High	High	1
7460100142715479081	False	High	IsMasterProtein	P09960	Leukotriene A-4 hydrolase [OS=Homo sapiens]	0.000	188.334	36	17	45	17	611	69.2	6.18	138.00	17	0	0.961	-0.06	0.090061347409504	0.736070143008869	3.46	100.6	99.4	16.35	18.04	82.8	114.0	108.6	77.8	109.6	107.2							High	High	High	High	High	High	High	High	1	Met-loss [N-Term]
7462216625703255168	False	High	IsMasterProtein	O43847	Nardilysin [OS=Homo sapiens]	0.001	4.095	1	1	1	1	1151	131.6	4.98	2.80	1	0																						High	High	High	High	High	High	High	High	1
7463522735319849849	False	High	IsMasterProtein	O15031	Plexin-B2 [OS=Homo sapiens]	0.000	37.855	5	6	6	6	1838	205.0	6.24	14.21	6	0																						High	High	High	High	High	High	High	High	1
7463755477932393031	False	High	IsMasterProtein	Q9H4M9	EH domain-containing protein 1 [OS=Homo sapiens]	0.000	38.019	14	7	10	7	534	60.6	6.83	24.37	7	0																						High	High	High	High	High	High	High	High	1	Acetyl [N-Term]
7469427958651967746	False	High	IsMasterProtein	Q9GZL7	Ribosome biogenesis protein WDR12 [OS=Homo sapiens]	0.000	15.829	13	4	4	4	423	47.7	5.90	9.63	4	0																						High	High	High	High	High	High	High	High	1
7472508916157269106	False	High	IsMasterProtein	Q9H9P8	L-2-hydroxyglutarate dehydrogenase, mitochondrial [OS=Homo sapiens]	0.000	6.299	5	2	2	2	463	50.3	8.15	4.07	2	0																						High	High	High	High	High	High	High	High	1
7474721122624862137	False	High	IsMasterProtein	Q8IVL5	Prolyl 3-hydroxylase 2 [OS=Homo sapiens]	0.000	7.040	2	1	1	1	708	80.9	5.71	2.97	1	0																						High	High	High	High	High	High	High	High	1
7474756329522264351	False	High	IsMasterProtein	O14672	Disintegrin and metalloproteinase domain-containing protein 10 [OS=Homo sapiens]	0.000	42.334	12	7	7	7	748	84.1	7.77	20.44	7	0																						High	High	High	High	High	High	High	High	1
7356302297912569782	False	High	IsMasterProtein	O75400	Pre-mRNA-processing factor 40 homolog A [OS=Homo sapiens]	0.000	14.298	3	2	2	2	957	108.7	7.56	5.83	2	0																						High	High	High	High	High	High	High	High	1
7222850354556005820	False	High	IsMasterProtein	P20839	Inosine-5'-monophosphate dehydrogenase 1 [OS=Homo sapiens]	0.001	4.562	2	1	1	1	514	55.4	6.90	2.69	1	0																						High	High	High	High	High	High	High	High	1
7340038753290804182	False	High	IsMasterProtein	Q9Y5B9	FACT complex subunit SPT16 [OS=Homo sapiens]	0.000	93.362	17	16	23	16	1047	119.8	5.66	57.96	16	0																						High	High	High	High	High	High	High	High	1	Met-loss+Acetyl [N-Term]
7337665348008384774	False	High	IsMasterProtein	O60701	UDP-glucose 6-dehydrogenase [OS=Homo sapiens]	0.000	325.026	61	23	139	23	494	55.0	7.12	433.27	23	0	1.014	0.02	0.505496603748396	0.839181777381524	6.74	98.2	101.8	4.07	7.58	95.5	95.3	102.3	111.1	96.7	99.0							High	High	High	High	High	High	High	High	1
7225862634974144158	False	Medium	IsMasterProtein	Q8N392	Rho GTPase-activating protein 18 [OS=Homo sapiens]	0.025	1.223	2	1	1	1	663	74.9	6.44	0.00	1	0																						High	High	High	High	High	High	High	High	1
7228226931451830335	False	High	IsMasterProtein	O15084	Serine/threonine-protein phosphatase 6 regulatory ankyrin repeat subunit A [OS=Homo sapiens]	0.003	2.438	1	1	1	1	1053	112.9	6.25	2.16	1	0																						High	High	High	High	High	High	High	High	1
7232907791819213920	False	High	IsMasterProtein	Q9Y5Z4	Heme-binding protein 2 [OS=Homo sapiens]	0.000	22.171	24	3	6	3	205	22.9	4.63	13.71	3	0																						High	High	High	High	High	High	High	High	1	Met-loss+Acetyl [N-Term]
7234885358333908901	False	High	IsMasterProtein	O75915	PRA1 family protein 3 [OS=Homo sapiens]	0.000	18.167	24	4	7	4	188	21.6	9.77	21.52	4	0																						High	High	High	High	High	High	High	High	1	Acetyl [N-Term]
7235232019180232965	False	High	None	A0A3B3IRV3	Malignant T-cell-amplified sequence 2 [OS=Homo sapiens]	0.000	6.526	7	1	2	1	181	20.3	9.01	2.08	1	0																						High	High	High	High	High	High	High	High	1
7235259727744776076	False	High	IsMasterProtein	Q7Z4W1	L-xylulose reductase [OS=Homo sapiens]	0.000	8.143	11	3	3	3	244	25.9	8.10	3.40	3	0																						High	High	High	High	High	High	High	High	1
7240944493038279722	False	High	IsMasterProtein	Q9Y676	Small ribosomal subunit protein mS40 [OS=Homo sapiens]	0.000	12.018	9	1	1	1	258	29.4	9.38	4.73	1	0																						High	High	High	High	High	High	High	High	1
7245763616426795722	False	High	IsMasterProtein	Q9NZ01	Very-long-chain enoyl-CoA reductase [OS=Homo sapiens]	0.000	8.393	6	2	3	2	308	36.0	9.45	7.28	2	0																						High	High	High	High	High	High	High	High	1
7247108035044904633	False	High	IsMasterProtein	P62244	Small ribosomal subunit protein uS8 [OS=Homo sapiens]	0.000	34.591	30	5	36	5	130	14.8	10.13	66.67	5	0	1.011	0.02	0.799710766977092	0.921827916202255	8.77	99.4	100.6	2.82	3.13	99.6	96.7	102.3	100.7	103.5	97.3							High	High	High	High	High	High	High	High	1
7253720687934924150	False	High	IsMasterProtein	P19525	Interferon-induced, double-stranded RNA-activated protein kinase [OS=Homo sapiens]	0.000	26.264	12	6	9	6	551	62.1	8.40	20.18	6	0																						High	High	High	High	High	High	High	High	1
7259654243118719833	False	High	IsMasterProtein	Q4VXU2	Polyadenylate-binding protein 1-like [OS=Homo sapiens]	0.000	47.591	9	5	24	1	614	68.3	8.87	64.14	5	0																						High	High	High	High	High	High	High	High	1	Acetyl [K361]
7263541365096533312	False	High	IsMasterProtein	Q13435	Splicing factor 3B subunit 2 [OS=Homo sapiens]	0.000	60.693	11	7	8	7	895	100.2	5.67	27.02	7	0																						High	High	High	High	High	High	High	High	1
7273003467290879098	False	High	IsMasterProtein	Q9UNE7	E3 ubiquitin-protein ligase CHIP [OS=Homo sapiens]	0.000	15.220	9	2	2	2	303	34.8	5.87	5.90	2	0																						High	High	High	High	High	High	High	High	1
7273803465605434037	False	High	IsMasterProtein	P05455	Lupus La protein [OS=Homo sapiens]	0.000	87.545	27	12	20	12	408	46.8	7.12	50.05	12	0	0.942	-0.09	0.474967066485907	0.838870650272838	6.98	105.0	95.0	22.67	15.30	75.4	115.2	116.0	80.7	108.4	104.3							High	High	High	High	High	High	High	High	1
7289061710644232345	False	High	None	O94805	Actin-like protein 6B [OS=Homo sapiens]	0.001	4.591	3	1	2	1	426	46.8	5.71	4.61	1	0																						High	High	High	High	High	High	High	High	1
7294352330531963904	False	High	IsMasterProtein	Q99439	Calponin-2 [OS=Homo sapiens]	0.000	15.438	11	3	3	2	309	33.7	7.33	9.39	3	0	0.940	-0.09	0.28397348369427	0.782892522152354	10.71	104.4	95.6	8.02	7.62	94.5	104.7	111.0	95.8	89.7	104.3							High	High	High	High	High	High	High	High	1
7297590656082240536	False	High	None	Q5VWX1	KH domain-containing, RNA-binding, signal transduction-associated protein 2 [OS=Homo sapiens]	0.000	9.633	4	2	3	2	349	38.9	6.29	7.32	2	0	0.425	-1.23	0.608529929882174	0.870716268972784	79.60	140.3	59.7	53.91	62.12	52.3	125.4	180.7	138.3	53.3	50.0							High	High	High	High	High	High	High	High	1
7298317217848913282	False	High	IsMasterProtein	O75382	Tripartite motif-containing protein 3 [OS=Homo sapiens]	0.000	8.132	2	1	1	1	744	80.8	7.83	2.62	1	0																						High	High	High	High	High	High	High	High	1
7299810347757178187	False	High	IsMasterProtein	Q03135	Caveolin-1 [OS=Homo sapiens]	0.000	12.935	19	3	5	3	178	20.5	6.02	12.12	3	0	0.944	-0.08	0.789877092769284	0.921392178650695	7.23	102.9	97.1	5.99	5.07	103.5	94.1	105.3	97.8	104.6	94.8							High	High	High	High	High	High	High	High	1
7305696004000830147	False	Medium	IsMasterProtein	Q96K49	Transmembrane protein 87B [OS=Homo sapiens]	0.012	1.526	1	1	2	1	555	63.5	7.44	1.65	1	0																						High	High	High	High	High	High	High	High	1
7307754887580196146	False	High	IsMasterProtein	Q13287	N-myc-interactor [OS=Homo sapiens]	0.000	19.113	12	3	3	3	307	35.0	5.34	8.14	3	0																						High	High	High	High	High	High	High	High	1	Acetyl [N-Term]
7308228778881276739	False	High	None	P63162	Small nuclear ribonucleoprotein-associated protein N [OS=Homo sapiens]	0.000	34.147	22	5	12	5	240	24.6	11.19	32.85	5	0	0.982	-0.03	0.639012121554011	0.878164503619096	2.58	93.8	106.2	8.66	10.10	108.2	93.1	93.9	106.2	89.8	108.7							High	High	High	High	High	High	High	High	1
7308252133513090836	False	High	IsMasterProtein	O14907	Tax1-binding protein 3 [OS=Homo sapiens]	0.000	18.522	31	3	6	3	124	13.7	8.48	19.28	3	0	0.925	-0.11	0.160738548341406	0.777211246569536	5.05	105.6	94.4	8.07	10.78	93.6	108.5	107.5	86.6	107.5	96.2							High	High	High	High	High	High	High	High	1	Met-loss+Acetyl [N-Term]
7312941423538826307	False	High	IsMasterProtein	P31350	Ribonucleoside-diphosphate reductase subunit M2 [OS=Homo sapiens]	0.000	16.382	14	4	4	3	389	44.8	5.38	10.25	4	0																						High	High	High	High	High	High	High	High	1
7314293489291001232	False	High	IsMasterProtein	Q96KC8	DnaJ homolog subfamily C member 1 [OS=Homo sapiens]	0.000	7.304	2	1	1	1	554	63.8	8.63	3.09	1	0																						High	High	High	High	High	High	High	High	1
7321724515391948514	False	High	IsMasterProtein	Q8WUY8	Probable N-acetyltransferase 14 [OS=Homo sapiens]	0.003	2.290	4	1	1	1	206	21.6	10.74	2.25	1	0																						High	High	High	High	High	High	High	High	1
7322766248926009386	False	High	IsMasterProtein	Q13564	NEDD8-activating enzyme E1 regulatory subunit [OS=Homo sapiens]	0.000	23.897	10	3	4	3	534	60.2	5.40	11.80	3	0																						High	High	High	High	High	High	High	High	1
7326537803977903766	False	High	IsMasterProtein	P02786	Transferrin receptor protein 1 [OS=Homo sapiens]	0.000	137.701	26	17	35	17	760	84.8	6.61	100.92	17	0	0.973	-0.04	0.38353491015945	0.822406592170384	6.28	99.6	100.4	2.43	7.03	99.9	100.9	104.6	90.2	102.6	101.8							High	High	High	High	High	High	High	High	1
7331213768411445402	False	High	IsMasterProtein	O95777	U6 snRNA-associated Sm-like protein LSm8 [OS=Homo sapiens]	0.000	9.604	21	2	4	2	96	10.4	4.48	10.50	2	0																						High	High	High	High	High	High	High	High	1	Met-loss+Acetyl [N-Term]
7338451157516248926	False	High	IsMasterProtein	Q96IZ0	PRKC apoptosis WT1 regulator protein [OS=Homo sapiens]	0.000	26.033	15	4	5	4	340	36.5	5.41	10.28	4	0																						High	High	High	High	High	High	High	High	1
6971851119340033318	False	High	IsMasterProtein	Q712K3	Ubiquitin-conjugating enzyme E2 R2 [OS=Homo sapiens]	0.000	7.596	10	2	3	2	238	27.1	4.42	5.78	2	0	1.008	0.01	0.87489802582493	0.951746455029494	1.58	99.6	100.4	7.30	4.91	100.3	107.4	92.8	101.1	104.1	94.5							High	High	High	High	High	High	High	High	1
8125599575558658963	False	High	IsMasterProtein	Q5JQF8	Polyadenylate-binding protein 1-like 2 [OS=Homo sapiens]	0.000	21.678	18	3	18	1	200	22.8	9.10	48.80	3	0	0.863	-0.21	0.00564203552816911	0.534129678614699	2.27	108.1	91.9	8.89	10.38	115.8	108.6	96.9	102.9	92.2	83.6							High	High	High	High	High	High	High	High	1
8131199086290691075	False	High	None	Q7Z6B7	SLIT-ROBO Rho GTPase-activating protein 1 [OS=Homo sapiens]	0.001	4.069	1	1	1	1	1085	124.2	6.83	2.62	1	0																						High	High	High	High	High	High	High	High	1
8791134701989231462	False	Medium	IsMasterProtein	Q9UQ13	Leucine-rich repeat protein SHOC-2 [OS=Homo sapiens]	0.034	1.013	3	1	1	1	582	64.8	8.46	1.67	1	0																						High	High	High	Not Found	High	High	High	High	1
8797248615678212051	False	High	IsMasterProtein	Q9H490	Phosphatidylinositol glycan anchor biosynthesis class U protein [OS=Homo sapiens]	0.000	9.695	5	2	2	2	435	50.0	7.72	4.62	2	0																						High	High	High	High	High	High	High	High	1
8802052166726839277	False	Medium	IsMasterProtein	O75884	Serine hydrolase RBBP9 [OS=Homo sapiens]	0.040	0.946	5	1	1	1	186	21.0	6.20	2.02	1	0																						High	High	High	High	High	High	High	High	1
8809739148280005605	False	High	IsMasterProtein	P46776	Large ribosomal subunit protein uL15 [OS=Homo sapiens]	0.000	53.826	23	4	27	4	148	16.6	11.00	73.98	4	0	0.945	-0.08	0.635641203271816	0.878164503619096	2.18	102.5	97.5	2.17	4.97	102.1	102.7	98.6	95.1	97.1	104.4							High	High	High	High	High	High	High	High	1
8811809090486028216	False	Medium	IsMasterProtein	Q6QNY0	Biogenesis of lysosome-related organelles complex 1 subunit 3 [OS=Homo sapiens]	0.017	1.362	4	1	1	1	202	21.2	5.15	1.85	1	0																						High	High	High	High	High	High	High	High	1
8827666052570193854	False	High	IsMasterProtein	Q15056	Eukaryotic translation initiation factor 4H [OS=Homo sapiens]	0.000	38.666	24	4	11	4	248	27.4	7.23	24.35	4	0	0.911	-0.13	0.120987108680994	0.75463145753569	7.06	107.3	92.7	31.15	28.31	67.5	126.8	121.1	64.5	115.5	104.7							High	High	High	High	High	High	High	High	1	Met-loss+Acetyl [N-Term]
8832352295829315313	False	High	IsMasterProtein	P09622	Dihydrolipoyl dehydrogenase, mitochondrial [OS=Homo sapiens]	0.000	61.111	20	8	12	8	509	54.1	7.85	38.27	8	0	1.312	0.39	0.201093182658571	0.780293915932325	27.45	86.5	113.5	7.11	30.19	90.1	78.1	84.6	152.9	83.5	111.0							High	High	High	High	High	High	High	High	1
8833094404749326966	False	High	IsMasterProtein	Q9Y285	Phenylalanine--tRNA ligase alpha subunit [OS=Homo sapiens]	0.000	27.457	12	5	5	5	508	57.5	7.80	15.28	5	0																						High	High	High	High	High	High	High	High	1	Met-loss+Acetyl [N-Term]
8835450799000805125	False	High	IsMasterProtein	Q8N1F7	Nuclear pore complex protein Nup93 [OS=Homo sapiens]	0.000	48.589	16	11	14	11	819	93.4	5.72	35.21	11	0	1.146	0.20	0.0360335717051225	0.734116865583618	1.10	89.2	110.8	8.65	9.72	84.4	100.2	91.2	95.9	114.8	113.4							High	High	High	High	High	High	High	High	1
8839820150508021215	False	High	IsMasterProtein	Q8TDJ6	DmX-like protein 2 [OS=Homo sapiens]	0.000	7.424	1	2	2	2	3036	339.4	6.38	2.23	2	0																						High	High	High	High	High	High	High	High	1
8845776874603627941	False	High	None	Q92930	Ras-related protein Rab-8B [OS=Homo sapiens]	0.000	40.641	14	3	77	1	207	23.6	9.07	191.74	3	0																						High	High	High	High	High	High	High	High	1
8849242953917426165	False	High	IsMasterProtein	Q9HCD5	Nuclear receptor coactivator 5 [OS=Homo sapiens]	0.000	9.921	7	2	2	2	579	65.5	9.60	2.64	2	0																						High	High	High	High	High	High	High	High	1
8852337030398889599	False	High	IsMasterProteinRejected	C9JRZ8	Aldo-keto reductase family 1 member B15 [OS=Homo sapiens]	0.000	172.318	33	8	77	0	316	36.5	6.70	232.86	8	0																						High	High	High	High	High	High	High	High	0	Met-loss+Acetyl [N-Term]
8857884992288109923	False	High	IsMasterProtein	P63096	Guanine nucleotide-binding protein G(i) subunit alpha-1 [OS=Homo sapiens]	0.000	57.869	19	6	19	2	354	40.3	5.97	50.86	6	0	1.115	0.16	0.28957747794499	0.782892522152354	2.88	99.7	100.3	8.71	8.37	86.9	99.7	102.8	97.0	113.3	100.2							High	High	High	High	High	High	High	High	1
8858852225098701208	False	High	IsMasterProtein	P49642	DNA primase small subunit [OS=Homo sapiens]	0.000	6.031	3	1	1	1	420	49.9	8.21	2.48	1	0																						High	High	High	High	High	High	High	High	1
8862135404577219062	False	High	IsMasterProtein	Q9UJZ1	Stomatin-like protein 2, mitochondrial [OS=Homo sapiens]	0.000	137.410	28	8	25	8	356	38.5	7.39	90.70	8	0	1.066	0.09	0.37382649940001	0.820169286473245	11.20	98.8	101.2	10.77	11.58	85.5	100.2	105.7	91.1	114.9	102.7							High	High	High	High	High	High	High	High	1
8869464350434744721	False	High	IsMasterProtein	O95372	Acyl-protein thioesterase 2 [OS=Homo sapiens]	0.000	21.656	19	3	5	3	231	24.7	7.23	13.38	3	0																						High	High	High	High	High	High	High	High	1
8871370198028658557	False	High	IsMasterProtein	P62995	Transformer-2 protein homolog beta [OS=Homo sapiens]	0.000	19.166	15	3	6	3	288	33.6	11.25	16.88	3	0																						High	High	High	High	High	High	High	High	1
8884823842415202204	False	Medium	IsMasterProteinCandidate	Q9BZF9	Uveal autoantigen with coiled-coil domains and ankyrin repeats [OS=Homo sapiens]	0.028	1.128	0	1	1	1	1416	162.4	7.03	2.62	1	0	0.889	-0.17	0.015820630264682	0.541580645339812	1.28	105.4	94.6	15.59	14.95	89.4	122.5	105.9	79.5	107.6	95.0							High	High	High	High	High	High	High	High	1
8889272797840220039	False	Medium	None	Q9UBZ9	DNA repair protein REV1 [OS=Homo sapiens]	0.040	0.943	1	1	1	1	1251	138.2	8.51	1.88	1	0	1.191	0.25	0.297116317957647	0.782892522152354	0.81	91.0	109.0	8.90	20.84	85.3	96.2	101.8	80.4	115.2	121.2							High	High	High	High	High	High	High	High	1
8890760883318771042	False	High	IsMasterProtein	Q15653	NF-kappa-B inhibitor beta [OS=Homo sapiens]	0.000	5.135	4	1	1	1	356	37.7	4.84	2.70	1	0																						High	High	High	High	High	High	High	High	1
8891268094734712955	False	High	IsMasterProtein	Q13428	Treacle protein [OS=Homo sapiens]	0.000	58.056	8	8	9	8	1488	152.0	9.04	27.12	8	0	1.042	0.06	0.378861406682575	0.820169286473245	8.50	87.5	112.5	15.94	15.07	89.4	81.5	110.4	87.8	116.0	115.0							High	High	High	High	High	High	High	High	1
8893802437797350165	False	Medium	IsMasterProtein	Q6ZMV9	Kinesin-like protein KIF6 [OS=Homo sapiens]	0.013	1.494	1	1	2	1	814	92.5	6.93	1.61	1	0																						High	High	High	High	High	High	High	High	1
8897927759308668761	False	High	IsMasterProtein	Q3KQV9	UDP-N-acetylhexosamine pyrophosphorylase-like protein 1 [OS=Homo sapiens]	0.001	3.194	2	1	1	1	507	57.0	6.32	1.89	1	0																						High	High	High	High	High	High	High	High	1
8898508644132712333	False	High	IsMasterProtein	Q01130	Serine/arginine-rich splicing factor 2 [OS=Homo sapiens]	0.000	49.071	19	3	34	3	221	25.5	11.85	120.41	3	0																						High	High	High	High	High	High	High	High	1	Met-loss+Acetyl [N-Term]
8900361841491851768	False	High	IsMasterProtein	Q8N567	Zinc finger CCHC domain-containing protein 9 [OS=Homo sapiens]	0.002	2.885	4	1	1	1	271	30.5	9.17	1.98	1	0																						High	High	High	High	High	High	High	High	1
8901428664106689374	False	High	IsMasterProtein	P29323	Ephrin type-B receptor 2 [OS=Homo sapiens]	0.000	26.022	5	4	4	3	1055	117.4	6.55	12.13	4	0																						High	High	High	High	High	High	High	High	1
8905060599663970094	False	High	IsMasterProtein	Q9Y5K8	V-type proton ATPase subunit D [OS=Homo sapiens]	0.000	6.613	6	1	1	1	247	28.2	9.36	3.20	1	0																						High	High	High	High	High	High	High	High	1
8914003618785624230	False	High	IsMasterProtein	O75934	Pre-mRNA-splicing factor SPF27 [OS=Homo sapiens]	0.001	4.199	6	1	1	1	225	26.1	5.66	1.92	1	0																						High	High	High	High	High	High	High	High	1
8790717896449630852	False	High	IsMasterProtein	Q9UPT8	Zinc finger CCCH domain-containing protein 4 [OS=Homo sapiens]	0.004	2.159	2	1	1	1	1303	140.2	6.27	0.00	1	0																						High	High	High	High	High	High	High	High	1
8919089648667332764	False	High	IsMasterProtein	Q6NZY4	Zinc finger CCHC domain-containing protein 8 [OS=Homo sapiens]	0.001	4.011	3	2	2	2	707	78.5	4.87	0.00	2	0																						High	High	High	High	High	High	High	High	1
8786307772961790223	False	High	IsMasterProtein	Q6QNY1	Biogenesis of lysosome-related organelles complex 1 subunit 2 [OS=Homo sapiens]	0.000	9.119	8	1	1	1	142	16.0	4.86	3.36	1	0																						High	High	High	High	High	High	High	High	1	Met-loss+Acetyl [N-Term]
8767729618822811067	False	High	IsMasterProtein	O14933	Ubiquitin/ISG15-conjugating enzyme E2 L6 [OS=Homo sapiens]	0.002	3.074	5	1	1	1	153	17.8	7.88	2.70	1	0																						High	High	High	High	High	High	High	High	1
8652321965736247269	False	High	IsMasterProtein	Q8TCA0	Leucine-rich repeat-containing protein 20 [OS=Homo sapiens]	0.000	6.131	10	2	2	2	184	20.5	6.55	2.20	2	0																						High	High	High	High	High	High	High	High	1
8660233523405071508	False	High	IsMasterProtein	A0FGR8	Extended synaptotagmin-2 [OS=Homo sapiens]	0.000	41.897	10	7	7	7	921	102.3	9.26	21.64	7	0																						High	High	High	High	High	High	High	High	1
8671747278693627629	False	High	None	Q13554	Calcium/calmodulin-dependent protein kinase type II subunit beta [OS=Homo sapiens]	0.000	13.249	5	2	3	2	666	72.6	7.27	8.70	2	0																						High	High	High	High	High	High	High	High	1
8676957547084196127	False	High	None	Q9UBE8	Serine/threonine-protein kinase NLK [OS=Homo sapiens]	0.003	2.510	2	1	1	1	527	58.2	8.13	2.24	1	0																						High	High	High	High	High	High	High	High	1
8677465183251509063	False	High	IsMasterProtein	Q9NX55	Huntingtin-interacting protein K [OS=Homo sapiens]	0.000	18.267	28	2	3	2	121	13.6	4.82	11.70	2	0	0.943	-0.09	0.336958410784377	0.797432123271066	10.51	102.2	97.8	17.61	16.94	83.1	107.7	118.5	78.3	109.3	103.1							High	High	High	High	High	High	High	High	1	Met-loss+Acetyl [N-Term]
8682297962887978906	False	Medium	IsMasterProtein	P01185	Vasopressin-neurophysin 2-copeptin [OS=Homo sapiens]	0.047	0.868	5	1	1	1	164	17.3	5.29	0.00	1	0																						High	High	High	High	High	High	High	High	1
8687914292583263366	False	High	None	O60307	Microtubule-associated serine/threonine-protein kinase 3 [OS=Homo sapiens]	0.000	6.933	1	1	2	1	1309	143.0	8.06	4.61	1	0	0.865	-0.21	0.0725939769260785	0.734116865583618	4.08	108.6	91.4	3.35	11.78	113.3	108.9	106.0	100.7	79.5	91.7							High	High	High	High	High	High	High	High	1
8696690186535498755	False	High	IsMasterProtein	Q9NPJ3	Acyl-coenzyme A thioesterase 13 [OS=Homo sapiens]	0.000	15.259	20	3	4	3	140	15.0	9.14	10.53	3	0	0.965	-0.05	0.499248420412888	0.839181777381524	9.87	99.7	100.3	11.82	5.87	115.5	96.5	93.2	104.5	93.2	97.1							High	High	High	High	High	High	High	High	1
8697682766688933342	False	High	IsMasterProtein	Q9GZZ1	N-alpha-acetyltransferase 50 [OS=Homo sapiens]	0.000	12.026	14	2	2	2	169	19.4	8.81	5.69	2	0																						High	High	High	High	High	High	High	High	1
8697788944595406904	False	High	IsMasterProtein	Q9H497	Torsin-3A [OS=Homo sapiens]	0.001	4.311	3	1	1	1	397	46.2	6.01	2.25	1	0																						High	High	High	High	High	High	High	High	1
8702985790706913997	False	High	None	Q96Q80	Derlin-3 [OS=Homo sapiens]	0.004	2.167	3	1	1	1	235	26.7	8.48	1.98	1	0																						High	High	High	High	High	High	High	High	1
8705476780399299386	False	High	IsMasterProtein	P46940	Ras GTPase-activating-like protein IQGAP1 [OS=Homo sapiens]	0.000	537.219	39	52	154	50	1657	189.1	6.48	431.08	52	0	0.970	-0.04	0.304221822466812	0.782892522152354	1.78	102.0	98.0	3.25	1.34	97.4	102.3	103.6	98.3	98.0	100.4							High	High	High	High	High	High	High	High	1	Met-loss+Acetyl [N-Term]
8708794948743293802	False	High	IsMasterProteinCandidate	Q86UF2	cTAGE family member 6 [OS=Homo sapiens]	0.000	6.872	2	1	1	1	777	87.8	5.16	3.09	1	0																						High	High	High	High	High	High	High	High	1
8717421015690566095	False	High	IsMasterProtein	Q9NQR4	Omega-amidase NIT2 [OS=Homo sapiens]	0.000	96.450	50	11	25	11	276	30.6	7.21	55.25	11	0	1.063	0.09	0.255870049356942	0.782892522152354	5.60	95.6	104.4	7.80	2.87	106.4	92.7	93.7	105.4	102.3	99.6							High	High	High	High	High	High	High	High	1
8718116979404921777	False	High	IsMasterProtein	P51116	RNA-binding protein FXR2 [OS=Homo sapiens]	0.000	27.493	9	5	5	3	673	74.2	6.23	13.15	5	0																						High	High	High	High	High	High	High	High	1
8722569096218095971	False	High	None	Q9NVN3	Synembryn-B [OS=Homo sapiens]	0.000	8.956	3	1	1	1	520	58.8	5.73	3.19	1	0																						High	High	High	High	High	High	High	High	1
8724268624419382152	False	High	IsMasterProtein	P50213	Isocitrate dehydrogenase [NAD] subunit alpha, mitochondrial [OS=Homo sapiens]	0.000	48.620	20	7	10	7	366	39.6	6.92	29.26	7	0																						High	High	High	High	High	High	High	High	1
8725302829576246174	False	High	IsMasterProtein	P63151	Serine/threonine-protein phosphatase 2A 55 kDa regulatory subunit B alpha isoform [OS=Homo sapiens]	0.000	21.173	9	3	4	3	447	51.7	6.20	12.85	3	0																						High	High	High	High	High	High	High	High	1	Met-loss+Acetyl [N-Term]
8730523960052608716	False	High	IsMasterProtein	O60879	Protein diaphanous homolog 2 [OS=Homo sapiens]	0.006	2.001	1	1	1	1	1101	125.5	6.58	1.97	1	0																						High	High	High	High	High	High	High	High	1
8732346175470674622	False	High	IsMasterProtein	Q86UP2	Kinectin [OS=Homo sapiens]	0.000	234.808	27	28	46	28	1357	156.2	5.64	141.14	28	0	1.051	0.07	0.0141238294375936	0.541580645339812	1.82	97.5	102.5	5.87	4.59	98.5	91.3	102.6	103.6	97.4	106.6							High	High	High	High	High	High	High	High	1
8733073153951393299	False	High	IsMasterProtein	Q9BU23	Lipase maturation factor 2 [OS=Homo sapiens]	0.003	2.555	2	1	1	1	707	79.6	10.10	2.07	1	0																						High	High	High	High	High	High	High	High	1
8735053905858643513	False	High	IsMasterProtein	Q16401	26S proteasome non-ATPase regulatory subunit 5 [OS=Homo sapiens]	0.000	38.626	19	8	14	8	504	56.2	5.48	33.71	8	0																						High	High	High	High	High	High	High	High	1	Met-loss+Acetyl [N-Term]
8736083768290238180	False	High	None	P13647	Keratin, type II cytoskeletal 5 [OS=Homo sapiens]	0.000	25.291	6	4	115	0	590	62.3	7.74	243.60	4	0																						High	High	High	High	High	High	High	High	0
8751597953454221886	False	High	IsMasterProtein	P09496	Clathrin light chain A [OS=Homo sapiens]	0.000	22.331	16	5	20	5	248	27.1	4.51	24.27	5	0	0.958	-0.06	0.52298599709424	0.848755501147904	16.69	104.3	95.7	19.92	10.35	79.6	109.8	118.7	86.0	105.2	100.8							High	High	High	High	High	High	High	High	1
8757061134285989517	False	High	IsMasterProtein	Q13586	Stromal interaction molecule 1 [OS=Homo sapiens]	0.000	18.190	5	3	3	3	685	77.4	6.67	9.28	3	0																						High	High	High	High	High	High	High	High	1
8759113245393669348	False	High	IsMasterProtein	O75844	CAAX prenyl protease 1 homolog [OS=Homo sapiens]	0.000	30.214	13	6	9	6	475	54.8	7.49	19.66	6	0	0.838	-0.26	0.32224926681378	0.790866824229263	14.91	109.6	90.4	2.02	18.98	104.1	108.3	105.7	87.2	114.2	80.5							High	High	High	High	High	High	High	High	1
8760192209186557782	False	High	IsMasterProtein	Q8NCA5	Protein FAM98A [OS=Homo sapiens]	0.000	16.007	3	1	2	1	518	55.2	8.95	7.39	1	0																						High	High	High	High	High	High	High	High	1
8764168222210032052	False	High	IsMasterProtein	P10586	Receptor-type tyrosine-protein phosphatase F [OS=Homo sapiens]	0.001	3.449	1	1	1	1	1907	212.7	6.30	2.34	1	0																						High	High	High	High	High	High	High	High	1
8766016140567224551	False	High	IsMasterProtein	Q08380	Galectin-3-binding protein [OS=Homo sapiens]	0.000	11.083	4	2	3	2	585	65.3	5.27	7.35	2	0																						High	High	High	High	High	High	High	High	1
8783162572127248995	False	High	IsMasterProtein	Q9H4A5	Golgi phosphoprotein 3-like [OS=Homo sapiens]	0.000	6.523	5	1	1	1	285	32.7	5.83	2.44	1	0																						High	High	High	High	High	High	High	High	1
8650097818779685703	False	High	IsMasterProtein	P62857	Small ribosomal subunit protein eS28 [OS=Homo sapiens]	0.000	34.200	30	2	23	2	69	7.8	10.70	75.10	2	0	0.947	-0.08	0.101241338996709	0.744739163794248	2.81	105.4	94.6	7.40	5.53	107.7	107.9	94.6	101.9	96.7	91.2							High	High	High	High	High	High	High	High	1
8924414405991965446	False	High	IsMasterProtein	P98179	RNA-binding protein 3 [OS=Homo sapiens]	0.001	4.286	6	1	1	1	157	17.2	8.91	2.14	1	0	0.936	-0.09	0.664599281651192	0.885330445783307	25.16	103.3	96.7	11.90	7.76	88.6	108.4	110.8	102.0	101.6	88.7							High	High	High	High	High	High	High	High	1
8931129366725922865	False	High	IsMasterProtein	Q9NXF1	Testis-expressed protein 10 [OS=Homo sapiens]	0.000	11.264	4	2	2	2	929	105.6	9.36	6.08	2	0																						High	High	High	High	High	High	High	High	1
9085745787337208122	False	High	None	Q9UKE5	TRAF2 and NCK-interacting protein kinase [OS=Homo sapiens]	0.000	6.358	1	1	1	1	1360	154.8	7.17	2.80	1	0																						High	High	High	High	High	High	High	High	1
9091705123101461009	False	High	IsMasterProtein	P99999	Cytochrome c [OS=Homo sapiens]	0.000	14.273	30	4	9	4	105	11.7	9.57	20.68	4	0	0.912	-0.13	0.209058847320763	0.780293915932325	10.95	109.3	90.7	10.38	5.78	113.3	110.4	93.0	90.9	100.7	91.6							High	High	High	High	High	High	High	High	1
9101384525569952634	False	High	IsMasterProtein	Q9BZF1	Oxysterol-binding protein-related protein 8 [OS=Homo sapiens]	0.000	8.486	3	2	2	2	889	101.1	6.96	4.06	2	0																						High	High	High	High	High	High	High	High	1
9111890562794355109	False	High	IsMasterProtein	Q6P1M3	LLGL scribble cell polarity complex component 2 [OS=Homo sapiens]	0.007	1.936	1	1	1	1	1020	113.4	7.52	2.56	1	0																						High	High	High	High	High	High	High	High	1
9112422287150277156	False	High	IsMasterProtein	Q96LJ7	Dehydrogenase/reductase SDR family member 1 [OS=Homo sapiens]	0.000	7.887	4	1	1	1	313	33.9	7.83	3.01	1	0																						High	High	High	High	High	High	High	High	1
9117054083020663971	False	High	IsMasterProteinCandidate	Q6FI13	Histone H2A type 2-A [OS=Homo sapiens]	0.000	77.052	36	6	118	3	130	14.1	10.90	316.64	6	0	1.009	0.01	0.847682716497385	0.93748231306097	1.21	99.5	100.5	7.85	10.27	109.3	95.4	95.9	111.2	91.4	96.8							High	High	High	High	High	High	High	High	1
9124965961007810906	False	High	IsMasterProtein	P11387	DNA topoisomerase 1 [OS=Homo sapiens]	0.000	51.042	11	8	11	8	765	90.7	9.31	30.14	8	0	1.068	0.10	0.393709072199099	0.823873262838821	2.14	96.7	103.3	0.83	6.95	98.5	97.1	98.5	106.8	93.8	105.3							High	High	High	High	High	High	High	High	1
9128432651374987381	False	Medium	IsMasterProtein	Q9NNW5	tRNA (34-2'-O)-methyltransferase regulator WDR6 [OS=Homo sapiens]	0.029	1.110	1	1	1	1	1121	121.6	6.87	2.14	1	0																						High	High	High	High	High	High	High	High	1
9133260577685858014	False	High	IsMasterProtein	O00410	Importin-5 [OS=Homo sapiens]	0.000	141.380	20	16	30	16	1097	123.6	4.94	76.24	16	0	0.923	-0.12	0.0988880226186259	0.744739163794248	2.59	108.3	91.7	14.70	12.92	112.8	87.4	115.5	95.5	82.2	106.6							High	High	High	High	High	High	High	High	1
9134922039646345365	False	High	IsMasterProtein	Q8NBF2	NHL repeat-containing protein 2 [OS=Homo sapiens]	0.000	15.004	4	2	3	2	726	79.4	5.55	8.26	2	0																						High	High	High	High	High	High	High	High	1
9139942290346830630	False	High	IsMasterProtein	P30084	Enoyl-CoA hydratase, mitochondrial [OS=Homo sapiens]	0.000	76.294	29	7	16	7	290	31.4	8.07	53.75	7	0	1.167	0.22	0.00165108390154912	0.486079100616061	0.11	92.3	107.7	6.14	6.27	98.7	87.8	90.5	115.2	102.2	105.6							High	High	High	High	High	High	High	High	1
9157929292758815644	False	High	IsMasterProtein	Q96A35	Large ribosomal subunit protein uL24m [OS=Homo sapiens]	0.000	7.394	6	1	1	1	216	24.9	9.29	2.94	1	0																						High	High	High	High	High	High	High	High	1
9158883592383283846	False	High	IsMasterProtein	P60983	Glia maturation factor beta [OS=Homo sapiens]	0.000	26.756	26	3	11	3	142	16.7	5.29	32.45	3	0	1.088	0.12	0.350906881760977	0.809615877667959	14.29	96.6	103.4	6.90	6.64	103.8	91.3	93.6	100.3	99.3	111.7							High	High	High	High	High	High	High	High	1	Met-loss+Acetyl [N-Term]
9162404171034655345	False	High	IsMasterProtein	Q9Y223	Bifunctional UDP-N-acetylglucosamine 2-epimerase/N-acetylmannosamine kinase [OS=Homo sapiens]	0.000	15.720	5	3	3	3	722	79.2	6.80	7.92	3	0																						High	High	High	High	High	High	High	High	1
9167307694424558965	False	High	IsMasterProtein	O95336	6-phosphogluconolactonase [OS=Homo sapiens]	0.000	75.814	46	8	15	8	258	27.5	6.05	44.55	8	0	0.897	-0.16	0.444597912106214	0.836797494715619	10.18	105.1	94.9	3.36	9.67	105.1	99.4	105.8	88.2	106.7	94.9							High	High	High	High	High	High	High	High	1
9172177916429743793	False	High	IsMasterProtein	Q99816	Tumor susceptibility gene 101 protein [OS=Homo sapiens]	0.000	12.207	9	3	3	3	390	43.9	6.46	8.16	3	0																						High	High	High	High	High	High	High	High	1
9172225001989641453	False	High	IsMasterProtein	Q9UNW1	Multiple inositol polyphosphate phosphatase 1 [OS=Homo sapiens]	0.000	16.383	6	2	2	2	487	55.0	7.81	7.85	2	0																						High	High	High	High	High	High	High	High	1
9177231757861531522	False	High	IsMasterProtein	P25685	DnaJ homolog subfamily B member 1 [OS=Homo sapiens]	0.000	20.589	21	5	6	5	340	38.0	8.63	12.14	5	0																						High	High	High	High	High	High	High	High	1	Met-loss [N-Term]
9188891296985920952	False	High	None	P31483	Cytotoxic granule associated RNA binding protein TIA1 [OS=Homo sapiens]	0.000	6.794	3	1	1	1	386	42.9	7.74	2.84	1	0																						High	High	High	High	High	High	High	High	1
9189940377941500292	False	High	IsMasterProtein	Q9Y3D6	Mitochondrial fission 1 protein [OS=Homo sapiens]	0.001	4.415	9	1	1	1	152	16.9	8.79	1.61	1	0																						High	High	High	High	High	High	High	High	1
9192930488046834202	False	High	IsMasterProtein	P25789	Proteasome subunit alpha type-4 [OS=Homo sapiens]	0.000	90.777	39	8	20	8	261	29.5	7.72	69.57	8	0	0.955	-0.07	0.488586365481873	0.839181777381524	8.76	101.5	98.5	8.61	1.96	111.1	100.9	93.6	100.2	96.3	97.9							High	High	High	High	High	High	High	High	1
9193943049168300683	False	High	IsMasterProtein	Q02818	Nucleobindin-1 [OS=Homo sapiens]	0.000	35.346	16	6	9	6	461	53.8	5.25	24.46	6	0																						High	High	High	High	High	High	High	High	1
9194587147899025830	False	High	None	P30613	Pyruvate kinase PKLR [OS=Homo sapiens]	0.000	34.333	3	2	64	2	574	61.8	7.74	161.00	2	0	1.085	0.12	0.158693785252444	0.777211246569536	7.93	95.9	104.1	1.57	5.67	94.0	97.0	95.0	111.2	99.6	103.2							High	High	High	High	High	High	High	High	1
9198167910452048535	False	High	IsMasterProtein	P18887	DNA repair protein XRCC1 [OS=Homo sapiens]	0.000	5.526	4	2	2	2	633	69.5	6.28	4.45	2	0																						High	High	High	High	High	High	High	High	1
9201428938326541883	False	High	IsMasterProtein	Q15291	Retinoblastoma-binding protein 5 [OS=Homo sapiens]	0.003	2.274	1	1	1	1	538	59.1	5.10	0.00	1	0																						High	High	High	High	High	High	High	High	1
9204758010535676815	False	High	IsMasterProteinCandidate	Q641Q2	WASH complex subunit 2A [OS=Homo sapiens]	0.000	13.058	5	4	4	4	1341	147.1	4.81	3.81	4	0																						High	High	High	High	High	High	High	High	1
9211390500631637896	False	High	IsMasterProtein	P04156	Major prion protein [OS=Homo sapiens]	0.000	7.861	5	1	2	1	253	27.6	9.00	6.57	1	0																						High	High	High	High	High	High	High	High	1
9215017324203505863	False	High	IsMasterProtein	Q6Y7W6	GRB10-interacting GYF protein 2 [OS=Homo sapiens]	0.000	23.438	5	4	4	4	1299	150.0	5.54	9.55	4	0																						High	High	High	High	High	High	High	High	1	Met-loss+Acetyl [N-Term]
9215355003773269987	False	High	IsMasterProtein	P55061	Bax inhibitor 1 [OS=Homo sapiens]	0.002	2.699	3	1	1	1	237	26.5	8.54	0.00	1	0																						High	High	High	High	High	High	High	High	1
9084351700158867792	False	High	IsMasterProtein	Q9HD33	Large ribosomal subunit protein uL29m [OS=Homo sapiens]	0.000	9.629	12	3	3	3	250	29.4	10.37	5.61	3	0																						High	High	High	High	High	High	High	High	1
8927503928993308915	False	High	IsMasterProtein	O00423	Echinoderm microtubule-associated protein-like 1 [OS=Homo sapiens]	0.000	9.103	3	2	2	2	815	89.8	7.06	3.87	2	0																						High	High	High	High	High	High	High	High	1
9080862626962095597	False	High	IsMasterProtein	O75312	Zinc finger protein ZPR1 [OS=Homo sapiens]	0.000	5.113	3	1	1	1	459	50.9	4.73	2.99	1	0																						High	High	High	High	High	High	High	High	1
9072204051848657082	False	High	IsMasterProtein	O75832	26S proteasome non-ATPase regulatory subunit 10 [OS=Homo sapiens]	0.000	6.085	10	1	1	1	226	24.4	6.10	3.65	1	0	1.129	0.18	0.711648916298554	0.895999326523295	50.53	102.1	97.9	37.83	45.47	56.6	99.0	127.5	63.9	158.2	94.9							High	High	High	High	High	High	High	High	1
8932252735691276888	False	High	IsMasterProtein	O96008	Mitochondrial import receptor subunit TOM40 homolog [OS=Homo sapiens]	0.000	32.075	20	4	5	4	361	37.9	7.25	17.32	4	0																						High	High	High	High	High	High	High	High	1
8954300050796662304	False	High	IsMasterProtein	P17301	Integrin alpha-2 [OS=Homo sapiens]	0.000	153.079	19	18	35	18	1181	129.2	5.25	97.87	18	0	0.874	-0.19	0.0764010139188919	0.734116865583618	4.70	108.3	91.7	11.66	8.09	117.2	92.7	108.3	102.4	87.6	91.7							High	High	High	High	High	High	High	High	1
8957423501143175457	False	High	IsMasterProtein	P68366	Tubulin alpha-4A chain [OS=Homo sapiens]	0.000	422.906	60	20	300	5	448	49.9	5.06	989.96	20	3	0.996	-0.01	0.643958463540538	0.878164503619096	7.36	99.6	100.4	7.08	4.86	98.7	104.9	91.0	98.3	99.5	107.4							High	High	High	High	High	High	High	High	1
8961190954250988131	False	High	IsMasterProtein	Q16891	MICOS complex subunit MIC60 [OS=Homo sapiens]	0.000	184.595	36	19	41	19	758	83.6	6.48	132.33	19	0	0.952	-0.07	0.284911889793829	0.782892522152354	8.53	102.5	97.5	3.06	2.87	102.1	99.5	105.8	97.2	100.5	95.0							High	High	High	High	High	High	High	High	1
8964751153975728348	False	High	IsMasterProtein	Q96RE7	Nucleus accumbens-associated protein 1 [OS=Homo sapiens]	0.000	5.762	2	1	1	1	527	57.2	5.74	3.49	1	0																						High	High	High	High	High	High	High	High	1
8970709924298765411	False	Medium	IsMasterProtein	Q9HCI7	E3 ubiquitin-protein ligase MSL2 [OS=Homo sapiens]	0.024	1.236	2	1	1	1	577	62.5	7.80	1.83	1	0	1.060	0.08	0.531602953063776	0.855621256011472	18.98	97.1	102.9	20.79	3.72	115.0	99.1	75.2	106.4	105.1	99.2							High	High	High	High	High	High	High	High	1
8973265240341480372	False	High	IsMasterProtein	Q06203	Amidophosphoribosyltransferase [OS=Homo sapiens]	0.000	14.226	6	2	2	2	517	57.4	6.76	5.29	2	0																						High	High	High	High	High	High	High	High	1
8976168612742678464	False	High	IsMasterProtein	Q13243	Serine/arginine-rich splicing factor 5 [OS=Homo sapiens]	0.000	15.857	8	2	4	1	272	31.2	11.59	10.11	2	0																						High	High	High	High	High	High	High	High	1
8976647445463942226	False	High	IsMasterProtein	O43505	Beta-1,4-glucuronyltransferase 1 [OS=Homo sapiens]	0.000	9.020	4	1	1	1	415	47.1	7.20	3.69	1	0																						High	High	High	High	High	High	High	High	1
8978349436204480078	False	High	IsMasterProtein	Q13148	TAR DNA-binding protein 43 [OS=Homo sapiens]	0.000	25.844	9	3	6	3	414	44.7	6.19	22.67	3	0																						High	High	High	High	High	High	High	High	1
8980263924004467581	False	High	IsMasterProtein	P28340	DNA polymerase delta catalytic subunit [OS=Homo sapiens]	0.000	23.398	6	6	7	5	1107	123.6	7.03	16.05	6	0																						High	High	High	High	High	High	High	High	1
8981469479003528624	False	High	IsMasterProtein	Q9BZE1	Large ribosomal subunit protein mL37 [OS=Homo sapiens]	0.000	25.730	11	3	3	3	423	48.1	8.59	10.22	3	0																						High	High	High	High	High	High	High	High	1
8993746763041335004	False	High	IsMasterProtein	Q69YQ0	Cytospin-A [OS=Homo sapiens]	0.004	2.145	1	1	1	1	1117	124.5	5.76	1.87	1	0																						High	High	High	High	High	High	High	High	1
8994069909982870970	False	High	IsMasterProtein	Q9UHN6	Inactive cell surface hyaluronidase CEMIP2 [OS=Homo sapiens]	0.000	14.624	2	2	2	2	1383	154.3	8.15	5.06	2	0																						High	High	High	High	High	High	High	High	1
8995657341512938219	False	High	IsMasterProtein	P47914	Large ribosomal subunit protein eL29 [OS=Homo sapiens]	0.000	19.904	9	1	2	1	159	17.7	11.66	7.50	1	0	0.926	-0.11	0.647494549583137	0.878848440089487	28.24	92.2	107.8	32.29	21.77	78.0	91.4	141.5	72.2	106.9	110.1							High	High	High	High	High	High	High	High	1
8996103182095070186	False	High	IsMasterProtein	Q9UBF6	RING-box protein 2 [OS=Homo sapiens]	0.000	26.158	28	2	3	2	113	12.7	5.44	10.04	2	0																						High	High	High	High	High	High	High	High	1	Met-loss+Acetyl [N-Term]
8998868825977106546	False	High	IsMasterProtein	Q9H3Z4	DnaJ homolog subfamily C member 5 [OS=Homo sapiens]	0.000	12.554	24	2	2	2	198	22.1	5.07	5.10	2	0																						High	High	High	High	High	High	High	High	1
9003669345530149661	False	High	IsMasterProtein	Q15738	Sterol-4-alpha-carboxylate 3-dehydrogenase, decarboxylating [OS=Homo sapiens]	0.000	14.544	9	3	8	3	373	41.9	8.06	17.33	3	0																						High	High	High	High	High	High	High	High	1	Acetyl [N-Term]
9004188409903141881	False	High	IsMasterProtein	P52758	2-iminobutanoate/2-iminopropanoate deaminase [OS=Homo sapiens]	0.000	10.350	20	3	4	3	137	14.5	8.68	10.05	3	0	0.991	-0.01	0.480086038139668	0.838870650272838	0.62	99.0	101.0	5.44	8.27	90.9	97.9	101.2	113.1	97.0	99.9							High	High	High	High	High	High	High	High	1
9019009658753380572	False	High	None	P54840	Glycogen [starch] synthase, liver [OS=Homo sapiens]	0.000	4.764	2	1	1	1	703	80.9	6.83	2.83	1	0																						High	High	High	High	High	High	High	High	1
9022416781062355686	False	High	IsMasterProtein	Q9UPU5	Ubiquitin carboxyl-terminal hydrolase 24 [OS=Homo sapiens]	0.000	20.389	2	4	4	4	2620	294.2	6.14	10.48	4	0																						High	High	High	High	High	High	High	High	1
9033657698734280587	False	High	None	Q9UQ16	Dynamin-3 [OS=Homo sapiens]	0.000	9.119	3	3	5	1	869	97.7	8.35	6.76	3	0																						High	High	High	High	High	High	High	High	1
9034564449228548140	False	High	IsMasterProtein	O75223	Gamma-glutamylcyclotransferase [OS=Homo sapiens]	0.000	20.036	27	4	4	4	188	21.0	5.14	11.58	4	0	0.930	-0.10	0.397176817388594	0.827417458325806	7.95	100.8	99.2	7.69	3.87	96.4	100.1	111.5	100.4	93.1	98.4							High	High	High	High	High	High	High	High	1
9037349892504840241	False	High	IsMasterProtein	O00764	Pyridoxal kinase [OS=Homo sapiens]	0.000	24.905	17	4	7	4	312	35.1	6.13	19.08	4	0																						High	High	High	High	High	High	High	High	1
9044552943631797067	False	High	IsMasterProteinCandidate	Q8NHM4	Putative trypsin-6 [OS=Homo sapiens]	0.000	6.523	8	1	3	1	247	26.5	6.01	6.42	1	0	1.026	0.04	0.455379732899144	0.836797494715619	7.72	96.1	103.9	18.06	8.68	116.1	81.7	93.1	112.9	100.6	95.6							High	High	High	High	High	High	High	High	1
9046713427756662077	False	High	IsMasterProtein	Q05209	Tyrosine-protein phosphatase non-receptor type 12 [OS=Homo sapiens]	0.000	14.975	3	2	2	2	780	88.1	5.62	6.09	2	0																						High	High	High	High	High	High	High	High	1	Acetyl [N-Term]
9050576250017769732	False	High	IsMasterProtein	P60604	Ubiquitin-conjugating enzyme E2 G2 [OS=Homo sapiens]	0.002	3.074	5	1	1	1	165	18.6	4.70	1.90	1	0																						High	High	High	High	High	High	High	High	1
9059271771169400119	False	High	IsMasterProtein	Q9UBK9	Protein UXT [OS=Homo sapiens]	0.003	2.456	7	1	1	1	157	18.2	7.59	1.64	1	0																						High	High	High	High	High	High	High	High	1
9060974175889524872	False	High	IsMasterProteinCandidate	P23468	Receptor-type tyrosine-protein phosphatase delta [OS=Homo sapiens]	0.001	3.449	1	1	1	1	1912	214.6	6.57	2.34	1	0																						High	High	High	High	High	High	High	High	1
9075280951894741873	False	High	IsMasterProtein	Q9NQP4	Prefoldin subunit 4 [OS=Homo sapiens]	0.000	17.722	20	2	4	2	134	15.3	4.53	11.41	2	0																						High	High	High	High	High	High	High	High	1
8127348192762311520	False	High	None	Q96HN2	Adenosylhomocysteinase 3 [OS=Homo sapiens]	0.000	22.149	8	5	5	4	611	66.7	7.36	13.76	5	0																						High	High	High	High	High	High	High	High	1
8648350258145669710	False	High	IsMasterProtein	Q15717	ELAV-like protein 1 [OS=Homo sapiens]	0.000	72.004	35	10	21	10	326	36.1	9.17	58.91	10	0	0.975	-0.04	0.72928075263084	0.89761940740447	4.34	99.5	100.5	9.80	3.72	106.0	87.7	102.3	103.3	103.7	97.0							High	High	High	High	High	High	High	High	1	Met-loss+Acetyl [N-Term]
8637497860104469550	False	High	IsMasterProtein	P67812	Signal peptidase complex catalytic subunit SEC11A [OS=Homo sapiens]	0.001	4.120	8	2	3	2	179	20.6	9.48	5.12	2	0																						High	High	High	High	High	High	High	High	1
8265075185913413618	False	High	IsMasterProtein	P61165	Transmembrane protein 258 [OS=Homo sapiens]	0.001	3.748	10	1	2	1	79	9.1	5.83	5.31	1	0																						High	High	High	High	High	High	High	High	1	Acetyl [N-Term]
8286530119888385384	False	High	IsMasterProtein	P36969	Phospholipid hydroperoxide glutathione peroxidase GPX4 [OS=Homo sapiens]	0.002	3.090	9	2	2	2	197	22.2	8.37	0.00	2	0																						High	High	High	High	High	High	High	High	1
8288854614025876019	False	High	IsMasterProtein	P62258	14-3-3 protein epsilon [OS=Homo sapiens]	0.000	253.227	74	19	201	16	255	29.2	4.74	561.73	19	3	1.027	0.04	0.560034370337995	0.861497031038261	5.98	101.4	98.6	9.05	6.01	88.7	104.1	104.4	94.7	106.9	101.2							High	High	High	High	High	High	High	High	1	Acetyl [N-Term]
8303897606251246511	False	High	IsMasterProtein	Q96HW7	Integrator complex subunit 4 [OS=Homo sapiens]	0.004	2.140	1	1	1	1	963	108.1	6.44	1.63	1	0																						High	High	High	High	High	High	High	High	1
8304538899155548968	False	High	IsMasterProtein	Q9NVD7	Alpha-parvin [OS=Homo sapiens]	0.000	11.474	4	1	1	1	372	42.2	5.95	4.17	1	0																						High	High	High	High	High	High	High	High	1
8306155883597695001	False	High	IsMasterProtein	Q9NTM9	Copper homeostasis protein cutC homolog [OS=Homo sapiens]	0.000	12.822	11	2	2	2	273	29.3	8.18	5.98	2	0																						High	High	High	High	High	High	High	High	1
8312610725791659305	False	High	IsMasterProtein	P17812	CTP synthase 1 [OS=Homo sapiens]	0.000	48.668	15	8	12	8	591	66.6	6.46	35.05	8	0	0.991	-0.01	0.266155512468051	0.782892522152354	0.49	100.4	99.6	6.77	8.70	98.2	96.0	108.8	97.4	91.2	108.2							High	High	High	High	High	High	High	High	1
8316200197019601200	False	High	IsMasterProtein	Q9Y3I1	F-box only protein 7 [OS=Homo sapiens]	0.007	1.872	2	1	1	1	522	58.5	6.55	1.64	1	0																						High	High	High	High	High	High	High	High	1
8320203953169685442	False	High	IsMasterProtein	Q9NZL9	Methionine adenosyltransferase 2 subunit beta [OS=Homo sapiens]	0.000	32.012	18	4	5	4	334	37.5	7.36	21.07	4	0																						High	High	High	High	High	High	High	High	1
8321429417116917544	False	High	IsMasterProtein	P07339	Cathepsin D [OS=Homo sapiens]	0.000	117.761	33	10	48	10	412	44.5	6.54	140.37	10	0	0.982	-0.03	0.8946401518664	0.96265373066326	12.76	103.4	96.6	13.68	5.12	84.7	106.6	110.0	94.5	104.7	99.5							High	High	High	High	High	High	High	High	1
8321925279742634811	False	High	IsMasterProtein	Q9Y6Y8	SEC23-interacting protein [OS=Homo sapiens]	0.000	49.231	13	11	11	11	1000	111.0	5.54	26.40	11	0	0.889	-0.17	0.140828748526615	0.777211246569536	1.31	105.9	94.1	21.21	11.83	89.3	103.0	134.4	80.1	91.6	101.6							High	High	High	High	High	High	High	High	1
8335740267375587213	False	High	IsMasterProtein	P09132	Signal recognition particle 19 kDa protein [OS=Homo sapiens]	0.000	4.990	10	1	1	1	144	16.1	9.85	3.03	1	0																						High	High	High	High	High	High	High	High	1
8340372604993352457	False	High	IsMasterProtein	Q9H4G0	Band 4.1-like protein 1 [OS=Homo sapiens]	0.000	79.893	21	12	16	12	881	98.4	5.62	45.83	12	0	1.103	0.14	0.476683811019932	0.838870650272838	24.96	97.8	102.2	10.85	13.36	86.3	106.7	93.5	95.2	97.8	120.5							High	High	High	High	High	High	High	High	1
8343966935655594345	False	High	IsMasterProtein	P56385	ATP synthase subunit e, mitochondrial [OS=Homo sapiens]	0.000	13.861	32	2	5	2	69	7.9	9.35	11.81	2	0																						High	High	High	High	High	High	High	High	1	Met-loss [N-Term]
8344699724709940620	False	High	IsMasterProtein	O00763	Acetyl-CoA carboxylase 2 [OS=Homo sapiens]	0.000	28.429	3	5	6	1	2458	276.4	6.49	16.46	5	0																						High	High	High	High	High	High	High	High	1
8345719294322115941	False	High	IsMasterProtein	Q8WVQ1	Soluble calcium-activated nucleotidase 1 [OS=Homo sapiens]	0.000	8.031	5	2	2	2	401	44.8	6.09	2.72	2	0																						High	High	High	High	High	High	High	High	1
8349178777609203249	False	High	IsMasterProtein	O14548	Cytochrome c oxidase subunit 7A-related protein, mitochondrial [OS=Homo sapiens]	0.000	14.176	27	3	3	3	114	12.6	9.42	7.89	3	0	1.090	0.12	0.854418130457575	0.942847408033965	3.85	95.9	104.1	12.39	2.08	113.4	91.9	92.3	99.2	100.1	103.2							High	High	High	High	High	High	High	High	1
8349989266333908893	False	High	IsMasterProtein	P49841	Glycogen synthase kinase-3 beta [OS=Homo sapiens]	0.000	16.350	12	3	3	3	420	46.7	8.78	6.96	3	0																						High	High	High	High	High	High	High	High	1
8359022296663299879	False	High	IsMasterProtein	Q14258	E3 ubiquitin/ISG15 ligase TRIM25 [OS=Homo sapiens]	0.000	50.486	14	7	9	7	630	70.9	8.09	26.46	7	0																						High	High	High	High	High	High	High	High	1
8364348392468163032	False	High	IsMasterProtein	P04040	Catalase [OS=Homo sapiens]	0.000	40.264	16	7	7	7	527	59.7	7.39	19.32	7	0																						High	High	High	High	High	High	High	High	1
8365241885509982130	False	Medium	IsMasterProteinCandidate	Q9BZA8	Protocadherin-11 Y-linked [OS=Homo sapiens]	0.047	0.873	1	1	1	1	1340	146.7	5.21	1.90	1	0																						High	High	High	High	High	High	High	High	1
8369123714013872102	False	High	IsMasterProtein	Q07065	Cytoskeleton-associated protein 4 [OS=Homo sapiens]	0.000	156.461	40	21	38	20	602	66.0	5.92	107.00	21	1	1.004	0.01	0.568043792516031	0.861806162322114	0.29	99.8	100.2	3.11	5.02	104.1	98.6	98.9	104.6	99.2	94.6							High	High	High	High	High	High	High	High	1
8372368488159320513	False	High	None	Q5JNZ5	Putative ribosomal protein eS26-like [OS=Homo sapiens]	0.000	15.491	21	2	17	2	115	13.0	10.54	23.57	2	0																						High	High	High	High	High	High	High	High	1
8372900262212064526	False	High	IsMasterProtein	P09651	Heterogeneous nuclear ribonucleoprotein A1 [OS=Homo sapiens]	0.000	156.876	41	13	65	10	372	38.7	9.13	186.10	13	1	0.905	-0.14	0.252745142399011	0.782892522152354	11.34	111.6	88.4	27.31	19.12	74.6	119.3	130.4	73.1	107.9	94.5							High	High	High	High	High	High	High	High	1
8375301801822560127	False	High	IsMasterProtein	P36776	Lon protease homolog, mitochondrial [OS=Homo sapiens]	0.000	85.817	16	11	13	11	959	106.4	6.39	38.71	11	0	0.624	-0.68	0.427913667732491	0.836797494715619	1.29	119.6	80.4	14.20	27.93	94.0	125.0	114.9	117.1	77.3	71.7							High	High	High	High	High	High	High	High	1
8376641896775859350	False	Medium	IsMasterProteinCandidate	O95104	SR-related and CTD-associated factor 4 [OS=Homo sapiens]	0.012	1.562	1	1	1	1	1147	125.8	9.55	1.91	1	0																						High	High	High	High	High	High	High	High	1
8380855263151822429	False	High	IsMasterProtein	Q96EC8	Protein YIPF6 [OS=Homo sapiens]	0.001	3.605	5	1	1	1	236	26.2	5.64	3.03	1	0																						High	High	High	High	High	High	High	High	1
8386147216843783893	False	High	IsMasterProtein	Q9NUU7	ATP-dependent RNA helicase DDX19A [OS=Homo sapiens]	0.000	71.361	24	10	19	10	478	53.9	6.58	47.85	10	0	1.059	0.08	0.105895697205904	0.744739163794248	3.43	95.4	104.6	4.66	4.36	92.7	101.5	95.3	104.4	107.5	98.6							High	High	High	High	High	High	High	High	1	Met-loss+Acetyl [N-Term]
8387303708123169852	False	High	IsMasterProtein	P07602	Prosaposin [OS=Homo sapiens]	0.000	115.449	30	15	67	15	524	58.1	5.17	153.93	15	0	0.944	-0.08	0.182193155342646	0.780293915932325	3.13	108.4	91.6	7.46	8.27	95.6	108.4	109.7	90.2	104.5	91.6							High	High	High	High	High	High	High	High	1
8260610778738387308	False	High	IsMasterProtein	Q13907	Isopentenyl-diphosphate Delta-isomerase 1 [OS=Homo sapiens]	0.000	14.729	15	3	3	3	227	26.3	6.34	7.84	3	0																						High	High	High	High	High	High	High	High	1
8387736998001173674	False	High	None	Q969T4	Ubiquitin-conjugating enzyme E2 E3 [OS=Homo sapiens]	0.000	6.794	9	2	3	2	207	22.9	7.18	6.92	2	0																						High	High	High	High	High	High	High	High	1
8251896987743937176	False	Medium	IsMasterProtein	P53680	AP-2 complex subunit sigma [OS=Homo sapiens]	0.012	1.523	5	1	1	1	142	17.0	6.18	2.06	1	0																						High	High	High	High	High	High	High	High	1
8250102899765152791	False	High	None	Q9BVA1	Tubulin beta-2B chain [OS=Homo sapiens]	0.000	402.951	51	17	266	2	445	49.9	4.89	773.62	17	0																						High	High	High	High	High	High	High	High	1
8134550695814129755	False	High	IsMasterProtein	P30519	Heme oxygenase 2 [OS=Homo sapiens]	0.000	16.316	13	2	5	2	316	36.0	5.41	13.45	2	0																						High	High	High	High	High	High	High	High	1	Met-loss+Acetyl [N-Term]
8144354822325392215	False	High	None	Q16799	Reticulon-1 [OS=Homo sapiens]	0.001	3.168	1	1	1	1	776	83.6	4.69	2.79	1	0	1.078	0.11	0.718951580751216	0.896836671822084	0.87	96.2	103.8	26.31	17.75	89.0	79.5	128.6	95.9	86.2	120.9							High	High	High	High	High	High	High	High	1
8165115417245555276	False	High	IsMasterProtein	Q15293	Reticulocalbin-1 [OS=Homo sapiens]	0.000	77.640	21	8	14	8	331	38.9	5.00	44.51	8	0	1.011	0.02	0.69994995464398	0.895999326523295	7.07	101.5	98.5	6.64	5.99	94.1	102.7	107.4	99.7	103.9	92.2							High	High	High	High	High	High	High	High	1
8165870367093882655	False	Medium	IsMasterProtein	Q86TI2	Dipeptidyl peptidase 9 [OS=Homo sapiens]	0.021	1.314	1	1	1	1	863	98.2	6.46	1.96	1	0																						High	High	High	High	High	High	High	High	1
8166763961734876416	False	High	IsMasterProtein	P54727	UV excision repair protein RAD23 homolog B [OS=Homo sapiens]	0.000	31.756	23	10	16	10	409	43.1	4.84	34.96	10	0	0.932	-0.10	0.651311384318688	0.878848440089487	9.46	102.0	98.0	6.66	6.62	94.2	107.2	104.0	103.7	99.9	91.1							High	High	High	High	High	High	High	High	1	Acetyl [N-Term]
8178776459123092866	False	High	IsMasterProtein	P05387	Large ribosomal subunit protein P2 [OS=Homo sapiens]	0.000	223.877	81	9	96	9	115	11.7	4.54	330.68	9	0	1.075	0.10	0.171350235670946	0.780293915932325	2.76	96.5	103.5	3.76	6.02	96.2	101.3	94.2	96.5	108.8	103.1							High	High	High	High	High	High	High	High	1
8179443974626363673	False	High	IsMasterProtein	O14684	Prostaglandin E synthase [OS=Homo sapiens]	0.000	11.058	7	1	4	1	152	17.1	9.50	5.47	1	0	0.947	-0.08	0.714654620606839	0.895999326523295	4.74	96.3	103.7	9.80	7.32	112.5	95.1	95.7	103.2	103.0	90.6							High	High	High	High	High	High	High	High	1
8192519440703409270	False	High	IsMasterProtein	Q8NB37	Glutamine amidotransferase-like class 1 domain-containing protein 1 [OS=Homo sapiens]	0.000	4.679	5	1	1	1	220	23.3	6.61	2.14	1	0																						High	High	High	High	High	High	High	High	1
8192588506631613460	False	Medium	IsMasterProtein	Q9Y239	Nucleotide-binding oligomerization domain-containing protein 1 [OS=Homo sapiens]	0.027	1.156	1	1	2	1	953	107.6	7.11	2.06	1	0																						High	High	High	High	High	High	High	High	1
8196142567442196869	False	High	IsMasterProtein	P20645	Cation-dependent mannose-6-phosphate receptor [OS=Homo sapiens]	0.000	16.088	10	2	3	2	277	31.0	5.83	9.63	2	0																						High	High	High	High	High	High	High	High	1
8199308046116639924	False	High	IsMasterProtein	Q29RF7	Sister chromatid cohesion protein PDS5 homolog A [OS=Homo sapiens]	0.003	2.197	1	1	1	1	1337	150.7	7.91	2.06	1	0																						High	High	High	High	High	High	High	High	1
8205136122998856932	False	High	IsMasterProtein	P60981	Destrin [OS=Homo sapiens]	0.000	68.761	59	9	38	8	165	18.5	7.85	81.52	9	0	0.955	-0.07	0.321597107153917	0.790866824229263	1.91	103.0	97.0	10.79	7.86	90.2	112.0	102.5	91.8	106.9	96.6							High	High	High	High	High	High	High	High	1	Met-loss+Acetyl [N-Term]
8206347650273111002	False	High	IsMasterProtein	Q9H7C9	Mth938 domain-containing protein [OS=Homo sapiens]	0.000	8.838	12	1	1	1	122	13.3	8.46	3.21	1	0																						High	High	High	High	High	High	High	High	1	Met-loss+Acetyl [N-Term]
8213530415283437885	False	High	IsMasterProtein	Q9Y2R0	Cytochrome c oxidase assembly factor 3 homolog, mitochondrial [OS=Homo sapiens]	0.000	6.715	18	2	3	2	106	11.7	9.60	6.66	2	0																						High	High	High	High	High	High	High	High	1
8213878121575497285	False	High	None	A2A3N6	Putative PIP5K1A and PSMD4-like protein [OS=Homo sapiens]	0.000	7.134	3	2	2	2	862	95.0	5.71	2.77	2	0																						High	High	High	High	High	High	High	High	1
8218333417811039911	False	High	IsMasterProtein	Q9H299	SH3 domain-binding glutamic acid-rich-like protein 3 [OS=Homo sapiens]	0.000	21.911	31	3	5	3	93	10.4	4.93	17.03	3	0																						High	High	High	High	High	High	High	High	1
8218797192216084212	False	High	IsMasterProtein	P08581	Hepatocyte growth factor receptor [OS=Homo sapiens]	0.000	7.615	2	2	2	1	1390	155.4	7.33	5.29	2	0																						High	High	High	High	High	High	High	High	1
8219779968186532826	False	High	IsMasterProtein	Q9UI26	Importin-11 [OS=Homo sapiens]	0.001	3.330	1	1	1	1	975	112.5	5.25	2.27	1	0																						High	High	High	High	High	High	High	High	1
8225336690214534054	False	High	IsMasterProtein	O43768	Alpha-endosulfine [OS=Homo sapiens]	0.000	17.488	31	3	3	2	121	13.4	7.24	7.87	3	0	1.151	0.20	0.572985862794075	0.861806162322114	12.38	96.0	104.0	13.61	7.17	83.5	96.2	109.7	104.1	110.7	95.9							High	High	High	High	High	High	High	High	1
8225461751203981351	False	Medium	IsMasterProtein	O94933	SLIT and NTRK-like protein 3 [OS=Homo sapiens]	0.046	0.882	1	1	1	1	977	108.9	7.37	2.09	1	0	1.228	0.30	0.661434994857564	0.884664001989137	1.02	93.9	106.1	19.32	6.22	82.2	90.0	117.7	101.6	110.5	98.0							High	High	High	High	High	High	High	High	1
8226346786566705002	False	High	IsMasterProtein	O60287	Nucleolar pre-ribosomal-associated protein 1 [OS=Homo sapiens]	0.000	4.880	1	1	1	1	2271	254.2	6.47	3.64	1	0																						High	High	High	High	High	High	High	High	1
8229141518412539790	False	High	IsMasterProtein	P68036	Ubiquitin-conjugating enzyme E2 L3 [OS=Homo sapiens]	0.000	41.079	33	4	13	4	154	17.9	8.51	39.27	4	0	1.098	0.14	0.116439562830687	0.744739163794248	4.39	94.0	106.0	5.95	1.82	102.7	92.6	92.9	104.9	101.7	105.1							High	High	High	High	High	High	High	High	1
8231006987563487630	False	High	IsMasterProtein	P18084	Integrin beta-5 [OS=Homo sapiens]	0.000	42.399	13	7	10	7	799	88.0	6.06	28.65	7	0																						High	High	High	High	High	High	High	High	1
8231836584422235478	False	High	IsMasterProtein	O15533	Tapasin [OS=Homo sapiens]	0.000	11.757	3	1	1	1	448	47.5	6.99	3.98	1	0																						High	High	High	High	High	High	High	High	1
8234678623153025706	False	High	IsMasterProtein	Q15165	Serum paraoxonase/arylesterase 2 [OS=Homo sapiens]	0.000	68.749	17	4	25	4	354	39.4	5.60	69.51	4	0	1.079	0.11	0.0336692581654188	0.734116865583618	3.30	96.6	103.4	9.17	9.24	106.3	89.8	92.7	114.8	99.1	97.4							High	High	High	High	High	High	High	High	1
8235165147539186554	False	High	IsMasterProtein	Q16666	Gamma-interferon-inducible protein 16 [OS=Homo sapiens]	0.000	15.795	5	3	3	3	785	88.2	9.28	6.63	3	0	1.418	0.50	0.464889600346083	0.837679455936745	15.23	102.5	97.5	31.61	24.77	59.3	115.4	98.7	92.7	93.9	140.0							High	High	High	High	High	High	High	High	1
8241428669781636950	False	High	IsMasterProtein	P30838	Aldehyde dehydrogenase, dimeric NADP-preferring [OS=Homo sapiens]	0.000	363.191	48	19	227	18	453	50.4	6.54	664.47	19	1	0.985	-0.02	0.204943167752864	0.780293915932325	0.77	100.7	99.3	4.64	2.31	106.7	98.0	99.2	101.3	97.1	97.7							High	High	High	High	High	High	High	High	1
8246483793918857615	False	High	IsMasterProtein	Q9NVI7	ATPase family AAA domain-containing protein 3A [OS=Homo sapiens]	0.000	18.881	8	4	6	4	634	71.3	8.98	14.76	4	0																						High	High	High	High	High	High	High	High	1	Phospho [T340]
8248535501308075701	False	High	IsMasterProtein	P62879	Guanine nucleotide-binding protein G(I)/G(S)/G(T) subunit beta-2 [OS=Homo sapiens]	0.000	90.130	26	6	11	3	340	37.3	6.00	41.68	6	0	1.132	0.18	0.0579769537715451	0.734116865583618	2.44	93.9	106.1	5.70	1.35	93.8	100.7	90.0	106.1	105.9	103.5							High	High	High	High	High	High	High	High	1	Met-loss+Acetyl [N-Term]
8250154090209623680	False	High	IsMasterProtein	Q9H2W6	Large ribosomal subunit protein mL46 [OS=Homo sapiens]	0.000	8.976	5	1	1	1	279	31.7	7.05	3.35	1	0																						High	High	High	High	High	High	High	High	1
8643593738164187642	False	High	IsMasterProtein	Q9H6S0	3'-5' RNA helicase YTHDC2 [OS=Homo sapiens]	0.000	12.024	2	2	2	2	1430	160.1	8.40	3.57	2	0																						High	High	High	High	High	High	High	High	1
8395720315536545868	False	High	IsMasterProtein	Q9Y5J5	Pleckstrin homology-like domain family A member 3 [OS=Homo sapiens]	0.000	5.379	9	1	1	1	127	13.9	9.67	2.01	1	0																						High	High	High	High	High	High	High	High	1	Met-loss+Acetyl [N-Term]
8399962881180577586	False	Medium	IsMasterProtein	Q7Z410	Transmembrane protease serine 9 [OS=Homo sapiens]	0.014	1.449	1	1	1	1	1059	113.9	8.07	1.78	1	0																						High	High	High	High	High	High	High	High	1
8529586358305545684	False	High	IsMasterProtein	P04181	Ornithine aminotransferase, mitochondrial [OS=Homo sapiens]	0.000	35.292	13	5	7	5	439	48.5	7.03	17.45	5	0																						High	High	High	High	High	High	High	High	1
8531201272546720497	False	High	IsMasterProtein	P14854	Cytochrome c oxidase subunit 6B1 [OS=Homo sapiens]	0.000	45.200	57	4	15	4	86	10.2	7.05	49.49	4	0	0.965	-0.05	0.220143962069069	0.780293915932325	4.35	100.3	99.7	7.22	11.55	94.7	109.4	103.2	84.7	105.5	102.5							High	High	High	High	High	High	High	High	1
8537868929455870522	False	Medium	None	Q8IZP6	RING finger protein 113B [OS=Homo sapiens]	0.013	1.513	3	1	1	1	322	36.2	7.59	1.76	1	0																						High	High	High	High	High	High	High	High	1
8545908257350266971	False	High	IsMasterProtein	O15144	Actin-related protein 2/3 complex subunit 2 [OS=Homo sapiens]	0.000	34.171	19	6	16	6	300	34.3	7.36	16.77	6	0	0.918	-0.12	0.362797837228786	0.818538430903288	16.36	98.4	101.6	21.35	15.80	84.9	100.2	128.9	78.0	103.3	104.7							High	High	High	High	High	High	High	High	1
8546786530734250007	False	High	IsMasterProtein	Q00325	Solute carrier family 25 member 3 [OS=Homo sapiens]	0.000	82.128	25	9	30	9	362	40.1	9.38	85.24	9	0	1.019	0.03	0.284200454570948	0.782892522152354	2.87	98.7	101.3	6.04	3.52	105.4	97.0	93.9	105.3	98.8	99.6							High	High	High	High	High	High	High	High	1
8547640000837706753	False	High	None	Q86VI3	Ras GTPase-activating-like protein IQGAP3 [OS=Homo sapiens]	0.000	8.175	1	2	4	1	1631	184.6	7.65	6.61	2	0	0.971	-0.04	0.190903578614957	0.780293915932325	1.16	100.0	100.0	4.11	4.64	97.3	105.5	100.5	93.7	102.4	100.5							High	High	High	High	High	High	High	High	1
8551730055028160476	False	High	IsMasterProtein	P08579	U2 small nuclear ribonucleoprotein B'' [OS=Homo sapiens]	0.000	14.907	14	3	4	1	225	25.5	9.72	7.64	3	0																						High	High	High	High	High	High	High	High	1	Acetyl [N-Term]
8551747306859767135	False	High	IsMasterProtein	Q86XZ4	Spermatogenesis-associated serine-rich protein 2 [OS=Homo sapiens]	0.000	13.805	6	2	2	2	545	59.5	8.90	6.27	2	0																						High	High	High	High	High	High	High	High	1
8556034775710589228	False	High	IsMasterProtein	Q8TF74	WAS/WASL-interacting protein family member 2 [OS=Homo sapiens]	0.000	12.211	10	3	3	3	440	46.3	10.93	7.29	3	0																						High	High	High	High	High	High	High	High	1
8561643854279228847	False	High	IsMasterProtein	P15927	Replication protein A 32 kDa subunit [OS=Homo sapiens]	0.000	16.031	10	2	3	2	270	29.2	6.15	8.70	2	0																						High	High	High	High	High	High	High	High	1
8563546861704888612	False	High	None	Q96L46	Calpain small subunit 2 [OS=Homo sapiens]	0.000	6.076	6	2	11	2	248	27.6	5.73	6.08	2	0	0.941	-0.09	0.440478628947118	0.836797494715619	15.64	98.6	101.4	5.86	14.47	98.7	100.8	110.1	80.7	106.1	103.6							High	High	High	High	High	High	High	High	1
8563799926369925283	False	High	IsMasterProteinCandidate	Q96PC5	Melanoma inhibitory activity protein 2 [OS=Homo sapiens]	0.000	6.872	1	1	1	1	1412	159.7	4.69	3.09	1	0																						High	High	High	High	High	High	High	High	1
8569062232649936506	False	High	IsMasterProtein	Q9NVH2	Integrator complex subunit 7 [OS=Homo sapiens]	0.000	19.268	4	3	3	3	962	106.8	8.02	7.50	3	0																						High	High	High	High	High	High	High	High	1
8586713697824146806	False	High	IsMasterProtein	P46379	Large proline-rich protein BAG6 [OS=Homo sapiens]	0.000	20.888	4	3	3	3	1132	119.3	5.60	9.24	3	0																						High	High	High	High	High	High	High	High	1
8586961783412715335	False	High	None	P78385	Keratin, type II cuticular Hb3 [OS=Homo sapiens]	0.000	90.816	17	9	28	8	493	54.2	5.64	88.15	9	0	0.910	-0.14	0.186991810311356	0.780293915932325	3.75	102.2	97.8	10.51	11.65	92.0	105.2	113.5	83.7	104.8	100.8							High	High	High	High	High	High	High	High	1
8587567595163417034	False	High	IsMasterProtein	Q9UIQ6	Leucyl-cystinyl aminopeptidase [OS=Homo sapiens]	0.000	7.357	2	2	2	2	1025	117.3	5.73	4.58	2	0																						High	High	High	High	High	High	High	High	1
8587820896620704041	False	Medium	IsMasterProtein	O15417	Trinucleotide repeat-containing gene 18 protein [OS=Homo sapiens]	0.041	0.936	0	1	1	1	2968	314.3	8.70	0.00	1	0																						High	High	High	High	High	High	High	High	1
8590031244663879657	False	High	IsMasterProtein	P47224	Guanine nucleotide exchange factor MSS4 [OS=Homo sapiens]	0.000	10.820	13	1	1	1	123	13.8	5.52	3.59	1	0																						High	Not Found	High	High	High	High	High	High	1	Acetyl [N-Term]
8590032029601755120	False	High	IsMasterProtein	O75935	Dynactin subunit 3 [OS=Homo sapiens]	0.000	14.174	16	3	3	3	186	21.1	5.47	8.05	3	0																						High	High	High	High	High	High	High	High	1	Met-loss+Acetyl [N-Term]
8592706495200969097	False	High	IsMasterProtein	Q8TE77	Protein phosphatase Slingshot homolog 3 [OS=Homo sapiens]	0.000	8.132	2	1	1	1	659	73.0	5.30	2.52	1	0																						High	High	High	High	High	High	High	High	1
8610404900026586522	False	High	IsMasterProtein	P27797	Calreticulin [OS=Homo sapiens]	0.000	229.989	60	18	134	18	417	48.1	4.44	348.14	18	0	1.039	0.05	0.223780053452405	0.782432870978479	0.19	98.1	101.9	3.19	10.26	92.3	97.0	98.0	95.7	100.7	116.2							High	High	High	High	High	High	High	High	1
8611870974223822516	False	High	IsMasterProtein	Q8NHP8	Putative phospholipase B-like 2 [OS=Homo sapiens]	0.001	3.137	2	1	1	1	589	65.4	6.80	2.49	1	0																						High	High	High	High	High	High	High	High	1
8612473288009054962	False	High	IsMasterProtein	Q16626	Male-enhanced antigen 1 [OS=Homo sapiens]	0.000	7.550	9	1	1	1	185	19.9	4.22	3.59	1	0																						High	High	High	High	High	High	High	High	1
8617908927917494365	False	High	IsMasterProtein	O14639	Actin-binding LIM protein 1 [OS=Homo sapiens]	0.000	6.849	2	1	1	1	778	87.6	8.59	2.30	1	0																						High	High	High	High	High	High	High	High	1
8618924530113613764	False	High	None	Q9UPT6	C-Jun-amino-terminal kinase-interacting protein 3 [OS=Homo sapiens]	0.000	4.756	1	1	1	1	1336	147.4	5.40	2.71	1	0																						High	High	High	High	High	High	High	High	1
8619075754329803082	False	High	IsMasterProtein	P17275	Transcription factor JunB [OS=Homo sapiens]	0.000	9.219	4	1	1	1	347	35.9	9.22	3.57	1	0																						High	High	High	High	High	High	High	High	1
8619472182958520531	False	High	IsMasterProtein	P61960	Ubiquitin-fold modifier 1 [OS=Homo sapiens]	0.000	22.209	59	3	7	3	85	9.1	9.31	28.73	3	0																						High	High	High	High	High	High	High	High	1
8633785530779633839	False	High	IsMasterProtein	P49354	Protein farnesyltransferase/geranylgeranyltransferase type-1 subunit alpha [OS=Homo sapiens]	0.000	7.072	5	2	2	2	379	44.4	5.08	2.57	2	0																						High	High	High	High	High	High	High	High	1
8635780134604901841	False	High	IsMasterProtein	Q7Z5H4	Vomeronasal type-1 receptor 5 [OS=Homo sapiens]	0.004	2.167	2	1	22	1	357	40.8	9.20	35.81	1	0	0.859	-0.22	0.249855042383242	0.782892522152354	16.05	101.9	98.1	18.98	9.26	130.3	97.6	93.1	101.0	83.9	94.0							High	High	High	High	High	High	High	High	1
8526208510499123540	False	High	IsMasterProtein	A1L3X0	Very long chain fatty acid elongase 7 [OS=Homo sapiens]	0.003	2.419	3	1	1	1	281	33.3	9.26	2.02	1	0																						High	High	High	High	High	High	High	High	1	Met-loss+Acetyl [N-Term]
8399686422006739058	False	High	IsMasterProtein	O15116	U6 snRNA-associated Sm-like protein LSm1 [OS=Homo sapiens]	0.000	4.913	13	1	1	1	133	15.2	5.22	2.63	1	0																						High	High	High	High	High	High	High	High	1	Acetyl [N-Term]
8524788288681439212	False	Medium	IsMasterProtein	O15164	Transcription intermediary factor 1-alpha [OS=Homo sapiens]	0.039	0.959	1	1	1	1	1050	116.8	7.11	2.10	1	0	0.853	-0.23	0.0484487938803976	0.734116865583618	4.67	106.3	93.7	19.92	32.88	85.8	128.1	117.5	55.7	109.3	103.5							High	High	High	High	High	High	High	High	1
8506961570143965113	False	High	IsMasterProtein	Q99497	Parkinson disease protein 7 [OS=Homo sapiens]	0.000	129.478	50	9	62	9	189	19.9	6.79	210.90	9	0	0.867	-0.21	0.108266244924676	0.744739163794248	8.96	109.2	90.8	8.14	2.69	112.1	96.6	111.0	91.7	92.3	96.3							High	High	High	High	High	High	High	High	1
8403799351275241542	False	High	IsMasterProtein	Q9Y5S2	Serine/threonine-protein kinase MRCK beta [OS=Homo sapiens]	0.000	23.354	3	5	6	5	1711	194.2	6.37	12.64	5	0																						High	High	High	High	High	High	High	High	1
8408211072324921186	False	High	IsMasterProtein	P78344	Eukaryotic translation initiation factor 4 gamma 2 [OS=Homo sapiens]	0.000	38.049	8	6	6	6	907	102.3	7.14	15.69	6	0																						High	High	High	High	High	High	High	High	1	Acetyl [N-Term]
8410389527681488801	False	Medium	IsMasterProtein	Q6WQI6	Putative cancer susceptibility gene HEPN1 protein [OS=Homo sapiens]	0.044	0.906	13	1	2	1	88	10.3	8.28	0.00	1	0																						High	High	High	High	High	High	High	High	1
8417235359346522376	False	High	IsMasterProtein	Q9NR12	PDZ and LIM domain protein 7 [OS=Homo sapiens]	0.000	6.835	5	2	2	2	457	49.8	8.41	4.88	2	0																						High	High	High	High	High	High	High	High	1
8427710524308357797	False	Medium	None	Q86UT5	Na(+)/H(+) exchange regulatory cofactor NHE-RF4 [OS=Homo sapiens]	0.012	1.532	1	1	1	1	571	61.0	6.70	0.00	1	0																						High	High	High	High	High	High	High	High	1
8428260618384848940	False	High	IsMasterProtein	Q15029	116 kDa U5 small nuclear ribonucleoprotein component [OS=Homo sapiens]	0.000	171.519	31	21	31	20	972	109.4	5.00	85.48	21	0	0.914	-0.13	0.054420129508786	0.734116865583618	5.37	104.1	95.9	2.28	3.11	106.7	102.0	104.9	97.6	96.8	92.1							High	High	High	High	High	High	High	High	1
8429981221702182893	False	High	IsMasterProtein	P20340	Ras-related protein Rab-6A [OS=Homo sapiens]	0.000	45.463	30	6	40	5	208	23.6	5.54	97.63	6	0	1.043	0.06	0.11609516516203	0.744739163794248	3.75	97.6	102.4	1.19	3.62	98.2	96.5	98.8	105.4	98.1	103.0							High	High	High	High	High	High	High	High	1	Met-loss+Acetyl [N-Term]
8443546389451323737	False	High	IsMasterProtein	Q96HJ9	Protein FMC1 homolog [OS=Homo sapiens]	0.000	5.367	11	1	1	1	113	12.7	10.07	3.21	1	0																						High	High	High	High	High	High	High	High	1	Met-loss+Acetyl [N-Term]
8446655200423982377	False	High	None	Q8N4C8	Misshapen-like kinase 1 [OS=Homo sapiens]	0.000	6.358	1	1	1	1	1332	149.7	7.85	2.80	1	0																						High	High	High	High	High	High	High	High	1
8452332456106909131	False	High	None	B2RXH8	Heterogeneous nuclear ribonucleoprotein C-like 2 [OS=Homo sapiens]	0.000	69.738	15	6	47	6	293	32.1	5.44	102.95	6	0	1.036	0.05	0.169484709225272	0.780293915932325	1.17	98.5	101.5	0.85	1.67	97.7	99.0	99.2	102.0	102.6	99.4							High	High	High	High	High	High	High	High	1
8452486629110953776	False	High	IsMasterProtein	Q9BVC6	Voltage-gated monoatomic cation channel TMEM109 [OS=Homo sapiens]	0.000	5.814	5	1	8	1	243	26.2	10.48	14.78	1	0																						High	High	High	High	High	High	High	High	1
8454366493935613494	False	High	IsMasterProtein	P19404	NADH dehydrogenase [ubiquinone] flavoprotein 2, mitochondrial [OS=Homo sapiens]	0.000	26.805	21	4	7	4	249	27.4	8.06	18.49	4	0																						High	High	High	High	High	High	High	High	1
8454971752249747449	False	High	IsMasterProtein	Q9BSD7	Cancer-related nucleoside-triphosphatase [OS=Homo sapiens]	0.000	12.751	21	3	4	3	190	20.7	9.54	8.04	3	0																						High	High	High	High	High	High	High	High	1
8461791288305677895	False	High	IsMasterProtein	Q92783	Signal transducing adapter molecule 1 [OS=Homo sapiens]	0.000	13.798	7	3	3	3	540	59.1	4.82	2.79	3	0																						High	High	High	High	High	High	High	High	1	Met-loss [N-Term]
8469309847663247920	False	High	IsMasterProtein	Q9UEY8	Gamma-adducin [OS=Homo sapiens]	0.000	6.872	2	1	1	1	706	79.1	6.32	3.44	1	0																						High	High	High	High	High	High	High	High	1
8471021813070421568	False	Medium	None	P10074	Telomere zinc finger-associated protein [OS=Homo sapiens]	0.021	1.308	1	1	1	1	688	77.0	8.18	2.18	1	0																						High	High	High	High	High	High	High	High	1
8471595991882746273	False	High	IsMasterProtein	P35612	Beta-adducin [OS=Homo sapiens]	0.000	11.245	4	2	2	2	726	80.8	5.92	2.68	2	0																						High	High	High	High	High	High	High	High	1
8472410284542291541	False	High	IsMasterProtein	P61289	Proteasome activator complex subunit 3 [OS=Homo sapiens]	0.000	53.518	38	9	18	9	254	29.5	5.95	42.50	9	0	0.926	-0.11	0.326191941107226	0.790866824229263	15.17	105.0	95.0	23.90	15.42	75.9	114.0	122.7	78.8	105.5	103.1							High	High	High	High	High	High	High	High	1
8472695818303021401	False	High	IsMasterProtein	P22087	rRNA 2'-O-methyltransferase fibrillarin [OS=Homo sapiens]	0.000	70.493	31	7	16	7	321	33.8	10.18	51.59	7	0	1.120	0.16	0.00573710717915537	0.534129678614699	0.30	92.8	107.2	5.55	4.78	99.9	90.9	90.8	111.7	105.0	101.8							High	High	High	High	High	High	High	High	1
8473772251373638669	False	High	IsMasterProtein	Q12907	Vesicular integral-membrane protein VIP36 [OS=Homo sapiens]	0.000	42.500	26	7	12	7	356	40.2	6.95	26.93	7	0	0.970	-0.04	0.760456994204399	0.909873081816206	19.53	107.4	92.6	8.26	15.61	104.0	108.5	92.2	116.2	89.6	89.5							High	High	High	High	High	High	High	High	1
8476408954853743053	False	High	None	Q9NSB4	Keratin, type II cuticular Hb2 [OS=Homo sapiens]	0.000	5.562	2	1	2	1	513	56.6	6.74	5.00	1	0	0.925	-0.11	0.1935939479833	0.780293915932325	7.78	104.4	95.6	5.94	3.54	111.2	98.7	105.2	91.1	96.4	97.3							High	High	High	High	High	High	High	High	1
8479889696518381262	False	High	IsMasterProtein	P37802	Transgelin-2 [OS=Homo sapiens]	0.000	142.574	51	9	84	9	199	22.4	8.25	251.56	9	0	0.985	-0.02	0.945016486752116	0.981584438405137	2.06	101.5	98.5	5.51	2.76	104.7	101.6	94.0	103.1	98.7	98.0							High	High	High	High	High	High	High	High	1
[truncated: 2,789 more rows]
