# Supplementary material for: ENOblock synergizes with colistin to treat Acinetobacter baumannii infections
Source: EMBO Mol Med. 2025 Oct 31;17(12):3496–524. doi: 10.1038/s44321-025-00331-2 (PMC12686454; doi:10.1038/s44321-025-00331-2)
Supplement: Supplementary file 10 — Source data Fig. 6 [file 44321_2025_331_MOESM10_ESM.zip › FIGURE 6/6A-D/TMT PROTEOMICS/B_vs_BC_epiteliales_proc.xlsx]

## Sheet: Sheet1
Unnamed: 0	Accession	Description	Abundance Ratio log2 Cell-Bacteria Bacteria	Abundance Ratio P-Value Cell-Bacteria Bacteria
0	V5VGK1	Chaperone protein ClpB OS=Acinetobacter baumannii OX=470 GN=clpB PE=3 SV=1	-0.08	0.547868
1	K9BHL1	Chaperone protein ClpB OS=Acinetobacter nosocomialis OX=106654 GN=clpB PE=3 SV=1	-0.33	0.358421
2	V5VIH3	Chaperone protein DnaK OS=Acinetobacter baumannii OX=470 GN=dnaK PE=2 SV=1	0.07	0.895432
3	V5VFS5	Elongation factor G OS=Acinetobacter baumannii OX=470 GN=fusA PE=3 SV=1	0.71	0.0330966
4	V5VBJ4	Aconitate hydratase B OS=Acinetobacter baumannii OX=470 GN=acnB PE=3 SV=1	0.05	0.796262
5	A0A0A7XW65	Aconitate hydratase B OS=Acinetobacter nosocomialis OX=106654 GN=acnB PE=3 SV=1	0.05	0.796262
6	V5VBF2	Phosphoenolpyruvate synthase OS=Acinetobacter baumannii OX=470 GN=ppsA PE=3 SV=1	-0.58	0.0026626
7	A0A1V0YLS7	Chaperone protein DnaK OS=Acinetobacter nosocomialis OX=106654 GN=dnaK PE=2 SV=1	0.18	0.352328
8	A0A0G4QNM7	Membrane protein OS=Acinetobacter baumannii OX=470 GN=ABR2091_1161 PE=3 SV=1	-0.88	0.0179434
9	A0A081H4N6	Acetyl-CoA C-acyltransferase OS=Acinetobacter baumannii OX=470 GN=A7M90_12440 PE=3 SV=1	-0.63	0.020403
11	A0A241YPC1	Elongation factor G OS=Acinetobacter nosocomialis OX=106654 GN=fusA PE=3 SV=1	0.81	0.0248263
12	A0A081H5Y7	Elongation factor Tu OS=Acinetobacter baumannii OX=470 GN=tuf PE=3 SV=1	-0.63	0.00811456
13	A0A059ZGT0	Fatty acid oxidation complex subunit alpha OS=Acinetobacter baumannii OX=470 GN=fadB PE=3 SV=1	0.02	0.440742
14	Q20HS3	DNA-directed RNA polymerase subunit beta OS=Acinetobacter baumannii OX=470 GN=rpoB PE=3 SV=1	-0.3	0.0894039
15	A0A336CBX3	Fatty acid oxidation complex subunit alpha OS=Acinetobacter baumannii OX=470 GN=fadB PE=3 SV=1	0.02	0.440742
16	A0A7U4NL40	oxoglutarate dehydrogenase (succinyl-transferring) OS=Acinetobacter baumannii OX=470 GN=ACX61_03815 PE=4 SV=1	0.29	0.0209113
17	V5V9Z3	oxoglutarate dehydrogenase (succinyl-transferring) OS=Acinetobacter baumannii OX=470 GN=sucA PE=4 SV=1	0.29	0.0209113
18	V5VHQ6	ATP synthase subunit beta OS=Acinetobacter baumannii OX=470 GN=atpD PE=3 SV=1	0.25	0.000742842
19	A0A0A7XMZ0	ATP synthase subunit beta OS=Acinetobacter nosocomialis OX=106654 GN=atpD PE=3 SV=1	0.25	0.000742842
20	A0A0B9W1B8	Aconitate hydratase OS=Acinetobacter baumannii OX=470 GN=acnA PE=3 SV=1	-0.12	0.162738
21	A0A5N0FWU8	Aconitate hydratase OS=Acinetobacter baumannii OX=470 GN=acnA PE=3 SV=1	-0.12	0.162738
22	A0A059ZHD8	DNA-directed RNA polymerase subunit beta' OS=Acinetobacter baumannii OX=470 GN=rpoC PE=3 SV=1	1.47	0.00580734
23	V5VAH2	Chaperonin GroEL OS=Acinetobacter baumannii OX=470 GN=groL PE=3 SV=1	-0.19	0.0861463
24	A0A0A7XV56	DNA-directed RNA polymerase subunit beta' OS=Acinetobacter nosocomialis OX=106654 GN=rpoC PE=3 SV=1	1.47	0.00580734
25	A0A0A7XPB5	DNA-directed RNA polymerase subunit beta OS=Acinetobacter nosocomialis OX=106654 GN=rpoB PE=3 SV=1	-0.21	0.158505
26	A0A9P2QF04	Acetyl-CoA C-acyltransferase OS=Acinetobacter baumannii OX=470 GN=A0141_RS01070 PE=3 SV=1	-0.83	0.00963252
27	A0A836MHN8	oxoglutarate dehydrogenase (succinyl-transferring) OS=Acinetobacter nosocomialis OX=106654 GN=AE32_02916 PE=4 SV=1	0.34	0.0202413
28	A0A0A7XG30	Chaperonin GroEL OS=Acinetobacter nosocomialis OX=106654 GN=groEL PE=3 SV=1	-0.19	0.0861463
30	A0A081H230	Carbamoyl phosphate synthase large chain OS=Acinetobacter baumannii OX=470 GN=carB PE=3 SV=1	-0.05	0.127682
31	K9BAG6	Elongation factor Tu OS=Acinetobacter nosocomialis OX=106654 GN=tufB PE=3 SV=1	-0.84	0.00973456
33	V5VG76	Inner membrane lipoprotein yiaD OS=Acinetobacter baumannii OX=470 GN=yiaD_1 PE=4 SV=1	-0.92	0.00463192
34	V5V8P1	Urocanate hydratase OS=Acinetobacter baumannii OX=470 GN=hutU PE=3 SV=1	-1.48	0.00162278
35	A0A347R6G1	Urocanate hydratase OS=Acinetobacter baumannii OX=470 GN=hutU PE=3 SV=1	-1.48	0.00162278
36	A0A836MLY1	Fatty acid oxidation complex subunit alpha OS=Acinetobacter nosocomialis OX=106654 GN=fadB PE=3 SV=1	-0.04	0.644868
37	A0A2S5BU66	Catalase OS=Acinetobacter baumannii OX=470 GN=katE PE=3 SV=1	0.09	0.81183
38	A0A836MH02	Urocanate hydratase OS=Acinetobacter nosocomialis OX=106654 GN=hutU PE=3 SV=1	-1.43	0.00213302
39	A0A7Z1WW37	Catalase OS=Acinetobacter baumannii OX=470 GN=katE PE=3 SV=1	0.09	0.81183
40	V5VEP0	Protein tolA OS=Acinetobacter baumannii OX=470 GN=A0141_RS09645 PE=4 SV=1	-0.66	0.0579114
41	V5VBX8	Succinate dehydrogenase flavoprotein subunit OS=Acinetobacter baumannii OX=470 GN=sdhA_1 PE=3 SV=1	-0.45	0.0181204
42	A0A0A7XG23	Succinate dehydrogenase flavoprotein subunit OS=Acinetobacter nosocomialis OX=106654 GN=sdhA_2 PE=3 SV=1	-0.45	0.0181204
43	V5V8Q5	Histidine ammonia-lyase OS=Acinetobacter baumannii OX=470 GN=hutH PE=3 SV=1	-0.02	0.974106
44	A0A241YKS5	Phosphoenolpyruvate synthase OS=Acinetobacter nosocomialis OX=106654 GN=ppsA PE=3 SV=1	-0.76	0.00341633
46	A0A077GKK9	Dihydrolipoyl dehydrogenase OS=Acinetobacter baumannii OX=470 GN=lpdA PE=3 SV=1	-0.2	0.10023
47	V5V8B6	Cell division protein FtsZ OS=Acinetobacter baumannii OX=470 GN=ftsZ PE=3 SV=1	-0.54	0.0123625
49	V5V8S6	Pyruvate dehydrogenase E1 component OS=Acinetobacter baumannii OX=470 GN=aceE PE=4 SV=1	-0.52	0.00151945
50	A0A5N0FY40	Cell division protein FtsZ OS=Acinetobacter baumannii OX=470 GN=ftsZ PE=3 SV=1	-0.54	0.0123625
51	A0A0H4UQE3	Ribonuclease E OS=Acinetobacter baumannii OX=470 GN=rne PE=3 SV=1	0.99	0.0175067
52	A0A098SGG9	NADH-quinone oxidoreductase OS=Acinetobacter baumannii OX=470 GN=nuoG PE=3 SV=1	-0.27	0.143015
53	V5VDL1	30S ribosomal protein S1 OS=Acinetobacter baumannii OX=470 GN=rpsA PE=3 SV=1	-0.65	0.0120545
54	A0A0R0WHN3	30S ribosomal protein S1 OS=Acinetobacter nosocomialis OX=106654 GN=rpsA PE=3 SV=1	-0.65	0.0120545
55	V5V8S0	LemA OS=Acinetobacter baumannii OX=470 GN=A0141_RS06280 PE=3 SV=1	-0.25	0.863386
56	A0A8B4N6E2	Catalase OS=Acinetobacter nosocomialis OX=106654 GN=katE PE=3 SV=1	0.12	0.685186
57	A0A0A7XEF7	Pyruvate dehydrogenase E1 component OS=Acinetobacter nosocomialis OX=106654 GN=aceE PE=4 SV=1	-0.52	0.00151945
58	A0A0Q1DNT0	Succinate--CoA ligase [ADP-forming] subunit alpha OS=Acinetobacter baumannii OX=470 GN=sucD PE=3 SV=1	-0.22	0.0151618
59	A0A0A7XG28	Succinate--CoA ligase [ADP-forming] subunit alpha OS=Acinetobacter nosocomialis OX=106654 GN=sucD PE=3 SV=1	-0.22	0.0151618
60	A0A836Z2Z0	Carbamoyl phosphate synthase large chain OS=Acinetobacter nosocomialis OX=106654 GN=carB PE=3 SV=1	-0.2	0.00423813
61	A0A9P2VA54	Ribonuclease E OS=Acinetobacter baumannii OX=470 GN=rne PE=3 SV=1	0.99	0.0175067
62	A0A9P2VBY8	NADH-quinone oxidoreductase OS=Acinetobacter baumannii OX=470 GN=nuoG PE=3 SV=1	-0.27	0.143015
63	A0A237ZVF6	Carbohydrate porin OS=Acinetobacter baumannii OX=470 GN=C2U32_11150 PE=3 SV=1	-0.81	0.0287045
64	V5VJ37	ATP synthase subunit alpha OS=Acinetobacter baumannii OX=470 GN=atpA PE=3 SV=1	0.16	0.0383881
65	V5VAW7	Elongation factor Ts OS=Acinetobacter baumannii OX=470 GN=tsf PE=3 SV=1	0.42	0.00428493
66	V5VG70	BON domain protein OS=Acinetobacter baumannii OX=470 GN=lysM PE=4 SV=1	-0.28	0.0203912
67	V5VB88	Malate dehydrogenase OS=Acinetobacter baumannii OX=470 GN=mdh PE=3 SV=1	0.27	0.039243
68	V5VH61	Isocitrate lyase OS=Acinetobacter baumannii OX=470 GN=aceA PE=4 SV=1	-0.19	0.239838
69	A0A0A7XFJ7	Malate dehydrogenase OS=Acinetobacter nosocomialis OX=106654 GN=mdh PE=3 SV=1	0.26	0.0400409
70	K9C2H6	NADH-quinone oxidoreductase OS=Acinetobacter nosocomialis OX=106654 GN=nuoG PE=3 SV=1	-0.27	0.143015
71	A0A836MH92	Histidine ammonia-lyase OS=Acinetobacter nosocomialis OX=106654 GN=hutH PE=3 SV=1	0.06	0.729993
72	V5VEN5	Alkyl hydroperoxide reductase C OS=Acinetobacter baumannii OX=470 GN=ahpC PE=3 SV=1	-0.32	0.0224333
73	A0A0A7XPL4	ATP synthase subunit alpha OS=Acinetobacter nosocomialis OX=106654 GN=atpA PE=3 SV=1	0.18	0.0463104
74	V5VBY1	Succinate--CoA ligase [ADP-forming] subunit beta OS=Acinetobacter baumannii OX=470 GN=sucC PE=3 SV=1	-0.14	0.0324156
75	V5VCM0	Enolase OS=Acinetobacter baumannii OX=470 GN=eno PE=3 SV=1	1.3	0.00412793
76	A0A0R0WK86	Dihydrolipoyl dehydrogenase OS=Acinetobacter nosocomialis OX=106654 GN=lpdG PE=3 SV=1	-0.19	0.124085
77	A0A5N0G2V1	Elongation factor Ts OS=Acinetobacter baumannii OX=470 GN=tsf PE=3 SV=1	0.45	0.00256366
78	W6RYT2	Membrane protein OS=Acinetobacter baumannii OX=470 GN=ompA PE=4 SV=1	-0.98	0.122853
79	A0A059ZR53	Acyl-CoA dehydrogenase OS=Acinetobacter baumannii OX=470 GN=acdA PE=3 SV=1	0.05	0.0844014
80	V5VCI0	Isocitrate dehydrogenase [NADP] OS=Acinetobacter baumannii OX=470 GN=icd_1 PE=1 SV=1	-1.73	0.00714119
81	A0A0J8WBA6	Indolepyruvate ferredoxin oxidoreductase family protein OS=Acinetobacter baumannii OX=470 GN=ACX61_11325 PE=4 SV=1	1.18	0.271211
82	A0A086I2J6	Adenosylhomocysteinase OS=Acinetobacter baumannii OX=470 GN=ahcY PE=3 SV=1	-0.9	0.00412225
83	A0AA45B910	Isocitrate dehydrogenase [NADP] OS=Acinetobacter baumannii OX=470 GN=CV954_004930 PE=3 SV=1	-1.73	0.00714119
84	A0A0A7XEB3	Cell division protein FtsZ OS=Acinetobacter nosocomialis OX=106654 GN=ftsZ PE=3 SV=1	-0.53	0.012128
85	A0AA45B993	Glucose/quinate/shikimate family membrane-bound PQQ-dependent dehydrogenase OS=Acinetobacter baumannii OX=470 GN=CV954_002950 PE=3 SV=1	0.24	0.00886612
86	V5V9J0	Glucose dehydrogenase OS=Acinetobacter baumannii OX=470 GN=gcd PE=3 SV=1	0.24	0.00886612
87	V5VAJ2	Dihydrolipoyllysine-residue succinyltransferase component of 2-oxoglutarate dehydrogenase complex OS=Acinetobacter baumannii OX=470 GN=odhB PE=3 SV=1	-1.33	0.00117247
88	A0A858UED4	Carbohydrate porin OS=Acinetobacter baumannii OX=470 GN=HB367_16525 PE=3 SV=1	-0.81	0.0287045
89	A0A836MIH1	Adenosylhomocysteinase OS=Acinetobacter nosocomialis OX=106654 GN=ahcY PE=3 SV=1	-0.79	0.00747144
90	A0A0J8TPW3	3-oxoadipyl-CoA thiolase OS=Acinetobacter baumannii OX=470 GN=pcaF PE=3 SV=1	-0.93	0.00207799
91	A0A0Q1PV49	LemA family protein OS=Acinetobacter nosocomialis OX=106654 GN=AE32_03343 PE=3 SV=1	-0.07	0.544894
92	A0A081GVW8	Aminotransferase OS=Acinetobacter baumannii OX=470 GN=A7M90_10010 PE=3 SV=1	0.32	0.0369679
94	V5VAT0	Electron transfer flavoprotein alpha-subunit OS=Acinetobacter baumannii OX=470 GN=etfA PE=3 SV=1	-0.26	0.0276242
95	A0A059ZM33	3-ketoacyl-CoA thiolase OS=Acinetobacter baumannii OX=470 GN=fadA PE=3 SV=1	-0.52	0.0449931
96	V5VAR4	Electron transfer flavoprotein subunit beta OS=Acinetobacter baumannii OX=470 GN=etfB PE=3 SV=1	-0.68	0.00679787
97	A0A0A7XHY7	Electron transfer flavoprotein subunit beta OS=Acinetobacter nosocomialis OX=106654 GN=etfB PE=3 SV=1	-0.68	0.00679787
98	V5VAM1	Aspartate aminotransferase family protein OS=Acinetobacter baumannii OX=470 GN=dat PE=3 SV=1	0.24	0.225912
99	A0A059ZKD0	Malate dehydrogenase OS=Acinetobacter baumannii OX=470 GN=maeB PE=3 SV=1	0.37	0.182019
100	K9BDW1	Isocitrate dehydrogenase [NADP] OS=Acinetobacter nosocomialis OX=106654 GN=AE32_02657 PE=3 SV=1	-1.03	0.00468268
101	A0A7U4SGZ1	3-oxoadipyl-CoA thiolase OS=Acinetobacter baumannii OX=470 GN=pcaF PE=3 SV=1	-0.93	0.00207799
102	W6RU67	OmpA family protein OS=Acinetobacter baumannii OX=470 GN=ompA PE=4 SV=1	-0.95	0.106317
103	V5VHG2	Long-chain-fatty-acid--CoA ligase OS=Acinetobacter baumannii OX=470 GN=fadD PE=4 SV=1	0.6	0.129585
104	A0A836MMW9	Citrate synthase OS=Acinetobacter nosocomialis OX=106654 GN=AE32_00059 PE=3 SV=1	0.31	0.350887
105	A0A0D7TAV0	Citrate synthase OS=Acinetobacter baumannii OX=470 GN=prpC PE=3 SV=1	0.31	0.350887
106	A0A2L1VDB7	Glucose/quinate/shikimate family membrane-bound PQQ-dependent dehydrogenase OS=Acinetobacter nosocomialis OX=106654 GN=AE32_03066 PE=3 SV=1	0.24	0.0143958
107	A0A0A7XMN8	Chaperone protein HtpG OS=Acinetobacter nosocomialis OX=106654 GN=htpG PE=3 SV=1	1.51	0.00399251
108	A0A0E1FTP2	Quinoprotein glucose dehydrogenase OS=Acinetobacter baumannii OX=470 GN=Aba7835_08730 PE=4 SV=1	0.06	0.384857
109	V5VAU7	Aminotransferase OS=Acinetobacter baumannii OX=470 GN=A0141_RS10590 PE=3 SV=1	0.32	0.0369679
110	A0A086HWE6	Phosphoribosylformylglycinamidine synthase OS=Acinetobacter baumannii OX=470 GN=purL PE=3 SV=1	0.02	0.809667
112	A0A5N0FZT5	CbbBc protein OS=Acinetobacter baumannii OX=470 GN=ACX61_04205 PE=3 SV=1	0.61	0.00783805
113	A0A836MJ67	Phosphoribosylformylglycinamidine synthase OS=Acinetobacter nosocomialis OX=106654 GN=purL PE=3 SV=1	0.02	0.809667
114	A0AA44XQW5	Amino acid ABC transporter substrate-binding protein OS=Acinetobacter baumannii OX=470 GN=CV954_010945 PE=3 SV=1	-0.04	0.566794
115	V5VDN7	ABC transporter substrate-binding protein OS=Acinetobacter baumannii OX=470 GN=gltI PE=3 SV=1	-0.04	0.566794
116	A0A0H4UJV8	Glutamine--fructose-6-phosphate aminotransferase [isomerizing] OS=Acinetobacter baumannii OX=470 GN=glmS PE=3 SV=1	1.07	0.0135419
117	K9C564	Enolase OS=Acinetobacter nosocomialis OX=106654 GN=eno PE=3 SV=1	1.3	0.00412793
118	A0A0M3FU75	Argininosuccinate synthase OS=Acinetobacter baumannii OX=470 GN=argG PE=3 SV=1	-0.19	0.0822744
124	A0A241NBV9	Phosphoenolpyruvate carboxylase OS=Acinetobacter baumannii OX=470 GN=ppc PE=3 SV=1	0.93	0.0155315
125	A0A077GQI3	Citrate synthase OS=Acinetobacter baumannii OX=470 GN=prpC PE=3 SV=1	0.07	0.731325
126	A0A9P2QFH9	Glutamine--fructose-6-phosphate aminotransferase [isomerizing] OS=Acinetobacter baumannii OX=470 GN=glmS PE=3 SV=1	1.07	0.0135419
127	A0A9P2QGL2	CbbBc protein OS=Acinetobacter baumannii OX=470 GN=A0141_RS11090 PE=3 SV=1	0.61	0.00783805
128	A0A9P2QIR2	3-oxoacyl-ACP reductase OS=Acinetobacter baumannii OX=470 GN=A0141_RS16890 PE=3 SV=1	0.18	0.0792769
129	A0A0R1BS35	Citrate synthase OS=Acinetobacter nosocomialis OX=106654 GN=gltA PE=3 SV=1	-0.23	0.327992
130	A0A5N0G2R1	Malate synthase G OS=Acinetobacter baumannii OX=470 GN=glcB PE=3 SV=1	0.54	0.0114185
132	V5VGL2	Trigger factor OS=Acinetobacter baumannii OX=470 GN=tig PE=3 SV=1	0.64	0.140159
133	A0A0D5YHQ6	Ubiquinol oxidase subunit 2 OS=Acinetobacter baumannii OX=470 GN=cyoA PE=3 SV=1	-0.81	0.0204965
134	A0A836MI85	Acyl-CoA dehydrogenase OS=Acinetobacter nosocomialis OX=106654 GN=AE32_03104 PE=3 SV=1	0.58	0.00233963
135	A0A5N0G4P6	Outer membrane protein assembly factor BamA OS=Acinetobacter baumannii OX=470 GN=bamA PE=3 SV=1	-0.36	0.0286114
136	A0A9P2QGF4	Imidazolonepropionase OS=Acinetobacter baumannii OX=470 GN=hutI PE=3 SV=1	0.84	0.00301225
137	A0A1V0YPS3	Dihydrolipoyllysine-residue succinyltransferase component of 2-oxoglutarate dehydrogenase complex OS=Acinetobacter nosocomialis OX=106654 GN=sucB PE=3 SV=1	-1.44	0.00151546
138	A0A5N0FZX6	Phosphoribosylformylglycinamidine synthase OS=Acinetobacter baumannii OX=470 GN=purL PE=3 SV=1	0.02	0.809667
139	A0A059ZNN8	Glyceraldehyde-3-phosphate dehydrogenase OS=Acinetobacter baumannii OX=470 GN=gap PE=3 SV=1	0.72	0.00509134
140	A0A9P2QHF4	Copper resistance protein NlpE OS=Acinetobacter baumannii OX=470 GN=A0141_RS03660 PE=4 SV=1	-0.37	0.0139071
141	V5VH15	Ketol-acid reductoisomerase (NADP(+)) OS=Acinetobacter baumannii OX=470 GN=ilvC PE=3 SV=1	0.53	0.028772
142	A0A059ZJE9	Inosine-5'-monophosphate dehydrogenase OS=Acinetobacter baumannii OX=470 GN=guaB PE=3 SV=1	0.82	0.0073018
146	A0A5Q0RX22	OmpA family protein OS=Acinetobacter nosocomialis OX=106654 GN=AE32_03057 PE=4 SV=1	-0.95	0.10712
147	A0A0A7XTC4	Isocitrate lyase OS=Acinetobacter nosocomialis OX=106654 GN=AE32_01002 PE=4 SV=1	-0.16	0.290246
148	A0AA45B7R9	Malate synthase G OS=Acinetobacter baumannii OX=470 GN=glcB PE=3 SV=1	0.45	0.00362313
149	A0A836MH67	Valine--tRNA ligase OS=Acinetobacter nosocomialis OX=106654 GN=valS PE=3 SV=1	0.32	0.0339852
150	A0A837B126	Uncharacterized protein OS=Acinetobacter nosocomialis OX=106654 GN=AE32_02543 PE=3 SV=1	-0.09	0.958926
152	V5VH30	Translation initiation factor IF-2 OS=Acinetobacter baumannii OX=470 GN=infB PE=3 SV=1	0.36	0.0547233
153	A0A059ZD70	Glutamate dehydrogenase OS=Acinetobacter baumannii OX=470 GN=gdhA_2 PE=3 SV=1	-0.99	0.00974748
154	A0A0A7XGS9	Glutamate dehydrogenase OS=Acinetobacter nosocomialis OX=106654 GN=gdhA_2 PE=3 SV=1	-0.99	0.00974748
155	A0A0H4UP46	Copper resistance protein NlpE OS=Acinetobacter baumannii OX=470 GN=nlpE PE=4 SV=1	-0.37	0.0139071
157	A0A836MKC3	3-oxoadipyl-CoA thiolase OS=Acinetobacter nosocomialis OX=106654 GN=AE32_01400 PE=3 SV=1	-0.95	0.00207461
158	A0A0G4QP05	META and DUF4377 domain-containing protein OS=Acinetobacter baumannii OX=470 GN=A0141_RS03570 PE=4 SV=1	-0.65	0.00266078
159	V5VC36	Peptidyl-prolyl cis-trans isomerase OS=Acinetobacter baumannii OX=470 GN=ppiB PE=3 SV=1	-0.01	0.478261
160	A0A0A7XGW3	Glyceraldehyde-3-phosphate dehydrogenase OS=Acinetobacter nosocomialis OX=106654 GN=gap PE=3 SV=1	0.72	0.00509134
161	A0A836MNA0	Ketol-acid reductoisomerase (NADP(+)) OS=Acinetobacter nosocomialis OX=106654 GN=ilvC PE=3 SV=1	0.53	0.028772
162	A0A7U4NEK8	Imidazolonepropionase OS=Acinetobacter baumannii OX=470 GN=hutI PE=3 SV=1	0.84	0.00301225
163	R4LDE1	Biotin carboxylase OS=Acinetobacter baumannii OX=470 GN=accC PE=4 SV=1	1.29	0.00325298
164	A0A334NIM5	Malate synthase G OS=Acinetobacter nosocomialis OX=106654 GN=glcB PE=3 SV=1	0.54	0.0114185
166	V5VH47	Aldehyde dehydrogenase OS=Acinetobacter baumannii OX=470 GN=gapN PE=3 SV=1	0.41	0.101691
167	V5V9Q1	DNA-directed RNA polymerase subunit alpha OS=Acinetobacter baumannii OX=470 GN=rpoA PE=3 SV=1	-0.4	0.477861
168	A0A5N0FVP2	META and DUF4377 domain-containing protein OS=Acinetobacter baumannii OX=470 GN=ACX61_13885 PE=4 SV=1	-0.29	0.00291031
169	V5V8J3	DUF6091 family protein OS=Acinetobacter baumannii OX=470 GN=A0141_RS18155 PE=4 SV=1	0.18	0.169328
170	A0A836MMM1	Ribonuclease E OS=Acinetobacter nosocomialis OX=106654 GN=rne PE=3 SV=1	1.29	0.0189116
171	A0A0A7XH73	Elongation factor Ts OS=Acinetobacter nosocomialis OX=106654 GN=tsf PE=3 SV=1	0.62	0.000107299
172	A0A0A7XPA0	3-ketoacyl-CoA thiolase OS=Acinetobacter nosocomialis OX=106654 GN=fadA PE=3 SV=1	-0.76	0.0306246
173	Q24LT6	AdeK OS=Acinetobacter baumannii OX=470 GN=adeK PE=3 SV=1	0.22	0.488003
176	K9C6G9	Putative RND type efflux pump involved in aminoglycoside resistance (AdeT) OS=Acinetobacter nosocomialis OX=106654 GN=AE32_03784 PE=4 SV=1	0.18	0.169328
177	V5VH92	Polyribonucleotide nucleotidyltransferase OS=Acinetobacter baumannii OX=470 GN=pnp PE=3 SV=1	-0.4	0.00432783
178	A0AA44XQ06	Polyribonucleotide nucleotidyltransferase OS=Acinetobacter baumannii OX=470 GN=pnp PE=3 SV=1	-0.4	0.00432783
179	V5VC63	Aldehyde dehydrogenase OS=Acinetobacter baumannii OX=470 GN=acoD PE=3 SV=1	0.35	0.339201
180	A0A2T7FPU2	Imidazolonepropionase OS=Acinetobacter nosocomialis OX=106654 GN=hutI PE=3 SV=1	0.84	0.00301225
181	V5VB46	Small ribosomal subunit protein uS5 OS=Acinetobacter baumannii OX=470 GN=rpsE PE=3 SV=1	0.38	0.017109
182	A0A1V0YW02	Electron transfer flavoprotein-ubiquinone oxidoreductase OS=Acinetobacter nosocomialis OX=106654 GN=AE32_00386 PE=4 SV=1	0.11	0.15406
184	A0A0B9W7U0	Outer membrane protein OS=Acinetobacter baumannii OX=470 GN=ABUW_0166 PE=4 SV=1	0.4	0.656321
185	V5V8D4	Membrane protein OS=Acinetobacter baumannii OX=470 GN=A0141_RS05610 PE=4 SV=1	0.4	0.656321
186	A0AA44XR89	Bifunctional protein PutA OS=Acinetobacter baumannii OX=470 GN=putA PE=3 SV=1	0.78	0.119348
188	K9C4Z8	Trigger factor OS=Acinetobacter nosocomialis OX=106654 GN=tig PE=3 SV=1	0.52	0.25157
189	A0A836Z206	Aldehyde dehydrogenase domain-containing protein OS=Acinetobacter nosocomialis OX=106654 GN=AE32_00505 PE=3 SV=1	0.41	0.101691
190	A0A5N0FZQ3	RND transporter OS=Acinetobacter baumannii OX=470 GN=ACX61_00045 PE=4 SV=1	0.18	0.169328
191	A0A0A7XMD0	Argininosuccinate synthase OS=Acinetobacter nosocomialis OX=106654 GN=argG PE=3 SV=1	-0.19	0.0822744
192	A0A2L1VD71	Acetyl-CoA C-acyltransferase OS=Acinetobacter nosocomialis OX=106654 GN=AE32_03061 PE=3 SV=1	0.32	0.178097
194	V5VFT6	3-oxoacyl-[acyl-carrier-protein] synthase 1 OS=Acinetobacter baumannii OX=470 GN=fabB_2 PE=3 SV=1	0.59	0.0600978
197	B4YSY3	Threonine synthase OS=Acinetobacter baumannii OX=470 GN=thrC PE=3 SV=1	1.19	0.224677
198	V5VFN0	Adenylate kinase OS=Acinetobacter baumannii OX=470 GN=adk PE=3 SV=1	0.41	0.0156139
199	A0A0M0XXN1	Catalase-peroxidase OS=Acinetobacter baumannii OX=470 GN=katG PE=3 SV=1	0.38	0.0393743
200	A0A7U4SHR9	Aldehyde dehydrogenase OS=Acinetobacter baumannii OX=470 GN=ACX61_16255 PE=3 SV=1	0.41	0.101691
201	A0A5N0G568	Bifunctional protein PutA OS=Acinetobacter baumannii OX=470 GN=putA PE=3 SV=1	0.78	0.119348
202	A0A0A7XI38	Biotin carboxylase OS=Acinetobacter nosocomialis OX=106654 GN=accC_1 PE=4 SV=1	1.16	0.0152393
203	A0A0A7XHT0	Ubiquinol oxidase subunit 2 OS=Acinetobacter nosocomialis OX=106654 GN=cyoA PE=3 SV=1	-0.5	0.0435962
204	K9B7B3	Long-chain-fatty-acid--CoA ligase OS=Acinetobacter nosocomialis OX=106654 GN=fadD_3 PE=4 SV=1	0.56	0.285427
205	A0A9P2QGL0	Periplasmic chaperone PpiD OS=Acinetobacter baumannii OX=470 GN=A0141_RS01580 PE=3 SV=1	0.81	0.0432248
206	A0A6G0VAT6	Cysteine synthase OS=Acinetobacter baumannii OX=470 GN=cysK PE=3 SV=1	0.11	0.295248
207	A0AA36YH86	Aldehyde dehydrogenase OS=Acinetobacter baumannii OX=470 GN=CV954_005075 PE=3 SV=1	-0.67	0.153988
209	V5VIY3	Homoserine dehydrogenase OS=Acinetobacter baumannii OX=470 GN=hom_2 PE=3 SV=1	-0.1	0.877324
210	A0A7U4NIN8	Methylcrotonoyl-CoA carboxylase OS=Acinetobacter baumannii OX=470 GN=ACX61_11300 PE=4 SV=1	3.24	0.145669
211	A0A0A7XKV1	Adenylate kinase OS=Acinetobacter nosocomialis OX=106654 GN=adk PE=3 SV=1	0.41	0.0156139
212	V5V9W2	Acyl-CoA dehydrogenase OS=Acinetobacter baumannii OX=470 GN=aidB_1 PE=3 SV=1	0.69	0.0238816
215	A0A334N9C9	Septum site-determining protein MinD OS=Acinetobacter nosocomialis OX=106654 GN=minD PE=3 SV=1	-1.05	0.00156975
216	V5VG33	Septum site-determining protein MinD OS=Acinetobacter baumannii OX=470 GN=minD PE=3 SV=1	-1.05	0.00156975
218	V5VAJ9	Isocitrate dehydrogenase [NADP] OS=Acinetobacter baumannii OX=470 GN=icd PE=3 SV=1	0.13	0.102927
219	A0A0D5YNP8	methylmalonate-semialdehyde dehydrogenase (CoA acylating) OS=Acinetobacter baumannii OX=470 GN=mmsA1 PE=4 SV=1	0.28	0.104827
220	Q2FD95	Acriflavine resistance protein A OS=Acinetobacter baumannii OX=470 GN=adeI PE=3 SV=1	1.06	0.00849534
221	N0ABY7	UDP-glucose 4-epimerase OS=Acinetobacter baumannii OX=470 GN=gne1 PE=3 SV=1	-0.68	0.0402572
222	N0A5J2	Aspartate--tRNA(Asp/Asn) ligase OS=Acinetobacter baumannii OX=470 GN=aspS PE=3 SV=1	0.41	0.556342
223	V5VBD5	ErfK/YbiS/YcfS/YnhG family OS=Acinetobacter baumannii OX=470 GN=ykuD PE=3 SV=1	0.69	0.158882
224	A0A0A7XMQ9	Homoserine dehydrogenase OS=Acinetobacter nosocomialis OX=106654 GN=hom_2 PE=3 SV=1	-0.1	0.877324
225	A0A7U4WAS8	D-3-phosphoglycerate dehydrogenase OS=Acinetobacter baumannii OX=470 GN=serA PE=3 SV=1	-0.96	0.00387024
226	A0A0A7XEZ5	D-3-phosphoglycerate dehydrogenase OS=Acinetobacter nosocomialis OX=106654 GN=serA PE=3 SV=1	-0.96	0.00387024
227	V5V9G0	D-3-phosphoglycerate dehydrogenase OS=Acinetobacter baumannii OX=470 GN=serA PE=3 SV=1	-0.96	0.00387024
229	A0A059ZN18	DNA gyrase subunit B OS=Acinetobacter baumannii OX=470 GN=gyrB PE=3 SV=1	-0.11	0.798488
230	A0A5N0G2D8	catechol 1,2-dioxygenase OS=Acinetobacter baumannii OX=470 GN=catA PE=3 SV=1	-1.64	0.0845454
231	A0A077GH17	Acyl-CoA dehydrogenase OS=Acinetobacter baumannii OX=470 GN=ACX61_02885 PE=3 SV=1	0.69	0.0238816
232	A0AA45B9Z6	Dihydrolipoamide acetyltransferase component of pyruvate dehydrogenase complex OS=Acinetobacter baumannii OX=470 GN=CV954_000860 PE=3 SV=1	-0.19	0.00962089
233	A0A0Q1T6Y1	Adenylosuccinate synthetase OS=Acinetobacter baumannii OX=470 GN=purA PE=3 SV=1	0	0.720243
234	A0A836MJN4	Aldehyde dehydrogenase OS=Acinetobacter nosocomialis OX=106654 GN=AE32_02302 PE=3 SV=1	0.29	0.351714
235	A0A5N0FXR7	Phosphoenolpyruvate carboxylase OS=Acinetobacter baumannii OX=470 GN=ppc PE=3 SV=1	1.47	0.00612292
236	A0A1V0YNL6	Aspartate--tRNA(Asp/Asn) ligase OS=Acinetobacter nosocomialis OX=106654 GN=aspS PE=3 SV=1	0.41	0.556342
237	A0A0D5YL92	Phosphogluconate dehydratase OS=Acinetobacter baumannii OX=470 GN=edd PE=3 SV=1	0.51	0.168619
238	A0AA44XR29	catechol 1,2-dioxygenase OS=Acinetobacter baumannii OX=470 GN=catA PE=3 SV=1	-1.64	0.0845454
239	V5V8J9	Tyrosine--tRNA ligase OS=Acinetobacter baumannii OX=470 GN=tyrS PE=3 SV=1	3.43	0.000888492
240	K9BAN2	Diaminobutyrate--2-oxoglutarate transaminase OS=Acinetobacter nosocomialis OX=106654 GN=AE32_02630 PE=3 SV=1	0.14	0.383884
241	A0A9P2QHL4	Outer membrane protein assembly factor BamA OS=Acinetobacter baumannii OX=470 GN=bamA PE=3 SV=1	-0.45	0.0241522
242	V5VDS0	Fructose-1,6-bisphosphate aldolase OS=Acinetobacter baumannii OX=470 GN=fba PE=1 SV=1	-0.22	0.168471
243	A0A0A7XRR6	Fructose-1,6-bisphosphate aldolase OS=Acinetobacter nosocomialis OX=106654 GN=AE32_01645 PE=3 SV=1	-0.22	0.168471
244	A0A836MJ90	Indolepyruvate ferredoxin oxidoreductase family protein OS=Acinetobacter nosocomialis OX=106654 GN=AE32_01454 PE=4 SV=1	1.18	0.271211
245	A0A836MJ97	Electron transfer flavoprotein subunit alpha OS=Acinetobacter nosocomialis OX=106654 GN=AE32_02778 PE=3 SV=1	-0.49	0.00824346
246	A0A836MJA8	Oxidoreductase alpha (Molybdopterin) subunit OS=Acinetobacter nosocomialis OX=106654 GN=AE32_02793 PE=3 SV=1	0.51	0.000211599
247	A0A9P2QIW1	Catalase-peroxidase OS=Acinetobacter baumannii OX=470 GN=katG PE=3 SV=1	1.03	0.000793028
248	A0AA45B8C3	Quinoprotein glucose dehydrogenase OS=Acinetobacter baumannii OX=470 GN=CV954_008250 PE=4 SV=1	-0.22	0.277609
249	A0A0R0WPF5	Biotin carboxyl carrier protein of acetyl-CoA carboxylase OS=Acinetobacter nosocomialis OX=106654 GN=accB PE=4 SV=1	2.74	0.00637896
250	A0A238AHS9	Probable periplasmic serine endoprotease DegP-like OS=Acinetobacter baumannii OX=470 GN=CTZ19_04735 PE=4 SV=1	0.84	0.00388026
251	V5VAG2	Probable periplasmic serine endoprotease DegP-like OS=Acinetobacter baumannii OX=470 GN=mucD_1 PE=4 SV=1	0.84	0.00388026
252	A0A836Z4N5	Polyribonucleotide nucleotidyltransferase OS=Acinetobacter nosocomialis OX=106654 GN=pnp PE=3 SV=1	-0.69	0.0433565
253	K9BAI9	Threonine synthase OS=Acinetobacter nosocomialis OX=106654 GN=thrC PE=3 SV=1	1.46	0.213935
254	A0A0A7XH32	DNA-directed RNA polymerase subunit alpha OS=Acinetobacter nosocomialis OX=106654 GN=rpoA PE=3 SV=1	-0.4	0.477861
255	A0A0M0XU69	Acetyl-coenzyme A synthetase OS=Acinetobacter baumannii OX=470 GN=acs PE=3 SV=1	-0.41	0.0171474
256	A0A7U4SET8	Acetyl-coenzyme A synthetase OS=Acinetobacter baumannii OX=470 GN=acs PE=3 SV=1	-0.41	0.0171474
257	V5V8Y3	Superoxide dismutase [Cu-Zn] OS=Acinetobacter baumannii OX=470 GN=sodC PE=3 SV=1	-0.34	0.0323041
258	V5VHZ2	Glutathione peroxidase OS=Acinetobacter baumannii OX=470 GN=bsaA_1 PE=3 SV=1	0.2	0.182354
259	A0A7U4NG91	Aldehyde dehydrogenase OS=Acinetobacter baumannii OX=470 GN=ACX61_05005 PE=3 SV=1	-0.67	0.153988
260	A0A0A7XG59	AdeA/AdeI family multidrug efflux RND transporter periplasmic adaptor subunit OS=Acinetobacter nosocomialis OX=106654 GN=adeI PE=3 SV=1	1.06	0.00849534
261	V5VHQ9	Signal recognition particle protein OS=Acinetobacter baumannii OX=470 GN=ffh PE=3 SV=1	-0.29	0.216518
262	A0A086I3X4	2,4-diaminobutyrate decarboxylase OS=Acinetobacter baumannii OX=470 GN=ddc PE=3 SV=1	-0.3	0.24065
263	A0A2T7FQ13	Uncharacterized protein OS=Acinetobacter nosocomialis OX=106654 GN=AE32_01003 PE=4 SV=1	-0.35	0.00460403
264	A0A9P2QFY8	Superoxide dismutase [Cu-Zn] OS=Acinetobacter baumannii OX=470 GN=A0141_RS06475 PE=3 SV=1	0.48	0.0213031
267	V5VBJ2	Serine hydroxymethyltransferase OS=Acinetobacter baumannii OX=470 GN=glyA PE=1 SV=1	-0.81	0.000526289
268	A0A090B6B8	Chaperone SurA OS=Acinetobacter baumannii OX=470 GN=surA PE=3 SV=1	1.33	0.00778089
269	A0A5N0G3F9	Chaperone SurA OS=Acinetobacter baumannii OX=470 GN=surA PE=3 SV=1	1.33	0.00778089
270	A0A0E1JSG6	Fumarate hydratase class I OS=Acinetobacter baumannii OX=470 GN=ABCAM1_0489 PE=3 SV=1	0.32	0.587943
271	A0A9P2QK79	Fumarate hydratase class I OS=Acinetobacter baumannii OX=470 GN=A0141_RS07675 PE=3 SV=1	0.32	0.587943
273	V5XVR9	Transketolase OS=Acinetobacter baumannii OX=470 GN=tkt PE=3 SV=1	1.47	0.00691664
274	A0AA45B7T9	Transketolase OS=Acinetobacter baumannii OX=470 GN=tkt PE=3 SV=1	1.47	0.00691664
276	A0A836MIP5	Aldehyde dehydrogenase domain-containing protein OS=Acinetobacter nosocomialis OX=106654 GN=AE32_02628 PE=3 SV=1	-0.63	0.184099
278	K9C1Y0	Isovaleryl-CoA dehydrogenase, mitochondrial OS=Acinetobacter nosocomialis OX=106654 GN=AE32_01460 PE=3 SV=1	-0.48	0.0142639
279	A0A5N0G3N0	Isovaleryl-CoA dehydrogenase, mitochondrial OS=Acinetobacter baumannii OX=470 GN=ACX61_11295 PE=3 SV=1	-0.48	0.0142639
280	A0A059ZC72	Isovaleryl-CoA dehydrogenase, mitochondrial OS=Acinetobacter baumannii OX=470 GN=A0141_RS08450 PE=3 SV=1	-0.48	0.0142639
281	K9C9H0	Serine hydroxymethyltransferase OS=Acinetobacter nosocomialis OX=106654 GN=glyA PE=3 SV=1	-0.99	0.000814864
283	A0A836Z3J1	Methylcrotonoyl-CoA carboxylase OS=Acinetobacter nosocomialis OX=106654 GN=AE32_01459 PE=4 SV=1	3.24	0.145669
284	A0A5N0FZC0	methylmalonate-semialdehyde dehydrogenase (CoA acylating) OS=Acinetobacter baumannii OX=470 GN=mmsA PE=4 SV=1	0.51	0.0994895
285	A0A5N0G2W2	3-phosphoshikimate 1-carboxyvinyltransferase OS=Acinetobacter baumannii OX=470 GN=aroA PE=3 SV=1	-0.1	0.278138
286	V5VAD5	Peptidoglycan-associated lipoprotein OS=Acinetobacter baumannii OX=470 GN=pal PE=3 SV=1	0.78	0.0118564
287	A0A059ZND2	Carbamoyl phosphate synthase small chain OS=Acinetobacter baumannii OX=470 GN=carA PE=3 SV=1	1.02	0.00567049
289	A0A836Z1H5	Outer membrane protein assembly factor BamA OS=Acinetobacter nosocomialis OX=106654 GN=bamA PE=3 SV=1	-0.45	0.0241522
290	V5VB11	2,3,4,5-tetrahydropyridine-2,6-dicarboxylate N-succinyltransferase OS=Acinetobacter baumannii OX=470 GN=dapD PE=3 SV=1	-0.07	0.779941
291	A0A0R0WNZ0	Response regulator OS=Acinetobacter nosocomialis OX=106654 GN=bfmR PE=4 SV=1	-2.03	0.00936497
292	A0A0R1BBX7	GMP synthase [glutamine-hydrolyzing] OS=Acinetobacter baumannii OX=470 GN=guaA PE=1 SV=1	1.73	0.000663586
293	A0A8B4NBB4	Porin B OS=Acinetobacter nosocomialis OX=106654 GN=oprB_2 PE=3 SV=1	-0.79	0.0378471
294	V5VGK0	Vitamin B12-dependent ribonucleotide reductase OS=Acinetobacter baumannii OX=470 GN=nrdA PE=3 SV=1	-0.28	0.339009
295	A0A315RS54	EcsC family protein OS=Acinetobacter baumannii OX=470 GN=Aba7835_15245 PE=4 SV=1	-0.41	0.0405609
296	A0A836MHA4	Phosphoenolpyruvate carboxylase OS=Acinetobacter nosocomialis OX=106654 GN=ppc PE=3 SV=1	1.47	0.00612292
297	V5VIC4	Nucleoside diphosphate kinase OS=Acinetobacter baumannii OX=470 GN=ndk PE=1 SV=1	0.31	0.119877
298	V5VDL9	Cysteine desulfurase IscS OS=Acinetobacter baumannii OX=470 GN=iscS PE=3 SV=1	1.63	0.00410765
299	K9BBY2	Cysteine desulfurase IscS OS=Acinetobacter nosocomialis OX=106654 GN=iscS PE=3 SV=1	1.63	0.00410765
300	A0A837B128	DNA gyrase subunit B OS=Acinetobacter nosocomialis OX=106654 GN=gyrB PE=3 SV=1	0.24	0.362068
301	A0A081GUG1	Dihydroxy-acid dehydratase OS=Acinetobacter baumannii OX=470 GN=ilvD PE=3 SV=1	0.02	0.71045
303	A0A232J829	ABC transporter substrate-binding protein OS=Acinetobacter baumannii OX=470 GN=Aba7835_01990 PE=4 SV=1	1.31	0.00352772
304	V5VBY2	Bifunctional purine biosynthesis protein PurH OS=Acinetobacter baumannii OX=470 GN=purH PE=3 SV=1	0	0.929188
305	V5VFL1	Probable malate:quinone oxidoreductase OS=Acinetobacter baumannii OX=470 GN=mqo PE=3 SV=1	2.64	0.00446094
306	A0AA44XNZ2	Probable malate:quinone oxidoreductase OS=Acinetobacter baumannii OX=470 GN=mqo PE=3 SV=1	2.64	0.00446094
307	X2L5Z9	DNA gyrase subunit A OS=Acinetobacter baumannii OX=470 GN=gyrA PE=3 SV=1	0.46	0.00500728
308	A0A5Q0RT74	DNA gyrase subunit A OS=Acinetobacter nosocomialis OX=106654 GN=gyrA PE=3 SV=1	0.46	0.00500728
309	A0A077GII7	DNA gyrase subunit A OS=Acinetobacter baumannii OX=470 GN=gyrA PE=3 SV=1	0.46	0.00500728
310	A0A059ZTZ6	Threonine--tRNA ligase OS=Acinetobacter baumannii OX=470 GN=thrS PE=3 SV=1	0.73	0.0174174
311	V5VDK6	Polyisoprenoid-binding protein OS=Acinetobacter baumannii OX=470 GN=yceI PE=4 SV=1	-0.41	0.0325451
312	A0A7U4SGQ4	Polyisoprenoid-binding protein OS=Acinetobacter baumannii OX=470 GN=ACX61_10515 PE=4 SV=1	-0.41	0.0325451
313	V5VGE4	Acetyl-coenzyme A carboxylase carboxyl transferase subunit alpha OS=Acinetobacter baumannii OX=470 GN=accA PE=3 SV=1	0.37	0.159372
314	A0A059ZJY6	Acetyl-coenzyme A carboxylase carboxyl transferase subunit alpha OS=Acinetobacter baumannii OX=470 GN=accA PE=3 SV=1	0.37	0.159372
315	A0A2K0CGP7	EcsC family protein OS=Acinetobacter baumannii OX=470 GN=C2U32_00015 PE=4 SV=1	-0.41	0.0405609
316	A0A086I2V7	Betaine aldehyde dehydrogenase OS=Acinetobacter baumannii OX=470 GN=betB PE=3 SV=1	-0.66	0.0540263
317	A0A6H3SKM2	D-amino acid dehydrogenase OS=Acinetobacter baumannii OX=470 GN=CV954_008060 PE=3 SV=1	0.28	0.0769541
318	A0A5N0FXK9	Glutathione peroxidase OS=Acinetobacter baumannii OX=470 GN=ACX61_17935 PE=3 SV=1	0.2	0.182354
319	V5V9N0	Small ribosomal subunit protein uS3 OS=Acinetobacter baumannii OX=470 GN=rpsC PE=1 SV=1	-0.35	0.154957
320	V5VBC3	Lipoprotein OS=Acinetobacter baumannii OX=470 GN=metQ_3 PE=3 SV=1	0.54	0.0488896
321	A0A6H3TL73	Lipoprotein OS=Acinetobacter baumannii OX=470 GN=A0141_RS14695 PE=3 SV=1	0.54	0.0488896
322	A0A0A7XI47	2,3,4,5-tetrahydropyridine-2,6-dicarboxylate N-succinyltransferase OS=Acinetobacter nosocomialis OX=106654 GN=dapD PE=3 SV=1	-0.07	0.779941
323	V5V9B6	Oxidoreductase OS=Acinetobacter baumannii OX=470 GN=A7M90_17555 PE=4 SV=1	-0.16	0.901742
324	A0A2P1ATY8	Bifunctional purine biosynthesis protein PurH OS=Acinetobacter baumannii OX=470 GN=purH PE=3 SV=1	0	0.929188
325	V5V9H7	Large ribosomal subunit protein uL2 OS=Acinetobacter baumannii OX=470 GN=rplB PE=3 SV=1	-0.37	0.00872038
326	A0A2T7FJ68	Glutathione peroxidase OS=Acinetobacter nosocomialis OX=106654 GN=AE32_00143 PE=3 SV=1	0.2	0.182354
327	A0A9P2VCF6	Aminopeptidase N OS=Acinetobacter baumannii OX=470 GN=pepN PE=3 SV=1	-0.33	0.1701
328	A0A2T7FK47	Bifunctional protein PutA OS=Acinetobacter nosocomialis OX=106654 GN=AE32_01627 PE=3 SV=1	0.78	0.119348
329	V5V9M8	Large ribosomal subunit protein uL3 OS=Acinetobacter baumannii OX=470 GN=rplC PE=3 SV=1	-1.1	0.00158712
331	A0A333UQY0	Phosphogluconate dehydratase OS=Acinetobacter baumannii OX=470 GN=ilvD_1 PE=3 SV=1	0.51	0.168619
332	A0A836Z484	Cysteine synthase OS=Acinetobacter nosocomialis OX=106654 GN=AE32_00168 PE=3 SV=1	0.72	0.0118738
333	V5VA34	Phosphoenolpyruvate carboxykinase [GTP] OS=Acinetobacter baumannii OX=470 GN=pckG PE=3 SV=1	2.49	0.00138553
334	V5VG36	NADH-quinone oxidoreductase subunit C/D OS=Acinetobacter baumannii OX=470 GN=nuoC PE=3 SV=1	0.49	0.0102499
335	A0A5N0G127	2,4-diaminobutyrate decarboxylase OS=Acinetobacter baumannii OX=470 GN=ACX61_05000 PE=3 SV=1	0.38	0.0664164
336	A0A1V1AK74	Ligand-gated channel protein OS=Acinetobacter baumannii OX=470 GN=ACX61_16320 PE=3 SV=1	0.59	0.0795264
337	A0A0H4UUL7	Membrane protein OS=Acinetobacter baumannii OX=470 GN=ACX61_17725 PE=3 SV=1	0.72	0.223295
338	A0AA44XQ18	Methylcrotonoyl-CoA carboxylase OS=Acinetobacter baumannii OX=470 GN=CV954_011570 PE=4 SV=1	3.24	0.145669
339	A0A836MMH0	methylmalonate-semialdehyde dehydrogenase (CoA acylating) OS=Acinetobacter nosocomialis OX=106654 GN=AE32_00087 PE=4 SV=1	0.15	0.146536
343	A0A836Z1B9	catechol 1,2-dioxygenase OS=Acinetobacter nosocomialis OX=106654 GN=AE32_01967 PE=3 SV=1	-1.73	0.079046
344	A0A9P2V9I9	Sulfate adenylyltransferase subunit 1 OS=Acinetobacter baumannii OX=470 GN=cysN PE=3 SV=1	0.4	0.0654958
345	A0A315RSW0	D-amino acid dehydrogenase OS=Acinetobacter baumannii OX=470 GN=HB367_06890 PE=3 SV=1	-0.04	0.381441
346	A0A836MGA0	Acetyl-coenzyme A synthetase OS=Acinetobacter nosocomialis OX=106654 GN=acsA PE=3 SV=1	-0.44	0.00986424
347	A0A836MHB2	Superoxide dismutase [Cu-Zn] OS=Acinetobacter nosocomialis OX=106654 GN=AE32_03301 PE=3 SV=1	-0.38	0.0136966
348	A0A0A7XKL1	Adenylosuccinate synthetase OS=Acinetobacter nosocomialis OX=106654 GN=purA PE=3 SV=1	0.06	0.878818
349	A0A836Z4M6	2-(1,2-epoxy-1,2-dihydrophenyl)acetyl-CoA isomerase OS=Acinetobacter nosocomialis OX=106654 GN=AE32_01398 PE=3 SV=1	-0.68	0.0970554
350	A0A0A7XHW5	Peptidyl-prolyl cis-trans isomerase OS=Acinetobacter nosocomialis OX=106654 GN=ppiB PE=3 SV=1	0.81	0.0171761
351	A0A077GNW2	coproporphyrinogen oxidase OS=Acinetobacter baumannii OX=470 GN=hemF PE=3 SV=1	0.1	0.224708
352	A0A0D5YE19	coproporphyrinogen oxidase OS=Acinetobacter baumannii OX=470 GN=hemF PE=1 SV=1	0.1	0.224708
353	V5VIU6	DNA transfer protein p32 OS=Acinetobacter baumannii OX=470 GN=A0141_RS06720 PE=4 SV=1	1.57	0.0146124
354	A0A5N0FZ44	Protein translocase subunit SecA OS=Acinetobacter baumannii OX=470 GN=secA PE=3 SV=1	0.54	0.283214
355	A0A081GXI7	Protein translocase subunit SecA OS=Acinetobacter baumannii OX=470 GN=secA PE=3 SV=1	0.54	0.283214
357	A0A836MHU6	3-phosphoshikimate 1-carboxyvinyltransferase OS=Acinetobacter nosocomialis OX=106654 GN=aroA PE=3 SV=1	0.96	0.00361677
358	V5VCJ3	Fumarate hydratase class II OS=Acinetobacter baumannii OX=470 GN=fumC PE=3 SV=1	0.85	0.0373152
360	A0A0A7XHR4	Bifunctional purine biosynthesis protein PurH OS=Acinetobacter nosocomialis OX=106654 GN=purH PE=3 SV=1	-0.09	0.555609
363	A0A0A7XF44	Large ribosomal subunit protein uL2 OS=Acinetobacter nosocomialis OX=106654 GN=rplB PE=3 SV=1	-0.09	0.082184
364	V5VGZ9	Transcription termination/antitermination protein NusA OS=Acinetobacter baumannii OX=470 GN=nusA PE=3 SV=1	-0.02	0.793987
365	V5VGJ0	NADH-quinone oxidoreductase subunit F OS=Acinetobacter baumannii OX=470 GN=nuoF PE=3 SV=1	0.53	0.136551
366	A0A5N0G171	Aminopeptidase N OS=Acinetobacter baumannii OX=470 GN=pepN PE=3 SV=1	-0.33	0.1701
367	A0A0J8TLI4	Ligand-gated channel protein OS=Acinetobacter baumannii OX=470 GN=ACX61_09960 PE=3 SV=1	1.38	0.0172668
368	A0A0C2LLC6	Outer membrane protein assembly factor BamD OS=Acinetobacter baumannii OX=470 GN=bamD PE=3 SV=1	-0.31	0.0387052
369	V5VB41	Large ribosomal subunit protein uL5 OS=Acinetobacter baumannii OX=470 GN=rplE PE=3 SV=1	-0.56	0.0202411
370	A0A334HKJ7	Toluene tolerance protein (Ttg2D) OS=Acinetobacter nosocomialis OX=106654 GN=mlaC PE=4 SV=1	1.14	0.00951823
371	A0A0A7XN81	Vitamin B12-dependent ribonucleotide reductase OS=Acinetobacter nosocomialis OX=106654 GN=AE32_00721 PE=3 SV=1	-0.28	0.339009
372	V5VB96	Glutamine synthetase OS=Acinetobacter baumannii OX=470 GN=glnA PE=3 SV=1	-1.1	0.060839
373	V5RB95	L-lactate dehydrogenase OS=Acinetobacter baumannii OX=470 GN=lldD PE=3 SV=1	-0.25	0.0288047
374	A0A836MMW5	L-lactate dehydrogenase OS=Acinetobacter nosocomialis OX=106654 GN=lldD PE=3 SV=1	-0.25	0.0288047
375	V5RB05	L-lactate dehydrogenase OS=Acinetobacter baumannii OX=470 GN=lldD PE=3 SV=1	-0.25	0.0288047
376	A0A5N0FWD0	Betaine aldehyde dehydrogenase OS=Acinetobacter baumannii OX=470 GN=betB PE=3 SV=1	-0.66	0.0540263
377	A0A1L5MNJ1	N-succinylglutamate 5-semialdehyde dehydrogenase OS=Acinetobacter baumannii OX=470 GN=astD PE=3 SV=1	0.74	0.00195998
378	A0A9P2QDJ1	N-succinylglutamate 5-semialdehyde dehydrogenase OS=Acinetobacter baumannii OX=470 GN=astD PE=3 SV=1	0.74	0.00195998
381	A0A7U4YQY0	Cysteine synthase OS=Acinetobacter baumannii OX=470 GN=cysK PE=3 SV=1	-0.02	0.563006
382	A0A1V1AMR9	Ligand-gated channel protein OS=Acinetobacter baumannii OX=470 GN=ACX61_02930 PE=3 SV=1	0.01	0.478991
383	A0A0A7XEC3	Inosine-5'-monophosphate dehydrogenase OS=Acinetobacter nosocomialis OX=106654 GN=guaB PE=3 SV=1	-0.15	0.105338
384	A0A0A7XEZ1	Energy-dependent translational throttle protein EttA OS=Acinetobacter nosocomialis OX=106654 GN=ettA PE=3 SV=1	1.09	0.00924753
385	V5VAP2	Energy-dependent translational throttle protein EttA OS=Acinetobacter baumannii OX=470 GN=ettA PE=3 SV=1	1.09	0.00924753
386	A0A5N0FYZ9	Energy-dependent translational throttle protein EttA OS=Acinetobacter baumannii OX=470 GN=ettA PE=3 SV=1	1.09	0.00924753
388	A0A837AGE7	Betaine aldehyde dehydrogenase OS=Acinetobacter nosocomialis OX=106654 GN=betB PE=3 SV=1	-0.66	0.0540263
389	A0A0A7XH14	Large ribosomal subunit protein uL3 OS=Acinetobacter nosocomialis OX=106654 GN=rplC PE=3 SV=1	-1.1	0.00158712
390	K9B944	coproporphyrinogen oxidase OS=Acinetobacter nosocomialis OX=106654 GN=AE32_03262 PE=3 SV=1	0.1	0.224708
391	A0A836MIY4	L-2,4-diaminobutyrate decarboxylase OS=Acinetobacter nosocomialis OX=106654 GN=AE32_02629 PE=3 SV=1	-0.27	0.270765
392	A0A0Q1S6Q9	2-isopropylmalate synthase OS=Acinetobacter nosocomialis OX=106654 GN=leuA PE=3 SV=1	1.07	0.00131357
393	A0A0G3VI13	CarO OS=Acinetobacter baumannii OX=470 GN=carO PE=4 SV=1	-1.97	0.144437
394	A0A836Z4I0	Aminopeptidase N OS=Acinetobacter nosocomialis OX=106654 GN=AE32_02292 PE=3 SV=1	-0.33	0.1701
395	A0A837AG10	Phosphoenolpyruvate carboxykinase [GTP] OS=Acinetobacter nosocomialis OX=106654 GN=pckG PE=3 SV=1	2.49	0.00138553
396	A0A081H219	Bifunctional protein FolD OS=Acinetobacter baumannii OX=470 GN=folD PE=3 SV=1	1.8	0.127808
397	A0A836MII9	Bifunctional protein FolD OS=Acinetobacter nosocomialis OX=106654 GN=folD PE=3 SV=1	1.8	0.127808
398	A0A5N0FY88	NADH-quinone oxidoreductase subunit F OS=Acinetobacter baumannii OX=470 GN=nuoF PE=3 SV=1	0.53	0.136551
399	A0A836MH85	Dihydroxy-acid dehydratase OS=Acinetobacter nosocomialis OX=106654 GN=ilvD PE=3 SV=1	0.23	0.355992
400	V5VHR9	NAD-dependent malic enzyme OS=Acinetobacter baumannii OX=470 GN=maeA PE=3 SV=1	0.17	0.203307
401	A0A836MNF0	Threonine--tRNA ligase OS=Acinetobacter nosocomialis OX=106654 GN=thrS PE=3 SV=1	2.54	0.00389665
402	K9BV52	Multidrug efflux RND transporter outer membrane channel subunit AdeK OS=Acinetobacter nosocomialis OX=106654 GN=oprM_2 PE=3 SV=1	0.22	0.483075
403	A0A7U4SFZ6	Transaldolase OS=Acinetobacter baumannii OX=470 GN=tal PE=3 SV=1	0.35	0.1543
404	A0A7U4SF02	Acetylornithine aminotransferase OS=Acinetobacter baumannii OX=470 GN=argD PE=3 SV=1	0.71	0.0416938
405	A0A0D7RP14	Acetylornithine aminotransferase OS=Acinetobacter baumannii OX=470 GN=astC PE=3 SV=1	0.71	0.0416938
406	A0A0R1BBV1	Large ribosomal subunit protein bL12 OS=Acinetobacter nosocomialis OX=106654 GN=rplL PE=3 SV=1	0.83	0.0298801
407	A0A0H4UTA6	Small-conductance mechanosensitive channel OS=Acinetobacter baumannii OX=470 GN=ACX61_15145 PE=3 SV=1	-0.86	0.466581
410	A0A2T7FKB2	Phosphogluconate dehydratase OS=Acinetobacter nosocomialis OX=106654 GN=edd PE=3 SV=1	0.51	0.168619
411	A0A0A7XMY7	Acyl-CoA dehydrogenase OS=Acinetobacter nosocomialis OX=106654 GN=acdB PE=3 SV=1	0.7	0.0344663
412	A0A0Q1LQY9	Fumarate hydratase class I OS=Acinetobacter nosocomialis OX=106654 GN=fumA PE=3 SV=1	0.32	0.587943
413	A0A5N0G3K7	2-(1,2-epoxy-1,2-dihydrophenyl)acetyl-CoA isomerase OS=Acinetobacter baumannii OX=470 GN=ACX61_11580 PE=3 SV=1	-0.68	0.0912934
414	A0A505MKN0	2-(1,2-epoxy-1,2-dihydrophenyl)acetyl-CoA isomerase OS=Acinetobacter baumannii OX=470 GN=paaB PE=3 SV=1	-0.68	0.0912934
415	V5VC85	Phosphoserine aminotransferase OS=Acinetobacter baumannii OX=470 GN=serC PE=3 SV=1	1.14	0.00498709
416	A0A059ZND5	ATP-dependent zinc metalloprotease FtsH OS=Acinetobacter baumannii OX=470 GN=hflB PE=3 SV=1	0.17	0.184977
417	A0A1V0YPZ3	ATP-dependent zinc metalloprotease FtsH OS=Acinetobacter nosocomialis OX=106654 GN=ftsH PE=3 SV=1	0.17	0.184977
418	A0A0D8GFG6	3-hydroxyisobutyrate dehydrogenase OS=Acinetobacter baumannii OX=470 GN=mmsB PE=3 SV=1	1.01	0.0447001
419	A0A836MLK9	3-hydroxyisobutyrate dehydrogenase OS=Acinetobacter nosocomialis OX=106654 GN=AE32_00088 PE=3 SV=1	1.01	0.0447001
420	A0A1S2G3E1	2-isopropylmalate synthase OS=Acinetobacter baumannii OX=470 GN=leuA PE=3 SV=1	1.07	0.00131357
421	A0A098SM44	MBL fold metallo-hydrolase OS=Acinetobacter baumannii OX=470 GN=A0141_RS11200 PE=4 SV=1	1.36	0.0472793
422	A0A086HXI4	CTP synthase OS=Acinetobacter baumannii OX=470 GN=pyrG PE=3 SV=1	-0.72	0.0245582
423	V5VGW1	Transcription termination factor Rho OS=Acinetobacter nosocomialis OX=106654 GN=rho PE=3 SV=1	-1.43	0.00112987
424	A0A059ZGV9	Tryptophan synthase alpha chain OS=Acinetobacter baumannii OX=470 GN=trpA PE=3 SV=1	2.76	0.0421134
425	A0A836MP81	Signal recognition particle protein OS=Acinetobacter nosocomialis OX=106654 GN=ffh PE=3 SV=1	-0.29	0.216518
426	A0A090B7T1	Band 7 protein OS=Acinetobacter baumannii OX=470 GN=A7M90_16670 PE=4 SV=1	1.74	0.0188976
427	V5VAF2	Membrane protease subunit OS=Acinetobacter baumannii OX=470 GN=qmcA PE=4 SV=1	1.74	0.0188976
428	K9B7J8	Fumarate hydratase class II OS=Acinetobacter nosocomialis OX=106654 GN=fumC PE=3 SV=1	0.61	0.0604699
429	K9AYG0	Polyisoprenoid-binding protein OS=Acinetobacter nosocomialis OX=106654 GN=AE32_01621 PE=4 SV=1	0.19	0.346869
430	A0A0B9WKJ6	Tryptophan synthase beta chain OS=Acinetobacter baumannii OX=470 GN=trpB PE=3 SV=1	0.12	0.952229
431	A0A0A7XMZ6	Tryptophan synthase beta chain OS=Acinetobacter nosocomialis OX=106654 GN=trpB_2 PE=3 SV=1	0.12	0.952229
432	V5V9G4	Tryptophan synthase beta chain OS=Acinetobacter baumannii OX=470 GN=trpB PE=3 SV=1	0.12	0.952229
433	A0A0A7XLK7	NADH-quinone oxidoreductase subunit C/D OS=Acinetobacter nosocomialis OX=106654 GN=nuoCD PE=3 SV=1	0.49	0.0102499
435	A0A836Z4K4	FAD dependent oxidoreductase domain-containing protein OS=Acinetobacter nosocomialis OX=106654 GN=AE32_02122 PE=3 SV=1	0.41	0.0547605
436	A0A1C9CMD2	DcaP-like protein OS=Acinetobacter baumannii OX=470 GN=A0141_RS15230 PE=4 SV=1	-1.98	0.00216515
437	A0A836MHE6	Thioredoxin domain-containing protein OS=Acinetobacter nosocomialis OX=106654 GN=AE32_03080 PE=3 SV=1	-0.06	0.595816
438	V5VA41	AhpC/TSA family protein OS=Acinetobacter baumannii OX=470 GN=ahpC_1 PE=3 SV=1	-0.06	0.595816
439	A0AA45B8Q4	Biotin carboxyl carrier protein of acetyl-CoA carboxylase OS=Acinetobacter baumannii OX=470 GN=accB PE=4 SV=1	0.77	0.0269093
440	A0A0D5YJ24	S-(hydroxymethyl)glutathione dehydrogenase OS=Acinetobacter baumannii OX=470 GN=adhC PE=3 SV=1	1.26	0.0111222
441	A0A0D7SBF1	S-(hydroxymethyl)glutathione dehydrogenase OS=Acinetobacter baumannii OX=470 GN=frmA PE=3 SV=1	1.26	0.0111222
442	A0A059ZDS7	Adenylosuccinate lyase OS=Acinetobacter baumannii OX=470 GN=purB PE=3 SV=1	0.97	0.0247795
443	A0A9P2VCF4	DUF490 domain-containing protein OS=Acinetobacter baumannii OX=470 GN=A0141_RS14400 PE=4 SV=1	3.01	0.177544
444	A0A0A7XFY4	Succinate dehydrogenase iron-sulfur subunit OS=Acinetobacter nosocomialis OX=106654 GN=sdhB PE=3 SV=1	-0.57	0.0299602
445	V5VAD3	Succinate dehydrogenase iron-sulfur subunit OS=Acinetobacter baumannii OX=470 GN=sdhB PE=3 SV=1	-0.57	0.0299602
446	A0A836MGX6	Acetylornithine aminotransferase OS=Acinetobacter nosocomialis OX=106654 GN=argD PE=3 SV=1	0.71	0.0416938
447	A0A1V3D8R1	Translation initiation factor IF-3 OS=Acinetobacter baumannii OX=470 GN=infC PE=3 SV=1	-0.28	0.160893
448	A0A5N0G5X3	ATP-grasp domain-containing protein OS=Acinetobacter baumannii OX=470 GN=ACX61_11975 PE=4 SV=1	0.38	0.0236791
449	A0A081GZ77	3-oxoacid CoA-transferase, A subunit OS=Acinetobacter baumannii OX=470 GN=scoA PE=3 SV=1	1.51	0.0217737
450	A0A2T7FHS5	CoA transferase subunit A OS=Acinetobacter nosocomialis OX=106654 GN=AE32_01812 PE=3 SV=1	1.51	0.0217737
451	V5VGK9	4-hydroxy-3-methylbut-2-en-1-yl diphosphate synthase (flavodoxin) OS=Acinetobacter baumannii OX=470 GN=ispG PE=3 SV=1	0.8	0.000366435
452	V5VCK2	L-threonine dehydratase OS=Acinetobacter baumannii OX=470 GN=ilvA PE=3 SV=1	-0.77	0.161531
454	A0A5N0FZR0	Hydrolase OS=Acinetobacter baumannii OX=470 GN=ACX61_04040 PE=4 SV=1	1.36	0.0472793
455	A0A9P2QCS5	3-hydroxybutyrate dehydrogenase OS=Acinetobacter baumannii OX=470 GN=A0141_RS01030 PE=3 SV=1	0.07	0.306186
456	A0A2T7FP82	3-hydroxybutyrate dehydrogenase OS=Acinetobacter nosocomialis OX=106654 GN=AE32_01821 PE=3 SV=1	0.07	0.306186
457	A0AA45B952	Glutamyl-tRNA(Gln) amidotransferase subunit A OS=Acinetobacter baumannii OX=470 GN=gatA PE=3 SV=1	-0.78	0.0864692
459	A0A506A2H4	Arginine--tRNA ligase OS=Acinetobacter baumannii OX=470 GN=argS PE=3 SV=1	1.55	0.0150989
460	V5V8N4	Lipoprotein OS=Acinetobacter baumannii OX=470 GN=A0141_RS05340 PE=4 SV=1	1.41	0.0126473
461	A0A5N0G1I2	Alpha/beta hydrolase OS=Acinetobacter baumannii OX=470 GN=ACX61_05420 PE=4 SV=1	0.53	0.111517
462	A0A081H5D9	Cytochrome bd-I ubiquinol oxidase subunit CydA OS=Acinetobacter baumannii OX=470 GN=cydA_2 PE=3 SV=1	-0.22	0.155371
463	A0A059ZP56	2-dehydro-3-deoxy-phosphogluconate aldolase OS=Acinetobacter baumannii OX=470 GN=eda PE=3 SV=1	0.47	0.206794
464	V5VHZ7	ATP synthase gamma chain OS=Acinetobacter baumannii OX=470 GN=atpG PE=3 SV=1	0.89	0.0212948
466	A0A836Z0R2	Murein L,D-transpeptidase OS=Acinetobacter nosocomialis OX=106654 GN=AE32_02575 PE=3 SV=1	1.27	0.103833
467	V5VGY4	Ubiquinone/menaquinone biosynthesis C-methyltransferase UbiE OS=Acinetobacter baumannii OX=470 GN=ubiE PE=3 SV=1	0.99	0.00923456
468	V5VBJ3	Methylenetetrahydrofolate reductase OS=Acinetobacter baumannii OX=470 GN=metF PE=3 SV=1	1.6	0.0137517
469	A0A1V0YQ64	Methylenetetrahydrofolate reductase OS=Acinetobacter nosocomialis OX=106654 GN=metF PE=3 SV=1	1.6	0.0137517
470	A0A1V0YQP6	Adenylosuccinate lyase OS=Acinetobacter nosocomialis OX=106654 GN=purB PE=3 SV=1	2.53	0.00245846
474	A0A333W0D5	Iron-containing alcohol dehydrogenase OS=Acinetobacter baumannii OX=470 GN=dhaT_2 PE=3 SV=1	1.6	0.0534177
475	A0A059ZTW8	Alcohol dehydrogenase OS=Acinetobacter baumannii OX=470 GN=dhaT_1 PE=3 SV=1	1.6	0.0534177
476	V5VA25	DUF1508 domain-containing protein OS=Acinetobacter baumannii OX=470 GN=A0141_RS13005 PE=3 SV=1	-0.1	0.683446
477	A0A7U5JQE9	DUF490 domain-containing protein OS=Acinetobacter baumannii OX=470 GN=ACX61_07035 PE=4 SV=1	3.01	0.177544
478	A0A5N0G0B4	Adenylosuccinate lyase OS=Acinetobacter baumannii OX=470 GN=purB PE=3 SV=1	0.97	0.0247795
479	A0A0F5ENX7	Peroxidase OS=Acinetobacter baumannii OX=470 GN=A0141_RS12780 PE=3 SV=1	-0.85	0.234902
480	V5V9X1	Serine--tRNA ligase OS=Acinetobacter baumannii OX=470 GN=serS PE=3 SV=1	-3.17
481	A0A5N0FXX1	NAD-dependent malic enzyme OS=Acinetobacter baumannii OX=470 GN=maeA PE=3 SV=1	0.17	0.203307
482	A0A9P2QJE9	Bifunctional protein FolD OS=Acinetobacter baumannii OX=470 GN=folD PE=3 SV=1	1.8	0.127808
483	A0A836MID0	Probable periplasmic serine endoprotease DegP-like OS=Acinetobacter nosocomialis OX=106654 GN=AE32_02706 PE=4 SV=1	0.84	0.00388026
484	A0A0R0WPJ9	RNA polymerase-binding transcription factor DksA OS=Acinetobacter nosocomialis OX=106654 GN=dksA PE=3 SV=1	-0.03	0.530249
485	A0A0R0WZD7	Phosphoribosylformylglycinamidine cyclo-ligase OS=Acinetobacter nosocomialis OX=106654 GN=purM PE=3 SV=1	-0.52	0.0403605
486	A0A0A7XHR2	Membrane protease subunit OS=Acinetobacter nosocomialis OX=106654 GN=qmcA PE=4 SV=1	1.74	0.0188976
488	A0A1L5MS02	Peptidase M16 OS=Acinetobacter baumannii OX=470 GN=ACX61_08470 PE=4 SV=1	0.99	0.0105774
489	A0A5N0FX62	Peroxidase OS=Acinetobacter baumannii OX=470 GN=ACX61_18020 PE=3 SV=1	1.02	0.00466877
490	A0A0A7XEG6	Omp25 OS=Acinetobacter nosocomialis OX=106654 GN=AE32_03579 PE=4 SV=1	0.27	0.615109
491	A0A0D8GPA2	Transporter OS=Acinetobacter baumannii OX=470 GN=A7M90_07275 PE=4 SV=1	1.09	0.131087
492	V5VHG5	ATP synthase subunit b OS=Acinetobacter baumannii OX=470 GN=atpF PE=3 SV=1	-0.49	0.927346
493	A0A0Q1L8I1	Bifunctional chorismate mutase/prephenate dehydratase OS=Acinetobacter nosocomialis OX=106654 GN=pheA PE=4 SV=1	0.33	0.140518
494	V5VBH2	Bifunctional chorismate mutase/prephenate dehydratase OS=Acinetobacter baumannii OX=470 GN=pheA PE=4 SV=1	0.33	0.140518
495	A0A836Z475	GMP synthase [glutamine-hydrolyzing] OS=Acinetobacter nosocomialis OX=106654 GN=guaA PE=3 SV=1	1.86	0.0183244
496	V5VC03	Cytochrome bo(3) ubiquinol oxidase subunit 1 OS=Acinetobacter baumannii OX=470 GN=cyoB PE=3 SV=1	-1.12	0.0204283
498	A0A0A7XFF3	Sulfide dehydrogenase (Flavocytochrome C) OS=Acinetobacter nosocomialis OX=106654 GN=AE32_03150 PE=4 SV=1	-0.16	0.901742
499	V5VGT0	Aspartate-semialdehyde dehydrogenase OS=Acinetobacter baumannii OX=470 GN=asd PE=1 SV=1	1.34	0.0343148
500	A0A241YI21	Glutamine synthetase OS=Acinetobacter nosocomialis OX=106654 GN=glnA PE=3 SV=1	-0.4	0.105804
501	A0A0H4UK36	Amidophosphoribosyltransferase OS=Acinetobacter baumannii OX=470 GN=purF PE=3 SV=1	0	0.51002
502	V5VBS0	Amidophosphoribosyltransferase OS=Acinetobacter baumannii OX=470 GN=purF PE=3 SV=1	0	0.51002
503	A0A077GKV3	AspQ OS=Acinetobacter baumannii OX=470 GN=aspQ PE=3 SV=1	0.9	0.0690009
504	V5V957	Large ribosomal subunit protein uL15 OS=Acinetobacter baumannii OX=470 GN=rplO PE=3 SV=1	0.24	0.111776
505	A0A0R0WQS4	Large ribosomal subunit protein uL15 OS=Acinetobacter nosocomialis OX=106654 GN=rplO PE=3 SV=1	0.24	0.111776
506	A0A5N0FZB2	Arginine--tRNA ligase OS=Acinetobacter baumannii OX=470 GN=argS PE=3 SV=1	1.55	0.0150989
507	A0A0J8TFI5	Phospho-2-dehydro-3-deoxyheptonate aldolase OS=Acinetobacter baumannii OX=470 GN=AUO97_16045 PE=3 SV=1	1.81	0.00165322
508	A0A5N0FYG9	RNA-binding protein OS=Acinetobacter baumannii OX=470 GN=ACX61_01395 PE=4 SV=1	1.47	0.0757734
509	A0A059ZKF0	Protein tex OS=Acinetobacter baumannii OX=470 GN=yhgF PE=4 SV=1	1.47	0.0757734
512	A0A7U4NFK8	Glutamyl-tRNA(Gln) amidotransferase subunit A OS=Acinetobacter baumannii OX=470 GN=gatA PE=3 SV=1	-0.78	0.0864692
513	A0A9P2QJB2	AMP-binding protein OS=Acinetobacter baumannii OX=470 GN=A0141_RS08440 PE=4 SV=1	0.46	0.0258714
514	A0A077GI02	Glutamate-1-semialdehyde 2,1-aminomutase OS=Acinetobacter baumannii OX=470 GN=hemL PE=3 SV=1	-0.22	0.0594026
515	A0A241YHP9	Glutamate-1-semialdehyde 2,1-aminomutase OS=Acinetobacter nosocomialis OX=106654 GN=hemL PE=3 SV=1	-0.22	0.0594026
517	A0A0R0WRN9	DNA-binding dual transcriptional regulator OmpR OS=Acinetobacter nosocomialis OX=106654 GN=ompR PE=4 SV=1	-0.5	0.14375
518	A0A5N0FYF1	Dihydrolipoamide acetyltransferase component of pyruvate dehydrogenase complex OS=Acinetobacter baumannii OX=470 GN=ACX61_00875 PE=3 SV=1	-0.26	0.00643498
519	A0A836YZS5	Dihydrolipoamide acetyltransferase component of pyruvate dehydrogenase complex OS=Acinetobacter nosocomialis OX=106654 GN=AE32_03588 PE=3 SV=1	-0.26	0.00643498
520	A0A241YLQ1	Iron-containing alcohol dehydrogenase OS=Acinetobacter nosocomialis OX=106654 GN=adhB PE=3 SV=1	1.6	0.0534177
522	V5VAZ8	Acyl-CoA dehydrogenase OS=Acinetobacter baumannii OX=470 GN=A0141_RS06630 PE=3 SV=1	0.45	0.379027
523	A0A334P100	2-methylisocitrate lyase OS=Acinetobacter nosocomialis OX=106654 GN=prpB PE=3 SV=1	-1.35	0.177219
524	A0A836MKR2	Chaperone SurA OS=Acinetobacter nosocomialis OX=106654 GN=surA PE=3 SV=1	1.27	0.00411187
525	A0A0R0WLK3	ATP synthase gamma chain OS=Acinetobacter nosocomialis OX=106654 GN=atpG PE=3 SV=1	0.89	0.0212948
526	V5VI39	Histidinol dehydrogenase OS=Acinetobacter baumannii OX=470 GN=hisD PE=3 SV=1	0.4	0.491658
527	A0A837AGN8	Histidinol dehydrogenase OS=Acinetobacter nosocomialis OX=106654 GN=hisD PE=3 SV=1	0.4	0.491658
528	V5VCW4	Soluble pyridine nucleotide transhydrogenase OS=Acinetobacter baumannii OX=470 GN=sthA PE=3 SV=1	0.05	0.948852
529	V5V914	1-(5-phosphoribosyl)-5-[(5-phosphoribosylamino)methylideneamino] imidazole-4-carboxamide isomerase OS=Acinetobacter baumannii OX=470 GN=hisA PE=3 SV=1	-0.53	0.0686508
530	A0A7U5GP56	NLPA lipoprotein OS=Acinetobacter baumannii OX=470 GN=ACX61_13345 PE=3 SV=1	1.14	0.00304802
532	A0A0R0WLY5	ATP synthase subunit b OS=Acinetobacter nosocomialis OX=106654 GN=atpF PE=3 SV=1	-0.49	0.927346
533	V5VGW2	Gamma-glutamyl phosphate reductase OS=Acinetobacter baumannii OX=470 GN=proA PE=3 SV=1	0.99	0.00652408
534	A0A836Z4R4	Gamma-glutamyl phosphate reductase OS=Acinetobacter nosocomialis OX=106654 GN=proA PE=3 SV=1	0.99	0.00652408
535	A0A0D8FPJ5	Gamma-glutamyl phosphate reductase OS=Acinetobacter baumannii OX=470 GN=proA_2 PE=3 SV=1	0.99	0.00652408
536	A0A5N0G5W5	Translocation and assembly module subunit TamA OS=Acinetobacter baumannii OX=470 GN=HB367_07985 PE=3 SV=1	-0.42	0.0551905
537	A0A9P2QHI5	Translocation and assembly module subunit TamA OS=Acinetobacter baumannii OX=470 GN=A0141_RS14405 PE=3 SV=1	-0.42	0.0551905
539	Q2FD94	Efflux pump membrane transporter OS=Acinetobacter baumannii OX=470 GN=adeJ PE=1 SV=1	0.84	0.0468728
540	A0A335SUX6	2,6-dichlorophenolindophenol oxidoreductase subunit beta OS=Acinetobacter baumannii OX=470 GN=acoB PE=4 SV=1	1.11	0.0294011
541	K9BET4	Aspartate-semialdehyde dehydrogenase OS=Acinetobacter nosocomialis OX=106654 GN=asd PE=3 SV=1	1.34	0.0343148
542	A0A0A7XLY5	Acetyl-coenzyme A carboxylase carboxyl transferase subunit alpha OS=Acinetobacter nosocomialis OX=106654 GN=accA PE=3 SV=1	0.37	0.159372
543	A0A2T7FKC0	Transketolase OS=Acinetobacter nosocomialis OX=106654 GN=AE32_01619 PE=3 SV=1	1.67	0.00759723
545	V5V9N8	Large ribosomal subunit protein uL14 OS=Acinetobacter baumannii OX=470 GN=rplN PE=3 SV=1	0.1	0.0131298
546	A0A5N0FVY6	Thioredoxin OS=Acinetobacter baumannii OX=470 GN=trxA PE=3 SV=1	-0.04	0.519197
547	V5VGM8	Thioredoxin OS=Acinetobacter baumannii OX=470 GN=trxA PE=1 SV=1	-0.04	0.519197
549	A0A0J8TML0	3-methylcrotonyl-CoA carboxylase OS=Acinetobacter baumannii OX=470 GN=ABCAM1_1442 PE=4 SV=1	0.13	0.933491
550	A0A836Z4E4	Acetyl-CoA carboxylase, biotin carboxylase subunit OS=Acinetobacter nosocomialis OX=106654 GN=AE32_01457 PE=4 SV=1	0.13	0.933491
551	A0A836Z4H3	Acetyl-CoA C-acetyltransferase OS=Acinetobacter nosocomialis OX=106654 GN=AE32_02247 PE=3 SV=1	0.09	0.107781
552	V5VBY4	3-ketoacyl-CoA thiolase(Fatty acid oxidation complexsubunit beta) OS=Acinetobacter baumannii OX=470 GN=A0141_RS16885 PE=3 SV=1	0.09	0.107781
553	A0A1V0YMK4	Fatty acyl-CoA reductase OS=Acinetobacter nosocomialis OX=106654 GN=acr1 PE=3 SV=1	1.34	0.00324894
554	V5V971	Acyl coenzyme A reductase OS=Acinetobacter baumannii OX=470 GN=acr1_1 PE=3 SV=1	1.34	0.00324894
555	A0A0A7XID0	L-threonine dehydratase OS=Acinetobacter nosocomialis OX=106654 GN=ilvA PE=3 SV=1	-0.77	0.161531
556	V5V9B5	Large ribosomal subunit protein bL19 OS=Acinetobacter baumannii OX=470 GN=rplS PE=3 SV=1	0.12	0.00782658
557	A0A336ADM2	N-acetyl-gamma-glutamyl-phosphate reductase OS=Acinetobacter nosocomialis OX=106654 GN=argC PE=3 SV=1	1.52	0.000418875
561	N0A217	Branched-chain-amino-acid aminotransferase OS=Acinetobacter baumannii OX=470 GN=ilvE PE=3 SV=1	-0.23	0.304222
562	A0A836MMU4	Arginine--tRNA ligase OS=Acinetobacter nosocomialis OX=106654 GN=argS PE=3 SV=1	2.73	0.00464759
563	V5VB00	DUF541 domain-containing protein OS=Acinetobacter baumannii OX=470 GN=ABCAM1_2729 PE=4 SV=1	1.16	0.00109361
564	A0A8I1Z0X0	DUF541 domain-containing protein OS=Acinetobacter baumannii OX=470 GN=A0141_RS10275 PE=4 SV=1	1.16	0.00109361
565	V5VE65	ATP-binding cassette domain-containing protein OS=Acinetobacter baumannii OX=470 GN=artP PE=3 SV=1	-0.15	0.25841
566	V5V921	ABC transporter periplasmic substrate-binding protein OS=Acinetobacter baumannii OX=470 GN=ttg2C PE=1 SV=1	0.52	0.0199883
567	A0A836MGY2	S1 motif domain-containing protein OS=Acinetobacter nosocomialis OX=106654 GN=AE32_03387 PE=4 SV=1	1.47	0.0757734
568	A0A9P2QGY9	Glycine--tRNA ligase beta subunit OS=Acinetobacter baumannii OX=470 GN=glyS PE=3 SV=1	0.83	0.0516752
569	A0A7U4SH63	Uncharacterized protein OS=Acinetobacter baumannii OX=470 GN=ACX61_14140 PE=4 SV=1	2.86	0.0630164
570	A0A231SGW6	Enoyl-[acyl-carrier-protein] reductase [NADH] OS=Acinetobacter baumannii OX=470 GN=CTZ19_16630 PE=3 SV=1	0.05	0.495539
571	A0A8B4N9M5	Enoyl-[acyl-carrier-protein] reductase [NADH] OS=Acinetobacter nosocomialis OX=106654 GN=fabI PE=3 SV=1	0.05	0.495539
572	V5VDX5	Cell division protein ZapE OS=Acinetobacter baumannii OX=470 GN=zapE PE=3 SV=1	1.25	0.0102843
573	A0A0E1FTA3	3-oxoacyl-ACP reductase OS=Acinetobacter baumannii OX=470 GN=A0141_RS00175 PE=3 SV=1	0.75	0.0604154
574	G1C735	serine-type D-Ala-D-Ala carboxypeptidase OS=Acinetobacter baumannii OX=470 GN=dacC PE=3 SV=1	-1.19	0.00420371
575	A0A836Z229	UDP-glucose 4-epimerase OS=Acinetobacter nosocomialis OX=106654 GN=AE32_00049 PE=3 SV=1	-0.74	0.0511283
576	V5VH86	Large ribosomal subunit protein uL1 OS=Acinetobacter baumannii OX=470 GN=rplA PE=3 SV=1	0.64	0.0428068
577	A0A7L5TK77	Tetratricopeptide repeat protein OS=Acinetobacter baumannii OX=470 GN=G3N53_00015 PE=4 SV=1	1.53	0.00292351
579	A0A836MLI8	NAD-dependent malic enzyme OS=Acinetobacter nosocomialis OX=106654 GN=maeA PE=3 SV=1	0.17	0.203307
580	A0A2T7FI74	S-(hydroxymethyl)glutathione dehydrogenase OS=Acinetobacter nosocomialis OX=106654 GN=AE32_01868 PE=3 SV=1	1.26	0.0111222
581	A0AA45B896	Peptidase M16 OS=Acinetobacter baumannii OX=470 GN=CV954_008445 PE=4 SV=1	1.95	0.0582911
583	A0A0H4UJ69	2,3-bisphosphoglycerate-independent phosphoglycerate mutase OS=Acinetobacter baumannii OX=470 GN=gpmI PE=3 SV=1	0.16	0.312281
584	A0A836Z5B4	2,3-bisphosphoglycerate-independent phosphoglycerate mutase OS=Acinetobacter nosocomialis OX=106654 GN=gpmI PE=3 SV=1	0.16	0.312281
585	A0A090BDE5	2,3-bisphosphoglycerate-independent phosphoglycerate mutase OS=Acinetobacter baumannii OX=470 GN=gpmI PE=3 SV=1	0.16	0.312281
586	A0AA44XQ24	Cell division protein ZapE OS=Acinetobacter baumannii OX=470 GN=zapE PE=3 SV=1	1.25	0.0102843
587	V5VEI3	Universal stress family protein OS=Acinetobacter baumannii OX=470 GN=A0141_RS09360 PE=3 SV=1	-0.44	0.338135
588	A0A0D5YKA7	Putative hydro-lyase A1E89_RS02900 OS=Acinetobacter baumannii OX=470 GN=Aba7835_12895 PE=3 SV=1	0.12	0.224287
589	A0AA45B705	Elongation factor Tu OS=Acinetobacter baumannii OX=470 GN=CV954_015600 PE=4 SV=1	-0.57	0.0438069
590	A0A836MNK3	Catalase-peroxidase OS=Acinetobacter nosocomialis OX=106654 GN=katG PE=3 SV=1	1.26	0.00393282
591	A0A836Z297	Alanine racemase OS=Acinetobacter nosocomialis OX=106654 GN=AE32_00082 PE=3 SV=1	0.04	0.895969
592	A0A9P2QGW9	Alanine racemase OS=Acinetobacter baumannii OX=470 GN=alr PE=3 SV=1	0.04	0.895969
593	K9BUU0	FAD-binding protein OS=Acinetobacter nosocomialis OX=106654 GN=AE32_03459 PE=4 SV=1	1.29	0.012447
594	A0A0D5YDK1	Amine oxidase, flavin-containing OS=Acinetobacter baumannii OX=470 GN=Aba7835_01070 PE=4 SV=1	1.29	0.012447
595	V5VF95	Integration host factor subunit beta OS=Acinetobacter baumannii OX=470 GN=ihfB PE=3 SV=1	-0.15	0.674562
597	V5VHI5	Acetylglutamate kinase OS=Acinetobacter baumannii OX=470 GN=argB PE=3 SV=1	0.42	0.381024
598	A0A0Q1LNM7	Small ribosomal subunit protein uS7 OS=Acinetobacter nosocomialis OX=106654 GN=rpsG PE=3 SV=1	0.51	0.0190752
599	V5VHB0	Argininosuccinate lyase OS=Acinetobacter baumannii OX=470 GN=argH PE=3 SV=1	1.25	0.0112602
600	A0AA37DPE9	FHA domain-containing protein OS=Acinetobacter baumannii OX=470 GN=CV954_018420 PE=4 SV=1	2.18	0.00119162
601	A0A0G4QKV1	FHA domain protein OS=Acinetobacter baumannii OX=470 GN=ABR2091_0274 PE=4 SV=1	2.18	0.00119162
602	A0A334N9Y3	Acetylornithine aminotransferase OS=Acinetobacter nosocomialis OX=106654 GN=argD PE=3 SV=1	0.71	0.118311
603	V5V809	4-hydroxy-tetrahydrodipicolinate synthase OS=Acinetobacter baumannii OX=470 GN=dapA_1 PE=3 SV=1	0.47	0.175851
605	A0A0Q1QZP8	Outer membrane protein assembly factor BamE OS=Acinetobacter nosocomialis OX=106654 GN=smpA PE=3 SV=1	0.35	0.0070414
606	A0A0A7XMK5	Translation initiation factor IF-2 OS=Acinetobacter nosocomialis OX=106654 GN=infB PE=3 SV=1	-0.16	0.109389
607	V5V9M5	Large ribosomal subunit protein uL4 OS=Acinetobacter baumannii OX=470 GN=rplD PE=3 SV=1	-0.21	0.0448722
608	A0A0R0WGG9	Large ribosomal subunit protein uL4 OS=Acinetobacter nosocomialis OX=106654 GN=rplD PE=3 SV=1	-0.21	0.0448722
609	A0A5N0G5U2	AMP-binding protein OS=Acinetobacter baumannii OX=470 GN=ACX61_11285 PE=4 SV=1	2.11	0.00662117
610	V5V952	Small ribosomal subunit protein uS8 OS=Acinetobacter baumannii OX=470 GN=rpsH PE=3 SV=1	-1.43	0.000918127
612	V5VE85	Glutathione peroxidase OS=Acinetobacter baumannii OX=470 GN=bsaA_2 PE=3 SV=1	1.27	0.0127212
613	A0A0Q1QH53	Aspartokinase OS=Acinetobacter nosocomialis OX=106654 GN=lysC PE=3 SV=1	1.18	0.00150439
614	A0A089XV95	M48 family metallopeptidase OS=Acinetobacter baumannii OX=470 GN=A0141_RS09745 PE=3 SV=1	-0.18	0.495553
615	V5VEU8	M48 family metallopeptidase OS=Acinetobacter baumannii OX=470 GN=yggG_2 PE=3 SV=1	-0.18	0.495553
616	K9BA72	Ubiquinone/menaquinone biosynthesis C-methyltransferase UbiE OS=Acinetobacter nosocomialis OX=106654 GN=ubiE PE=3 SV=1	0.99	0.00923456
617	A0A7Z1YX65	N-acetyl-gamma-glutamyl-phosphate reductase OS=Acinetobacter baumannii OX=470 GN=argC PE=3 SV=1	1.52	0.000418875
619	A0A836MHC9	DcaP-like protein OS=Acinetobacter nosocomialis OX=106654 GN=AE32_02963 PE=4 SV=1	-0.31	0.443463
621	A0A5N0FWF4	Outer membrane protein assembly factor BamB OS=Acinetobacter baumannii OX=470 GN=bamB PE=3 SV=1	1.55	0.00526706
622	V5VGU9	Outer membrane protein assembly factor BamB OS=Acinetobacter baumannii OX=470 GN=bamB PE=3 SV=1	1.55	0.00526706
624	A0A0A7XF72	MCE family protein OS=Acinetobacter nosocomialis OX=106654 GN=ttg2C PE=4 SV=1	0.52	0.0199883
625	K9BQT6	Acyl-CoA dehydrogenase OS=Acinetobacter nosocomialis OX=106654 GN=AE32_03265 PE=3 SV=1	0.45	0.379027
626	K9B931	Small ribosomal subunit protein uS8 OS=Acinetobacter nosocomialis OX=106654 GN=rpsH PE=3 SV=1	-1.43	0.000918127
627	K9BPH0	NADH-quinone oxidoreductase subunit F OS=Acinetobacter nosocomialis OX=106654 GN=nuoF PE=3 SV=1	-0.3	0.23619
628	A0A7U4NEJ6	Lipoprotein OS=Acinetobacter baumannii OX=470 GN=ACX61_00535 PE=4 SV=1	1.03	0.01711
631	A0A9P2V9H0	Alpha/beta hydrolase OS=Acinetobacter baumannii OX=470 GN=A0141_RS00290 PE=4 SV=1	0.88	0.119159
633	A0A5N0FWC1	Histidinol dehydrogenase OS=Acinetobacter baumannii OX=470 GN=hisD PE=3 SV=1	0.4	0.491658
634	A0A0N8YF82	Small ribosomal subunit protein uS10 OS=Acinetobacter nosocomialis OX=106654 GN=rpsJ PE=3 SV=1	1.41	0.00261625
635	V5VHH2	DNA-binding protein OS=Acinetobacter baumannii OX=470 GN=A0141_RS16205 PE=3 SV=1	-1.08	0.210335
636	A0A2T7FIK3	Probable malate:quinone oxidoreductase OS=Acinetobacter nosocomialis OX=106654 GN=mqo PE=3 SV=1	2.64	0.00446094
637	A0A5N0G0Q7	Dihydroorotate dehydrogenase (quinone) OS=Acinetobacter baumannii OX=470 GN=pyrD PE=3 SV=1	1.41	0.0077581
638	A0A5P3MLU3	Dihydroorotate dehydrogenase (quinone) OS=Acinetobacter baumannii OX=470 GN=pyrD PE=3 SV=1	1.41	0.0077581
639	A0A2T7FNS7	Peptidase M16C associated domain-containing protein OS=Acinetobacter nosocomialis OX=106654 GN=AE32_02038 PE=4 SV=1	1.95	0.0582911
642	A0AA44XQG3	Acetyl/propionyl/methylcrotonyl-CoA carboxylase subunit alpha OS=Acinetobacter baumannii OX=470 GN=CV954_011580 PE=4 SV=1	0.13	0.933491
646	A0A2T7FN25	Alpha-ketoacid dehydrogenase subunit beta OS=Acinetobacter nosocomialis OX=106654 GN=AE32_01780 PE=4 SV=1	1.11	0.0294011
647	A0A0A7XF95	Large ribosomal subunit protein uL5 OS=Acinetobacter nosocomialis OX=106654 GN=rplE PE=3 SV=1	-0.62	0.0228638
650	A0A836MNK1	2-dehydro-3-deoxy-phosphogluconate aldolase OS=Acinetobacter nosocomialis OX=106654 GN=AE32_00502 PE=3 SV=1	-0.2	0.929593
652	A0A3R9T247	Methylenetetrahydrofolate reductase OS=Acinetobacter baumannii OX=470 GN=metF PE=3 SV=1	1.6	0.0137517
653	V5VGI5	GTPase Der OS=Acinetobacter baumannii OX=470 GN=der PE=3 SV=1	-0.49	0.289161
654	A0A7U4NG44	Glutamate-1-semialdehyde 2,1-aminomutase OS=Acinetobacter baumannii OX=470 GN=hemL PE=3 SV=1	-0.22	0.0594026
655	A0A1V0YQD6	Soluble pyridine nucleotide transhydrogenase OS=Acinetobacter nosocomialis OX=106654 GN=sthA PE=3 SV=1	0.05	0.948852
656	A0A0R0WNW3	Large ribosomal subunit protein bL9 OS=Acinetobacter nosocomialis OX=106654 GN=rplI PE=3 SV=1	-0.82	0.186552
657	A0A265AFP9	Formate-dependent phosphoribosylglycinamide formyltransferase OS=Acinetobacter baumannii OX=470 GN=purT PE=3 SV=1	0.4	0.0284553
658	V5VBA5	Small ribosomal subunit protein uS9 OS=Acinetobacter baumannii OX=470 GN=rpsI PE=1 SV=1	-0.79	0.0218448
659	A0A077GQD3	Aldo/keto reductase OS=Acinetobacter baumannii OX=470 GN=tas PE=4 SV=1	1.71	0.00286616
660	A0A9P2QJU0	NADP(H)-dependent aldo-keto reductase OS=Acinetobacter baumannii OX=470 GN=A0141_RS09740 PE=4 SV=1	1.71	0.00286616
662	V5V9N7	Large ribosomal subunit protein uL24 OS=Acinetobacter baumannii OX=470 GN=rplX PE=3 SV=1	0.09	0.253767
663	A0A836MKJ5	Phospho-2-dehydro-3-deoxyheptonate aldolase OS=Acinetobacter nosocomialis OX=106654 GN=AE32_01733 PE=3 SV=1	1.6	0.000300572
664	A0A836MMX6	Transcription termination/antitermination protein NusA OS=Acinetobacter nosocomialis OX=106654 GN=nusA PE=3 SV=1	-0.51	0.161922
666	A0A0Q1QS77	1-(5-phosphoribosyl)-5-[(5-phosphoribosylamino)methylideneamino] imidazole-4-carboxamide isomerase OS=Acinetobacter nosocomialis OX=106654 GN=hisA PE=3 SV=1	-0.99	0.0529078
668	A0A081GXF6	Dihydrouridine synthase family protein OS=Acinetobacter baumannii OX=470 GN=Aba7835_03185 PE=4 SV=1	-0.53	0.659852
669	V5VA77	Oxidoreductase OS=Acinetobacter baumannii OX=470 GN=namA PE=4 SV=1	-0.53	0.659852
671	A0A1V0WUD1	MetA-pathway of phenol degradation family protein OS=Acinetobacter baumannii OX=470 GN=A0141_RS05455 PE=4 SV=1	1.09	0.131087
672	A0A7Z1YWY3	3-oxoadipyl-CoA thiolase OS=Acinetobacter baumannii OX=470 GN=pcaF PE=3 SV=1	0.79	0.0625219
673	A0AA45B838	3-oxoadipyl-CoA thiolase OS=Acinetobacter baumannii OX=470 GN=pcaF PE=3 SV=1	0.79	0.0625219
674	V5V961	Small ribosomal subunit protein uS4 OS=Acinetobacter baumannii OX=470 GN=rpsD PE=3 SV=1	0.13	0.155928
675	A0AA45B7A8	Acetylornithine aminotransferase OS=Acinetobacter baumannii OX=470 GN=argD PE=3 SV=1	0.71	0.118311
676	A0AA44XR93	N-acetyl-gamma-glutamyl-phosphate reductase OS=Acinetobacter baumannii OX=470 GN=argC PE=3 SV=1	1.52	0.000418875
677	A0A858UGZ8	NAD(P)-binding protein OS=Acinetobacter baumannii OX=470 GN=HB367_14585 PE=4 SV=1	1.29	0.012447
678	A0A1V1AIG2	Capsule assembly Wzi family protein OS=Acinetobacter baumannii OX=470 GN=ACX61_14020 PE=4 SV=1	1.73	0.00137335
679	V5VA59	Phosphoribosylaminoimidazole-succinocarboxamide synthase OS=Acinetobacter baumannii OX=470 GN=purC PE=3 SV=1	-0.49	0.194212
681	A0A0Q1TI77	Thioredoxin OS=Acinetobacter nosocomialis OX=106654 GN=trxA PE=3 SV=1	-0.12	0.646197
683	H6VX66	Zeta toxin domain-containing protein OS=Acinetobacter baumannii OX=470 GN=ACX61_19580 PE=4 SV=1	1.43	0.019978
684	A0A0D5YG92	3-hydroxyacyl-CoA dehydrogenase OS=Acinetobacter baumannii OX=470 GN=A0141_RS14490 PE=3 SV=1	1.6	0.102393
686	A0A1V0YUD5	carbonic anhydrase OS=Acinetobacter nosocomialis OX=106654 GN=cynT PE=3 SV=1	1.18	0.0111617
687	V5VFR9	carbonic anhydrase OS=Acinetobacter baumannii OX=470 GN=cynT PE=3 SV=1	1.18	0.0111617
688	A0A9P2QHF3	Outer membrane beta-barrel protein OS=Acinetobacter baumannii OX=470 GN=A0141_RS06740 PE=4 SV=1	0.21	0.331932
689	V5VA37	Acetyl-coenzyme A carboxylase carboxyl transferase subunit beta OS=Acinetobacter baumannii OX=470 GN=accD PE=3 SV=1	1.72	0.00995792
690	A0A5N0FYT9	Flavohemoprotein OS=Acinetobacter baumannii OX=470 GN=ACX61_02115 PE=3 SV=1	0.45	0.349443
691	A0A059ZH10	Flavohemoprotein OS=Acinetobacter baumannii OX=470 GN=hmp_1 PE=3 SV=1	0.45	0.349443
693	V5VJF1	Thiol:disulfide interchange protein OS=Acinetobacter baumannii OX=470 GN=dsbA PE=3 SV=1	-0.52	0.123253
694	A0A059ZHN6	Lipoprotein YgeR OS=Acinetobacter baumannii OX=470 GN=nlpD PE=4 SV=1	0.02	0.993113
697	N0A612	UTP--glucose-1-phosphate uridylyltransferase OS=Acinetobacter baumannii OX=470 GN=galU PE=3 SV=1	-0.8	0.000457317
698	A0A0R0WR58	ATP-dependent Clp protease proteolytic subunit OS=Acinetobacter nosocomialis OX=106654 GN=clpP PE=3 SV=1	0.52	0.112122
699	A0A0A7XPM8	Amidophosphoribosyltransferase OS=Acinetobacter nosocomialis OX=106654 GN=purF PE=3 SV=1	0	0.51002
701	V5VIV0	Large ribosomal subunit protein uL10 OS=Acinetobacter baumannii OX=470 GN=rplJ PE=3 SV=1	1	0.0803987
702	A0A059ZDV9	1,3-propanediol dehydrogenase(3-hydroxypropionaldehydereductase) OS=Acinetobacter baumannii OX=470 GN=dhaT_2 PE=4 SV=1	3.54	0.00289207
703	V5VIB6	Protein-export protein SecB OS=Acinetobacter baumannii OX=470 GN=secB PE=3 SV=1	1.22	0.0106188
704	A0A0A7XM44	Protein-export protein SecB OS=Acinetobacter nosocomialis OX=106654 GN=secB PE=3 SV=1	1.22	0.0106188
705	V5V9K7	Large-conductance mechanosensitive channel OS=Acinetobacter baumannii OX=470 GN=mscL PE=3 SV=1	0.24	0.18939
709	N0AAS7	Polysaccharide biosynthesis tyrosine autokinase OS=Acinetobacter baumannii OX=470 GN=wzc PE=3 SV=1	-0.1	0.225486
711	A0A2T7FIG7	AMP-binding protein OS=Acinetobacter nosocomialis OX=106654 GN=AE32_00089 PE=3 SV=1	-1.35	0.0235202
712	A0A5N0FYH1	AMP-binding protein OS=Acinetobacter baumannii OX=470 GN=ACX61_18150 PE=3 SV=1	-1.35	0.0235202
713	A0AA44XQX5	Formate-dependent phosphoribosylglycinamide formyltransferase OS=Acinetobacter baumannii OX=470 GN=purT PE=3 SV=1	0.4	0.0284553
715	A0A0Q1LD07	3-oxoacyl-[acyl-carrier-protein] reductase OS=Acinetobacter nosocomialis OX=106654 GN=fabG PE=3 SV=1	-0.02	0.573144
716	A0A154DV90	Co-chaperonin GroES OS=Acinetobacter baumannii OX=470 GN=groS PE=3 SV=1	-0.21	0.0677267
717	A0A0Q1RKI5	Integration host factor subunit alpha OS=Acinetobacter nosocomialis OX=106654 GN=ihfA PE=3 SV=1	-1.8	0.143699
718	V5V9Y3	RNA polymerase sigma factor RpoD OS=Acinetobacter baumannii OX=470 GN=rpoD PE=3 SV=1	-0.69	0.1408
719	A0A5N0FWW4	Apolipoprotein A1/A4/E domain protein OS=Acinetobacter baumannii OX=470 GN=ACX61_15095 PE=4 SV=1	0.31	0.251445
720	A0A059ZF50	Uncharacterized protein OS=Acinetobacter baumannii OX=470 GN=A0141_RS11645 PE=4 SV=1	0.31	0.251445
722	A0A077GML8	Fructose-1,6-bisphosphatase class 1 OS=Acinetobacter baumannii OX=470 GN=fbp PE=3 SV=1	1.74	0.0505293
723	V5VCA5	Fructose-1,6-bisphosphatase class 1 OS=Acinetobacter baumannii OX=470 GN=fbp_2 PE=3 SV=1	1.74	0.0505293
724	A0A5P3MEH8	Ubiquinone biosynthesis O-methyltransferase OS=Acinetobacter baumannii OX=470 GN=ubiG PE=3 SV=1	0.04	0.381693
725	K9BQI8	Ubiquinone biosynthesis O-methyltransferase OS=Acinetobacter nosocomialis OX=106654 GN=ubiG PE=3 SV=1	0.04	0.381693
728	A0A0H4V3Q9	Tryptophan synthase alpha chain OS=Acinetobacter baumannii OX=470 GN=trpA PE=3 SV=1	2.66	0.000134348
734	A0A0A7XJH0	ATP-binding cassette domain-containing protein OS=Acinetobacter nosocomialis OX=106654 GN=gltL PE=3 SV=1	-0.15	0.25841
735	V5VI56	Alpha/beta hydrolase OS=Acinetobacter baumannii OX=470 GN=ABCAM1_3681 PE=4 SV=1	1.88	0.00138267
736	K9BYN0	Efflux pump membrane transporter OS=Acinetobacter nosocomialis OX=106654 GN=mexB_2 PE=3 SV=1	0.84	0.0468728
738	A0A2T7FIP3	Uncharacterized protein OS=Acinetobacter nosocomialis OX=106654 GN=AE32_01978 PE=3 SV=1	0.96	0.0343004
739	Q5ENX9	Dihydropteroate synthase OS=Acinetobacter baumannii OX=470 GN=sulII PE=3 SV=1	-1.03	0.0207987
740	C0MQK1	dihydropteroate synthase (Fragment) OS=Acinetobacter baumannii OX=470 GN=sul2 PE=4 SV=1	-1.03	0.0207987
741	A0A1S2FTM4	Uncharacterized protein OS=Acinetobacter baumannii OX=470 GN=A7M90_10825 PE=4 SV=1	2.86	0.0630164
742	V5VBI9	AlgW protein OS=Acinetobacter baumannii OX=470 GN=mucD_2 PE=4 SV=1	0.73	0.00464028
743	A0A5N0G2M2	PDZ domain-containing protein OS=Acinetobacter baumannii OX=470 GN=ACX61_05460 PE=4 SV=1	0.73	0.00464028
746	A0A0A7XN03	Outer membrane protein assembly factor BamD OS=Acinetobacter nosocomialis OX=106654 GN=yfiO PE=3 SV=1	0.53	0.400658
747	C9D9L2	Universal stress protein OS=Acinetobacter baumannii OX=470 GN=uspA PE=3 SV=1	1.23	0.0489735
748	A0A0A7XLU2	UDP-N-acetylglucosamine 1-carboxyvinyltransferase OS=Acinetobacter nosocomialis OX=106654 GN=murA PE=3 SV=1	0.14	0.987071
749	A0A0R0VXX6	UDP-N-acetylglucosamine 1-carboxyvinyltransferase OS=Acinetobacter baumannii OX=470 GN=murA PE=1 SV=1	0.14	0.987071
750	A0AA44XNS6	TonB-dependent siderophore receptor OS=Acinetobacter baumannii OX=470 GN=CV954_013755 PE=3 SV=1	0.59	0.110778
751	A0A836MHP4	Co-chaperonin GroES OS=Acinetobacter nosocomialis OX=106654 GN=groES PE=3 SV=1	-0.77	0.00728585
752	A0A0A7XFG2	Small ribosomal subunit protein uS3 OS=Acinetobacter nosocomialis OX=106654 GN=rpsC PE=3 SV=1	-0.39	0.143835
753	A0A8B4NCW4	Argininosuccinate lyase OS=Acinetobacter nosocomialis OX=106654 GN=argH PE=3 SV=1	1.25	0.0112602
755	A0A836MGP4	4-hydroxy-tetrahydrodipicolinate synthase OS=Acinetobacter nosocomialis OX=106654 GN=dapA PE=3 SV=1	-0.01	0.77721
759	A0A1Y4YQ54	Putative hydro-lyase AE32_01352 OS=Acinetobacter nosocomialis OX=106654 GN=AE32_01352 PE=3 SV=1	0.12	0.224287
761	A0A836Z482	Biotin carboxylase OS=Acinetobacter nosocomialis OX=106654 GN=AE32_01354 PE=4 SV=1	0.17	0.416802
762	A0A0A7XML6	Large ribosomal subunit protein uL1 OS=Acinetobacter nosocomialis OX=106654 GN=rplA PE=3 SV=1	0.93	0.0527463
763	V5VE58	Internalin OS=Acinetobacter baumannii OX=470 GN=A0141_RS14285 PE=4 SV=1	-2.59	0.0206051
764	V5VGF5	proton-translocating NAD(P)(+) transhydrogenase OS=Acinetobacter baumannii OX=470 GN=pntA1 PE=3 SV=1	0.35	0.413309
766	A0A086I3M2	Dienelactone hydrolase OS=Acinetobacter baumannii OX=470 GN=Aba7835_00260 PE=4 SV=1	-0.02	0.53653
767	A0AA44XY68	Dienelactone hydrolase family protein OS=Acinetobacter baumannii OX=470 GN=CV954_000335 PE=4 SV=1	-0.02	0.53653
768	A0A836MI41	Protein translocase subunit SecA OS=Acinetobacter nosocomialis OX=106654 GN=secA PE=3 SV=1	0.54	0.283214
769	A0A090BC42	Small-conductance mechanosensitive channel OS=Acinetobacter baumannii OX=470 GN=A0141_RS11695 PE=3 SV=1	-0.98	0.492365
772	A0A0A7XV72	DNA-binding protein OS=Acinetobacter nosocomialis OX=106654 GN=AE32_00276 PE=3 SV=1	0.13	0.27198
773	A0A5N0FWI9	DUF3298 domain-containing protein OS=Acinetobacter baumannii OX=470 GN=ACX61_15920 PE=4 SV=1	-0.12	0.488035
774	V5VI41	3-oxoacyl-ACP reductase OS=Acinetobacter baumannii OX=470 GN=yciK PE=3 SV=1	-0.37	0.625297
777	A0A836Z1N9	Thiol:disulfide interchange protein OS=Acinetobacter nosocomialis OX=106654 GN=AE32_00022 PE=3 SV=1	-0.52	0.123253
778	A0A5N0G114	3-hydroxy-2-methylbutyryl-CoA dehydrogenase OS=Acinetobacter baumannii OX=470 GN=ACX61_06945 PE=3 SV=1	1.6	0.102393
779	A0A125SVD0	RNA polymerase sigma factor RpoD OS=Acinetobacter nosocomialis OX=106654 GN=rpoD PE=3 SV=1	-0.69	0.1408
784	A0A7Z2BGQ5	3-oxoadipyl-CoA thiolase OS=Acinetobacter baumannii OX=470 GN=pcaF PE=3 SV=1	0.79	0.0625219
785	A0A0R0WLG9	Pyrimidine/purine nucleoside phosphorylase OS=Acinetobacter nosocomialis OX=106654 GN=ppnP PE=3 SV=1	-1.41	0.0333627
789	V5V8R9	3,4-dihydroxy-2-butanone 4-phosphate synthase OS=Acinetobacter baumannii OX=470 GN=ribB PE=1 SV=1	-1.18	0.0434065
790	A0A836MLI0	Cytochrome d ubiquinol oxidase subunit 1 OS=Acinetobacter nosocomialis OX=106654 GN=AE32_02047 PE=3 SV=1	-0.47	0.0512826
791	A0A0Q1QMK9	DNA-binding protein HU OS=Acinetobacter nosocomialis OX=106654 GN=hupB PE=3 SV=1	0.12	0.728146
792	A0A7U4NIH7	Enoyl-CoA hydratase OS=Acinetobacter baumannii OX=470 GN=paaZ PE=4 SV=1	3.92	0.00552296
793	A0A836MJC0	3-hydroxyacyl-CoA dehydrogenase OS=Acinetobacter nosocomialis OX=106654 GN=AE32_02352 PE=3 SV=1	1.6	0.102393
794	A0AA45B809	ATP-grasp domain-containing protein OS=Acinetobacter baumannii OX=470 GN=CV954_012320 PE=4 SV=1	0.13	0.103872
795	V5V9L8	Aminomethyltransferase OS=Acinetobacter baumannii OX=470 GN=ygfZ PE=4 SV=1	0.21	0.421876
796	A0A0H4V709	3-hydroxybutyrate dehydrogenase OS=Acinetobacter baumannii OX=470 GN=ACX61_09480 PE=3 SV=1	0.21	0.102299
800	A0A2T7FLV6	Glutathione-dependent disulfide-bond oxidoreductase OS=Acinetobacter nosocomialis OX=106654 GN=AE32_01507 PE=3 SV=1	-1.02	0.281099
801	A0A0R0WPP6	Large ribosomal subunit protein uL22 OS=Acinetobacter nosocomialis OX=106654 GN=rplV PE=3 SV=1	0.09	0.120452
803	A0A2T7FKU0	NADP(H)-dependent aldo-keto reductase OS=Acinetobacter nosocomialis OX=106654 GN=AE32_01151 PE=4 SV=1	1.71	0.00286616
804	A0A9P2QGF6	Butanediol dehydrogenase OS=Acinetobacter baumannii OX=470 GN=A0141_RS01205 PE=3 SV=1	0.23	0.235203
805	A0A2T7FN12	2,3-butanediol dehydrogenase OS=Acinetobacter nosocomialis OX=106654 GN=AE32_01784 PE=3 SV=1	0.23	0.235203
806	A0A0H4ULW1	Butanediol dehydrogenase OS=Acinetobacter baumannii OX=470 GN=ACX61_09650 PE=3 SV=1	0.23	0.235203
808	V5VCI7	Nitroreductase OS=Acinetobacter baumannii OX=470 GN=A0141_RS14125 PE=4 SV=1	0.02	0.607198
809	A0A7U4NJ61	Acetylornithine aminotransferase OS=Acinetobacter baumannii OX=470 GN=argD PE=3 SV=1	0.1	0.366331
810	A0A836MM70	Aspartate carbamoyltransferase OS=Acinetobacter nosocomialis OX=106654 GN=AE32_01162 PE=4 SV=1	2.51	0.0428902
811	V5VAI5	Large ribosomal subunit protein bL27 OS=Acinetobacter baumannii OX=470 GN=rpmA PE=3 SV=1	0	0.436219
812	A0A5N0G077	NAD(P)H-quinone oxidoreductase OS=Acinetobacter baumannii OX=470 GN=ACX61_03490 PE=4 SV=1	0.32	0.0954154
815	V5VG81	Cell division topological specificity factor OS=Acinetobacter baumannii OX=470 GN=minE PE=3 SV=1	-0.8	0.807977
816	V5VH20	LPS-assembly lipoprotein LptE OS=Acinetobacter baumannii OX=470 GN=lptE PE=1 SV=1	0.77	0.0203249
817	V5VC67	CBS domain pair family protein OS=Acinetobacter baumannii OX=470 GN=guaB_2 PE=4 SV=1	1.14	0.419818
818	V5VBV8	Outer-membrane lipoprotein carrier protein OS=Acinetobacter baumannii OX=470 GN=lolA PE=3 SV=1	1.98	0.00838882
819	A0A077GRV0	DUF3298 domain-containing protein OS=Acinetobacter baumannii OX=470 GN=ACX61_03710 PE=4 SV=1	1.73	0.0202312
820	A0A1E3MBE0	DUF3298 domain-containing protein OS=Acinetobacter baumannii OX=470 GN=A0141_RS15100 PE=4 SV=1	1.73	0.0202312
821	V5VAU6	4-hydroxy-3-methylbut-2-enyl diphosphate reductase OS=Acinetobacter baumannii OX=470 GN=ispH PE=3 SV=1	0.64	0.00341248
822	A0A0A7XEU7	4-hydroxy-3-methylbut-2-enyl diphosphate reductase OS=Acinetobacter nosocomialis OX=106654 GN=ispH PE=3 SV=1	0.64	0.00341248
824	V5VAU8	Superoxide dismutase OS=Acinetobacter baumannii OX=470 GN=sodB PE=3 SV=1	-0.22	0.815234
825	A0A1V0YQM8	Superoxide dismutase OS=Acinetobacter nosocomialis OX=106654 GN=sodB PE=3 SV=1	-0.22	0.815234
826	X2KZJ9	UTP--glucose-1-phosphate uridylyltransferase OS=Acinetobacter baumannii OX=470 GN=galU PE=1 SV=1	-0.8	0.000457317
828	K9BAT3	serine-type D-Ala-D-Ala carboxypeptidase OS=Acinetobacter nosocomialis OX=106654 GN=dacA PE=3 SV=1	-0.01	0.855057
829	A0A0A7XQR2	CTP synthase OS=Acinetobacter nosocomialis OX=106654 GN=pyrG PE=3 SV=1	-0.72	0.0245582
836	V5VCL3	Chaperone protein skp (Cationic 19 kDa outer membraneprotein) OS=Acinetobacter baumannii OX=470 GN=skp PE=3 SV=1	-1.1	0.356749
837	V5VE93	DUF6438 domain-containing protein OS=Acinetobacter baumannii OX=470 GN=A0141_RS00080 PE=4 SV=1	-0.07	0.14048
838	V5V9B8	Alr3199 protein OS=Acinetobacter baumannii OX=470 GN=A0141_RS06420 PE=4 SV=1	0.64	0.00402105
839	A0A0A7XJ95	Cytochrome bo(3) ubiquinol oxidase subunit 1 OS=Acinetobacter nosocomialis OX=106654 GN=cyoB PE=3 SV=1	-1.12	0.0204283
841	A0A6I4HJG4	Ubiquinone biosynthesis O-methyltransferase OS=Acinetobacter baumannii OX=470 GN=ubiG PE=3 SV=1	0.04	0.381693
842	V5VHH8	Uncharacterized protein/domain associated with GTPases OS=Acinetobacter baumannii OX=470 GN=A0141_RS07035 PE=4 SV=1	1.24	0.0046875
844	V5VFX0	Malonyl CoA-acyl carrier protein transacylase OS=Acinetobacter baumannii OX=470 GN=fabD_2 PE=1 SV=1	2.52	0.00286021
845	A0A077GD21	Malonyl CoA-acyl carrier protein transacylase OS=Acinetobacter baumannii OX=470 GN=fabD PE=3 SV=1	2.52	0.00286021
846	A0A9P2QHH3	TIGR01244 family phosphatase OS=Acinetobacter baumannii OX=470 GN=A0141_RS13585 PE=4 SV=1	0.17	0.348165
847	A0A3G6Z2D7	Copper-translocating P-type ATPase OS=Acinetobacter nosocomialis OX=106654 GN=AE32_00573 PE=3 SV=1	2.16	0.0166435
850	A0A081HA73	Heat shock protein 33 OS=Acinetobacter baumannii OX=470 GN=hslO PE=4 SV=1	1.11	0.00268083
851	V5VCD9	Ribosome-recycling factor OS=Acinetobacter baumannii OX=470 GN=frr PE=3 SV=1	-1.09	0.0079625
852	A0A0A7XI90	Ribosome-recycling factor OS=Acinetobacter nosocomialis OX=106654 GN=frr PE=3 SV=1	-1.09	0.0079625
854	A0A7U4NKK2	DNA transfer protein p32 OS=Acinetobacter baumannii OX=470 GN=ACX61_17250 PE=4 SV=1	0.2	0.0134903
855	A0A0A7XMQ1	Large ribosomal subunit protein uL10 OS=Acinetobacter nosocomialis OX=106654 GN=rplJ PE=3 SV=1	0.91	0.0962211
856	A0A334RIE0	3-hydroxyisobutyryl-CoA hydrolase OS=Acinetobacter nosocomialis OX=106654 GN=echA8_3 PE=4 SV=1	-0.04	0.902556
859	A0AA45B8Q7	RNA-binding protein Hfq OS=Acinetobacter baumannii OX=470 GN=hfq PE=3 SV=1	-1.2	0.080281
860	A0A222A3L5	RNA-binding protein Hfq OS=Acinetobacter baumannii OX=470 GN=hfq PE=3 SV=1	-1.2	0.080281
862	A0A0A7XM99	Large ribosomal subunit protein bL19 OS=Acinetobacter nosocomialis OX=106654 GN=rplS PE=3 SV=1	-0.11	0.032019
864	V5RB98	DgaA OS=Acinetobacter baumannii OX=470 GN=dgaA PE=4 SV=1	-0.86	0.115869
866	A0A9P2QHA4	D-lactate dehydratase OS=Acinetobacter baumannii OX=470 GN=hchA PE=4 SV=1	-0.29	0.650146
867	A0A5N0FZJ4	D-lactate dehydratase OS=Acinetobacter baumannii OX=470 GN=hchA PE=4 SV=1	-0.29	0.650146
868	A0A0R0X2K5	Signal peptide OS=Acinetobacter nosocomialis OX=106654 GN=AE32_02878 PE=4 SV=1	0.44	0.0862082
869	V5VGI9	Cytoskeletal protein RodZ OS=Acinetobacter baumannii OX=470 GN=A0141_RS07770 PE=4 SV=1	0.01	0.714053
870	A0A5N0FWS9	Heat shock protein Hsp33 OS=Acinetobacter baumannii OX=470 GN=ACX61_16880 PE=4 SV=1	1.11	0.00268083
877	V5VF24	Dihydroorotase OS=Acinetobacter baumannii OX=470 GN=pyrC PE=3 SV=1	1.4	0.00618071
878	A0AA44XNT5	Dihydroorotase OS=Acinetobacter baumannii OX=470 GN=pyrC PE=3 SV=1	1.4	0.00618071
879	A0A0R0WIU0	Chaperone protein DnaJ OS=Acinetobacter nosocomialis OX=106654 GN=dnaJ PE=3 SV=1	-1.54	0.0355443
880	A0A0Q1RXS2	LysR family transcriptional regulator OS=Acinetobacter nosocomialis OX=106654 GN=nahR PE=3 SV=1	1.62	0.0376088
881	A0A0R0WZ10	Small ribosomal subunit protein uS9 OS=Acinetobacter nosocomialis OX=106654 GN=rpsI PE=3 SV=1	-0.82	0.0229798
882	A0A077GS64	Bifunctional protein GlmU OS=Acinetobacter baumannii OX=470 GN=glmU PE=3 SV=1	-0.48	0.140612
883	V5VGE5	NADH-quinone oxidoreductase subunit A OS=Acinetobacter baumannii OX=470 GN=ndhC PE=3 SV=1	-0.35	0.295443
884	A0A0Q1RHB6	Small ribosomal subunit protein uS4 OS=Acinetobacter nosocomialis OX=106654 GN=rpsD PE=3 SV=1	0.02	0.754912
885	A0A9P2VAG0	D-alanine--D-alanine ligase OS=Acinetobacter baumannii OX=470 GN=ddl PE=3 SV=1	-0.7	0.0115879
886	V5V8X3	D-alanine--D-alanine ligase OS=Acinetobacter baumannii OX=470 GN=ddl PE=3 SV=1	-0.7	0.0115879
888	V5VAT1	Membrane protein OS=Acinetobacter baumannii OX=470 GN=A0141_RS10760 PE=4 SV=1	0.46	0.0140294
889	A0A1V0YQB1	Uncharacterized protein OS=Acinetobacter nosocomialis OX=106654 GN=AE32_02722 PE=4 SV=1	0.46	0.0140294
890	A0A7Z2AGE7	Alkyl hydroperoxide reductase subunit F OS=Acinetobacter baumannii OX=470 GN=ahpF PE=3 SV=1	3.38	0.00139832
891	A0A2G1TFM8	Alkyl hydroperoxide reductase subunit F OS=Acinetobacter baumannii OX=470 GN=ahpF PE=3 SV=1	3.38	0.00139832
892	V5VC71	Signal recognition particle receptor FtsY OS=Acinetobacter baumannii OX=470 GN=ftsY PE=3 SV=1	-0.1	0.638819
895	A0A2T7FRR1	Phosphoserine aminotransferase OS=Acinetobacter nosocomialis OX=106654 GN=serC PE=3 SV=1	1.38	0.00344909
896	A0A2T7FPV3	Uncharacterized protein OS=Acinetobacter nosocomialis OX=106654 GN=AE32_00967 PE=4 SV=1	2.86	0.0630164
897	A0A837AGE3	Dihydroorotate dehydrogenase (quinone) OS=Acinetobacter nosocomialis OX=106654 GN=pyrD PE=3 SV=1	1.41	0.0077581
898	A0A232K601	Pyrroline-5-carboxylate reductase OS=Acinetobacter baumannii OX=470 GN=proC PE=3 SV=1	3.34	0.011322
899	A0A333QX65	Pyrroline-5-carboxylate reductase OS=Acinetobacter nosocomialis OX=106654 GN=proC PE=3 SV=1	3.34	0.011322
900	V5VHS3	Cytoplasmic protein OS=Acinetobacter baumannii OX=470 GN=yhhW_2 PE=1 SV=1	-0.69	0.0049889
901	A0A059ZHC9	Membrane protein OS=Acinetobacter baumannii OX=470 GN=Aba7835_18040 PE=4 SV=1	0.95	0.0240283
902	A0A9P2QCG7	Aromatic ring-hydroxylating dioxygenase subunit alpha OS=Acinetobacter baumannii OX=470 GN=A0141_RS00165 PE=4 SV=1	-0.4	0.836645
903	A0A0J8VZM4	Uncharacterized protein OS=Acinetobacter nosocomialis OX=106654 GN=AE32_01980 PE=4 SV=1	-0.4	0.836645
905	A0A5N0G342	DUF1049 domain-containing protein OS=Acinetobacter baumannii OX=470 GN=ACX61_10245 PE=4 SV=1	-0.5	0.776481
906	V5VDY0	DUF1049 domain-containing protein OS=Acinetobacter baumannii OX=470 GN=A0141_RS02025 PE=4 SV=1	-0.5	0.776481
907	A0A836MH61	DUF3298 domain-containing protein OS=Acinetobacter nosocomialis OX=106654 GN=AE32_02938 PE=4 SV=1	0.88	0.0667438
910	K9B702	DUF697 domain-containing protein OS=Acinetobacter nosocomialis OX=106654 GN=AE32_00363 PE=4 SV=1	1.24	0.0046875
911	A0A0R0WGD9	Small ribosomal subunit protein uS11 OS=Acinetobacter nosocomialis OX=106654 GN=rpsK PE=3 SV=1	0.37	0.163295
912	A0A0A7XE49	3,4-dihydroxy-2-butanone 4-phosphate synthase OS=Acinetobacter nosocomialis OX=106654 GN=ribBA PE=3 SV=1	-1.18	0.0434065
915	A0A238A609	Acyl-CoA dehydrogenase OS=Acinetobacter baumannii OX=470 GN=A0141_RS00150 PE=4 SV=1	-0.06	0.908098
916	V5VHL7	Inorganic pyrophosphatase OS=Acinetobacter baumannii OX=470 GN=ppa PE=3 SV=1	-0.45	0.531984
917	A0A5N0FX17	Inorganic pyrophosphatase OS=Acinetobacter baumannii OX=470 GN=ppa PE=3 SV=1	-0.45	0.531984
918	A0A0A7XPH7	Inorganic pyrophosphatase OS=Acinetobacter nosocomialis OX=106654 GN=ppa PE=1 SV=1	-0.45	0.531984
920	A0A0A7XM26	proton-translocating NAD(P)(+) transhydrogenase OS=Acinetobacter nosocomialis OX=106654 GN=pntA-1 PE=3 SV=1	0.35	0.413309
923	A0A0E1JQG0	Alanine racemase OS=Acinetobacter baumannii OX=470 GN=alr PE=3 SV=1	-0.11	0.63578
924	V5RAM8	Gna OS=Acinetobacter baumannii OX=470 GN=gna PE=3 SV=1	0.25	0.19936
925	A0AA44XTD2	N-succinylarginine dihydrolase OS=Acinetobacter baumannii OX=470 GN=astB PE=3 SV=1	1.97	0.00409923
926	A0A836MHJ0	N-succinylarginine dihydrolase OS=Acinetobacter nosocomialis OX=106654 GN=astB PE=3 SV=1	1.97	0.00409923
927	A0A5N0G0W9	N-succinylarginine dihydrolase OS=Acinetobacter baumannii OX=470 GN=astB PE=3 SV=1	1.97	0.00409923
928	A0A0A7XLA3	Acetylglutamate kinase OS=Acinetobacter nosocomialis OX=106654 GN=argB PE=3 SV=1	0.83	0.128012
929	V5VB52	Small ribosomal subunit protein uS13 OS=Acinetobacter baumannii OX=470 GN=rpsM PE=3 SV=1	-0.36	0.0033581
931	A0A9P2QHZ3	4-hydroxy-tetrahydrodipicolinate reductase OS=Acinetobacter baumannii OX=470 GN=dapB PE=3 SV=1	0.05	0.360373
932	A0A0A7XIC2	DUF541 domain-containing protein OS=Acinetobacter nosocomialis OX=106654 GN=AE32_02631 PE=4 SV=1	0.93	0.000523094
933	A0A0N8YG29	tryptophan--tRNA ligase OS=Acinetobacter nosocomialis OX=106654 GN=trpS PE=3 SV=1	-1.19	0.0216134
934	A0A0B9XF00	tryptophan--tRNA ligase OS=Acinetobacter baumannii OX=470 GN=trpS PE=3 SV=1	-1.19	0.0216134
936	K9BBU6	Cell division protein ZapE OS=Acinetobacter nosocomialis OX=106654 GN=zapE PE=3 SV=1	1.25	0.0102843
937	A0A836MGL9	Alpha/beta hydrolase fold-3 domain-containing protein OS=Acinetobacter nosocomialis OX=106654 GN=AE32_03742 PE=4 SV=1	1.88	0.00138267
938	A0A0A7XEB5	Lipoprotein OS=Acinetobacter nosocomialis OX=106654 GN=AE32_03634 PE=4 SV=1	1.24	0.0168979
940	A0A9P2QIN5	Selenocysteine synthase OS=Acinetobacter baumannii OX=470 GN=A0141_RS06760 PE=4 SV=1	0.95	0.0240283
941	A0A0A7XN20	LysM domain/BON superfamily protein OS=Acinetobacter nosocomialis OX=106654 GN=ygaU PE=4 SV=1	0.2	0.00426849
944	A0A0A7XFT3	Acetyl-coenzyme A carboxylase carboxyl transferase subunit beta OS=Acinetobacter nosocomialis OX=106654 GN=accD PE=3 SV=1	1.83	0.0178234
946	A0A219C9G7	Sel1 repeat OS=Acinetobacter baumannii OX=470 GN=AYR68_14915 PE=4 SV=1	1.61	0.00730959
947	A0A090B0M2	Sel1 repeat family protein OS=Acinetobacter baumannii OX=470 GN=A0141_RS13035 PE=4 SV=1	1.61	0.00730959
948	A0A0Q1TT49	Large ribosomal subunit protein uL11 OS=Acinetobacter nosocomialis OX=106654 GN=rplK PE=3 SV=1	1.17	0.0121592
953	V5VBJ5	Signal peptide OS=Acinetobacter baumannii OX=470 GN=A7M90_04485 PE=4 SV=1	-1.96	0.00853599
956	A0A836MJD4	DUF490 domain-containing protein OS=Acinetobacter nosocomialis OX=106654 GN=AE32_02332 PE=4 SV=1	3.01	0.177544
957	V5VEG8	Surface antigen OS=Acinetobacter baumannii OX=470 GN=surA1 PE=4 SV=1	0.08	0.447571
958	A0A0H4UQA4	Alpha/beta hydrolase OS=Acinetobacter baumannii OX=470 GN=ACX61_08895 PE=4 SV=1	2.01	0.000939218
960	A0AA44XSH1	Folate-binding protein YgfZ OS=Acinetobacter baumannii OX=470 GN=CV954_003075 PE=4 SV=1	0.37	0.106914
961	A0A0A7XGH4	Tol-Pal system protein TolB OS=Acinetobacter nosocomialis OX=106654 GN=tolB PE=3 SV=1	-1.88	0.000250333
964	A0A7U4NEL2	Bifunctional protein GlmU OS=Acinetobacter baumannii OX=470 GN=glmU PE=3 SV=1	-0.48	0.140612
965	V5V910	Single-stranded DNA-binding protein OS=Acinetobacter baumannii OX=470 GN=ssb PE=3 SV=1	-0.86	0.00349567
966	V5VGY1	3-methyl-2-oxobutanoate hydroxymethyltransferase OS=Acinetobacter baumannii OX=470 GN=panB PE=3 SV=1	2.36	0.00782557
969	A0A334QUD6	NADH-quinone oxidoreductase subunit A OS=Acinetobacter nosocomialis OX=106654 GN=nuoA PE=3 SV=1	-0.35	0.295443
971	K9BZC1	Cyclic AMP receptor protein OS=Acinetobacter nosocomialis OX=106654 GN=vfr PE=4 SV=1	0.17	0.367553
972	V5VF83	Crp-like helix-turn-helix domain protein OS=Acinetobacter baumannii OX=470 GN=crp PE=4 SV=1	0.17	0.367553
973	A0A836MJI4	Protein hfq (Fragment) OS=Acinetobacter nosocomialis OX=106654 GN=AE32_02314 PE=3 SV=1	-0.95	0.102247
974	V5VB30	Large ribosomal subunit protein uL23 OS=Acinetobacter baumannii OX=470 GN=rplW PE=3 SV=1	0.68	0.0167293
975	Q9ZAJ4	Ferric uptake regulation protein OS=Acinetobacter baumannii OX=470 GN=fur PE=3 SV=1	0.99	0.0372785
976	A0A0A7XTM4	Ferric uptake regulation protein OS=Acinetobacter nosocomialis OX=106654 GN=fur_2 PE=3 SV=1	0.99	0.0372785
977	A0A4S2HXU1	Quinone-dependent D-lactate dehydrogenase OS=Acinetobacter baumannii OX=470 GN=dld PE=3 SV=1	0.38	0.0531335
978	A0A0A7XN09	ATP synthase epsilon chain OS=Acinetobacter nosocomialis OX=106654 GN=atpC PE=3 SV=1	1.05	0.0646217
979	V5VHG0	ATP synthase epsilon chain OS=Acinetobacter baumannii OX=470 GN=atpC PE=1 SV=1	1.05	0.0646217
980	A0A0Q1L0D6	Large ribosomal subunit protein bL17 OS=Acinetobacter nosocomialis OX=106654 GN=rplQ PE=3 SV=1	-0.03	0.442002
981	V5V9Q2	Large ribosomal subunit protein bL17 OS=Acinetobacter baumannii OX=470 GN=rplQ PE=3 SV=1	-0.03	0.442002
982	A0A334NK08	3-oxoadipyl-CoA thiolase OS=Acinetobacter nosocomialis OX=106654 GN=AE32_01970 PE=3 SV=1	0.79	0.0625219
983	A0AA44XPP8	Protein GrpE OS=Acinetobacter baumannii OX=470 GN=grpE PE=3 SV=1	1.14	0.0303759
984	A0A059ZMY8	Protein GrpE OS=Acinetobacter baumannii OX=470 GN=grpE PE=3 SV=1	1.14	0.0303759
985	V5V8R1	SCP-2 sterol transfer family protein OS=Acinetobacter baumannii OX=470 GN=A0141_RS05265 PE=4 SV=1	-0.31	0.214071
989	A0A0A7XJK5	Glutathione peroxidase OS=Acinetobacter nosocomialis OX=106654 GN=bsaA_1 PE=3 SV=1	1.27	0.0127212
990	V5VE02	Universal stress protein OS=Acinetobacter baumannii OX=470 GN=A7M90_02215 PE=3 SV=1	2.2	0.00109983
991	A0AA45BAX6	DUF2147 domain-containing protein OS=Acinetobacter baumannii OX=470 GN=CV954_000775 PE=4 SV=1	-0.7	0.0146432
992	V5VAD1	DUF2147 domain-containing protein OS=Acinetobacter baumannii OX=470 GN=A0141_RS05475 PE=4 SV=1	-0.7	0.0146432
996	A0A836MI45	NADH:flavin oxidoreductase/NADH oxidase N-terminal domain-containing protein OS=Acinetobacter nosocomialis OX=106654 GN=AE32_03044 PE=4 SV=1	0.59	0.312482
997	V5VHI6	Phosphomethylpyrimidine synthase OS=Acinetobacter baumannii OX=470 GN=thiC PE=3 SV=1	0.58	0.0747422
998	A0A9P2QIF5	Phosphomethylpyrimidine synthase OS=Acinetobacter baumannii OX=470 GN=thiC PE=3 SV=1	0.58	0.0747422
999	K9BC73	Signal peptide OS=Acinetobacter nosocomialis OX=106654 GN=AE32_02458 PE=4 SV=1	-1.96	0.00853599
1002	A0A9P2QKH8	NAD(P)H-quinone oxidoreductase OS=Acinetobacter baumannii OX=470 GN=A0141_RS15290 PE=4 SV=1	0.32	0.0954154
1003	A0A836Z2D6	Histidine--tRNA ligase OS=Acinetobacter nosocomialis OX=106654 GN=hisS PE=3 SV=1	2.27	0.00607105
1004	A0A059ZEG2	Outer membrane lipoprotein Blc OS=Acinetobacter baumannii OX=470 GN=blc_1 PE=3 SV=1	0.98	0.00403822
1005	V5VAW6	Tol-Pal system protein TolB OS=Acinetobacter baumannii OX=470 GN=tolB PE=3 SV=1	-1.88	0.000250333
1009	A0A836Z0H0	Fructose-1,6-bisphosphatase class 1 OS=Acinetobacter nosocomialis OX=106654 GN=fbp PE=3 SV=1	1.74	0.0505293
1010	V5VHL3	Glutamine-dependent NAD(+) synthetase OS=Acinetobacter baumannii OX=470 GN=nadE PE=1 SV=1	0.48	0.0208267
1011	A0A241YQL3	Glutamine-dependent NAD(+) synthetase OS=Acinetobacter nosocomialis OX=106654 GN=nadE PE=3 SV=1	0.48	0.0208267
1012	A0A5N0FVC8	Glutamine-dependent NAD(+) synthetase OS=Acinetobacter baumannii OX=470 GN=nadE PE=3 SV=1	0.48	0.0208267
1016	A0AA45B7L1	DUF333 domain-containing protein OS=Acinetobacter baumannii OX=470 GN=CV954_012070 PE=4 SV=1	0.34	0.0211962
1017	A0A836Z5F4	GTPase Der OS=Acinetobacter nosocomialis OX=106654 GN=der PE=3 SV=1	-0.49	0.289161
1019	V5VBM8	DUF2171 domain-containing protein OS=Acinetobacter baumannii OX=470 GN=A0141_RS14905 PE=4 SV=1	-0.32	0.403844
1022	V5VA62	Aspartyl/glutamyl-tRNA(Asn/Gln) amidotransferase subunit C OS=Acinetobacter baumannii OX=470 GN=gatC PE=3 SV=1	-0.16	0.155679
1023	A0A7U4WG98	CHAD domain-containing protein OS=Acinetobacter baumannii OX=470 GN=ACX61_04925 PE=4 SV=1	3.48	0.00397314
1024	A0AA45B9M6	Inorganic triphosphatase OS=Acinetobacter baumannii OX=470 GN=CV954_004995 PE=4 SV=1	3.48	0.00397314
1026	A0A836Z3P1	CBS domain-containing protein OS=Acinetobacter nosocomialis OX=106654 GN=AE32_02061 PE=4 SV=1	1.64	0.386988
1027	A0A5N0G1P3	2-methylaconitate cis-trans isomerase PrpF OS=Acinetobacter baumannii OX=470 GN=prpF PE=3 SV=1	-1.18	0.0525573
1028	A0A0R0WGP9	Large ribosomal subunit protein uL24 OS=Acinetobacter nosocomialis OX=106654 GN=rplX PE=3 SV=1	0.19	0.0990418
1029	A0A059ZGG1	Glutamate--tRNA ligase OS=Acinetobacter baumannii OX=470 GN=gltX PE=3 SV=1	2.5	0.00844056
1030	V5VG32	NADH-quinone oxidoreductase subunit I OS=Acinetobacter baumannii OX=470 GN=nuoI PE=3 SV=1	1.69	0.0100372
1031	V5V9C0	UPF0234 protein A0141_RS13560 OS=Acinetobacter baumannii OX=470 GN=A0141_RS13560 PE=3 SV=1	0.29	0.0608212
1034	A0A081H0F9	Dehydratase OS=Acinetobacter baumannii OX=470 GN=A7M90_01775 PE=4 SV=1	1.73	0.0275682
1039	A0A0H5FEU5	Lipoprotein OS=Acinetobacter baumannii OX=470 GN=ACX61_18100 PE=4 SV=1	1.39	0.0250861
1041	A0A1V0YVN2	Outer membrane protein assembly factor BamB OS=Acinetobacter nosocomialis OX=106654 GN=yfgL PE=3 SV=1	1.55	0.00526706
1042	A0A836Z039	2-methylaconitate cis-trans isomerase PrpF OS=Acinetobacter nosocomialis OX=106654 GN=AE32_02972 PE=3 SV=1	-1.18	0.0525573
1045	A0A335ZK31	Phosphomethylpyrimidine synthase OS=Acinetobacter nosocomialis OX=106654 GN=thiC PE=3 SV=1	0.58	0.0747422
1047	A0A232JF64	Uncharacterized protein OS=Acinetobacter baumannii OX=470 GN=Aba7835_15830 PE=4 SV=1	0.67	0.102724
1048	A0A335Z5J6	Uncharacterized protein OS=Acinetobacter nosocomialis OX=106654 GN=AE32_00724 PE=4 SV=1	0.67	0.102724
1054	A0A9P2VAV6	DUF3298 domain-containing protein OS=Acinetobacter baumannii OX=470 GN=A0141_RS08015 PE=4 SV=1	-0.12	0.488035
1055	A0A5N0G5Y8	Acyl-CoA dehydrogenase OS=Acinetobacter baumannii OX=470 GN=HB367_06235 PE=4 SV=1	-0.06	0.908098
1058	A0A836MM44	Enoyl-CoA hydratase OS=Acinetobacter nosocomialis OX=106654 GN=AE32_00091 PE=3 SV=1	0.76	0.0656519
1059	A0A0E1JRG5	Enoyl-CoA hydratase OS=Acinetobacter baumannii OX=470 GN=echA8_8 PE=3 SV=1	0.76	0.0656519
1065	V5RAE3	UDP-glucose 4-epimerase OS=Acinetobacter baumannii OX=470 GN=gne1 PE=3 SV=1	0.54	0.088604
1072	A0A5N0FZR5	DcaP-like protein OS=Acinetobacter baumannii OX=470 GN=ACX61_03580 PE=4 SV=1	-2.39	0.000492333
1073	A0A836MKX3	Nitroreductase domain-containing protein OS=Acinetobacter nosocomialis OX=106654 GN=AE32_02053 PE=4 SV=1	-0.08	0.773478
1074	K9C4D3	Peptidoglycan-associated lipoprotein OS=Acinetobacter nosocomialis OX=106654 GN=pal PE=3 SV=1	1.21	0.00695405
1075	A0A059ZGZ2	Large ribosomal subunit protein uL6 OS=Acinetobacter baumannii OX=470 GN=rplF PE=3 SV=1	0.92	0.0124634
1076	A0A0A7XH25	Large ribosomal subunit protein uL6 OS=Acinetobacter nosocomialis OX=106654 GN=rplF PE=3 SV=1	0.92	0.0124634
1077	A0A836MNL1	Cytoskeleton protein RodZ-like C-terminal domain-containing protein OS=Acinetobacter nosocomialis OX=106654 GN=AE32_00517 PE=4 SV=1	0.01	0.714053
1078	A0AA44XPV5	Quinone-dependent D-lactate dehydrogenase OS=Acinetobacter baumannii OX=470 GN=dld PE=3 SV=1	0.38	0.0531335
1079	A0A836MHP8	Metallo-beta-lactamase domain-containing protein OS=Acinetobacter nosocomialis OX=106654 GN=AE32_02868 PE=4 SV=1	1.64	0.0659689
1080	V5VG30	NADH-quinone oxidoreductase subunit B OS=Acinetobacter baumannii OX=470 GN=nuoB PE=3 SV=1	-0.54	0.025416
1081	V5V9P9	Large ribosomal subunit protein uL13 OS=Acinetobacter baumannii OX=470 GN=rplM PE=3 SV=1	2.1	0.00740087
1082	V5VJE8	Ribonuclease PH OS=Acinetobacter baumannii OX=470 GN=rph PE=3 SV=1	0.61	0.0186385
1084	A0A335YP22	Uncharacterized protein OS=Acinetobacter nosocomialis OX=106654 GN=AE32_03001 PE=4 SV=1	-0.08	0.658546
1085	A0A098SCQ1	Signal peptide protein OS=Acinetobacter baumannii OX=470 GN=A7M90_16810 PE=4 SV=1	-0.08	0.658546
1086	A0A0E1JJT4	MaoC like domain protein OS=Acinetobacter baumannii OX=470 GN=A0141_RS16895 PE=4 SV=1	1.73	0.0275682
1091	A0A081GR64	Inositol-1-monophosphatase OS=Acinetobacter baumannii OX=470 GN=A0141_RS06660 PE=3 SV=1	-0.88	0.0103667
1092	A0A0A7XF30	Inositol-1-monophosphatase OS=Acinetobacter nosocomialis OX=106654 GN=suhB PE=3 SV=1	-0.88	0.0103667
1093	A0A9P2QID6	D-glycerate dehydrogenase OS=Acinetobacter baumannii OX=470 GN=A0141_RS16105 PE=3 SV=1	1.06	0.0175568
1095	A0A0D7TSQ3	NAD(P)-dependent oxidoreductase OS=Acinetobacter baumannii OX=470 GN=ydfG PE=3 SV=1	0.04	0.899599
1096	A0A1V1ANR7	Oxidoreductase OS=Acinetobacter baumannii OX=470 GN=ACX61_04685 PE=3 SV=1	0.04	0.899599
1097	A0AA36YHD3	Elongation factor 4 OS=Acinetobacter baumannii OX=470 GN=lepA PE=3 SV=1	1.52	0.1621
1098	V5VB25	Elongation factor 4 OS=Acinetobacter baumannii OX=470 GN=lepA PE=3 SV=1	1.52	0.1621
1099	A0A0A7XIB6	Signal recognition particle receptor FtsY OS=Acinetobacter nosocomialis OX=106654 GN=ftsY PE=3 SV=1	-0.1	0.638819
1100	A0A0R1BE38	Small ribosomal subunit protein bS20 OS=Acinetobacter nosocomialis OX=106654 GN=rpsT PE=3 SV=1	-0.28	0.0727888
1106	A0A429LPW3	Peptidyl-prolyl cis-trans isomerase OS=Acinetobacter baumannii OX=470 GN=C2U32_14655 PE=3 SV=1	0.39	0.0644207
1107	A0A9P2VC84	Lipoprotein OS=Acinetobacter baumannii OX=470 GN=A0141_RS12705 PE=4 SV=1	1.39	0.0250861
1108	A0A086I1L1	Uncharacterized protein OS=Acinetobacter baumannii OX=470 GN=A0141_RS07490 PE=4 SV=1	0.94	0.0106859
1109	A0A059ZL92	Large ribosomal subunit assembly factor BipA OS=Acinetobacter baumannii OX=470 GN=typA PE=3 SV=1	0.09	0.896016
1110	K9BMM9	Outer membrane lipoprotein Blc OS=Acinetobacter nosocomialis OX=106654 GN=AE32_02684 PE=3 SV=1	1.13	0.00686557
1111	A0A0R0WXE9	6,7-dimethyl-8-ribityllumazine synthase OS=Acinetobacter nosocomialis OX=106654 GN=ribH PE=3 SV=1	0.45	0.201795
1112	A0AA45B6J8	Capsule assembly Wzi family protein OS=Acinetobacter baumannii OX=470 GN=CV954_014455 PE=4 SV=1	1.67	0.00724513
1113	A0A333RID8	Zn-dependent protease with chaperone function OS=Acinetobacter nosocomialis OX=106654 GN=yggG_2 PE=3 SV=1	0.82	0.0131001
1114	A0A2T7FM06	UPF0339 protein OS=Acinetobacter nosocomialis OX=106654 GN=AE32_03036 PE=3 SV=1	-0.71	0.22942
1115	A0A0R1C646	DNA-directed RNA polymerase subunit omega OS=Acinetobacter nosocomialis OX=106654 GN=rpoZ PE=3 SV=1	1.15	0.00257295
1116	A0A059ZKA1	4-hydroxy-4-methyl-2-oxoglutarate aldolase OS=Acinetobacter baumannii OX=470 GN=rraA PE=3 SV=1	0.46	0.136005
1123	V5VDD6	Nucleoid-associated protein A0141_RS01315 OS=Acinetobacter baumannii OX=470 GN=ybaB PE=3 SV=1	0.34	0.351831
1124	X2KYR3	Peptidyl-prolyl cis-trans isomerase OS=Acinetobacter baumannii OX=470 GN=fkpA PE=3 SV=1	0.09	0.251923
1125	A0A5Q0RLF9	Peptidyl-prolyl cis-trans isomerase OS=Acinetobacter nosocomialis OX=106654 GN=AE32_00034 PE=3 SV=1	0.09	0.251923
1126	N0ABW2	Peptidyl-prolyl cis-trans isomerase OS=Acinetobacter baumannii OX=470 GN=fkpA PE=3 SV=1	0.09	0.251923
1129	V5VCY7	3-oxoacid CoA-transferase subunit A OS=Acinetobacter baumannii OX=470 GN=pcaI_2 PE=3 SV=1	0.22	0.12925
1130	A6XB80	CarO OS=Acinetobacter baumannii OX=470 GN=carO PE=1 SV=1	3.31	0.00415631
1131	V5VFN9	Delta-aminolevulinic acid dehydratase OS=Acinetobacter baumannii OX=470 GN=hemB PE=3 SV=1	1.08	0.0194165
1132	A0A9P2VAA5	Delta-aminolevulinic acid dehydratase OS=Acinetobacter baumannii OX=470 GN=hemB PE=3 SV=1	1.08	0.0194165
1138	A0A836Z0T1	ferredoxin--NADP(+) reductase OS=Acinetobacter nosocomialis OX=106654 GN=AE32_02496 PE=4 SV=1	-0.63	0.0491018
1139	V5VBK8	ferredoxin--NADP(+) reductase OS=Acinetobacter baumannii OX=470 GN=fpr PE=4 SV=1	-0.63	0.0491018
1141	A0A2T7FPX9	Hydrogen peroxide-inducible genes activator OS=Acinetobacter nosocomialis OX=106654 GN=AE32_00986 PE=3 SV=1	-0.09	0.954399
1142	A0A7U5JRS7	LysR family transcriptional regulator OS=Acinetobacter baumannii OX=470 GN=ACX61_14055 PE=3 SV=1	-0.09	0.954399
1143	V5VH74	Hydrogen peroxide-inducible genes activator OS=Acinetobacter baumannii OX=470 GN=estR PE=3 SV=1	-0.09	0.954399
1148	A0A059ZLB2	AdiY OS=Acinetobacter baumannii OX=470 GN=appY_3 PE=4 SV=1	-0.15	0.683639
1149	A0A0A7XQ41	AdiY OS=Acinetobacter nosocomialis OX=106654 GN=appY_3 PE=4 SV=1	-0.15	0.683639
1150	A0A237YZ09	Adenosine 5'-phosphosulfate reductase OS=Acinetobacter baumannii OX=470 GN=cysH PE=3 SV=1	-1.42	0.410862
1154	A0A086HTU2	DNA-binding protein OS=Acinetobacter baumannii OX=470 GN=cbpA PE=4 SV=1	2.1	0.00356611
1155	A0AA45B682	DNA-binding protein OS=Acinetobacter baumannii OX=470 GN=CV954_017960 PE=4 SV=1	2.1	0.00356611
1158	A0A059ZHT5	Signal peptide protein OS=Acinetobacter baumannii OX=470 GN=ybgF PE=4 SV=1	0.24	0.175391
1161	A0A0Q1R815	Branched-chain-amino-acid aminotransferase OS=Acinetobacter nosocomialis OX=106654 GN=ilvE_1 PE=3 SV=1	0.97	0.0582865
1162	A0A1V0YPJ6	CarO OS=Acinetobacter nosocomialis OX=106654 GN=AE32_02718 PE=4 SV=1	3.31	0.00415631
1163	A0AA44XRW4	Gamma carbonic anhydrase family protein OS=Acinetobacter baumannii OX=470 GN=CV954_011940 PE=4 SV=1	0.27	0.0511097
1165	V5VHI8	Peptide deformylase OS=Acinetobacter baumannii OX=470 GN=def1 PE=3 SV=1	1.4	0.00340184
1168	A0A836MIZ6	CHAD domain-containing protein OS=Acinetobacter nosocomialis OX=106654 GN=AE32_02644 PE=4 SV=1	4.64	0.00885176
1170	A0A0A7XMA7	Hemerythrin OS=Acinetobacter nosocomialis OX=106654 GN=AE32_03313 PE=4 SV=1	0.85	0.00157085
1171	V5VC30	Dihydropteridine reductase OS=Acinetobacter baumannii OX=470 GN=drgA PE=3 SV=1	-0.14	0.761519
1172	A0A9P2QLG0	OmpH family outer membrane protein OS=Acinetobacter baumannii OX=470 GN=A0141_RS13895 PE=3 SV=1	-1.06	0.389641
1173	A0A2T7FL49	OmpH family outer membrane protein OS=Acinetobacter nosocomialis OX=106654 GN=AE32_02106 PE=3 SV=1	-1.06	0.389641
1175	A0A836MH47	Succinate dehydrogenase cytochrome b556 subunit OS=Acinetobacter nosocomialis OX=106654 GN=AE32_02920 PE=3 SV=1	-0.36	0.813817
1176	A0A235DNP4	Succinate dehydrogenase cytochrome b556 subunit OS=Acinetobacter baumannii OX=470 GN=sdhC PE=3 SV=1	-0.36	0.813817
1177	V5VCN9	Carbon starvation CstA family protein OS=Acinetobacter baumannii OX=470 GN=cstA PE=3 SV=1	-0.85	0.620269
1178	A0A6B2Q7Q6	Carbon starvation protein A OS=Acinetobacter baumannii OX=470 GN=G3N38_00670 PE=3 SV=1	-0.85	0.620269
1179	A0A5N0G265	Erythronate-4-phosphate dehydrogenase OS=Acinetobacter baumannii OX=470 GN=pdxB PE=3 SV=1	3.02	0.019572
1180	A0A9P2QGC7	Erythronate-4-phosphate dehydrogenase OS=Acinetobacter baumannii OX=470 GN=pdxB PE=3 SV=1	3.02	0.019572
1181	A0A0D5YG97	ABC-1 domain protein OS=Acinetobacter baumannii OX=470 GN=A0141_RS14465 PE=3 SV=1	3.73	0.0824549
1182	A0A0E1JKI2	Kinase OS=Acinetobacter baumannii OX=470 GN=ACX61_06970 PE=3 SV=1	3.73	0.0824549
1183	A0A837B1V1	Copper resistance system multicopper oxidase OS=Acinetobacter nosocomialis OX=106654 GN=AE32_00579 PE=4 SV=1	6.19	0.0553926
1184	A0A836MHV6	Universal stress protein OS=Acinetobacter nosocomialis OX=106654 GN=AE32_02899 PE=3 SV=1	-2.54	0.209538
1185	A0A5N0G0A1	Universal stress protein OS=Acinetobacter baumannii OX=470 GN=ACX61_03885 PE=3 SV=1	-2.54	0.209538
1186	V5VA09	Universal stress protein OS=Acinetobacter baumannii OX=470 GN=Aba7835_04015 PE=3 SV=1	-2.54	0.209538
1187	A0A077GCG2	ATPase OS=Acinetobacter baumannii OX=470 GN=A0141_RS03725 PE=3 SV=1	1.35	0.0456354
1189	A0A0A7XJB2	Integration host factor subunit beta OS=Acinetobacter nosocomialis OX=106654 GN=himD PE=3 SV=1	-0.15	0.674562
1190	A0A0A7XGW2	LysM peptidoglycan-binding domain-containing protein OS=Acinetobacter nosocomialis OX=106654 GN=nlpD PE=4 SV=1	0.02	0.993113
1193	A0AA44XTA8	3-hydroxyacyl-CoA dehydrogenase OS=Acinetobacter baumannii OX=470 GN=CV954_002925 PE=3 SV=1	1.17	0.0108118
1196	V5V9I6	Small ribosomal subunit protein uS14 OS=Acinetobacter baumannii OX=470 GN=rpsN PE=3 SV=1	-0.83	0.000156495
1198	A0A0Q1SZM1	NADH-quinone oxidoreductase subunit B OS=Acinetobacter nosocomialis OX=106654 GN=nuoB PE=3 SV=1	-0.54	0.025416
1205	A0A0H4UHL2	TPM domain-containing protein OS=Acinetobacter baumannii OX=470 GN=Aba7835_01575 PE=4 SV=1	-2.33	0.00984053
1206	A0A9P2QGU7	TPM domain-containing protein OS=Acinetobacter baumannii OX=470 GN=A0141_RS06285 PE=4 SV=1	-2.33	0.00984053
1207	V5V9F8	Cytokinin riboside 5'-monophosphate phosphoribohydrolase OS=Acinetobacter baumannii OX=470 GN=yvdD_1 PE=3 SV=1	0.33	0.181191
1210	V5V800	AP-4-A phosphorylase OS=Acinetobacter baumannii OX=470 GN=A0141_RS05030 PE=4 SV=1	1.64	0.000965616
1211	V5V9P3	Large ribosomal subunit protein uL18 OS=Acinetobacter baumannii OX=470 GN=rplR PE=3 SV=1	-0.52	0.0025278
1213	A0A090C0V0	Transcription elongation factor GreA OS=Acinetobacter baumannii OX=470 GN=greA PE=3 SV=1	-0.18	0.426879
1214	V5VAM4	Transcription elongation factor GreA OS=Acinetobacter baumannii OX=470 GN=greA PE=3 SV=1	-0.18	0.426879
1215	A0A429LKH7	Type II secretion system core protein G OS=Acinetobacter baumannii OX=470 GN=gspG PE=3 SV=1	1.1	0.0208863
1218	A0A1E3MBS2	Cell division protein OS=Acinetobacter baumannii OX=470 GN=ABCAM1_3123 PE=4 SV=1	2.01	0.0337458
1219	V5VBI6	Cell division protein OS=Acinetobacter baumannii OX=470 GN=ABUW_0625 PE=4 SV=1	2.01	0.0337458
1221	A0A5N0G3I3	DUF333 domain-containing protein OS=Acinetobacter baumannii OX=470 GN=ACX61_11685 PE=4 SV=1	2.23	0.00625062
1222	A0A836MHZ6	D-lactate dehydratase OS=Acinetobacter nosocomialis OX=106654 GN=AE32_02978 PE=4 SV=1	-0.74	0.39607
1224	A0A0B9X1K0	ATP phosphoribosyltransferase regulatory subunit OS=Acinetobacter baumannii OX=470 GN=hisZ PE=3 SV=1	1.17	0.0065562
1228	A0A4Q4GKF4	fumarylacetoacetase OS=Acinetobacter baumannii OX=470 GN=fahA PE=4 SV=1	0.27	0.224991
1229	A0A836MIR2	Transcription elongation factor GreA OS=Acinetobacter nosocomialis OX=106654 GN=greA PE=3 SV=1	-0.18	0.426879
1232	A0A334N9D2	Copper chaperone OS=Acinetobacter nosocomialis OX=106654 GN=AE32_01193 PE=4 SV=1	2.32	0.0083086
1233	A0A0Q1S5Y1	Bacterioferritin OS=Acinetobacter nosocomialis OX=106654 GN=bfr_1 PE=3 SV=1	1.1	0.136508
1234	A0A9P2VAZ4	Bacterioferritin OS=Acinetobacter baumannii OX=470 GN=bfr PE=3 SV=1	1.1	0.136508
1235	A0A7U5JSF1	Lytic murein transglycosylase OS=Acinetobacter baumannii OX=470 GN=ACX61_18720 PE=4 SV=1	-0.2	0.703216
1236	A0A0D7THD4	Lytic murein transglycosylase OS=Acinetobacter baumannii OX=470 GN=mltB_2 PE=4 SV=1	-0.2	0.703216
1237	A0A5N0G0R4	Bifunctional glyoxylate/hydroxypyruvate reductase B OS=Acinetobacter baumannii OX=470 GN=ACX61_06410 PE=3 SV=1	1.06	0.0175568
1239	A0A059ZHV7	Putative phosphoenolpyruvate synthase regulatory protein OS=Acinetobacter baumannii OX=470 GN=ppsR PE=3 SV=1	1.73	0.102666
1240	A0A333PPZ9	Sigma 54 modulation protein / S30EA ribosomal protein OS=Acinetobacter nosocomialis OX=106654 GN=AE32_03612 PE=4 SV=1	-0.92	0.0309836
1244	A0A0Q1M0H1	Nitrogen regulatory protein P-II OS=Acinetobacter nosocomialis OX=106654 GN=glnK PE=3 SV=1	-0.29	0.30061
1250	V5VHU8	NADH-quinone oxidoreductase subunit E OS=Acinetobacter baumannii OX=470 GN=nuoE PE=3 SV=1	1.06	0.0383231
1254	A0A5N0FZA6	Hydrolase OS=Acinetobacter baumannii OX=470 GN=ACX61_01120 PE=4 SV=1	-0.57	0.620851
1255	V5V8H4	Hydrolase OS=Acinetobacter baumannii OX=470 GN=ycaC_1 PE=4 SV=1	-0.57	0.620851
1256	A0AA44XU50	Uncharacterized protein OS=Acinetobacter baumannii OX=470 GN=CV954_004870 PE=4 SV=1	2.09	0.00819893
1258	V5VGL4	BolA family iron metabolism protein IbaG OS=Acinetobacter baumannii OX=470 GN=ibaG PE=3 SV=1	0.16	0.259588
1262	V5VAR7	NF038105 family protein OS=Acinetobacter baumannii OX=470 GN=A0141_RS10855 PE=4 SV=1	1.71	0.0181382
1263	A0A368MU20	2-methylaconitate cis-trans isomerase PrpF OS=Acinetobacter baumannii OX=470 GN=prpF PE=3 SV=1	-1.16	0.0618693
1264	A0A334NIK4	Uncharacterized protein OS=Acinetobacter nosocomialis OX=106654 GN=AE32_01983 PE=4 SV=1	1.46	0.0309681
1267	A0A0A7XJS0	Surface antigen OS=Acinetobacter nosocomialis OX=106654 GN=AE32_01472 PE=4 SV=1	1.15	0.00963714
1270	A0A237VAN7	HPF/RaiA family ribosome-associated protein OS=Acinetobacter baumannii OX=470 GN=Aba7835_00690 PE=4 SV=1	-0.92	0.0309836
1277	A0A837B176	MaoC-like domain-containing protein OS=Acinetobacter nosocomialis OX=106654 GN=AE32_02245 PE=4 SV=1	1.73	0.0275682
1282	A0A7U4SHW3	Type II secretion system core protein G OS=Acinetobacter baumannii OX=470 GN=gspG PE=3 SV=1	1.1	0.0208863
1283	A0A836MLY5	Type II secretion system core protein G OS=Acinetobacter nosocomialis OX=106654 GN=AE32_00378 PE=3 SV=1	1.1	0.0208863
1286	A0A836MLM7	Pirin family protein OS=Acinetobacter nosocomialis OX=106654 GN=AE32_00120 PE=3 SV=1	-1.01	0.00169816
1291	A0AA44XTE3	Toxin OS=Acinetobacter baumannii OX=470 GN=CV954_003080 PE=3 SV=1	-0.13	0.723318
1292	V5VA80	Activator of HSP90 ATPase OS=Acinetobacter baumannii OX=470 GN=A7M90_17005 PE=3 SV=1	-0.13	0.723318
1297	A0A0A7XFV9	Large ribosomal subunit assembly factor BipA OS=Acinetobacter nosocomialis OX=106654 GN=typA PE=3 SV=1	-0.26	0.295748
1298	A0A5N0G323	Acyl-CoA dehydrogenase OS=Acinetobacter baumannii OX=470 GN=ACX61_06135 PE=3 SV=1	0.7	0.00123793
1303	A0A836MIL4	Translocation and assembly module subunit TamA OS=Acinetobacter nosocomialis OX=106654 GN=AE32_02333 PE=3 SV=1	-0.42	0.0551905
1304	K9BM91	RidA family protein OS=Acinetobacter nosocomialis OX=106654 GN=AE32_00083 PE=4 SV=1	1.16	0.03159
1307	A0A0A7XL79	Probable transcriptional regulatory protein AE32_01586 OS=Acinetobacter nosocomialis OX=106654 GN=yebC PE=3 SV=1	1.18	0.0302329
1308	A0A6I1P0P4	UDP-3-O-acylglucosamine N-acyltransferase OS=Acinetobacter baumannii OX=470 GN=lpxD PE=3 SV=1	2.54	0.0500545
1309	A0A9P2QG85	UDP-3-O-acylglucosamine N-acyltransferase OS=Acinetobacter baumannii OX=470 GN=lpxD PE=3 SV=1	2.54	0.0500545
1314	A0A858UGT6	Uncharacterized protein OS=Acinetobacter baumannii OX=470 GN=HB367_18275 PE=4 SV=1	1.36	0.00915623
1318	A0A0A7XNC3	Putative oxoacyl-(Acyl carrier protein) reductase OS=Acinetobacter nosocomialis OX=106654 GN=yciK PE=3 SV=1	-0.23	0.943105
1321	A0A334NUG4	Uncharacterized protein OS=Acinetobacter nosocomialis OX=106654 GN=AE32_03557 PE=4 SV=1	-1	0.0623452
1328	A0A0Q1LAK3	Large ribosomal subunit protein uL18 OS=Acinetobacter nosocomialis OX=106654 GN=rplR PE=3 SV=1	-0.2	0.0586197
1329	A0A3G6Z1I8	Small-conductance mechanosensitive channel OS=Acinetobacter nosocomialis OX=106654 GN=AE32_00748 PE=3 SV=1	-1.31	0.39333
1330	V5VA94	SdpI family protein OS=Acinetobacter baumannii OX=470 GN=A7M90_16870 PE=4 SV=1	1.36	0.00627367
1331	V5VHY0	Membrane protein insertase YidC OS=Acinetobacter baumannii OX=470 GN=yidC PE=3 SV=1	1.32	0.00696849
1332	V5VBZ0	Metalloprotease OS=Acinetobacter baumannii OX=470 GN=Aba7835_04005 PE=4 SV=1	0.26	0.00740374
1335	A0A0H4V6D7	UDP-glucose 4-epimerase OS=Acinetobacter baumannii OX=470 GN=galE PE=3 SV=1	-0.95	0.0859791
1336	A0A385XRM9	Porin (Fragment) OS=Acinetobacter baumannii OX=470 GN=carO PE=4 SV=1	3.31	0.00415631
1340	V5VDC6	Small ribosomal subunit protein bS6 OS=Acinetobacter baumannii OX=470 GN=rpsF PE=3 SV=1	0.08	0.442613
1341	A0A0A7XHS6	Small ribosomal subunit protein bS6 OS=Acinetobacter nosocomialis OX=106654 GN=rpsF PE=3 SV=1	0.08	0.442613
1344	A0A836MHS7	Bifunctional glyoxylate/hydroxypyruvate reductase B OS=Acinetobacter nosocomialis OX=106654 GN=AE32_02447 PE=3 SV=1	1.06	0.0175568
1348	A0A059ZNW9	ATP phosphoribosyltransferase regulatory subunit OS=Acinetobacter baumannii OX=470 GN=hisZ PE=3 SV=1	1.17	0.0065562
1355	A0AA44XSJ8	Adenosine 5'-phosphosulfate reductase OS=Acinetobacter baumannii OX=470 GN=cysH PE=3 SV=1	-1.42	0.410862
1362	A0A5Q0RVE6	Alcohol dehydrogenase catalytic domain-containing protein OS=Acinetobacter nosocomialis OX=106654 GN=AE32_03714 PE=3 SV=1	-1.9	0.0031319
1363	V5V7Z6	Alcohol dehydrogenase OS=Acinetobacter baumannii OX=470 GN=adhC2_1 PE=3 SV=1	-1.9	0.0031319
1364	A0AA44XXL5	Single-stranded DNA-binding protein OS=Acinetobacter baumannii OX=470 GN=CV954_001080 PE=3 SV=1	-1.01	0.00382401
1368	A0A2T7FQ93	4-hydroxy-4-methyl-2-oxoglutarate aldolase OS=Acinetobacter nosocomialis OX=106654 GN=AE32_01698 PE=3 SV=1	-0.16	0.939088
1369	A0A0Q1LE86	Small ribosomal subunit protein uS2 OS=Acinetobacter nosocomialis OX=106654 GN=rpsB PE=3 SV=1	-0.12	0.976684
1372	A0A5Q0RTD5	Thymidylate synthase OS=Acinetobacter nosocomialis OX=106654 GN=thyA PE=3 SV=1	2.8	0.000736879
1373	V5VIF5	Thymidylate synthase OS=Acinetobacter baumannii OX=470 GN=thyA PE=3 SV=1	2.8	0.000736879
1375	V5VB35	Large ribosomal subunit protein uL16 OS=Acinetobacter baumannii OX=470 GN=rplP PE=3 SV=1	1.3	0.000570182
1376	A0A9P2QIG5	Tetratricopeptide repeat protein OS=Acinetobacter baumannii OX=470 GN=A0141_RS13915 PE=4 SV=1	0.24	0.175391
1377	A0A836MH15	Bifunctional protein GlmU OS=Acinetobacter nosocomialis OX=106654 GN=glmU PE=3 SV=1	-0.48	0.140612
1379	A0A5N0FZM0	N5-carboxyaminoimidazole ribonucleotide synthase OS=Acinetobacter baumannii OX=470 GN=purK PE=3 SV=1	1.45	0.05153
1380	A0A836MGN1	N5-carboxyaminoimidazole ribonucleotide synthase OS=Acinetobacter nosocomialis OX=106654 GN=purK PE=3 SV=1	1.45	0.05153
1381	A0A7U4WB94	fumarylacetoacetase OS=Acinetobacter baumannii OX=470 GN=fahA PE=4 SV=1	0.27	0.224991
1385	A0A2T7FJC6	2,3-dehydroadipyl-CoA hydratase OS=Acinetobacter nosocomialis OX=106654 GN=AE32_01397 PE=3 SV=1	2.31	0.0307522
1386	A0A0H4UQT9	2,3-dehydroadipyl-CoA hydratase OS=Acinetobacter baumannii OX=470 GN=ACX61_11585 PE=3 SV=1	2.31	0.0307522
1388	V5VHP3	L-threonylcarbamoyladenylate synthase OS=Acinetobacter baumannii OX=470 GN=yciO PE=4 SV=1	1.94	0.00064911
1389	A0AA37DM32	Formimidoylglutamase OS=Acinetobacter baumannii OX=470 GN=hutG PE=3 SV=1	-0.38	0.0131273
1390	V5VFD6	Fe/S biogenesis protein NfuA OS=Acinetobacter baumannii OX=470 GN=nfuA PE=3 SV=1	2.95	0.00142494
1394	A0A9P2QGA4	Outer membrane lipoprotein Blc OS=Acinetobacter baumannii OX=470 GN=A0141_RS10565 PE=3 SV=1	0.98	0.00403822
1395	A0A0H5F6I1	Membrane protein OS=Acinetobacter baumannii OX=470 GN=omp33-36 PE=4 SV=1	0.61	0.441425
1396	A0A5N0FX74	TonB-dependent receptor OS=Acinetobacter baumannii OX=470 GN=ACX61_13570 PE=3 SV=1	0.59	0.110778
1397	K9C884	Peptide deformylase OS=Acinetobacter nosocomialis OX=106654 GN=def_2 PE=3 SV=1	1.12	0.0121498
1402	A0A836MGK2	Lytic murein transglycosylase OS=Acinetobacter nosocomialis OX=106654 GN=AE32_03752 PE=4 SV=1	-0.2	0.703216
1404	A0A154DNM0	H-NS histone OS=Acinetobacter baumannii OX=470 GN=CAS83_17725 PE=3 SV=1	-0.55	0.199977
1407	A0A090B7R9	Uncharacterized protein OS=Acinetobacter baumannii OX=470 GN=ACX61_19215 PE=4 SV=1	1.92	0.00487891
1408	A0A0Q1T1S8	UPF0234 protein AE32_03144 OS=Acinetobacter nosocomialis OX=106654 GN=AE32_03144 PE=3 SV=1	0.29	0.0608212
1409	K9BVZ0	Protein GrpE OS=Acinetobacter nosocomialis OX=106654 GN=grpE PE=3 SV=1	0.74	0.0516697
1410	V5V9E0	Bacterioferritin OS=Acinetobacter baumannii OX=470 GN=bfr PE=3 SV=1	-1.95	0.26207
1411	A0A9P2QDF9	Bacterioferritin OS=Acinetobacter baumannii OX=470 GN=bfr PE=3 SV=1	-1.95	0.26207
1418	A0A9P2QI20	Acyl-CoA dehydrogenase OS=Acinetobacter baumannii OX=470 GN=A0141_RS15940 PE=3 SV=1	0.7	0.00123793
1419	A0A059ZPV8	DUF3108 domain-containing protein OS=Acinetobacter baumannii OX=470 GN=A0141_RS18835 PE=4 SV=1	-0.79	0.00621628
1420	A0A5Q0RT64	NF038105 family protein OS=Acinetobacter nosocomialis OX=106654 GN=AE32_02744 PE=4 SV=1	1.71	0.0181382
1442	A0A0A7XEQ9	Glutamate--tRNA ligase OS=Acinetobacter nosocomialis OX=106654 GN=gltX PE=3 SV=1	2.6	0.00762957
1444	A0A8B4N3A9	Putative acyl coenzyme A dehydrogenase (HcaD-like) OS=Acinetobacter nosocomialis OX=106654 GN=AE32_02481 PE=3 SV=1	0.7	0.00123793
1446	A0A836MJE4	Protein kinase domain-containing protein OS=Acinetobacter nosocomialis OX=106654 GN=AE32_02347 PE=3 SV=1	3.73	0.0824549
1449	V5VD51	Small ribosomal subunit protein bS21 OS=Acinetobacter baumannii OX=470 GN=rpsU PE=3 SV=1	0.8	0.0444053
1456	A0A0A7XLN2	NADH-quinone oxidoreductase subunit E OS=Acinetobacter nosocomialis OX=106654 GN=nuoE PE=3 SV=1	1.06	0.0383231
1459	V5VF39	OsmC family protein OS=Acinetobacter baumannii OX=470 GN=yhfA PE=4 SV=1	1.27	0.000529048
1461	A0A090BGB1	Uncharacterized protein OS=Acinetobacter baumannii OX=470 GN=ACX61_18900 PE=4 SV=1	0	0.634242
1462	A0A836Z4S2	Delta-aminolevulinic acid dehydratase OS=Acinetobacter nosocomialis OX=106654 GN=AE32_00885 PE=3 SV=1	1.08	0.0194165
1463	A0A7U4SFP7	Propionate 3-nitronate monooxygenase OS=Acinetobacter baumannii OX=470 GN=ACX61_04795 PE=3 SV=1	0.92	0.0433475
1464	A0A0F4EE78	Propionate 3-nitronate monooxygenase OS=Acinetobacter baumannii OX=470 GN=A0141_RS10475 PE=3 SV=1	0.92	0.0433475
1466	A0A836Z3U9	Dienelactone hydrolase domain-containing protein OS=Acinetobacter nosocomialis OX=106654 GN=AE32_03708 PE=4 SV=1	-0.26	0.789597
1474	A0A809JFV4	TIGR04219 family outer membrane beta-barrel protein OS=Acinetobacter baumannii OX=470 GN=EGM95_00110 PE=4 SV=1	-0.5	0.687867
1475	A0A3R9UXB5	TIGR04219 family outer membrane beta-barrel protein OS=Acinetobacter baumannii OX=470 GN=CV954_000180 PE=4 SV=1	-0.5	0.687867
1476	A0AA44XSU9	Hydrolase OS=Acinetobacter baumannii OX=470 GN=CV954_005275 PE=4 SV=1	0.28	0.110125
1481	A0A0A7XM32	LPS-assembly lipoprotein LptE OS=Acinetobacter nosocomialis OX=106654 GN=lptE PE=3 SV=1	0.77	0.0203249
1487	V5V8X7	Aldehyde-activating protein OS=Acinetobacter baumannii OX=470 GN=A7M90_06900 PE=3 SV=1	1.41	0.0474423
1488	A0A2T7FSD2	Aldehyde-activating protein OS=Acinetobacter nosocomialis OX=106654 GN=AE32_03457 PE=3 SV=1	1.41	0.0474423
1492	V5VBC5	Elongation factor P OS=Acinetobacter baumannii OX=470 GN=efp PE=1 SV=1	-0.54	0.0150009
1497	A0A2L1VG70	3-oxoacid CoA-transferase subunit A OS=Acinetobacter nosocomialis OX=106654 GN=AE32_02010 PE=3 SV=1	0.22	0.12925
1498	A0A3G6Z126	3-oxoacid CoA-transferase subunit A OS=Acinetobacter nosocomialis OX=106654 GN=AE32_01968 PE=3 SV=1	0.22	0.12925
1499	A0A1L5MUQ5	ATPase OS=Acinetobacter baumannii OX=470 GN=ACX61_14035 PE=3 SV=1	1.6	0.0176379
1500	V5V842	Transcription antitermination protein NusB OS=Acinetobacter baumannii OX=470 GN=nusB PE=3 SV=1	1.49	0.146366
1501	A0A0A7XEI2	Transcription antitermination protein NusB OS=Acinetobacter nosocomialis OX=106654 GN=nusB PE=3 SV=1	1.49	0.146366
1502	K9B891	Large-conductance mechanosensitive channel OS=Acinetobacter nosocomialis OX=106654 GN=mscL PE=3 SV=1	0.05	0.426894
1503	A0A1Y4YQF1	5-oxoprolinase subunit A OS=Acinetobacter nosocomialis OX=106654 GN=pxpA PE=3 SV=1	-0.3	0.503733
1504	A0A9P2QFN7	5-oxoprolinase subunit A OS=Acinetobacter baumannii OX=470 GN=pxpA PE=3 SV=1	-0.3	0.503733
1505	A0A1V1AJ51	5-oxoprolinase subunit A OS=Acinetobacter baumannii OX=470 GN=pxpA PE=3 SV=1	-0.3	0.503733
1526	A0A836MHV7	YcxB family protein OS=Acinetobacter nosocomialis OX=106654 GN=AE32_03012 PE=4 SV=1	1.36	0.00627367
1532	A0A090BGA7	Uncharacterized protein OS=Acinetobacter baumannii OX=470 GN=ACX61_18925 PE=4 SV=1	0.52	0.0853733
1539	V5VEP6	Lipoprotein OS=Acinetobacter baumannii OX=470 GN=A0141_RS00895 PE=4 SV=1	-0.57	0.134906
1543	A0A836MMR1	Quinone-dependent D-lactate dehydrogenase OS=Acinetobacter nosocomialis OX=106654 GN=dld PE=3 SV=1	0.38	0.0531335
1546	A0A0R0WTP8	Small ribosomal subunit protein uS13 OS=Acinetobacter nosocomialis OX=106654 GN=rpsM PE=3 SV=1	-0.38	0.000553989
1547	A0A0A7XE51	HIT domain-containing protein OS=Acinetobacter nosocomialis OX=106654 GN=AE32_03709 PE=4 SV=1	1.67	0.0025092
1549	A0A1V0YMM0	DUF2063 domain-containing protein OS=Acinetobacter nosocomialis OX=106654 GN=AE32_03563 PE=4 SV=1	-0.47	0.818084
1558	A0A0D5YFZ3	Phenazine biosynthesis protein OS=Acinetobacter baumannii OX=470 GN=A0141_RS10360 PE=3 SV=1	2.45	0.0127381
1562	A0A0D5YCZ0	4-hydroxy-tetrahydrodipicolinate reductase OS=Acinetobacter baumannii OX=470 GN=dapB PE=3 SV=1	0.05	0.360373
1566	A0AA44XP99	2,3-dehydroadipyl-CoA hydratase OS=Acinetobacter baumannii OX=470 GN=CV954_011970 PE=3 SV=1	2.31	0.0307522
1572	A0A836MP05	Uncharacterized protein OS=Acinetobacter nosocomialis OX=106654 GN=AE32_00759 PE=4 SV=1	3.07	0.00881209
1578	A0A0R0WWN3	Iron-sulfur cluster assembly scaffold protein IscU OS=Acinetobacter nosocomialis OX=106654 GN=iscU PE=3 SV=1	1.68	0.0049149
1579	V5VDU6	Iron-sulfur cluster assembly scaffold protein IscU OS=Acinetobacter baumannii OX=470 GN=iscU PE=3 SV=1	1.68	0.0049149
1582	A0A5P3MGC5	TonB-dependent receptor OS=Acinetobacter baumannii OX=470 GN=A0141_RS01505 PE=3 SV=1	1.38	0.0172668
1586	A0A315RHA4	Heavy-metal-associated domain-containing protein OS=Acinetobacter baumannii OX=470 GN=A0141_RS09565 PE=4 SV=1	0.07	0.926469
1590	V5VBZ8	Small ribosomal subunit protein bS18 OS=Acinetobacter baumannii OX=470 GN=rpsR PE=3 SV=1	0.16	0.227404
1601	A0A7U5JSK6	3-hydroxyacyl-CoA dehydrogenase OS=Acinetobacter baumannii OX=470 GN=ACX61_12035 PE=4 SV=1	2.17	0.021229
1610	N0AAV0	phosphomannomutase OS=Acinetobacter baumannii OX=470 GN=pgm PE=3 SV=1	0.5	0.0292725
1616	A0AA44XNB6	N5-carboxyaminoimidazole ribonucleotide synthase OS=Acinetobacter baumannii OX=470 GN=purK PE=3 SV=1	1.45	0.05153
1638	A0A9P2QJ36	Tetratricopeptide repeat protein OS=Acinetobacter baumannii OX=470 GN=A0141_RS15910 PE=4 SV=1	0.02	0.74646
1640	A0A2T7FKR4	Glutathione S-transferase OS=Acinetobacter nosocomialis OX=106654 GN=AE32_01168 PE=3 SV=1	-1.12	0.401744
1641	A0A0E1FFP7	Glutathione S-transferase OS=Acinetobacter baumannii OX=470 GN=A0141_RS09650 PE=3 SV=1	-1.12	0.401744
1642	V5VF03	Glutathione S-transferase OS=Acinetobacter baumannii OX=470 GN=gstB_1 PE=3 SV=1	-1.12	0.401744
1658	A0A0Q1L9B8	Cold-shock protein OS=Acinetobacter nosocomialis OX=106654 GN=AE32_02460 PE=4 SV=1	0.67	0.0871834
1667	V5V9E8	Small ribosomal subunit protein bS16 OS=Acinetobacter baumannii OX=470 GN=rpsP PE=3 SV=1	1.68	0.00229733
1670	A0A1V0YRH5	Signal peptide OS=Acinetobacter nosocomialis OX=106654 GN=AE32_01997 PE=4 SV=1	-0.07	0.14048
1675	A0A0B9W4H8	Glutathione S-transferase OS=Acinetobacter baumannii OX=470 GN=yfcG_2 PE=4 SV=1	0.09	0.632679
1680	A0A9P2QLJ2	NAD(P)/FAD-dependent oxidoreductase OS=Acinetobacter baumannii OX=470 GN=A0141_RS17875 PE=3 SV=1	2.88	0.00240562
1681	A0A8B4NB27	Flavoprotein OS=Acinetobacter nosocomialis OX=106654 GN=ethA_1 PE=3 SV=1	2.88	0.00240562
1682	A0A5N0FYW9	Monooxygenase OS=Acinetobacter baumannii OX=470 GN=ACX61_02275 PE=3 SV=1	2.88	0.00240562
1683	A0A086HZU3	ABC transporter ATP-binding protein OS=Acinetobacter baumannii OX=470 GN=yrbF PE=1 SV=1	1.69	0.0101921
1688	A0A0A7XF87	Large ribosomal subunit protein uL23 OS=Acinetobacter nosocomialis OX=106654 GN=rplW PE=3 SV=1	0.69	0.0122341
1695	A0A836MLE2	Peptidyl-prolyl cis-trans isomerase OS=Acinetobacter nosocomialis OX=106654 GN=AE32_00033 PE=3 SV=1	0.39	0.0644207
1696	A0AA44XLP3	Peptidyl-prolyl cis-trans isomerase OS=Acinetobacter baumannii OX=470 GN=CV954_019745 PE=3 SV=1	0.39	0.0644207
1706	A0A5N0G2E3	Heme-binding protein OS=Acinetobacter baumannii OX=470 GN=ACX61_08340 PE=4 SV=1	1	0.0112083
1707	V5VE15	Domain of uncharacterized function (DUF336) OS=Acinetobacter baumannii OX=470 GN=A0141_RS14060 PE=4 SV=1	1	0.0112083
1715	A0A5N0G361	Uncharacterized protein OS=Acinetobacter baumannii OX=470 GN=ACX61_10760 PE=4 SV=1	-0.02	0.810013
1716	V5VFJ7	Uncharacterized protein OS=Acinetobacter baumannii OX=470 GN=A0141_RS02545 PE=4 SV=1	-0.02	0.810013
1717	A0A0A7XLT1	BolA/IbaG family iron-sulfur metabolism protein OS=Acinetobacter nosocomialis OX=106654 GN=AE32_00671 PE=3 SV=1	0.16	0.259588
1732	A0AA45B997	Lipoprotein-34 (NlpB) OS=Acinetobacter baumannii OX=470 GN=CV954_000375 PE=4 SV=1	0.61	0.465732
1733	A0A0J8W5T2	Lipoprotein-34 (NlpB) OS=Acinetobacter baumannii OX=470 GN=A0141_RS05075 PE=4 SV=1	0.61	0.465732
1734	A0A836MMA9	TonB-dependent receptor-like beta-barrel domain-containing protein OS=Acinetobacter nosocomialis OX=106654 GN=AE32_01069 PE=4 SV=1	0.88	0.04994
1752	A0A7U4SI70	ABC transporter ATP-binding protein OS=Acinetobacter baumannii OX=470 GN=ACX61_02025 PE=4 SV=1	1.69	0.0101921
1753	A0A347R6G8	Maleylacetoacetate isomerase OS=Acinetobacter baumannii OX=470 GN=maiA PE=3 SV=1	3.5	0.000611282
1754	A0A219CCV8	Maleylacetoacetate isomerase OS=Acinetobacter baumannii OX=470 GN=maiA PE=3 SV=1	3.5	0.000611282
1755	A0AA44XM74	dITP/XTP pyrophosphatase OS=Acinetobacter baumannii OX=470 GN=rdgB PE=3 SV=1	-0.94	0.0336587
1756	A0A077GB57	dITP/XTP pyrophosphatase OS=Acinetobacter nosocomialis OX=106654 GN=rdgB PE=3 SV=1	-0.94	0.0336587
1757	A0A5N0FXJ6	dITP/XTP pyrophosphatase OS=Acinetobacter baumannii OX=470 GN=rdgB PE=3 SV=1	-0.94	0.0336587
1763	A0A836Z0Q0	SCP-2 sterol transfer family protein OS=Acinetobacter nosocomialis OX=106654 GN=AE32_03648 PE=4 SV=1	-1.66	0.061822
1764	K9C1X3	ABC transporter substrate-binding protein OS=Acinetobacter nosocomialis OX=106654 GN=AE32_01498 PE=3 SV=1	1.14	0.193418
1765	A0A0J8TMP3	ABC transporter substrate-binding protein OS=Acinetobacter baumannii OX=470 GN=artI PE=3 SV=1	1.14	0.193418
1774	A0AA44XN18	Zinc-type alcohol dehydrogenase-like protein OS=Acinetobacter baumannii OX=470 GN=CV954_017595 PE=3 SV=1	-0.9	0.0404048
1775	A0A7U4SHP3	Zinc-type alcohol dehydrogenase-like protein OS=Acinetobacter baumannii OX=470 GN=ACX61_16525 PE=3 SV=1	-0.9	0.0404048
1777	V5VCN3	Protocatechuate 3,4-dioxygenase subunit alpha OS=Acinetobacter baumannii OX=470 GN=pcaG PE=3 SV=1	0.95	0.00140051
1778	A0A0D8GJS8	Protocatechuate 3,4-dioxygenase OS=Acinetobacter baumannii OX=470 GN=pcaG PE=3 SV=1	0.95	0.00140051
1779	A0A836Z0G1	Outer-membrane lipoprotein carrier protein OS=Acinetobacter nosocomialis OX=106654 GN=lolA PE=3 SV=1	1.98	0.00838882
1788	V5VI29	Hypoxanthine phosphoribosyltransferase OS=Acinetobacter baumannii OX=470 GN=hpt PE=3 SV=1	1.03	0.0269754
1789	V5V8L4	Phosphoserine phosphatase OS=Acinetobacter baumannii OX=470 GN=serB PE=3 SV=1	-0.04	0.872353
1795	A0A5N0FYZ2	DUF3108 domain-containing protein OS=Acinetobacter baumannii OX=470 GN=ACX61_02400 PE=4 SV=1	-0.79	0.00621628
1802	V5VBD2	EsvE2 OS=Acinetobacter baumannii OX=470 GN=A0141_RS17360 PE=4 SV=1	-0.19	0.969467
1803	A0A836MJ17	Uncharacterized protein OS=Acinetobacter nosocomialis OX=106654 GN=AE32_02672 PE=4 SV=1	2.33	0.0111174
1804	A0A5N0G1J9	Tetratricopeptide repeat protein OS=Acinetobacter baumannii OX=470 GN=ACX61_06105 PE=4 SV=1	0.02	0.74646
1805	A0A059ZQY8	3-demethylubiquinone-9 3-methyltransferase family protein OS=Acinetobacter baumannii OX=470 GN=A0141_RS13125 PE=4 SV=1	-0.54	0.177411
1807	A0A9P2QBJ6	CoA transferase subunit B OS=Acinetobacter baumannii OX=470 GN=A0141_RS01060 PE=3 SV=1	1.61	0.000133562
1808	V5VCZ1	3-oxoacid CoA-transferase subunit B OS=Acinetobacter baumannii OX=470 GN=atoA PE=3 SV=1	1.61	0.000133562
1820	A0A059ZRF8	DUF2218 domain-containing protein OS=Acinetobacter baumannii OX=470 GN=AUO97_10690 PE=4 SV=1	0.7	0.0580718
1826	A0AA44XRH7	Pyridine nucleotide-disulfide oxidoreductase OS=Acinetobacter baumannii OX=470 GN=CV954_013090 PE=3 SV=1	3.38	0.00139832
1847	A0A077GML2	Uncharacterized protein OS=Acinetobacter baumannii OX=470 GN=ACX61_02520 PE=4 SV=1	-1.45	0.145947
1848	A0A9P2QK36	Uncharacterized protein OS=Acinetobacter baumannii OX=470 GN=A0141_RS18695 PE=4 SV=1	-1.45	0.145947
1859	A0A9P2QC95	N-acetyltransferase OS=Acinetobacter baumannii OX=470 GN=A0141_RS02955 PE=4 SV=1	0.05	0.487874
1860	A0A0R0WGN1	Acetyltransferase OS=Acinetobacter nosocomialis OX=106654 GN=AE32_01493 PE=4 SV=1	0.05	0.487874
1862	A0A0A7XGU9	Elongation factor 4 OS=Acinetobacter nosocomialis OX=106654 GN=lepA PE=3 SV=1	1.52	0.1621
1863	K9C9D9	EsvE2 protein OS=Acinetobacter nosocomialis OX=106654 GN=AE32_02518 PE=4 SV=1	-0.19	0.969467
1878	A0A836MK06	Peptide methionine sulfoxide reductase MsrB OS=Acinetobacter nosocomialis OX=106654 GN=msrB PE=3 SV=1	0.1	0.467991
1879	V5VFK5	Peptide methionine sulfoxide reductase MsrB OS=Acinetobacter baumannii OX=470 GN=msrB PE=3 SV=1	0.1	0.467991
1880	A0A0A7XEE0	DUF2147 domain-containing protein OS=Acinetobacter nosocomialis OX=106654 GN=AE32_03606 PE=4 SV=1	-0.69	0.0166087
1881	K9BR73	Lipopolysaccharide export system ATP-binding protein LptB OS=Acinetobacter nosocomialis OX=106654 GN=lptB PE=3 SV=1	-0.65	0.0409903
1882	V5VEU7	Lipopolysaccharide export system ATP-binding protein LptB OS=Acinetobacter baumannii OX=470 GN=lptB PE=3 SV=1	-0.65	0.0409903
1896	K9B4X7	Thioredoxin C-3 OS=Acinetobacter nosocomialis OX=106654 GN=trxC PE=3 SV=1	0.43	0.0350231
1897	A0A077GSG7	Thioredoxin OS=Acinetobacter baumannii OX=470 GN=trxC PE=3 SV=1	0.43	0.0350231
1898	V5V9X4	Molybdopterin biosynthesis protein MoeB OS=Acinetobacter baumannii OX=470 GN=A0141_RS13555 PE=4 SV=1	1.45	0.00138765
1932	A0A077GUV8	DUF1311 domain-containing protein OS=Acinetobacter baumannii OX=470 GN=A0141_RS07370 PE=4 SV=1	-0.89	0.476884
1933	A0A836MNL3	Lysozyme inhibitor LprI N-terminal domain-containing protein OS=Acinetobacter nosocomialis OX=106654 GN=AE32_00434 PE=4 SV=1	-0.89	0.476884
1948	A0A0D7QWA3	Transcriptional regulator OS=Acinetobacter baumannii OX=470 GN=dmlR_15 PE=3 SV=1	1.18	0.021685
1956	A0A0R0WNN2	Orotate phosphoribosyltransferase OS=Acinetobacter nosocomialis OX=106654 GN=pyrE PE=3 SV=1	0.04	0.561366
1962	V5VGM2	Gluconate permease OS=Acinetobacter baumannii OX=470 GN=gntT PE=4 SV=1	0.63	0.102774
1963	A0A0A7XM66	Gluconate permease OS=Acinetobacter nosocomialis OX=106654 GN=gntT PE=4 SV=1	0.63	0.102774
1975	A0A0Q1DQ33	Lactoylglutathione lyase OS=Acinetobacter baumannii OX=470 GN=gloA PE=3 SV=1	-0.04	0.515263
1991	A0A0Q1TR34	Hypoxanthine phosphoribosyltransferase OS=Acinetobacter nosocomialis OX=106654 GN=hpt PE=3 SV=1	1.03	0.0269754
2003	A0A836MLE9	Protocatechuate 3,4-dioxygenase alpha chain OS=Acinetobacter nosocomialis OX=106654 GN=AE32_02002 PE=3 SV=1	0.95	0.00140051
2018	A0A7U4NFW1	Copper oxidase OS=Acinetobacter baumannii OX=470 GN=ACX61_04140 PE=4 SV=1	6.19	0.0553926
2026	K9B6W5	Phosphoserine phosphatase OS=Acinetobacter nosocomialis OX=106654 GN=serB PE=3 SV=1	-0.04	0.872353
2037	A0A837AGB2	Nucleoid-associated protein AE32_01760 OS=Acinetobacter nosocomialis OX=106654 GN=AE32_01760 PE=3 SV=1	0.34	0.351831
2066	A0A0A7XMV8	Rhodanese domain protein OS=Acinetobacter nosocomialis OX=106654 GN=AE32_03143 PE=4 SV=1	1.45	0.00138765
2072	M9ZU30	OprD family outer membrane porin OS=Acinetobacter baumannii OX=470 GN=oprE3 PE=3 SV=1	0.53	0.00549533
2096	V5VHM9	Large ribosomal subunit protein bL25 OS=Acinetobacter baumannii OX=470 GN=rplY PE=3 SV=1	0.7	0.0942012
2099	A0A9P2VB59	Beta-ketoacyl-ACP synthase III OS=Acinetobacter baumannii OX=470 GN=A0141_RS09610 PE=4 SV=1	0.49	0.0278197
2100	V5VGF8	3-Oxoacyl-[acyl-carrier-protein (ACP)] synthase III family protein OS=Acinetobacter baumannii OX=470 GN=fabH PE=1 SV=1	0.49	0.0278197
2106	A0A2T7FS50	Transcriptional regulator OS=Acinetobacter nosocomialis OX=106654 GN=dmlR_1 PE=3 SV=1	1.18	0.021685
2107	A0A0H4V2A7	Methionyl-tRNA formyltransferase OS=Acinetobacter baumannii OX=470 GN=fmt PE=3 SV=1	1.2	0.106393
2108	A0A836MGK3	Methionyl-tRNA formyltransferase OS=Acinetobacter nosocomialis OX=106654 GN=fmt PE=3 SV=1	1.2	0.106393
2110	V5VH75	Probable Fe(2+)-trafficking protein OS=Acinetobacter baumannii OX=470 GN=A0141_RS16250 PE=3 SV=1	0.11	0.361193
2111	A0A241YQ87	Probable Fe(2+)-trafficking protein OS=Acinetobacter nosocomialis OX=106654 GN=AE32_00267 PE=3 SV=1	0.11	0.361193
2128	A0A837AFK4	Carbon starvation protein A OS=Acinetobacter nosocomialis OX=106654 GN=AE32_02595 PE=3 SV=1	-0.85	0.620269
2139	A0A0R0WGC6	Large ribosomal subunit protein uL16 OS=Acinetobacter nosocomialis OX=106654 GN=rplP PE=3 SV=1	1.3	0.000570182
2144	K9C991	CoA transferase subunit B OS=Acinetobacter nosocomialis OX=106654 GN=AE32_01811 PE=3 SV=1	0.92	0.0278643
2146	A0A836MH14	3-dehydroquinate synthase OS=Acinetobacter nosocomialis OX=106654 GN=aroB PE=3 SV=1	1.02	0.0317023
2147	A0AA45B934	3-dehydroquinate synthase OS=Acinetobacter baumannii OX=470 GN=aroB PE=3 SV=1	1.02	0.0317023
2148	V5V8R5	3-dehydroquinate synthase OS=Acinetobacter baumannii OX=470 GN=aroB PE=1 SV=1	1.02	0.0317023
2149	A0A9P2QBZ8	Nucleoside-diphosphate sugar epimerase OS=Acinetobacter baumannii OX=470 GN=A0141_RS01670 PE=4 SV=1	-1.99	0.0154243
2150	A0A090B3T9	Nucleoside-diphosphate sugar epimerase OS=Acinetobacter baumannii OX=470 GN=A7M90_11840 PE=4 SV=1	-1.99	0.0154243
2153	A0A9P2QGI7	PA4642 family protein OS=Acinetobacter baumannii OX=470 GN=A0141_RS04830 PE=4 SV=1	-0.45	0.854263
2154	V5VHJ4	PA4642 family protein OS=Acinetobacter baumannii OX=470 GN=A7M90_16430 PE=4 SV=1	-0.45	0.854263
2164	V5RAP3	UDP-glucose 6-dehydrogenase OS=Acinetobacter baumannii OX=470 GN=ugd PE=3 SV=1	-0.69	0.0168827
2165	N0A4E9	UDP-glucose 6-dehydrogenase OS=Acinetobacter baumannii OX=470 GN=ugd PE=3 SV=1	-0.69	0.0168827
2166	V5RBL2	UDP-glucose 6-dehydrogenase OS=Acinetobacter nosocomialis OX=106654 GN=ugd PE=3 SV=1	-0.69	0.0168827
2171	K9BAS3	Protease SohB OS=Acinetobacter nosocomialis OX=106654 GN=sohB PE=3 SV=1	2.2	0.00522175
2172	A0A059ZEL5	Peptidase S49 OS=Acinetobacter baumannii OX=470 GN=sohB PE=3 SV=1	2.2	0.00522175
2173	A0A5N0G065	Peptidase S49 OS=Acinetobacter baumannii OX=470 GN=sohB PE=3 SV=1	2.2	0.00522175
2186	V5VCV9	IacB protein OS=Acinetobacter baumannii OX=470 GN=A0141_RS00155 PE=4 SV=1	-1.69	0.239195
2199	A0A836MHS4	Uncharacterized protein (Fragment) OS=Acinetobacter nosocomialis OX=106654 GN=AE32_02907 PE=4 SV=1	0.71	0.16629
2202	A0A154E0J4	Bacterial regulatory, luxR family protein OS=Acinetobacter baumannii OX=470 GN=yhjB PE=4 SV=1	-0.1	0.716803
2203	V5VIG4	Large ribosomal subunit protein bL28 OS=Acinetobacter baumannii OX=470 GN=rpmB PE=3 SV=1	-0.4	0.0271316
2206	A0A0N8YG41	Metal binding protein OS=Acinetobacter nosocomialis OX=106654 GN=AE32_02925 PE=4 SV=1	3.21	0.15507
2207	A0A3G6YYI8	Stress-induced protein OS=Acinetobacter nosocomialis OX=106654 GN=AE32_01480 PE=4 SV=1	-2.67	0.202157
2252	A0A836MIN5	PhzF family phenazine biosynthesis protein OS=Acinetobacter nosocomialis OX=106654 GN=AE32_02648 PE=3 SV=1	2.45	0.0127381
2287	A0A0H4UU30	Glutathione S-transferase OS=Acinetobacter baumannii OX=470 GN=ACX61_16685 PE=4 SV=1	0.09	0.632679
2323	V5VIQ8	Ribosome-binding factor A OS=Acinetobacter baumannii OX=470 GN=rbfA PE=3 SV=1	4.29	0.0380066
2324	A0A837B197	Single-stranded DNA-binding protein OS=Acinetobacter nosocomialis OX=106654 GN=AE32_03540 PE=3 SV=1	-2.02	0.00239477
2345	A0A0J8THG1	Uncharacterized protein OS=Acinetobacter baumannii OX=470 GN=ACX61_18885 PE=4 SV=1	-0.52	0.0637615
2359	A0A858UJK1	Stress-induced protein OS=Acinetobacter baumannii OX=470 GN=HB367_03685 PE=4 SV=1	-2.67	0.202157
2370	A0A9P2VBR0	3-hydroxyisobutyryl-CoA hydrolase OS=Acinetobacter baumannii OX=470 GN=A0141_RS12615 PE=4 SV=1	0.78	0.0749225
2371	A0A0H4UUT6	3-hydroxyisobutyryl-CoA hydrolase OS=Acinetobacter baumannii OX=470 GN=A7M90_08285 PE=4 SV=1	0.78	0.0749225
2372	A0A836MMS4	3-hydroxyisobutyryl-CoA hydrolase OS=Acinetobacter nosocomialis OX=106654 GN=AE32_00092 PE=4 SV=1	0.78	0.0749225
2380	V5VGZ7	Peptide methionine sulfoxide reductase MsrA OS=Acinetobacter baumannii OX=470 GN=msrA PE=3 SV=1	0.2	0.108489
2381	A0A836MMQ6	Peptide methionine sulfoxide reductase MsrA OS=Acinetobacter nosocomialis OX=106654 GN=msrA PE=3 SV=1	0.2	0.108489
2384	V5VID1	Gluconokinase OS=Acinetobacter baumannii OX=470 GN=gntK PE=3 SV=1	0.23	0.580466
2422	A0A2T7FKM2	Uncharacterized protein OS=Acinetobacter nosocomialis OX=106654 GN=AE32_01176 PE=4 SV=1	0.49	0.0278197
2431	V5V9V8	Ribosomal RNA small subunit methyltransferase A OS=Acinetobacter baumannii OX=470 GN=rsmA PE=3 SV=1	2.87	0.00690094
2432	A0A0M3FTN1	Ribosomal RNA small subunit methyltransferase A OS=Acinetobacter baumannii OX=470 GN=rsmA PE=3 SV=1	2.87	0.00690094
2442	V5VE25	Uncharacterized protein OS=Acinetobacter baumannii OX=470 GN=A0141_RS14110 PE=4 SV=1	-0.34	0.913024
2451	A0A858UHH6	TonB-dependent receptor OS=Acinetobacter baumannii OX=470 GN=HB367_16625 PE=3 SV=1	6.64	0.025866
2458	A0AA44XSF9	FMN dependent NADH:quinone oxidoreductase OS=Acinetobacter baumannii OX=470 GN=azoR PE=3 SV=1	0.06	0.870172
2572	A0AA45BB00	Cation acetate symporter OS=Acinetobacter baumannii OX=470 GN=actP PE=3 SV=1	-1.74	0.00186013
2573	V5VAG8	Acetate permease OS=Acinetobacter baumannii OX=470 GN=actP PE=3 SV=1	-1.74	0.00186013
2575	V5VHH9	OsmC family peroxiredoxin OS=Acinetobacter baumannii OX=470 GN=A0141_RS12755 PE=4 SV=1	1.11	0.00882232
2576	A0A836MN12	OsmC family peroxiredoxin OS=Acinetobacter nosocomialis OX=106654 GN=AE32_00121 PE=4 SV=1	1.11	0.00882232
2577	A0A836MJS3	YbgF trimerisation domain-containing protein OS=Acinetobacter nosocomialis OX=106654 GN=AE32_02102 PE=4 SV=1	-0.24	0.177872
2642	A0A0A7XR85	Transcriptional regulator OS=Acinetobacter nosocomialis OX=106654 GN=qseD PE=3 SV=1	1.66	0.0572586
2643	A0A0J8TBV5	LysR family transcriptional regulator OS=Acinetobacter baumannii OX=470 GN=A0141_RS01080 PE=3 SV=1	1.66	0.0572586
2714	A0A0R0WRI3	Glycolate/propanediol utilization protein OS=Acinetobacter nosocomialis OX=106654 GN=AE32_02070 PE=4 SV=1	1.21	0.00485373
2795	A0A5N0FVW2	Copper oxidase OS=Acinetobacter baumannii OX=470 GN=ACX61_15450 PE=4 SV=1	6.19	0.0553926
2796	A0AA45B6E1	Copper resistance system multicopper oxidase OS=Acinetobacter baumannii OX=470 GN=CV954_016525 PE=4 SV=1	6.19	0.0553926
2829	A0A2T7FM13	Sel1 repeat family protein OS=Acinetobacter nosocomialis OX=106654 GN=AE32_03042 PE=4 SV=1	2.37	0.00910113
2887	A0A836MIN7	Tetratricopeptide repeat protein OS=Acinetobacter nosocomialis OX=106654 GN=AE32_02487 PE=4 SV=1	0.54	0.253786
2900	A0A0Q1LAK0	Large ribosomal subunit protein bL20 OS=Acinetobacter nosocomialis OX=106654 GN=rplT PE=3 SV=1	0.23	0.343204
3023	A0A0A7XF75	DUF3108 domain-containing protein OS=Acinetobacter nosocomialis OX=106654 GN=AE32_03176 PE=4 SV=1	-0.79	0.00621628
