# Supplementary material for: ENOblock synergizes with colistin to treat Acinetobacter baumannii infections
Source: EMBO Mol Med. 2025 Oct 31;17(12):3496–524. doi: 10.1038/s44321-025-00331-2 (PMC12686454; doi:10.1038/s44321-025-00331-2)
Supplement: Supplementary file 10 — Source data Fig. 6 [file 44321_2025_331_MOESM10_ESM.zip › FIGURE 6/6A-D/TMT PROTEOMICS/DEP.xlsx]

## Sheet: A549-ATCC17978 (bacteria)
Accession	Description	Abundance Ratio(log2): Cell-Bacteria/Bacteria	Abundance Ratio P-value: Cell-Bacteria/Bacteria
# Upregulated
A0A059ZHD8	DNA-directed RNA polymerase subunit beta' OS=Acinetobacter baumannii OX=470 GN=rpoC PE=3 SV=1	1.47041	9.79803e-05
A0A0A7XV56	DNA-directed RNA polymerase subunit beta' OS=Acinetobacter nosocomialis OX=106654 GN=rpoC PE=3 SV=1	1.47041	9.79803e-05
V5VCM0	Enolase OS=Acinetobacter baumannii OX=470 GN=eno PE=3 SV=1	1.29572	0.000197943
A0A0J8WBA6	Indolepyruvate ferredoxin oxidoreductase family protein OS=Acinetobacter baumannii OX=470 GN=ACX61_11325 PE=4 SV=1	1.30621	0.0164175
A0A0A7XMN8	Chaperone protein HtpG OS=Acinetobacter nosocomialis OX=106654 GN=htpG PE=3 SV=1	1.50538	3.5769e-05
A0A0H4UJV8	Glutamine--fructose-6-phosphate aminotransferase [isomerizing] OS=Acinetobacter baumannii OX=470 GN=glmS PE=3 SV=1	1.06764	0.000296
K9C564	Enolase OS=Acinetobacter nosocomialis OX=106654 GN=eno PE=3 SV=1	1.29572	0.000197943
A0A9P2QFH9	Glutamine--fructose-6-phosphate aminotransferase [isomerizing] OS=Acinetobacter baumannii OX=470 GN=glmS PE=3 SV=1	1.06764	0.000296
R4LDE1	Biotin carboxylase OS=Acinetobacter baumannii OX=470 GN=accC PE=4 SV=1	1.28511	0.000212517
A0A836MMM1	Ribonuclease E OS=Acinetobacter nosocomialis OX=106654 GN=rne PE=3 SV=1	1.28688	0.000769589
A0A0A7XI38	Biotin carboxylase OS=Acinetobacter nosocomialis OX=106654 GN=accC_1 PE=4 SV=1	1.16479	0.000933277
A0A7U4NIN8	Methylcrotonoyl-CoA carboxylase OS=Acinetobacter baumannii OX=470 GN=ACX61_11300 PE=4 SV=1	3.07362	0.0215692
Q2FD95	Acriflavine resistance protein A OS=Acinetobacter baumannii OX=470 GN=adeI PE=3 SV=1	1.05658	0.000142229
A0A5N0FXR7	Phosphoenolpyruvate carboxylase OS=Acinetobacter baumannii OX=470 GN=ppc PE=3 SV=1	1.46937	0.000476109
V5V8J9	Tyrosine--tRNA ligase OS=Acinetobacter baumannii OX=470 GN=tyrS PE=3 SV=1	3.43336	1.22605e-05
A0A836MJ90	Indolepyruvate ferredoxin oxidoreductase family protein OS=Acinetobacter nosocomialis OX=106654 GN=AE32_01454 PE=4 SV=1	1.30621	0.0164175
A0A9P2QIW1	Catalase-peroxidase OS=Acinetobacter baumannii OX=470 GN=katG PE=3 SV=1	1.0314	9.35712e-05
A0A0R0WPF5	Biotin carboxyl carrier protein of acetyl-CoA carboxylase OS=Acinetobacter nosocomialis OX=106654 GN=accB PE=4 SV=1	2.7366	0.00016298
A0A0A7XG59	AdeA/AdeI family multidrug efflux RND transporter periplasmic adaptor subunit OS=Acinetobacter nosocomialis OX=106654 GN=adeI PE=3 SV=1	1.05658	0.000142229
A0A090B6B8	Chaperone SurA OS=Acinetobacter baumannii OX=470 GN=surA PE=3 SV=1	1.33457	0.000411131
A0A5N0G3F9	Chaperone SurA OS=Acinetobacter baumannii OX=470 GN=surA PE=3 SV=1	1.33457	0.000411131
V5XVR9	Transketolase OS=Acinetobacter baumannii OX=470 GN=tkt PE=3 SV=1	1.46676	0.000113412
A0AA45B7T9	Transketolase OS=Acinetobacter baumannii OX=470 GN=tkt PE=3 SV=1	1.46676	0.000113412
A0A836Z3J1	Methylcrotonoyl-CoA carboxylase OS=Acinetobacter nosocomialis OX=106654 GN=AE32_01459 PE=4 SV=1	3.07362	0.0215692
A0A059ZND2	Carbamoyl phosphate synthase small chain OS=Acinetobacter baumannii OX=470 GN=carA PE=3 SV=1	1.01863	8.98859e-05
A0A0R1BBX7	GMP synthase [glutamine-hydrolyzing] OS=Acinetobacter baumannii OX=470 GN=guaA PE=1 SV=1	1.72988	1.45371e-05
A0A836MHA4	Phosphoenolpyruvate carboxylase OS=Acinetobacter nosocomialis OX=106654 GN=ppc PE=3 SV=1	1.46937	0.000476109
V5VDL9	Cysteine desulfurase IscS OS=Acinetobacter baumannii OX=470 GN=iscS PE=3 SV=1	1.63134	3.81968e-05
K9BBY2	Cysteine desulfurase IscS OS=Acinetobacter nosocomialis OX=106654 GN=iscS PE=3 SV=1	1.63134	3.81968e-05
A0A232J829	ABC transporter substrate-binding protein OS=Acinetobacter baumannii OX=470 GN=Aba7835_01990 PE=4 SV=1	1.31092	0.000292316
V5VFL1	Probable malate:quinone oxidoreductase OS=Acinetobacter baumannii OX=470 GN=mqo PE=3 SV=1	2.64432	0.000102228
A0AA44XNZ2	Probable malate:quinone oxidoreductase OS=Acinetobacter baumannii OX=470 GN=mqo PE=3 SV=1	2.64432	0.000102228
V5VA34	Phosphoenolpyruvate carboxykinase [GTP] OS=Acinetobacter baumannii OX=470 GN=pckG PE=3 SV=1	2.48852	6.56427e-06
A0AA44XQ18	Methylcrotonoyl-CoA carboxylase OS=Acinetobacter baumannii OX=470 GN=CV954_011570 PE=4 SV=1	3.07362	0.0215692
V5VIU6	DNA transfer protein p32 OS=Acinetobacter baumannii OX=470 GN=A0141_RS06720 PE=4 SV=1	1.43832	0.000833842
A0A0J8TLI4	Ligand-gated channel protein OS=Acinetobacter baumannii OX=470 GN=ACX61_09960 PE=3 SV=1	1.37907	0.0085931
A0A334HKJ7	Toluene tolerance protein (Ttg2D) OS=Acinetobacter nosocomialis OX=106654 GN=mlaC PE=4 SV=1	1.14405	0.00198672
A0A0A7XEZ1	Energy-dependent translational throttle protein EttA OS=Acinetobacter nosocomialis OX=106654 GN=ettA PE=3 SV=1	1.08814	0.00138074
V5VAP2	Energy-dependent translational throttle protein EttA OS=Acinetobacter baumannii OX=470 GN=ettA PE=3 SV=1	1.08814	0.00138074
A0A5N0FYZ9	Energy-dependent translational throttle protein EttA OS=Acinetobacter baumannii OX=470 GN=ettA PE=3 SV=1	1.08814	0.00138074
A0A0Q1S6Q9	2-isopropylmalate synthase OS=Acinetobacter nosocomialis OX=106654 GN=leuA PE=3 SV=1	1.07382	4.07215e-05
A0A837AG10	Phosphoenolpyruvate carboxykinase [GTP] OS=Acinetobacter nosocomialis OX=106654 GN=pckG PE=3 SV=1	2.48852	6.56427e-06
A0A836MNF0	Threonine--tRNA ligase OS=Acinetobacter nosocomialis OX=106654 GN=thrS PE=3 SV=1	2.53531	9.93397e-05
V5VC85	Phosphoserine aminotransferase OS=Acinetobacter baumannii OX=470 GN=serC PE=3 SV=1	1.13881	4.44043e-05
A0A0D8GFG6	3-hydroxyisobutyrate dehydrogenase OS=Acinetobacter baumannii OX=470 GN=mmsB PE=3 SV=1	1.01293	0.00797827
A0A836MLK9	3-hydroxyisobutyrate dehydrogenase OS=Acinetobacter nosocomialis OX=106654 GN=AE32_00088 PE=3 SV=1	1.01293	0.00797827
A0A1S2G3E1	2-isopropylmalate synthase OS=Acinetobacter baumannii OX=470 GN=leuA PE=3 SV=1	1.07382	4.07215e-05
A0A098SM44	MBL fold metallo-hydrolase OS=Acinetobacter baumannii OX=470 GN=A0141_RS11200 PE=4 SV=1	1.36345	0.010153
A0A090B7T1	Band 7 protein OS=Acinetobacter baumannii OX=470 GN=A7M90_16670 PE=4 SV=1	1.7433	0.00132235
V5VAF2	Membrane protease subunit OS=Acinetobacter baumannii OX=470 GN=qmcA PE=4 SV=1	1.7433	0.00132235
A0A0D5YJ24	S-(hydroxymethyl)glutathione dehydrogenase OS=Acinetobacter baumannii OX=470 GN=adhC PE=3 SV=1	1.25701	0.000824142
A0A0D7SBF1	S-(hydroxymethyl)glutathione dehydrogenase OS=Acinetobacter baumannii OX=470 GN=frmA PE=3 SV=1	1.25701	0.000824142
A0A081GZ77	3-oxoacid CoA-transferase, A subunit OS=Acinetobacter baumannii OX=470 GN=scoA PE=3 SV=1	1.7699	0.000975218
A0A2T7FHS5	CoA transferase subunit A OS=Acinetobacter nosocomialis OX=106654 GN=AE32_01812 PE=3 SV=1	1.7699	0.000975218
A0A5N0FZR0	Hydrolase OS=Acinetobacter baumannii OX=470 GN=ACX61_04040 PE=4 SV=1	1.36345	0.010153
A0A506A2H4	Arginine--tRNA ligase OS=Acinetobacter baumannii OX=470 GN=argS PE=3 SV=1	1.55139	0.00165406
A0A836Z0R2	Murein L,D-transpeptidase OS=Acinetobacter nosocomialis OX=106654 GN=AE32_02575 PE=3 SV=1	1.089	0.0102375
V5VBJ3	Methylenetetrahydrofolate reductase OS=Acinetobacter baumannii OX=470 GN=metF PE=3 SV=1	1.60265	0.000451454
A0A1V0YQ64	Methylenetetrahydrofolate reductase OS=Acinetobacter nosocomialis OX=106654 GN=metF PE=3 SV=1	1.60265	0.000451454
A0A1V0YQP6	Adenylosuccinate lyase OS=Acinetobacter nosocomialis OX=106654 GN=purB PE=3 SV=1	2.53356	6.23903e-05
A0A333W0D5	Iron-containing alcohol dehydrogenase OS=Acinetobacter baumannii OX=470 GN=dhaT_2 PE=3 SV=1	1.73572	0.000675998
A0A059ZTW8	Alcohol dehydrogenase OS=Acinetobacter baumannii OX=470 GN=dhaT_1 PE=3 SV=1	1.73572	0.000675998
A0A0A7XHR2	Membrane protease subunit OS=Acinetobacter nosocomialis OX=106654 GN=qmcA PE=4 SV=1	1.7433	0.00132235
A0A5N0FX62	Peroxidase OS=Acinetobacter baumannii OX=470 GN=ACX61_18020 PE=3 SV=1	1.01935	0.00627015
A0A836Z475	GMP synthase [glutamine-hydrolyzing] OS=Acinetobacter nosocomialis OX=106654 GN=guaA PE=3 SV=1	2.01878	0.000203846
V5VGT0	Aspartate-semialdehyde dehydrogenase OS=Acinetobacter baumannii OX=470 GN=asd PE=1 SV=1	1.33571	0.0027298
A0A5N0FZB2	Arginine--tRNA ligase OS=Acinetobacter baumannii OX=470 GN=argS PE=3 SV=1	1.55139	0.00165406
A0A0J8TFI5	Phospho-2-dehydro-3-deoxyheptonate aldolase OS=Acinetobacter baumannii OX=470 GN=AUO97_16045 PE=3 SV=1	1.81106	3.11808e-05
A0A241YLQ1	Iron-containing alcohol dehydrogenase OS=Acinetobacter nosocomialis OX=106654 GN=adhB PE=3 SV=1	1.73572	0.000675998
A0A836MKR2	Chaperone SurA OS=Acinetobacter nosocomialis OX=106654 GN=surA PE=3 SV=1	1.26963	0.000253561
A0A7U5GP56	NLPA lipoprotein OS=Acinetobacter baumannii OX=470 GN=ACX61_13345 PE=3 SV=1	1.13816	0.000109088
A0A335SUX6	2,6-dichlorophenolindophenol oxidoreductase subunit beta OS=Acinetobacter baumannii OX=470 GN=acoB PE=4 SV=1	1.35161	0.0151292
K9BET4	Aspartate-semialdehyde dehydrogenase OS=Acinetobacter nosocomialis OX=106654 GN=asd PE=3 SV=1	1.33571	0.0027298
A0A2T7FKC0	Transketolase OS=Acinetobacter nosocomialis OX=106654 GN=AE32_01619 PE=3 SV=1	1.67491	0.000159031
A0A1V0YMK4	Fatty acyl-CoA reductase OS=Acinetobacter nosocomialis OX=106654 GN=acr1 PE=3 SV=1	1.34028	0.000105987
V5V971	Acyl coenzyme A reductase OS=Acinetobacter baumannii OX=470 GN=acr1_1 PE=3 SV=1	1.34028	0.000105987
A0A336ADM2	N-acetyl-gamma-glutamyl-phosphate reductase OS=Acinetobacter nosocomialis OX=106654 GN=argC PE=3 SV=1	1.52356	2.91395e-05
A0A836MMU4	Arginine--tRNA ligase OS=Acinetobacter nosocomialis OX=106654 GN=argS PE=3 SV=1	2.73509	0.000167867
V5VB00	DUF541 domain-containing protein OS=Acinetobacter baumannii OX=470 GN=ABCAM1_2729 PE=4 SV=1	1.16414	8.44807e-05
A0A8I1Z0X0	DUF541 domain-containing protein OS=Acinetobacter baumannii OX=470 GN=A0141_RS10275 PE=4 SV=1	1.16414	8.44807e-05
A0A7U4SH63	Uncharacterized protein OS=Acinetobacter baumannii OX=470 GN=ACX61_14140 PE=4 SV=1	2.85659	0.0231753
V5VDX5	Cell division protein ZapE OS=Acinetobacter baumannii OX=470 GN=zapE PE=3 SV=1	1.24914	0.00164065
A0A7L5TK77	Tetratricopeptide repeat protein OS=Acinetobacter baumannii OX=470 GN=G3N53_00015 PE=4 SV=1	1.58909	0.000181155
A0A2T7FI74	S-(hydroxymethyl)glutathione dehydrogenase OS=Acinetobacter nosocomialis OX=106654 GN=AE32_01868 PE=3 SV=1	1.25701	0.000824142
A0AA45B896	Peptidase M16 OS=Acinetobacter baumannii OX=470 GN=CV954_008445 PE=4 SV=1	3.44292	0.0366477
A0AA44XQ24	Cell division protein ZapE OS=Acinetobacter baumannii OX=470 GN=zapE PE=3 SV=1	1.24914	0.00164065
A0A836MNK3	Catalase-peroxidase OS=Acinetobacter nosocomialis OX=106654 GN=katG PE=3 SV=1	1.26183	0.000147876
K9BUU0	FAD-binding protein OS=Acinetobacter nosocomialis OX=106654 GN=AE32_03459 PE=4 SV=1	1.28747	0.000614663
A0A0D5YDK1	Amine oxidase, flavin-containing OS=Acinetobacter baumannii OX=470 GN=Aba7835_01070 PE=4 SV=1	1.28747	0.000614663
V5VHB0	Argininosuccinate lyase OS=Acinetobacter baumannii OX=470 GN=argH PE=3 SV=1	1.13543	0.00247968
A0AA37DPE9	FHA domain-containing protein OS=Acinetobacter baumannii OX=470 GN=CV954_018420 PE=4 SV=1	2.18269	5.4392e-05
A0A0G4QKV1	FHA domain protein OS=Acinetobacter baumannii OX=470 GN=ABR2091_0274 PE=4 SV=1	2.18269	5.4392e-05
A0A5N0G5U2	AMP-binding protein OS=Acinetobacter baumannii OX=470 GN=ACX61_11285 PE=4 SV=1	1.8962	0.00126876
V5VE85	Glutathione peroxidase OS=Acinetobacter baumannii OX=470 GN=bsaA_2 PE=3 SV=1	1.27083	0.00190586
A0A0Q1QH53	Aspartokinase OS=Acinetobacter nosocomialis OX=106654 GN=lysC PE=3 SV=1	1.18269	7.726e-05
A0A7Z1YX65	N-acetyl-gamma-glutamyl-phosphate reductase OS=Acinetobacter baumannii OX=470 GN=argC PE=3 SV=1	1.52356	2.91395e-05
A0A5N0FWF4	Outer membrane protein assembly factor BamB OS=Acinetobacter baumannii OX=470 GN=bamB PE=3 SV=1	1.54893	0.000747928
V5VGU9	Outer membrane protein assembly factor BamB OS=Acinetobacter baumannii OX=470 GN=bamB PE=3 SV=1	1.54893	0.000747928
A0A7U4NEJ6	Lipoprotein OS=Acinetobacter baumannii OX=470 GN=ACX61_00535 PE=4 SV=1	1.02645	0.000746682
A0A0N8YF82	Small ribosomal subunit protein uS10 OS=Acinetobacter nosocomialis OX=106654 GN=rpsJ PE=3 SV=1	1.40871	4.25284e-05
A0A2T7FIK3	Probable malate:quinone oxidoreductase OS=Acinetobacter nosocomialis OX=106654 GN=mqo PE=3 SV=1	2.64432	0.000102228
A0A5N0G0Q7	Dihydroorotate dehydrogenase (quinone) OS=Acinetobacter baumannii OX=470 GN=pyrD PE=3 SV=1	1.40817	0.000289277
A0A5P3MLU3	Dihydroorotate dehydrogenase (quinone) OS=Acinetobacter baumannii OX=470 GN=pyrD PE=3 SV=1	1.40817	0.000289277
A0A2T7FNS7	Peptidase M16C associated domain-containing protein OS=Acinetobacter nosocomialis OX=106654 GN=AE32_02038 PE=4 SV=1	3.44292	0.0366477
A0A2T7FN25	Alpha-ketoacid dehydrogenase subunit beta OS=Acinetobacter nosocomialis OX=106654 GN=AE32_01780 PE=4 SV=1	1.35161	0.0151292
A0A3R9T247	Methylenetetrahydrofolate reductase OS=Acinetobacter baumannii OX=470 GN=metF PE=3 SV=1	1.60265	0.000451454
A0A077GQD3	Aldo/keto reductase OS=Acinetobacter baumannii OX=470 GN=tas PE=4 SV=1	1.7062	1.9563e-05
A0A9P2QJU0	NADP(H)-dependent aldo-keto reductase OS=Acinetobacter baumannii OX=470 GN=A0141_RS09740 PE=4 SV=1	1.7062	1.9563e-05
A0A836MKJ5	Phospho-2-dehydro-3-deoxyheptonate aldolase OS=Acinetobacter nosocomialis OX=106654 GN=AE32_01733 PE=3 SV=1	1.60312	1.57558e-06
A0AA44XR93	N-acetyl-gamma-glutamyl-phosphate reductase OS=Acinetobacter baumannii OX=470 GN=argC PE=3 SV=1	1.52356	2.91395e-05
A0A858UGZ8	NAD(P)-binding protein OS=Acinetobacter baumannii OX=470 GN=HB367_14585 PE=4 SV=1	1.28747	0.000614663
A0A1V1AIG2	Capsule assembly Wzi family protein OS=Acinetobacter baumannii OX=470 GN=ACX61_14020 PE=4 SV=1	1.72944	0.00020019
H6VX66	Zeta toxin domain-containing protein OS=Acinetobacter baumannii OX=470 GN=ACX61_19580 PE=4 SV=1	1.38437	0.00352933
A0A1V0YUD5	carbonic anhydrase OS=Acinetobacter nosocomialis OX=106654 GN=cynT PE=3 SV=1	1.18206	0.0176363
V5VFR9	carbonic anhydrase OS=Acinetobacter baumannii OX=470 GN=cynT PE=3 SV=1	1.18206	0.0176363
V5VA37	Acetyl-coenzyme A carboxylase carboxyl transferase subunit beta OS=Acinetobacter baumannii OX=470 GN=accD PE=3 SV=1	1.71721	0.000395403
V5VIV0	Large ribosomal subunit protein uL10 OS=Acinetobacter baumannii OX=470 GN=rplJ PE=3 SV=1	1.00144	0.0095798
A0A059ZDV9	1,3-propanediol dehydrogenase(3-hydroxypropionaldehydereductase) OS=Acinetobacter baumannii OX=470 GN=dhaT_2 PE=4 SV=1	3.54461	5.32157e-05
V5VIB6	Protein-export protein SecB OS=Acinetobacter baumannii OX=470 GN=secB PE=3 SV=1	1.21785	0.000937887
A0A0A7XM44	Protein-export protein SecB OS=Acinetobacter nosocomialis OX=106654 GN=secB PE=3 SV=1	1.21785	0.000937887
A0A077GML8	Fructose-1,6-bisphosphatase class 1 OS=Acinetobacter baumannii OX=470 GN=fbp PE=3 SV=1	1.73985	0.0115395
V5VCA5	Fructose-1,6-bisphosphatase class 1 OS=Acinetobacter baumannii OX=470 GN=fbp_2 PE=3 SV=1	1.73985	0.0115395
A0A0H4V3Q9	Tryptophan synthase alpha chain OS=Acinetobacter baumannii OX=470 GN=trpA PE=3 SV=1	2.65855	5.87872e-05
V5VI56	Alpha/beta hydrolase OS=Acinetobacter baumannii OX=470 GN=ABCAM1_3681 PE=4 SV=1	1.88284	6.06789e-06
A0A1S2FTM4	Uncharacterized protein OS=Acinetobacter baumannii OX=470 GN=A7M90_10825 PE=4 SV=1	2.85659	0.0231753
C9D9L2	Universal stress protein OS=Acinetobacter baumannii OX=470 GN=uspA PE=3 SV=1	1.32921	0.00355623
A0A8B4NCW4	Argininosuccinate lyase OS=Acinetobacter nosocomialis OX=106654 GN=argH PE=3 SV=1	1.13543	0.00247968
A0A7U4NIH7	Enoyl-CoA hydratase OS=Acinetobacter baumannii OX=470 GN=paaZ PE=4 SV=1	3.90366	8.40704e-05
A0A2T7FKU0	NADP(H)-dependent aldo-keto reductase OS=Acinetobacter nosocomialis OX=106654 GN=AE32_01151 PE=4 SV=1	1.7062	1.9563e-05
A0A836MM70	Aspartate carbamoyltransferase OS=Acinetobacter nosocomialis OX=106654 GN=AE32_01162 PE=4 SV=1	2.5359	0.00761612
V5VBV8	Outer-membrane lipoprotein carrier protein OS=Acinetobacter baumannii OX=470 GN=lolA PE=3 SV=1	1.97966	0.000490224
A0A077GRV0	DUF3298 domain-containing protein OS=Acinetobacter baumannii OX=470 GN=ACX61_03710 PE=4 SV=1	1.62175	0.00457312
A0A1E3MBE0	DUF3298 domain-containing protein OS=Acinetobacter baumannii OX=470 GN=A0141_RS15100 PE=4 SV=1	1.62175	0.00457312
V5VHH8	Uncharacterized protein/domain associated with GTPases OS=Acinetobacter baumannii OX=470 GN=A0141_RS07035 PE=4 SV=1	1.23695	6.8236e-05
V5VFX0	Malonyl CoA-acyl carrier protein transacylase OS=Acinetobacter baumannii OX=470 GN=fabD_2 PE=1 SV=1	2.51954	3.1149e-05
A0A077GD21	Malonyl CoA-acyl carrier protein transacylase OS=Acinetobacter baumannii OX=470 GN=fabD PE=3 SV=1	2.51954	3.1149e-05
A0A3G6Z2D7	Copper-translocating P-type ATPase OS=Acinetobacter nosocomialis OX=106654 GN=AE32_00573 PE=3 SV=1	2.30936	0.00414441
A0A081HA73	Heat shock protein 33 OS=Acinetobacter baumannii OX=470 GN=hslO PE=4 SV=1	1.10769	6.2111e-05
A0A5N0FWS9	Heat shock protein Hsp33 OS=Acinetobacter baumannii OX=470 GN=ACX61_16880 PE=4 SV=1	1.10769	6.2111e-05
V5VF24	Dihydroorotase OS=Acinetobacter baumannii OX=470 GN=pyrC PE=3 SV=1	1.40381	0.000120885
A0AA44XNT5	Dihydroorotase OS=Acinetobacter baumannii OX=470 GN=pyrC PE=3 SV=1	1.40381	0.000120885
A0A0Q1RXS2	LysR family transcriptional regulator OS=Acinetobacter nosocomialis OX=106654 GN=nahR PE=3 SV=1	1.6173	0.00226086
A0A7Z2AGE7	Alkyl hydroperoxide reductase subunit F OS=Acinetobacter baumannii OX=470 GN=ahpF PE=3 SV=1	3.56469	4.58725e-05
A0A2G1TFM8	Alkyl hydroperoxide reductase subunit F OS=Acinetobacter baumannii OX=470 GN=ahpF PE=3 SV=1	3.56469	4.58725e-05
A0A2T7FRR1	Phosphoserine aminotransferase OS=Acinetobacter nosocomialis OX=106654 GN=serC PE=3 SV=1	1.38239	2.44894e-05
A0A2T7FPV3	Uncharacterized protein OS=Acinetobacter nosocomialis OX=106654 GN=AE32_00967 PE=4 SV=1	2.85659	0.0231753
A0A837AGE3	Dihydroorotate dehydrogenase (quinone) OS=Acinetobacter nosocomialis OX=106654 GN=pyrD PE=3 SV=1	1.40817	0.000289277
A0A232K601	Pyrroline-5-carboxylate reductase OS=Acinetobacter baumannii OX=470 GN=proC PE=3 SV=1	3.58137	0.00175063
A0A333QX65	Pyrroline-5-carboxylate reductase OS=Acinetobacter nosocomialis OX=106654 GN=proC PE=3 SV=1	3.58137	0.00175063
K9B702	DUF697 domain-containing protein OS=Acinetobacter nosocomialis OX=106654 GN=AE32_00363 PE=4 SV=1	1.23695	6.8236e-05
A0AA44XTD2	N-succinylarginine dihydrolase OS=Acinetobacter baumannii OX=470 GN=astB PE=3 SV=1	1.96901	8.02176e-05
A0A836MHJ0	N-succinylarginine dihydrolase OS=Acinetobacter nosocomialis OX=106654 GN=astB PE=3 SV=1	1.96901	8.02176e-05
A0A5N0G0W9	N-succinylarginine dihydrolase OS=Acinetobacter baumannii OX=470 GN=astB PE=3 SV=1	1.96901	8.02176e-05
K9BBU6	Cell division protein ZapE OS=Acinetobacter nosocomialis OX=106654 GN=zapE PE=3 SV=1	1.24914	0.00164065
A0A836MGL9	Alpha/beta hydrolase fold-3 domain-containing protein OS=Acinetobacter nosocomialis OX=106654 GN=AE32_03742 PE=4 SV=1	1.88284	6.06789e-06
A0A0A7XFT3	Acetyl-coenzyme A carboxylase carboxyl transferase subunit beta OS=Acinetobacter nosocomialis OX=106654 GN=accD PE=3 SV=1	1.66838	0.00825805
A0A219C9G7	Sel1 repeat OS=Acinetobacter baumannii OX=470 GN=AYR68_14915 PE=4 SV=1	1.61495	0.00117315
A0A090B0M2	Sel1 repeat family protein OS=Acinetobacter baumannii OX=470 GN=A0141_RS13035 PE=4 SV=1	1.61495	0.00117315
A0A0Q1TT49	Large ribosomal subunit protein uL11 OS=Acinetobacter nosocomialis OX=106654 GN=rplK PE=3 SV=1	1.17441	0.000425396
A0A0H4UQA4	Alpha/beta hydrolase OS=Acinetobacter baumannii OX=470 GN=ACX61_08895 PE=4 SV=1	2.01221	9.32148e-06
V5VGY1	3-methyl-2-oxobutanoate hydroxymethyltransferase OS=Acinetobacter baumannii OX=470 GN=panB PE=3 SV=1	2.35868	0.000398018
A0A0A7XN09	ATP synthase epsilon chain OS=Acinetobacter nosocomialis OX=106654 GN=atpC PE=3 SV=1	1.04544	0.0156322
V5VHG0	ATP synthase epsilon chain OS=Acinetobacter baumannii OX=470 GN=atpC PE=1 SV=1	1.04544	0.0156322
A0AA44XPP8	Protein GrpE OS=Acinetobacter baumannii OX=470 GN=grpE PE=3 SV=1	1.14012	0.00256446
A0A059ZMY8	Protein GrpE OS=Acinetobacter baumannii OX=470 GN=grpE PE=3 SV=1	1.14012	0.00256446
A0A0A7XJK5	Glutathione peroxidase OS=Acinetobacter nosocomialis OX=106654 GN=bsaA_1 PE=3 SV=1	1.27083	0.00190586
V5VE02	Universal stress protein OS=Acinetobacter baumannii OX=470 GN=A7M90_02215 PE=3 SV=1	2.20257	8.22518e-05
A0A836Z2D6	Histidine--tRNA ligase OS=Acinetobacter nosocomialis OX=106654 GN=hisS PE=3 SV=1	2.22628	9.23283e-05
A0A836Z0H0	Fructose-1,6-bisphosphatase class 1 OS=Acinetobacter nosocomialis OX=106654 GN=fbp PE=3 SV=1	1.73985	0.0115395
A0A7U4WG98	CHAD domain-containing protein OS=Acinetobacter baumannii OX=470 GN=ACX61_04925 PE=4 SV=1	3.62217	3.09537e-05
A0AA45B9M6	Inorganic triphosphatase OS=Acinetobacter baumannii OX=470 GN=CV954_004995 PE=4 SV=1	3.62217	3.09537e-05
A0A059ZGG1	Glutamate--tRNA ligase OS=Acinetobacter baumannii OX=470 GN=gltX PE=3 SV=1	2.5036	0.000487293
A0A0H5FEU5	Lipoprotein OS=Acinetobacter baumannii OX=470 GN=ACX61_18100 PE=4 SV=1	1.39287	0.00308154
A0A1V0YVN2	Outer membrane protein assembly factor BamB OS=Acinetobacter nosocomialis OX=106654 GN=yfgL PE=3 SV=1	1.54893	0.000747928
K9C4D3	Peptidoglycan-associated lipoprotein OS=Acinetobacter nosocomialis OX=106654 GN=pal PE=3 SV=1	1.25128	0.00108011
A0A836MHP8	Metallo-beta-lactamase domain-containing protein OS=Acinetobacter nosocomialis OX=106654 GN=AE32_02868 PE=4 SV=1	1.51316	0.000356078
V5V9P9	Large ribosomal subunit protein uL13 OS=Acinetobacter baumannii OX=470 GN=rplM PE=3 SV=1	2.10266	0.000918013
A0A9P2QID6	D-glycerate dehydrogenase OS=Acinetobacter baumannii OX=470 GN=A0141_RS16105 PE=3 SV=1	1.06143	0.000522496
A0AA36YHD3	Elongation factor 4 OS=Acinetobacter baumannii OX=470 GN=lepA PE=3 SV=1	1.51652	0.0433449
V5VB25	Elongation factor 4 OS=Acinetobacter baumannii OX=470 GN=lepA PE=3 SV=1	1.51652	0.0433449
A0A9P2VC84	Lipoprotein OS=Acinetobacter baumannii OX=470 GN=A0141_RS12705 PE=4 SV=1	1.39287	0.00308154
K9BMM9	Outer membrane lipoprotein Blc OS=Acinetobacter nosocomialis OX=106654 GN=AE32_02684 PE=3 SV=1	1.13159	0.000403352
A0AA45B6J8	Capsule assembly Wzi family protein OS=Acinetobacter baumannii OX=470 GN=CV954_014455 PE=4 SV=1	1.66903	0.000138653
A0A0R1C646	DNA-directed RNA polymerase subunit omega OS=Acinetobacter nosocomialis OX=106654 GN=rpoZ PE=3 SV=1	1.14861	0.00101238
A6XB80	CarO OS=Acinetobacter baumannii OX=470 GN=carO PE=1 SV=1	3.31397	0.000111718
V5VFN9	Delta-aminolevulinic acid dehydratase OS=Acinetobacter baumannii OX=470 GN=hemB PE=3 SV=1	1.08338	0.000589808
A0A9P2VAA5	Delta-aminolevulinic acid dehydratase OS=Acinetobacter baumannii OX=470 GN=hemB PE=3 SV=1	1.08338	0.000589808
A0A086HTU2	DNA-binding protein OS=Acinetobacter baumannii OX=470 GN=cbpA PE=4 SV=1	2.104	0.000595282
A0AA45B682	DNA-binding protein OS=Acinetobacter baumannii OX=470 GN=CV954_017960 PE=4 SV=1	2.104	0.000595282
A0A1V0YPJ6	CarO OS=Acinetobacter nosocomialis OX=106654 GN=AE32_02718 PE=4 SV=1	3.31397	0.000111718
V5VHI8	Peptide deformylase OS=Acinetobacter baumannii OX=470 GN=def1 PE=3 SV=1	1.40218	0.000225391
A0A836MIZ6	CHAD domain-containing protein OS=Acinetobacter nosocomialis OX=106654 GN=AE32_02644 PE=4 SV=1	4.85296	1.014e-05
A0A5N0G265	Erythronate-4-phosphate dehydrogenase OS=Acinetobacter baumannii OX=470 GN=pdxB PE=3 SV=1	3.39442	0.0317122
A0A9P2QGC7	Erythronate-4-phosphate dehydrogenase OS=Acinetobacter baumannii OX=470 GN=pdxB PE=3 SV=1	3.39442	0.0317122
A0A0D5YG97	ABC-1 domain protein OS=Acinetobacter baumannii OX=470 GN=A0141_RS14465 PE=3 SV=1	3.72607	0.0320144
A0A0E1JKI2	Kinase OS=Acinetobacter baumannii OX=470 GN=ACX61_06970 PE=3 SV=1	3.72607	0.0320144
A0A837B1V1	Copper resistance system multicopper oxidase OS=Acinetobacter nosocomialis OX=106654 GN=AE32_00579 PE=4 SV=1	6.1861	4.16476e-05
A0A077GCG2	ATPase OS=Acinetobacter baumannii OX=470 GN=A0141_RS03725 PE=3 SV=1	1.3507	0.00544105
A0AA44XTA8	3-hydroxyacyl-CoA dehydrogenase OS=Acinetobacter baumannii OX=470 GN=CV954_002925 PE=3 SV=1	1.17249	0.00072857
V5V800	AP-4-A phosphorylase OS=Acinetobacter baumannii OX=470 GN=A0141_RS05030 PE=4 SV=1	1.64386	0.000161302
A0A5N0G3I3	DUF333 domain-containing protein OS=Acinetobacter baumannii OX=470 GN=ACX61_11685 PE=4 SV=1	2.23051	0.000106414
A0A0B9X1K0	ATP phosphoribosyltransferase regulatory subunit OS=Acinetobacter baumannii OX=470 GN=hisZ PE=3 SV=1	1.17249	0.000202606
A0A334N9D2	Copper chaperone OS=Acinetobacter nosocomialis OX=106654 GN=AE32_01193 PE=4 SV=1	2.31528	0.000158558
A0A5N0G0R4	Bifunctional glyoxylate/hydroxypyruvate reductase B OS=Acinetobacter baumannii OX=470 GN=ACX61_06410 PE=3 SV=1	1.06143	0.000522496
A0A059ZHV7	Putative phosphoenolpyruvate synthase regulatory protein OS=Acinetobacter baumannii OX=470 GN=ppsR PE=3 SV=1	1.73292	0.0478058
V5VHU8	NADH-quinone oxidoreductase subunit E OS=Acinetobacter baumannii OX=470 GN=nuoE PE=3 SV=1	1.06074	0.00435791
A0AA44XU50	Uncharacterized protein OS=Acinetobacter baumannii OX=470 GN=CV954_004870 PE=4 SV=1	2.08848	0.000527802
V5VAR7	NF038105 family protein OS=Acinetobacter baumannii OX=470 GN=A0141_RS10855 PE=4 SV=1	1.62992	0.00615566
A0A0A7XJS0	Surface antigen OS=Acinetobacter nosocomialis OX=106654 GN=AE32_01472 PE=4 SV=1	1.14535	0.012477
K9BM91	RidA family protein OS=Acinetobacter nosocomialis OX=106654 GN=AE32_00083 PE=4 SV=1	1.63528	0.0389573
A0A0A7XL79	Probable transcriptional regulatory protein AE32_01586 OS=Acinetobacter nosocomialis OX=106654 GN=yebC PE=3 SV=1	1.18269	0.00709
A0A6I1P0P4	UDP-3-O-acylglucosamine N-acyltransferase OS=Acinetobacter baumannii OX=470 GN=lpxD PE=3 SV=1	2.84219	0.0379273
A0A9P2QG85	UDP-3-O-acylglucosamine N-acyltransferase OS=Acinetobacter baumannii OX=470 GN=lpxD PE=3 SV=1	2.84219	0.0379273
V5VA94	SdpI family protein OS=Acinetobacter baumannii OX=470 GN=A7M90_16870 PE=4 SV=1	1.36065	0.00231285
V5VHY0	Membrane protein insertase YidC OS=Acinetobacter baumannii OX=470 GN=yidC PE=3 SV=1	1.32308	0.000212514
A0A385XRM9	Porin (Fragment) OS=Acinetobacter baumannii OX=470 GN=carO PE=4 SV=1	3.31397	0.000111718
A0A836MHS7	Bifunctional glyoxylate/hydroxypyruvate reductase B OS=Acinetobacter nosocomialis OX=106654 GN=AE32_02447 PE=3 SV=1	1.06143	0.000522496
A0A059ZNW9	ATP phosphoribosyltransferase regulatory subunit OS=Acinetobacter baumannii OX=470 GN=hisZ PE=3 SV=1	1.17249	0.000202606
A0A5Q0RTD5	Thymidylate synthase OS=Acinetobacter nosocomialis OX=106654 GN=thyA PE=3 SV=1	2.79597	1.2921e-06
V5VIF5	Thymidylate synthase OS=Acinetobacter baumannii OX=470 GN=thyA PE=3 SV=1	2.79597	1.2921e-06
V5VB35	Large ribosomal subunit protein uL16 OS=Acinetobacter baumannii OX=470 GN=rplP PE=3 SV=1	1.30334	0.00716756
A0A5N0FZM0	N5-carboxyaminoimidazole ribonucleotide synthase OS=Acinetobacter baumannii OX=470 GN=purK PE=3 SV=1	1.44943	0.0135591
A0A836MGN1	N5-carboxyaminoimidazole ribonucleotide synthase OS=Acinetobacter nosocomialis OX=106654 GN=purK PE=3 SV=1	1.44943	0.0135591
A0A2T7FJC6	2,3-dehydroadipyl-CoA hydratase OS=Acinetobacter nosocomialis OX=106654 GN=AE32_01397 PE=3 SV=1	2.30714	0.00527564
A0A0H4UQT9	2,3-dehydroadipyl-CoA hydratase OS=Acinetobacter baumannii OX=470 GN=ACX61_11585 PE=3 SV=1	2.30714	0.00527564
V5VHP3	L-threonylcarbamoyladenylate synthase OS=Acinetobacter baumannii OX=470 GN=yciO PE=4 SV=1	1.94373	5.0248e-05
V5VFD6	Fe/S biogenesis protein NfuA OS=Acinetobacter baumannii OX=470 GN=nfuA PE=3 SV=1	3.09301	7.62563e-05
K9C884	Peptide deformylase OS=Acinetobacter nosocomialis OX=106654 GN=def_2 PE=3 SV=1	1.12499	0.00047744
A0A090B7R9	Uncharacterized protein OS=Acinetobacter baumannii OX=470 GN=ACX61_19215 PE=4 SV=1	1.91877	7.31079e-05
A0A5Q0RT64	NF038105 family protein OS=Acinetobacter nosocomialis OX=106654 GN=AE32_02744 PE=4 SV=1	1.62992	0.00615566
A0A0A7XEQ9	Glutamate--tRNA ligase OS=Acinetobacter nosocomialis OX=106654 GN=gltX PE=3 SV=1	2.59622	0.000170301
A0A836MJE4	Protein kinase domain-containing protein OS=Acinetobacter nosocomialis OX=106654 GN=AE32_02347 PE=3 SV=1	3.72607	0.0320144
A0A0A7XLN2	NADH-quinone oxidoreductase subunit E OS=Acinetobacter nosocomialis OX=106654 GN=nuoE PE=3 SV=1	1.06074	0.00435791
V5VF39	OsmC family protein OS=Acinetobacter baumannii OX=470 GN=yhfA PE=4 SV=1	1.27322	0.000168073
A0A836Z4S2	Delta-aminolevulinic acid dehydratase OS=Acinetobacter nosocomialis OX=106654 GN=AE32_00885 PE=3 SV=1	1.08338	0.000589808
V5V842	Transcription antitermination protein NusB OS=Acinetobacter baumannii OX=470 GN=nusB PE=3 SV=1	1.65211	0.00271717
A0A0A7XEI2	Transcription antitermination protein NusB OS=Acinetobacter nosocomialis OX=106654 GN=nusB PE=3 SV=1	1.65211	0.00271717
A0A836MHV7	YcxB family protein OS=Acinetobacter nosocomialis OX=106654 GN=AE32_03012 PE=4 SV=1	1.36065	0.00231285
A0A0A7XE51	HIT domain-containing protein OS=Acinetobacter nosocomialis OX=106654 GN=AE32_03709 PE=4 SV=1	1.67401	0.000339889
A0A0D5YFZ3	Phenazine biosynthesis protein OS=Acinetobacter baumannii OX=470 GN=A0141_RS10360 PE=3 SV=1	2.45075	0.00133583
A0AA44XP99	2,3-dehydroadipyl-CoA hydratase OS=Acinetobacter baumannii OX=470 GN=CV954_011970 PE=3 SV=1	2.30714	0.00527564
A0A836MP05	Uncharacterized protein OS=Acinetobacter nosocomialis OX=106654 GN=AE32_00759 PE=4 SV=1	3.06764	0.000330176
A0A0R0WWN3	Iron-sulfur cluster assembly scaffold protein IscU OS=Acinetobacter nosocomialis OX=106654 GN=iscU PE=3 SV=1	1.67717	5.78972e-05
V5VDU6	Iron-sulfur cluster assembly scaffold protein IscU OS=Acinetobacter baumannii OX=470 GN=iscU PE=3 SV=1	1.67717	5.78972e-05
A0A5P3MGC5	TonB-dependent receptor OS=Acinetobacter baumannii OX=470 GN=A0141_RS01505 PE=3 SV=1	1.37907	0.0085931
A0A7U5JSK6	3-hydroxyacyl-CoA dehydrogenase OS=Acinetobacter baumannii OX=470 GN=ACX61_12035 PE=4 SV=1	2.16736	0.00178967
A0AA44XNB6	N5-carboxyaminoimidazole ribonucleotide synthase OS=Acinetobacter baumannii OX=470 GN=purK PE=3 SV=1	1.44943	0.0135591
V5V9E8	Small ribosomal subunit protein bS16 OS=Acinetobacter baumannii OX=470 GN=rpsP PE=3 SV=1	1.68437	4.77391e-05
A0A9P2QLJ2	NAD(P)/FAD-dependent oxidoreductase OS=Acinetobacter baumannii OX=470 GN=A0141_RS17875 PE=3 SV=1	2.88245	5.47612e-05
A0A8B4NB27	Flavoprotein OS=Acinetobacter nosocomialis OX=106654 GN=ethA_1 PE=3 SV=1	2.88245	5.47612e-05
A0A5N0FYW9	Monooxygenase OS=Acinetobacter baumannii OX=470 GN=ACX61_02275 PE=3 SV=1	2.88245	5.47612e-05
A0A086HZU3	ABC transporter ATP-binding protein OS=Acinetobacter baumannii OX=470 GN=yrbF PE=1 SV=1	4.16882	0.0182875
A0A7U4SI70	ABC transporter ATP-binding protein OS=Acinetobacter baumannii OX=470 GN=ACX61_02025 PE=4 SV=1	4.16882	0.0182875
A0A347R6G8	Maleylacetoacetate isomerase OS=Acinetobacter baumannii OX=470 GN=maiA PE=3 SV=1	3.60485	7.26025e-06
A0A219CCV8	Maleylacetoacetate isomerase OS=Acinetobacter baumannii OX=470 GN=maiA PE=3 SV=1	3.60485	7.26025e-06
A0A836Z0G1	Outer-membrane lipoprotein carrier protein OS=Acinetobacter nosocomialis OX=106654 GN=lolA PE=3 SV=1	1.97966	0.000490224
V5VI29	Hypoxanthine phosphoribosyltransferase OS=Acinetobacter baumannii OX=470 GN=hpt PE=3 SV=1	1.02998	0.00756005
A0A836MJ17	Uncharacterized protein OS=Acinetobacter nosocomialis OX=106654 GN=AE32_02672 PE=4 SV=1	2.32884	0.00059082
A0A9P2QBJ6	CoA transferase subunit B OS=Acinetobacter baumannii OX=470 GN=A0141_RS01060 PE=3 SV=1	1.60975	8.85617e-06
V5VCZ1	3-oxoacid CoA-transferase subunit B OS=Acinetobacter baumannii OX=470 GN=atoA PE=3 SV=1	1.60975	8.85617e-06
A0AA44XRH7	Pyridine nucleotide-disulfide oxidoreductase OS=Acinetobacter baumannii OX=470 GN=CV954_013090 PE=3 SV=1	3.56469	4.58725e-05
A0A0A7XGU9	Elongation factor 4 OS=Acinetobacter nosocomialis OX=106654 GN=lepA PE=3 SV=1	1.51652	0.0433449
V5V9X4	Molybdopterin biosynthesis protein MoeB OS=Acinetobacter baumannii OX=470 GN=A0141_RS13555 PE=4 SV=1	1.4452	3.39607e-06
A0A0D7QWA3	Transcriptional regulator OS=Acinetobacter baumannii OX=470 GN=dmlR_15 PE=3 SV=1	1.18142	0.000873327
A0A0Q1TR34	Hypoxanthine phosphoribosyltransferase OS=Acinetobacter nosocomialis OX=106654 GN=hpt PE=3 SV=1	1.02998	0.00756005
A0A7U4NFW1	Copper oxidase OS=Acinetobacter baumannii OX=470 GN=ACX61_04140 PE=4 SV=1	6.1861	4.16476e-05
A0A0A7XMV8	Rhodanese domain protein OS=Acinetobacter nosocomialis OX=106654 GN=AE32_03143 PE=4 SV=1	1.4452	3.39607e-06
A0A2T7FS50	Transcriptional regulator OS=Acinetobacter nosocomialis OX=106654 GN=dmlR_1 PE=3 SV=1	1.18142	0.000873327
A0A0H4V2A7	Methionyl-tRNA formyltransferase OS=Acinetobacter baumannii OX=470 GN=fmt PE=3 SV=1	1.08322	0.0149112
A0A836MGK3	Methionyl-tRNA formyltransferase OS=Acinetobacter nosocomialis OX=106654 GN=fmt PE=3 SV=1	1.08322	0.0149112
A0A0R0WGC6	Large ribosomal subunit protein uL16 OS=Acinetobacter nosocomialis OX=106654 GN=rplP PE=3 SV=1	1.30334	0.00716756
A0A836MH14	3-dehydroquinate synthase OS=Acinetobacter nosocomialis OX=106654 GN=aroB PE=3 SV=1	1.02361	0.0211475
A0AA45B934	3-dehydroquinate synthase OS=Acinetobacter baumannii OX=470 GN=aroB PE=3 SV=1	1.02361	0.0211475
V5V8R5	3-dehydroquinate synthase OS=Acinetobacter baumannii OX=470 GN=aroB PE=1 SV=1	1.02361	0.0211475
K9BAS3	Protease SohB OS=Acinetobacter nosocomialis OX=106654 GN=sohB PE=3 SV=1	2.02966	0.00805763
A0A059ZEL5	Peptidase S49 OS=Acinetobacter baumannii OX=470 GN=sohB PE=3 SV=1	2.02966	0.00805763
A0A5N0G065	Peptidase S49 OS=Acinetobacter baumannii OX=470 GN=sohB PE=3 SV=1	2.02966	0.00805763
A0A836MIN5	PhzF family phenazine biosynthesis protein OS=Acinetobacter nosocomialis OX=106654 GN=AE32_02648 PE=3 SV=1	2.45075	0.00133583
V5VIQ8	Ribosome-binding factor A OS=Acinetobacter baumannii OX=470 GN=rbfA PE=3 SV=1	4.11377	0.0030493
V5V9V8	Ribosomal RNA small subunit methyltransferase A OS=Acinetobacter baumannii OX=470 GN=rsmA PE=3 SV=1	2.8675	0.000364974
A0A0M3FTN1	Ribosomal RNA small subunit methyltransferase A OS=Acinetobacter baumannii OX=470 GN=rsmA PE=3 SV=1	2.8675	0.000364974
A0A858UHH6	TonB-dependent receptor OS=Acinetobacter baumannii OX=470 GN=HB367_16625 PE=3 SV=1	6.64386	4.68265e-05
V5VHH9	OsmC family peroxiredoxin OS=Acinetobacter baumannii OX=470 GN=A0141_RS12755 PE=4 SV=1	1.1137	0.00206888
A0A836MN12	OsmC family peroxiredoxin OS=Acinetobacter nosocomialis OX=106654 GN=AE32_00121 PE=4 SV=1	1.1137	0.00206888
A0A0A7XR85	Transcriptional regulator OS=Acinetobacter nosocomialis OX=106654 GN=qseD PE=3 SV=1	1.65855	0.00275656
A0A0J8TBV5	LysR family transcriptional regulator OS=Acinetobacter baumannii OX=470 GN=A0141_RS01080 PE=3 SV=1	1.65855	0.00275656
A0A0R0WRI3	Glycolate/propanediol utilization protein OS=Acinetobacter nosocomialis OX=106654 GN=AE32_02070 PE=4 SV=1	1.08985	0.046392
A0A5N0FVW2	Copper oxidase OS=Acinetobacter baumannii OX=470 GN=ACX61_15450 PE=4 SV=1	6.1861	4.16476e-05
A0AA45B6E1	Copper resistance system multicopper oxidase OS=Acinetobacter baumannii OX=470 GN=CV954_016525 PE=4 SV=1	6.1861	4.16476e-05
A0A2T7FM13	Sel1 repeat family protein OS=Acinetobacter nosocomialis OX=106654 GN=AE32_03042 PE=4 SV=1	2.37267	0.000678627
# Downregulated
V5V8P1	Urocanate hydratase OS=Acinetobacter baumannii OX=470 GN=hutU PE=3 SV=1	-1.47393	1.34693e-05
A0A347R6G1	Urocanate hydratase OS=Acinetobacter baumannii OX=470 GN=hutU PE=3 SV=1	-1.47393	1.34693e-05
A0A836MH02	Urocanate hydratase OS=Acinetobacter nosocomialis OX=106654 GN=hutU PE=3 SV=1	-1.43051	1.70674e-05
V5VCI0	Isocitrate dehydrogenase [NADP] OS=Acinetobacter baumannii OX=470 GN=icd_1 PE=1 SV=1	-1.73216	0.00036708
A0AA45B910	Isocitrate dehydrogenase [NADP] OS=Acinetobacter baumannii OX=470 GN=CV954_004930 PE=3 SV=1	-1.73216	0.00036708
V5VAJ2	Dihydrolipoyllysine-residue succinyltransferase component of 2-oxoglutarate dehydrogenase complex OS=Acinetobacter baumannii OX=470 GN=odhB PE=3 SV=1	-1.33279	4.19788e-06
K9BDW1	Isocitrate dehydrogenase [NADP] OS=Acinetobacter nosocomialis OX=106654 GN=AE32_02657 PE=3 SV=1	-1.02621	0.000242846
A0A1V0YPS3	Dihydrolipoyllysine-residue succinyltransferase component of 2-oxoglutarate dehydrogenase complex OS=Acinetobacter nosocomialis OX=106654 GN=sucB PE=3 SV=1	-1.44222	4.77087e-06
A0A334N9C9	Septum site-determining protein MinD OS=Acinetobacter nosocomialis OX=106654 GN=minD PE=3 SV=1	-1.04692	7.70149e-06
V5VG33	Septum site-determining protein MinD OS=Acinetobacter baumannii OX=470 GN=minD PE=3 SV=1	-1.04692	7.70149e-06
A0A5N0G2D8	catechol 1,2-dioxygenase OS=Acinetobacter baumannii OX=470 GN=catA PE=3 SV=1	-1.55196	0.0394161
A0AA44XR29	catechol 1,2-dioxygenase OS=Acinetobacter baumannii OX=470 GN=catA PE=3 SV=1	-1.55196	0.0394161
A0A0R0WNZ0	Response regulator OS=Acinetobacter nosocomialis OX=106654 GN=bfmR PE=4 SV=1	-2.00043	0.000260205
V5V9M8	Large ribosomal subunit protein uL3 OS=Acinetobacter baumannii OX=470 GN=rplC PE=3 SV=1	-1.09542	8.98623e-05
A0A836Z1B9	catechol 1,2-dioxygenase OS=Acinetobacter nosocomialis OX=106654 GN=AE32_01967 PE=3 SV=1	-1.65608	0.0379626
V5VB96	Glutamine synthetase OS=Acinetobacter baumannii OX=470 GN=glnA PE=3 SV=1	-1.1016	0.0200384
A0A0A7XH14	Large ribosomal subunit protein uL3 OS=Acinetobacter nosocomialis OX=106654 GN=rplC PE=3 SV=1	-1.09542	8.98623e-05
A0A0H4UTA6	Small-conductance mechanosensitive channel OS=Acinetobacter baumannii OX=470 GN=ACX61_15145 PE=3 SV=1	-1.10534	0.0279603
V5VGW1	Transcription termination factor Rho OS=Acinetobacter nosocomialis OX=106654 GN=rho PE=3 SV=1	-1.43051	2.39695e-05
A0A1C9CMD2	DcaP-like protein OS=Acinetobacter baumannii OX=470 GN=A0141_RS15230 PE=4 SV=1	-1.9771	0.000159964
V5VC03	Cytochrome bo(3) ubiquinol oxidase subunit 1 OS=Acinetobacter baumannii OX=470 GN=cyoB PE=3 SV=1	-1.12029	0.00372217
G1C735	serine-type D-Ala-D-Ala carboxypeptidase OS=Acinetobacter baumannii OX=470 GN=dacC PE=3 SV=1	-1.18771	4.5339e-05
V5V952	Small ribosomal subunit protein uS8 OS=Acinetobacter baumannii OX=470 GN=rpsH PE=3 SV=1	-1.42663	3.32824e-06
K9B931	Small ribosomal subunit protein uS8 OS=Acinetobacter nosocomialis OX=106654 GN=rpsH PE=3 SV=1	-1.42663	3.32824e-06
A0A2T7FIG7	AMP-binding protein OS=Acinetobacter nosocomialis OX=106654 GN=AE32_00089 PE=3 SV=1	-1.25432	0.000822116
A0A5N0FYH1	AMP-binding protein OS=Acinetobacter baumannii OX=470 GN=ACX61_18150 PE=3 SV=1	-1.25432	0.000822116
A0A0Q1RKI5	Integration host factor subunit alpha OS=Acinetobacter nosocomialis OX=106654 GN=ihfA PE=3 SV=1	-1.93883	0.00043245
Q5ENX9	Dihydropteroate synthase OS=Acinetobacter baumannii OX=470 GN=sulII PE=3 SV=1	-1.02915	0.00408528
C0MQK1	dihydropteroate synthase (Fragment) OS=Acinetobacter baumannii OX=470 GN=sul2 PE=4 SV=1	-1.02915	0.00408528
V5VE58	Internalin OS=Acinetobacter baumannii OX=470 GN=A0141_RS14285 PE=4 SV=1	-2.59074	0.00177082
A0A090BC42	Small-conductance mechanosensitive channel OS=Acinetobacter baumannii OX=470 GN=A0141_RS11695 PE=3 SV=1	-1.20785	0.0208377
A0A0R0WLG9	Pyrimidine/purine nucleoside phosphorylase OS=Acinetobacter nosocomialis OX=106654 GN=ppnP PE=3 SV=1	-1.35144	0.00190602
A0A2T7FLV6	Glutathione-dependent disulfide-bond oxidoreductase OS=Acinetobacter nosocomialis OX=106654 GN=AE32_01507 PE=3 SV=1	-1.25548	0.0278686
A0A0A7XJ95	Cytochrome bo(3) ubiquinol oxidase subunit 1 OS=Acinetobacter nosocomialis OX=106654 GN=cyoB PE=3 SV=1	-1.12029	0.00372217
V5VCD9	Ribosome-recycling factor OS=Acinetobacter baumannii OX=470 GN=frr PE=3 SV=1	-1.0862	0.000292603
A0A0A7XI90	Ribosome-recycling factor OS=Acinetobacter nosocomialis OX=106654 GN=frr PE=3 SV=1	-1.0862	0.000292603
A0AA45B8Q7	RNA-binding protein Hfq OS=Acinetobacter baumannii OX=470 GN=hfq PE=3 SV=1	-1.20091	0.0267787
A0A222A3L5	RNA-binding protein Hfq OS=Acinetobacter baumannii OX=470 GN=hfq PE=3 SV=1	-1.20091	0.0267787
A0A0R0WIU0	Chaperone protein DnaJ OS=Acinetobacter nosocomialis OX=106654 GN=dnaJ PE=3 SV=1	-1.71509	0.00214313
A0A0N8YG29	tryptophan--tRNA ligase OS=Acinetobacter nosocomialis OX=106654 GN=trpS PE=3 SV=1	-1.18771	0.00286908
A0A0B9XF00	tryptophan--tRNA ligase OS=Acinetobacter baumannii OX=470 GN=trpS PE=3 SV=1	-1.18771	0.00286908
V5VBJ5	Signal peptide OS=Acinetobacter baumannii OX=470 GN=A7M90_04485 PE=4 SV=1	-2.09219	0.000276232
A0A0A7XGH4	Tol-Pal system protein TolB OS=Acinetobacter nosocomialis OX=106654 GN=tolB PE=3 SV=1	-1.87832	2.86649e-05
K9BC73	Signal peptide OS=Acinetobacter nosocomialis OX=106654 GN=AE32_02458 PE=4 SV=1	-2.09219	0.000276232
V5VAW6	Tol-Pal system protein TolB OS=Acinetobacter baumannii OX=470 GN=tolB PE=3 SV=1	-1.87832	2.86649e-05
A0A5N0G1P3	2-methylaconitate cis-trans isomerase PrpF OS=Acinetobacter baumannii OX=470 GN=prpF PE=3 SV=1	-1.17788	0.00529627
A0A836Z039	2-methylaconitate cis-trans isomerase PrpF OS=Acinetobacter nosocomialis OX=106654 GN=AE32_02972 PE=3 SV=1	-1.17788	0.00529627
A0A5N0FZR5	DcaP-like protein OS=Acinetobacter baumannii OX=470 GN=ACX61_03580 PE=4 SV=1	-2.38836	0.000141002
A0A836MHV6	Universal stress protein OS=Acinetobacter nosocomialis OX=106654 GN=AE32_02899 PE=3 SV=1	-2.68186	0.000192462
A0A5N0G0A1	Universal stress protein OS=Acinetobacter baumannii OX=470 GN=ACX61_03885 PE=3 SV=1	-2.68186	0.000192462
V5VA09	Universal stress protein OS=Acinetobacter baumannii OX=470 GN=Aba7835_04015 PE=3 SV=1	-2.68186	0.000192462
A0A0H4UHL2	TPM domain-containing protein OS=Acinetobacter baumannii OX=470 GN=Aba7835_01575 PE=4 SV=1	-2.32916	0.000465511
A0A9P2QGU7	TPM domain-containing protein OS=Acinetobacter baumannii OX=470 GN=A0141_RS06285 PE=4 SV=1	-2.32916	0.000465511
A0A836MLM7	Pirin family protein OS=Acinetobacter nosocomialis OX=106654 GN=AE32_00120 PE=3 SV=1	-1.00578	0.00129872
A0A3G6Z1I8	Small-conductance mechanosensitive channel OS=Acinetobacter nosocomialis OX=106654 GN=AE32_00748 PE=3 SV=1	-1.49518	0.0146529
A0AA44XXL5	Single-stranded DNA-binding protein OS=Acinetobacter baumannii OX=470 GN=CV954_001080 PE=3 SV=1	-1.00578	2.98343e-05
A0A836Z0Q0	SCP-2 sterol transfer family protein OS=Acinetobacter nosocomialis OX=106654 GN=AE32_03648 PE=4 SV=1	-1.662	0.0241124
A0AA44XN18	Zinc-type alcohol dehydrogenase-like protein OS=Acinetobacter baumannii OX=470 GN=CV954_017595 PE=3 SV=1	-1.06963	0.00471486
A0A7U4SHP3	Zinc-type alcohol dehydrogenase-like protein OS=Acinetobacter baumannii OX=470 GN=ACX61_16525 PE=3 SV=1	-1.06963	0.00471486
A0A9P2QBZ8	Nucleoside-diphosphate sugar epimerase OS=Acinetobacter baumannii OX=470 GN=A0141_RS01670 PE=4 SV=1	-2.36991	0.000413045
A0A090B3T9	Nucleoside-diphosphate sugar epimerase OS=Acinetobacter baumannii OX=470 GN=A7M90_11840 PE=4 SV=1	-2.36991	0.000413045
A0A837B197	Single-stranded DNA-binding protein OS=Acinetobacter nosocomialis OX=106654 GN=AE32_03540 PE=3 SV=1	-2.02327	9.23256e-05
A0AA45BB00	Cation acetate symporter OS=Acinetobacter baumannii OX=470 GN=actP PE=3 SV=1	-1.74178	1.19477e-05
V5VAG8	Acetate permease OS=Acinetobacter baumannii OX=470 GN=actP PE=3 SV=1	-1.74178	1.19477e-05

## Sheet: Macrophage-ATCC17978 (bacteria)
Accession	Description	Abundance Ratio(log2): Cell-Bacteria/Bacteria	Abundance Ratio P-value: Cell-Bacteria/Bacteria
# Upregulated
A0A059ZHD8	DNA-directed RNA polymerase subunit beta' OS=Acinetobacter baumannii OX=470 GN=rpoC PE=3 SV=1	1.13422	0.00179874
A0A0H4UQE3	Ribonuclease E OS=Acinetobacter baumannii OX=470 GN=rne PE=3 SV=1	1.37462	0.00536778
A0A204F244	Chaperone protein HtpG OS=Acinetobacter baumannii OX=470 GN=htpG PE=3 SV=1	1.31383	0.000145785
A0AA45B993	Glucose/quinate/shikimate family membrane-bound PQQ-dependent dehydrogenase OS=Acinetobacter baumannii OX=470 GN=CV954_002950 PE=3 SV=1	1.08134	8.77212e-05
V5VDZ0	Protein RecA OS=Acinetobacter baumannii OX=470 GN=recA PE=3 SV=1	1.31615	0.00312513
V5VCM0	Enolase OS=Acinetobacter baumannii OX=470 GN=eno PE=3 SV=1	2.06042	0.0256139
V5VB46	Small ribosomal subunit protein uS5 OS=Acinetobacter baumannii OX=470 GN=rpsE PE=3 SV=1	1.43136	0.00415853
R4LDE1	Biotin carboxylase OS=Acinetobacter baumannii OX=470 GN=accC PE=4 SV=1	2.29308	0.0106053
A0A086HWE6	Phosphoribosylformylglycinamidine synthase OS=Acinetobacter baumannii OX=470 GN=purL PE=3 SV=1	1.21785	0.00108581
B4YSY3	Threonine synthase OS=Acinetobacter baumannii OX=470 GN=thrC PE=3 SV=1	1.05866	0.00177674
V5VCJ3	Fumarate hydratase class II OS=Acinetobacter baumannii OX=470 GN=fumC PE=3 SV=1	1.43029	0.00312668
A0A9P2VC69	aconitate hydratase OS=Acinetobacter baumannii OX=470 GN=acnD PE=3 SV=1	1.04334	0.00863985
V5V9B5	Large ribosomal subunit protein bL19 OS=Acinetobacter baumannii OX=470 GN=rplS PE=3 SV=1	1.31846	0.00573072
A0A059ZFC7	ATP-binding protease component OS=Acinetobacter baumannii OX=470 GN=clpA PE=3 SV=1	1.29924	0.00674106
V5V9E0	Bacterioferritin OS=Acinetobacter baumannii OX=470 GN=bfr PE=3 SV=1	1.06626	0.0115898
V5VCE4	Transaldolase OS=Acinetobacter baumannii OX=470 GN=tal PE=3 SV=1	1.19219	0.0077065
A0A059ZND5	ATP-dependent zinc metalloprotease FtsH OS=Acinetobacter baumannii OX=470 GN=hflB PE=3 SV=1	1.71984	6.08856e-06
A0A098SM44	MBL fold metallo-hydrolase OS=Acinetobacter baumannii OX=470 GN=A0141_RS11200 PE=4 SV=1	1.16751	0.00100518
A0A836MHV6	Universal stress protein OS=Acinetobacter nosocomialis OX=106654 GN=AE32_02899 PE=3 SV=1	1.25372	0.00360257
A0A1C9CMD2	DcaP-like protein OS=Acinetobacter baumannii OX=470 GN=A0141_RS15230 PE=4 SV=1	1.46467	0.000152788
V5V8J9	Tyrosine--tRNA ligase OS=Acinetobacter baumannii OX=470 GN=tyrS PE=3 SV=1	2.17121	0.000790539
V5VAA5	Aspartyl/glutamyl-tRNA(Asn/Gln) amidotransferase subunit B OS=Acinetobacter baumannii OX=470 GN=gatB PE=3 SV=1	1.69822	0.00778471
A0A1V3D8R1	Translation initiation factor IF-3 OS=Acinetobacter baumannii OX=470 GN=infC PE=3 SV=1	1.05797	0.0163986
V5VDX5	Cell division protein ZapE OS=Acinetobacter baumannii OX=470 GN=zapE PE=3 SV=1	1.30007	0.0280948
V5VIZ3	Probable cytosol aminopeptidase OS=Acinetobacter baumannii OX=470 GN=pepA PE=3 SV=1	1.14405	0.0245963
V5VC85	Phosphoserine aminotransferase OS=Acinetobacter baumannii OX=470 GN=serC PE=3 SV=1	1.3408	0.00164599
V5VHH3	Small ribosomal subunit protein uS15 OS=Acinetobacter baumannii OX=470 GN=rpsO PE=3 SV=1	1.42653	8.97948e-06
K9B1A4	Uncharacterized protein OS=Acinetobacter nosocomialis OX=106654 GN=AE32_02362 PE=4 SV=1	3.61852	0.00762796
A0A0Q1S5Y1	Bacterioferritin OS=Acinetobacter nosocomialis OX=106654 GN=bfr_1 PE=3 SV=1	1.09491	0.00660153
A0A2L1VD71	Acetyl-CoA C-acyltransferase OS=Acinetobacter nosocomialis OX=106654 GN=AE32_03061 PE=3 SV=1	1.68347	0.0284893
V5VGK9	4-hydroxy-3-methylbut-2-en-1-yl diphosphate synthase (flavodoxin) OS=Acinetobacter baumannii OX=470 GN=ispG PE=3 SV=1	1.23385	0.0310222
V5VHH8	Uncharacterized protein/domain associated with GTPases OS=Acinetobacter baumannii OX=470 GN=A0141_RS07035 PE=4 SV=1	1.06714	0.0192864
V5V8N4	Lipoprotein OS=Acinetobacter baumannii OX=470 GN=A0141_RS05340 PE=4 SV=1	1.3894	0.00191976
V5VC33	Uridylate kinase OS=Acinetobacter baumannii OX=470 GN=pyrH PE=3 SV=1	1.50678	0.0109649
A0A5N0FZ44	Protein translocase subunit SecA OS=Acinetobacter baumannii OX=470 GN=secA PE=3 SV=1	1.40654	0.000341268
A0A059ZKA1	4-hydroxy-4-methyl-2-oxoglutarate aldolase OS=Acinetobacter baumannii OX=470 GN=rraA PE=3 SV=1	1.00072	0.00584874
A0AA44XLQ7	Aminotransferase OS=Acinetobacter baumannii OX=470 GN=CV954_019605 PE=3 SV=1	1.24184	0.0315156
V5VFX0	Malonyl CoA-acyl carrier protein transacylase OS=Acinetobacter baumannii OX=470 GN=fabD_2 PE=1 SV=1	1.2461	0.0319689
A0A5N0FZD3	oligopeptidase A OS=Acinetobacter baumannii OX=470 GN=ACX61_02320 PE=3 SV=1	1.32941	0.00900941
A0A059ZEY9	Phosphoglucosamine mutase OS=Acinetobacter baumannii OX=470 GN=glmM PE=3 SV=1	1.37462	0.0299306
A0A0J8TML0	3-methylcrotonyl-CoA carboxylase OS=Acinetobacter baumannii OX=470 GN=ABCAM1_1442 PE=4 SV=1	1.78157	0.00166547
A0A1V0YMM0	DUF2063 domain-containing protein OS=Acinetobacter nosocomialis OX=106654 GN=AE32_03563 PE=4 SV=1	1.23327	0.00165252
A0A7U4NG37	Cellulose biosynthesis cyclic di-GMP-binding regulatory protein BcsB OS=Acinetobacter baumannii OX=470 GN=ACX61_04820 PE=4 SV=1	2.05509	0.00149799
A0A336ADM2	N-acetyl-gamma-glutamyl-phosphate reductase OS=Acinetobacter nosocomialis OX=106654 GN=argC PE=3 SV=1	1.97616	0.0235071
A0A081GUG1	Dihydroxy-acid dehydratase OS=Acinetobacter baumannii OX=470 GN=ilvD PE=3 SV=1	2.30772	0.00640873
A0A1V0YUD5	carbonic anhydrase OS=Acinetobacter nosocomialis OX=106654 GN=cynT PE=3 SV=1	2.59383	0.033198
A0A1E3MBE0	DUF3298 domain-containing protein OS=Acinetobacter baumannii OX=470 GN=A0141_RS15100 PE=4 SV=1	1.26903	0.0366496
A0A836Z033	OmpA-like domain-containing protein OS=Acinetobacter nosocomialis OX=106654 GN=AE32_03950 PE=4 SV=1	2.40647	1.85798e-05
V5V9E8	Small ribosomal subunit protein bS16 OS=Acinetobacter baumannii OX=470 GN=rpsP PE=3 SV=1	1.48491	0.00135469
N0ABW2	Peptidyl-prolyl cis-trans isomerase OS=Acinetobacter baumannii OX=470 GN=fkpA PE=3 SV=1	1.07474	0.0351791
V5RB95	L-lactate dehydrogenase OS=Acinetobacter baumannii OX=470 GN=lldD PE=3 SV=1	1.56671	0.00014044
V5VHQ9	Signal recognition particle protein OS=Acinetobacter baumannii OX=470 GN=ffh PE=3 SV=1	1.35161	0.00915312
A0A081HAY5	Flavoprotein OS=Acinetobacter baumannii OX=470 GN=azr PE=3 SV=1	1.60362	0.0189513
A0A7U4NG93	Ligand-gated channel protein OS=Acinetobacter baumannii OX=470 GN=ACX61_05255 PE=3 SV=1	1.2874	0.0115005
A0A0Q1QKX7	2-dehydro-3-deoxyphosphooctonate aldolase OS=Acinetobacter nosocomialis OX=106654 GN=kdsA PE=3 SV=1	1.51687	0.0155279
A0AA44XP13	Methionine--tRNA ligase OS=Acinetobacter baumannii OX=470 GN=metG PE=3 SV=1	1.66038	0.0177328
V5VFN9	Delta-aminolevulinic acid dehydratase OS=Acinetobacter baumannii OX=470 GN=hemB PE=3 SV=1	1.12121	0.000481416
A0A5N0G3S0	Uncharacterized protein OS=Acinetobacter baumannii OX=470 GN=ACX61_09745 PE=4 SV=1	1.72208	0.0276884
A0A077GML8	Fructose-1,6-bisphosphatase class 1 OS=Acinetobacter baumannii OX=470 GN=fbp PE=3 SV=1	2.46543	0.0219048
A0A836MM44	Enoyl-CoA hydratase OS=Acinetobacter nosocomialis OX=106654 GN=AE32_00091 PE=3 SV=1	2.28255	0.00204479
V5VH33	Ancillary SecYEG translocon subunit OS=Acinetobacter baumannii OX=470 GN=A0141_RS07785 PE=3 SV=1	1.35106	0.00128609
V5VE93	DUF6438 domain-containing protein OS=Acinetobacter baumannii OX=470 GN=A0141_RS00080 PE=4 SV=1	1.33614	0.000351104
V5VID9	ATP-dependent Clp protease ATP-binding subunit ClpX OS=Acinetobacter baumannii OX=470 GN=clpX PE=3 SV=1	1.70002	0.00195819
A0AA44XTD2	N-succinylarginine dihydrolase OS=Acinetobacter baumannii OX=470 GN=astB PE=3 SV=1	1.64062	0.00112242
A0A5N0G5W5	Translocation and assembly module subunit TamA OS=Acinetobacter baumannii OX=470 GN=HB367_07985 PE=3 SV=1	1.40426	0.000748463
A0A7U4SH63	Uncharacterized protein OS=Acinetobacter baumannii OX=470 GN=ACX61_14140 PE=4 SV=1	2.698	0.0148283
A0A9P2QBZ8	Nucleoside-diphosphate sugar epimerase OS=Acinetobacter baumannii OX=470 GN=A0141_RS01670 PE=4 SV=1	1.0306	0.00933455
A0A9P2VB59	Beta-ketoacyl-ACP synthase III OS=Acinetobacter baumannii OX=470 GN=A0141_RS09610 PE=4 SV=1	1.50386	0.000536466
V5VF39	OsmC family protein OS=Acinetobacter baumannii OX=470 GN=yhfA PE=4 SV=1	1.79161	0.000996717
A0A368MU20	2-methylaconitate cis-trans isomerase PrpF OS=Acinetobacter baumannii OX=470 GN=prpF PE=3 SV=1	1.36121	0.00394985
K9C9D9	EsvE2 protein OS=Acinetobacter nosocomialis OX=106654 GN=AE32_02518 PE=4 SV=1	1.00504	0.00411982
A0A7Z2AGE7	Alkyl hydroperoxide reductase subunit F OS=Acinetobacter baumannii OX=470 GN=ahpF PE=3 SV=1	3.00494	0.0134259
K9BYN0	Efflux pump membrane transporter OS=Acinetobacter nosocomialis OX=106654 GN=mexB_2 PE=3 SV=1	1.49416	0.00389743
A0A0R0WKX6	Transcription termination/antitermination protein NusG OS=Acinetobacter nosocomialis OX=106654 GN=nusG PE=3 SV=1	2.18174	0.00186846
A0A7U4WAV8	Penicillin-binding protein 1A OS=Acinetobacter baumannii OX=470 GN=ponA PE=3 SV=1	1.16403	0.0301927
A0A809JFV4	TIGR04219 family outer membrane beta-barrel protein OS=Acinetobacter baumannii OX=470 GN=EGM95_00110 PE=4 SV=1	2.24702	0.042983
A0A858UJQ1	Lactonase family protein OS=Acinetobacter baumannii OX=470 GN=HB367_07435 PE=3 SV=1	1.19945	0.00207082
A0A0Q1S6Q9	2-isopropylmalate synthase OS=Acinetobacter nosocomialis OX=106654 GN=leuA PE=3 SV=1	3.56053	0.00090941
V5VIU1	DUF1311 domain-containing protein OS=Acinetobacter baumannii OX=470 GN=A0141_RS06745 PE=4 SV=1	1.22157	0.0125162
V5VI56	Alpha/beta hydrolase OS=Acinetobacter baumannii OX=470 GN=ABCAM1_3681 PE=4 SV=1	1.00383	0.0035661
A0A9P2QGU6	LysR family transcriptional regulator OS=Acinetobacter baumannii OX=470 GN=A0141_RS11715 PE=3 SV=1	1.85373	0.000410506
K9BS08	Uracil phosphoribosyltransferase OS=Acinetobacter nosocomialis OX=106654 GN=upp PE=3 SV=1	1.71347	0.000308294
V5VC71	Signal recognition particle receptor FtsY OS=Acinetobacter baumannii OX=470 GN=ftsY PE=3 SV=1	1.68077	0.0131015
# Downregulated
W6RYT2	Membrane protein OS=Acinetobacter baumannii OX=470 GN=ompA PE=4 SV=1	-1.35845	0.0205095
V5VG70	BON domain protein OS=Acinetobacter baumannii OX=470 GN=lysM PE=4 SV=1	-1.17462	1.62734e-05
V5VCI0	Isocitrate dehydrogenase [NADP] OS=Acinetobacter baumannii OX=470 GN=icd_1 PE=1 SV=1	-6.64386	0.00139651
A0A0G3VI13	CarO OS=Acinetobacter baumannii OX=470 GN=carO PE=4 SV=1	-1.00578	0.0234263
A0A0H4UTA6	Small-conductance mechanosensitive channel OS=Acinetobacter baumannii OX=470 GN=ACX61_15145 PE=3 SV=1	-1.41571	0.0300017
V5VAD5	Peptidoglycan-associated lipoprotein OS=Acinetobacter baumannii OX=470 GN=pal PE=3 SV=1	-1.27313	0.0161357

## Sheet: A549-ATCC17978 (cells)
Accession	Description	Abundance Ratio(log2): Cell-Bacteria/Cell	Abundance Ratio P-value: Cell-Bacteria/Cell

## Sheet: Macrophage-ATCC17978 (cells)
Accession	Description	Abundance Ratio(log2): Cell-Bacteria/Cell	Abundance Ratio P-value: Cell-Bacteria/Cell
# Upregulated
P13645	Keratin, type I cytoskeletal 10 [OS=Homo sapiens]	1.10232	0.00293846
P08754	Guanine nucleotide-binding protein G(i) subunit alpha-3 [OS=Homo sapiens]	6.64386	0.0106211
P16615	Sarcoplasmic/endoplasmic reticulum calcium ATPase 2 [OS=Homo sapiens]	1.02454	0.019809
Q9BWM7	Sideroflexin-3 [OS=Homo sapiens]	1.12499	0.0332957
Q9NUQ9	CYFIP-related Rac1 interactor B [OS=Homo sapiens]	6.64386	0.014237
P28062	Proteasome subunit beta type-8 [OS=Homo sapiens]	6.64386	0.00159155
P05091	Aldehyde dehydrogenase, mitochondrial [OS=Homo sapiens]	6.64386	0.0159043
P62191	26S proteasome regulatory subunit 4 [OS=Homo sapiens]	6.64386	9.38717e-06
# Downregulated
P23528	Cofilin-1 [OS=Homo sapiens]	-1.24127	0.00975742
Q01469	Fatty acid-binding protein 5 [OS=Homo sapiens]	-1.06492	0.0277881
P09211	Glutathione S-transferase P [OS=Homo sapiens]	-1.02915	0.00756687
P18669	Phosphoglycerate mutase 1 [OS=Homo sapiens]	-1.24811	0.00417402
P10599	Thioredoxin [OS=Homo sapiens]	-1.26165	0.0236386
P23381	Tryptophan--tRNA ligase, cytoplasmic [OS=Homo sapiens]	-2.01391	0.0202481
