# Supplementary material for: ENOblock synergizes with colistin to treat Acinetobacter baumannii infections
Source: EMBO Mol Med. 2025 Oct 31;17(12):3496–524. doi: 10.1038/s44321-025-00331-2 (PMC12686454; doi:10.1038/s44321-025-00331-2)
Supplement: Supplementary file 11 — Source data Fig. 7 [file 44321_2025_331_MOESM11_ESM.zip]

Archive with 38 entries (30 files):
- FIGURE 7/
- __MACOSX/._FIGURE 7
- FIGURE 7/.DS_Store
- __MACOSX/FIGURE 7/._.DS_Store
- FIGURE 7/7 L/
- __MACOSX/FIGURE 7/._7 L
- FIGURE 7/7J/
- __MACOSX/FIGURE 7/._7J
- FIGURE 7/7l/
- __MACOSX/FIGURE 7/._7l
- FIGURE 7/7K/
- __MACOSX/FIGURE 7/._7K
- FIGURE 7/7A-C/
- __MACOSX/FIGURE 7/._7A-C
- FIGURE 7/7G/
- __MACOSX/FIGURE 7/._7G
- FIGURE 7/7H/
- __MACOSX/FIGURE 7/._7H
- FIGURE 7/7 L/Fibrinogen bacterial adherence ENOblock.xlsx
- __MACOSX/FIGURE 7/7 L/._Fibrinogen bacterial adherence ENOblock.xlsx
- FIGURE 7/7J/Plasminogen bacterial adherence ENOblock.xlsx
- __MACOSX/FIGURE 7/7J/._Plasminogen bacterial adherence ENOblock.xlsx
- FIGURE 7/7l/Fibrinogen bacterial adherence enolase.xlsx
- __MACOSX/FIGURE 7/7l/._Fibrinogen bacterial adherence enolase.xlsx
- FIGURE 7/7K/Fibronectin bacterial adherence ENOblock.xlsx
- __MACOSX/FIGURE 7/7K/._Fibronectin bacterial adherence ENOblock.xlsx
- FIGURE 7/7A-C/ISM Fibrinogen enolase ENOblock.jpg
- __MACOSX/FIGURE 7/7A-C/._ISM Fibrinogen enolase ENOblock.jpg
- FIGURE 7/7A-C/ISM Plasminogen enolase ENOblock.jpg
- __MACOSX/FIGURE 7/7A-C/._ISM Plasminogen enolase ENOblock.jpg
- FIGURE 7/7A-C/ISM Fibronectin enolase ENOblock.jpg
- __MACOSX/FIGURE 7/7A-C/._ISM Fibronectin enolase ENOblock.jpg
- FIGURE 7/7A-C/ISM frequencies for ENOblock intermolecular interactions and corresponding signal ΓÇô to ΓÇô noise (S-N) ratios..docx
- __MACOSX/FIGURE 7/7A-C/._ISM frequencies for ENOblock intermolecular interactions and corresponding signal ΓÇô to ΓÇô noise (S-N) ratios..docx
- FIGURE 7/7G/Plasminogen bacterial adherence enolase.xlsx
- __MACOSX/FIGURE 7/7G/._Plasminogen bacterial adherence enolase.xlsx
- FIGURE 7/7H/Fibronectin bacterial adherence enolase.xlsx
- __MACOSX/FIGURE 7/7H/._Fibronectin bacterial adherence enolase.xlsx
