# Supplementary material for: ENOblock synergizes with colistin to treat Acinetobacter baumannii infections
Source: EMBO Mol Med. 2025 Oct 31;17(12):3496–524. doi: 10.1038/s44321-025-00331-2 (PMC12686454; doi:10.1038/s44321-025-00331-2)
Supplement: Supplementary file 11 — Source data Fig. 7 [file 44321_2025_331_MOESM11_ESM.zip › FIGURE 7/7 L/Fibrinogen bacterial adherence ENOblock.xlsx]

## Sheet: Hoja1
Fibrinogen	% adherence	Average	SEM
Ab ATCC 17978 N1	100	100	0
Ab ATCC 17978 N2	100
Ab ATCC 17978 N3	100
Ab ATCC 17978 + 0.5xMIC ENOblock N1	20.6064	39.0692	9.27655
Ab ATCC 17978 + 0.5xMIC ENOblock N2	46.7174
Ab ATCC 17978 + 0.5xMIC ENOblock N3	49.8838
Ab ATCC 17978 + 1xMIC ENOblock N1	12.9141	33.9437	14.5216
Ab ATCC 17978 + 1xMIC ENOblock N2	61.8063
Ab ATCC 17978 + 1xMIC ENOblock N3	27.1108
