# Supplementary material for: ENOblock synergizes with colistin to treat Acinetobacter baumannii infections
Source: EMBO Mol Med. 2025 Oct 31;17(12):3496–524. doi: 10.1038/s44321-025-00331-2 (PMC12686454; doi:10.1038/s44321-025-00331-2)
Supplement: Supplementary file 11 — Source data Fig. 7 [file 44321_2025_331_MOESM11_ESM.zip › FIGURE 7/7J/Plasminogen bacterial adherence ENOblock.xlsx]

## Sheet: Hoja1
Plasminogen	% adherence	Average	SEM
Ab ATCC 17978 N1	100	100	0
Ab ATCC 17978 N2	100
Ab ATCC 17978 N3	100
Ab ATCC 17978 + 0.5xMIC ENOblock N1	38.3991	50.5544	10.1289
Ab ATCC 17978 + 0.5xMIC ENOblock N2	70.6667
Ab ATCC 17978 + 0.5xMIC ENOblock N3	42.5976
Ab ATCC 17978 + 1xMIC ENOblock N1	4.06032	17.805	7.74467
Ab ATCC 17978 + 1xMIC ENOblock N2	30.8622
Ab ATCC 17978 + 1xMIC ENOblock N3	18.4925
