# Supplementary material for: ENOblock synergizes with colistin to treat Acinetobacter baumannii infections
Source: EMBO Mol Med. 2025 Oct 31;17(12):3496–524. doi: 10.1038/s44321-025-00331-2 (PMC12686454; doi:10.1038/s44321-025-00331-2)
Supplement: Supplementary file 11 — Source data Fig. 7 [file 44321_2025_331_MOESM11_ESM.zip › FIGURE 7/7l/Fibrinogen bacterial adherence enolase.xlsx]

## Sheet: Hoja1
Fibrinogen	% adherence	Average	SEM
Ab ATCC 17978 N1	100	100	0
Ab ATCC 17978 N2	100
Ab ATCC 17978 N3	100
Ab ATCC 17978 + enolase 10 mg/L N1	74.7527	58.014	8.60861
Ab ATCC 17978 + enolase 10 mg/L N2	46.1538
Ab ATCC 17978 + enolase 10 mg/L N3	53.1353
Ab ATCC 17978 + enolase 50 mg/L N1	58.0935	17.8283	30.8795
Ab ATCC 17978 + enolase 50 mg/L N2	51.0989
Ab ATCC 17978 + enolase 50 mg/L N3	1.45545
Ab ATCC 17978 + enolase 100 mg/L N1	21.5827	23.7353	3.45304
Ab ATCC 17978 + enolase 100 mg/L N2	30.4945
Ab ATCC 17978 + enolase 100 mg/L N3	19.1287
