# Supplementary material for: ENOblock synergizes with colistin to treat Acinetobacter baumannii infections
Source: EMBO Mol Med. 2025 Oct 31;17(12):3496–524. doi: 10.1038/s44321-025-00331-2 (PMC12686454; doi:10.1038/s44321-025-00331-2)
Supplement: Supplementary file 11 — Source data Fig. 7 [file 44321_2025_331_MOESM11_ESM.zip › FIGURE 7/7G/Plasminogen bacterial adherence enolase.xlsx]

## Sheet: Hoja1
Plasminogen	% adherence	Average	SEM
Ab ATCC 17978 N1	100	100	0
Ab ATCC 17978 N2	100
Ab ATCC 17978 N3	100
Ab ATCC 17978 + enolase 10 mg/L N1	60.5598	60.18	6.2009
Ab ATCC 17978 + enolase 10 mg/L N2	49.2549
Ab ATCC 17978 + enolase 10 mg/L N3	70.7254
Ab ATCC 17978 + enolase 50 mg/L N1	38.3376	43.3519	3.01036
Ab ATCC 17978 + enolase 50 mg/L N2	48.7451
Ab ATCC 17978 + enolase 50 mg/L N3	42.973
Ab ATCC 17978 + enolase 100 mg/L N1	28.838	33.7143	2.68691
Ab ATCC 17978 + enolase 100 mg/L N2	38.1081
Ab ATCC 17978 + enolase 100 mg/L N3	34.1969
