# Supplementary material for: ENOblock synergizes with colistin to treat Acinetobacter baumannii infections
Source: EMBO Mol Med. 2025 Oct 31;17(12):3496–524. doi: 10.1038/s44321-025-00331-2 (PMC12686454; doi:10.1038/s44321-025-00331-2)
Supplement: Supplementary file 11 — Source data Fig. 7 [file 44321_2025_331_MOESM11_ESM.zip › FIGURE 7/7H/Fibronectin bacterial adherence enolase.xlsx]

## Sheet: Hoja1
Fibronectin	% adherence	Average	SEM
Ab ATCC 17978 N1	100	100	0
Ab ATCC 17978 N2	100
Ab ATCC 17978 N3	100
Ab ATCC 17978 + enolase 10 mg/L N1	49.5556	57.7323	8.17677
Ab ATCC 17978 + enolase 10 mg/L N2	65.9091
Ab ATCC 17978 + enolase 50 mg/L N1	23.4167	39.5108	17.491
Ab ATCC 17978 + enolase 50 mg/L N2	20.6591
Ab ATCC 17978 + enolase 50 mg/L N3	74.4565
Ab ATCC 17978 + enolase 100 mg/L N1	13.3889	24.7269	5.7688
Ab ATCC 17978 + enolase 100 mg/L N2	28.5455
Ab ATCC 17978 + enolase 100 mg/L N3	32.2464
