# Supplementary material for: ENOblock synergizes with colistin to treat Acinetobacter baumannii infections
Source: EMBO Mol Med. 2025 Oct 31;17(12):3496–524. doi: 10.1038/s44321-025-00331-2 (PMC12686454; doi:10.1038/s44321-025-00331-2)
Supplement: Supplementary file 12 — Source data Fig. 8 [file 44321_2025_331_MOESM12_ESM.zip]

Archive with 16 entries (12 files):
- FIGURE 8/
- __MACOSX/._FIGURE 8
- FIGURE 8/.DS_Store
- __MACOSX/FIGURE 8/._.DS_Store
- FIGURE 8/8D/
- __MACOSX/FIGURE 8/._8D
- FIGURE 8/8B/
- __MACOSX/FIGURE 8/._8B
- FIGURE 8/8E/
- __MACOSX/FIGURE 8/._8E
- FIGURE 8/8D/Animal survival Ab ATCC 17978 ENOBLOCK 3 days.csv
- __MACOSX/FIGURE 8/8D/._Animal survival Ab ATCC 17978 ENOBLOCK 3 days.csv
- FIGURE 8/8B/Animal survival Ab ATCC 17978 7 days.csv
- __MACOSX/FIGURE 8/8B/._Animal survival Ab ATCC 17978 7 days.csv
- FIGURE 8/8E/Animal survival Ab ATCC 17978  ENOBLOCK + COLISTIN 3 days.csv
- __MACOSX/FIGURE 8/8E/._Animal survival Ab ATCC 17978  ENOBLOCK + COLISTIN 3 days.csv
