# Supplementary material for: ENOblock synergizes with colistin to treat Acinetobacter baumannii infections
Source: EMBO Mol Med. 2025 Oct 31;17(12):3496–524. doi: 10.1038/s44321-025-00331-2 (PMC12686454; doi:10.1038/s44321-025-00331-2)
Supplement: Supplementary file 12 — Source data Fig. 8 [file 44321_2025_331_MOESM12_ESM.zip › FIGURE 8/8B/Animal survival Ab ATCC 17978 7 days.csv]

Bacterial inoculum	Days	10^6	10^5	10^4	10^3	10^2
10^6	0	0
	0	0
	0	0
	0	0
	0	0
	0	0
	1	1
	1	1
	1	1
	1	1
	1	1
	1	1
10^5	0		0
	0		0
	0		0
	0		0
	0		0
	0		0
	0		0
	0		0
	0		0
	0		0
	0		0
	0		0
	0		0
	0		0
	0		0
	0		0
	0		0
	1		1
	1		1
	1		1
	1		1
	1		1
	1		1
	1		1
	1		1
	1		1
	1		1
	1		1
	1		1
	1		1
	1		1
	1		1
	1		1
	1		1
10^4	0			0
	0			0
	0			0
	0			0
	0			0
	0			0
	0			0
	0			0
	0			0
	0			0
	1			1
	1			1
	2			1
	6			1
	7			1
	7			0
	7			0
	7			0
	7			0
	7			0
10^3	0				0
	0				0
	0				0
	0				0
	0				0
	0				0
	0				0
	0				0
	0				0
	0				0
	1				1
	1				1
	2				1
	6				1
	6				1
	6				1
	7				0
	7				0
	7				0
	7				0
10^2	0					0
	0					0
	0					0
	0					0
	0					0
	0					0
	0					0
	0					0
	0					0
	0					0
	1					1
	1					1
	2					1
	6					1
	7					1
	7					0
	7					0
	7					0
	7					0
	7					0
