# Supplementary material for: ENOblock synergizes with colistin to treat Acinetobacter baumannii infections
Source: EMBO Mol Med. 2025 Oct 31;17(12):3496–524. doi: 10.1038/s44321-025-00331-2 (PMC12686454; doi:10.1038/s44321-025-00331-2)
Supplement: Supplementary file 12 — Source data Fig. 8 [file 44321_2025_331_MOESM12_ESM.zip › FIGURE 8/8E/Animal survival Ab ATCC 17978 ENOBLOCK + COLISTIN 3 days.csv]

Treatment	Days	Ab ATCC 17978	Ab ATCC 17978 + ENOblock (32 mg/L)	Ab ATCC 17978 + ENOblock (16 mg/L)	Ab ATCC 17978 + colistin (0.12 mg/L)	Ab ATCC 17978 + ENOblock (16 mg/L) + colistin (0.12 mg/L)	Ab ATCC 17978 +ENOblock (32 mg/L) + colistin (0.12 mg/L)
ATCC 17978	0	0
	0	0
	0	0
	0	0
	0	0
	0	0
	0	0
	0	0
	1	1
	1	1
	1	1
	1	1
	1	1
	1	1
	1	1
	1	1
32 mg/L Enoblock	0		0
	0		0
	0		0
	0		0
	0		0
	0		0
	0		0
	1		1
	2		1
	2		1
	3		0
	3		0
	3		0
	3		0
16 mg/L Enoblock	0			0
	0			0
	0			0
	0			0
	0			0
	0			0
	0			0
	1			1
	1			1
	1			1
	2			1
	2			1
	3			0
	3			0
0.12 mg/L Colistin	0				0
	0				0
	0				0
	0				0
	0				0
	0				0
	0				0
	0				0
	1				1
	1				1
	2				1
	2				1
	2				1
	2				1
	3				0
	3				0
16 mg/L Enob + 0.12 mg/L Coli	0					0
	0					0
	0					0
	0					0
	0					0
	0					0
	0					0
	0					0
	1					0
	1					0
	1					0
	1					0
	1					0
	1					0
	1					0
	1					0
	2					1
	2					1
	3					0
	3					0
	3					0
	3					0
	3					0
	3					0
32 mg/L Enob + 0.12 mg/L Coli	0						0
	0						0
	0						0
	0						0
	0						0
	0						0
	0						0
	0						0
	1						0
	1						0
	1						0
	1						0
	1						0
	1						0
	1						0
	1						0
	2						0
	2						0
	2						0
	2						0
	2						0
	2						0
	2						0
	2						0
	3						0
	3						0
	3						0
	3						0
	3						0
	3						0
	3						0
	3						0
